# Supplementary material for: An Observation-Driven Agent-Based Modeling and Analysis Framework for C. elegans Embryogenesis
Source: PLoS One. 2016 Nov 16;11(11):e0166551. doi: 10.1371/journal.pone.0166551 (PMC5113041; doi:10.1371/journal.pone.0166551)
Supplement: S1 File — (TXT) [file pone.0166551.s001.txt]

2 -1 3 -1 48 -121 4 78 "ABp"
3 -1 2 -1 -146 -17 6 82 "ABa"
4 -1 4 -1 54 87 6 74 "EMS"
5 -1 5 -1 250 25 8 74 "P2"
