# Supplementary material for: An Observation-Driven Agent-Based Modeling and Analysis Framework for C. elegans Embryogenesis
Source: PLoS One. 2016 Nov 16;11(11):e0166551. doi: 10.1371/journal.pone.0166551 (PMC5113041; doi:10.1371/journal.pone.0166551)
Supplement: S2 File — (TXT) [file pone.0166551.s002.txt]

"ABa" 27.0 -1 -1 -1
"ABp" 27.1 0.2 -1 -1
"EMS" 31.0 0.6 -1 -1
"P2" 34.9 0.8 -1 -1
"ABal" 41.8 0.6 14.8 0.6
"ABar" 41.9 0.6 14.9 0.6
"ABpl" 41.9 0.8 14.8 0.7
"ABpr" 42.0 0.7 14.9 0.8
"MS" 48.8 1.4 17.8 1.0
"E" 49.9 1.4 18.9 1.0
"C" 53.3 1.8 18.4 1.5
"ABpla" 58.7 1.6 16.8 1.2
"ABalp" 59.0 1.7 17.2 1.2
"ABarp" 59.0 1.5 17.1 1.1
"ABpra" 59.0 1.6 17.1 1.1
"ABala" 59.1 1.7 17.4 1.3
"ABara" 59.1 1.7 17.2 1.2
"ABplp" 59.2 1.6 17.4 1.2
"ABprp" 59.7 1.8 17.7 1.3
"P3" 60.5 2.2 25.7 1.7
"MSa" 69.8 2.5 21.1 1.3
"MSp" 69.9 2.4 21.1 1.3
"Cp" 77.3 2.8 24.0 1.1
"Ca" 77.4 2.9 24.1 1.2
"ABplap" 82.7 2.4 23.9 1.1
"ABplaa" 82.8 2.5 24.1 1.2
"ABprap" 83.1 2.8 24.1 1.4
"ABalpa" 83.3 2.7 24.3 1.2
"ABarap" 83.3 2.6 24.2 1.0
"ABpraa" 83.4 2.9 24.4 1.6
"ABaraa" 83.5 2.8 24.4 1.3
"ABalap" 83.7 2.6 24.5 1.1
"ABalpp" 83.8 2.8 24.8 1.2
"ABalaa" 84.0 2.7 24.8 1.2
"ABarpa" 84.0 2.4 25.1 1.1
"ABplpa" 84.1 2.6 24.9 1.3
"ABprpa" 84.2 2.8 24.5 1.3
"ABprpp" 84.4 2.7 24.7 1.2
"ABplpp" 84.5 2.4 25.3 1.0
"ABarpp" 84.8 2.3 25.9 1.0
"Ea" 88.3 2.6 38.4 1.6
"Ep" 90.5 2.9 40.6 2.0
"D" 93.5 4.4 33.0 2.5
"MSpa" 94.5 3.4 24.6 1.3
"MSaa" 94.6 3.9 24.8 1.7
"MSap" 96.6 3.6 26.8 1.5
"MSpp" 96.7 3.4 26.8 1.4
"Cpa" 106.0 4.1 28.8 1.7
"Caa" 106.7 4.0 29.2 1.4
"ABplaap" 109.3 3.3 26.5 1.1
"Cpp" 109.7 4.4 32.4 1.9
"ABplapa" 109.8 3.5 27.1 1.3
"ABarpaa" 110.2 3.4 26.1 1.3
"ABplapp" 110.4 3.8 27.8 1.6
"ABprapa" 110.4 4.0 27.3 1.3
"ABplaaa" 110.7 3.6 27.8 1.4
"Cap" 110.8 4.3 33.4 2.0
"ABpraap" 111.0 3.8 27.6 1.2
"ABalpap" 111.1 3.7 27.8 1.3
"ABprapp" 111.2 3.7 28.1 1.2
"ABarpap" 111.3 3.4 27.3 1.2
"ABalppp" 111.5 3.9 27.8 1.5
"ABaraap" 111.5 3.8 28.1 1.2
"ABplpap" 111.6 3.7 27.5 1.3
"ABarppa" 111.7 3.2 26.9 1.1
"ABalpaa" 111.8 3.7 28.5 1.5
"ABarapa" 112.0 3.9 28.6 1.5
"ABprpap" 112.0 4.0 27.8 1.4
"ABalapa" 112.2 4.1 28.6 1.6
"ABarapp" 112.2 3.9 28.9 1.5
"ABalapp" 112.5 3.9 28.9 1.4
"ABarppp" 112.6 3.5 27.8 1.4
"ABpraaa" 112.6 4.1 29.2 1.4
"ABplpaa" 112.7 3.5 28.6 1.1
"ABaraaa" 112.8 3.8 29.4 1.3
"ABprpaa" 112.8 4.1 28.6 1.6
"ABalppa" 113.0 4.0 29.2 1.3
"ABplppp" 113.0 3.6 28.4 1.4
"ABprppp" 113.0 3.9 28.6 1.4
"ABalaaa" 113.2 4.3 29.3 1.8
"ABalaap" 113.8 4.1 29.9 1.7
"ABprppa" 113.9 4.2 29.5 1.7
"ABplppa" 114.2 3.8 29.6 1.7
"P4" 118.0 7.4 57.5 5.7
"MSaaa" 123.2 4.9 28.6 1.3
"MSpap" 123.5 4.6 28.9 1.4
"MSaap" 123.8 4.8 29.1 1.2
"MSpaa" 124.1 4.0 29.6 1.0
"MSapa" 126.8 5.1 30.2 1.7
"MSppa" 126.9 4.8 30.2 1.6
"MSppp" 127.2 4.5 30.6 1.5
"MSapp" 127.5 5.1 30.9 1.8
"Ear" 131.9 5.1 43.6 2.8
"Eal" 132.1 4.2 43.8 2.1
"Da" 134.7 5.9 41.2 2.3
"Epr" 135.2 5.3 44.6 2.7
"Epl" 135.4 5.2 44.9 2.5
"Dp" 135.6 5.8 42.0 1.8
"Cpaa" 139.2 6.0 33.1 2.2
"Cpap" 140.5 6.0 34.5 2.2
"ABplaapp" 141.4 4.7 32.0 1.7
"Caaa" 141.4 6.7 34.8 3.0
"ABalpapp" 142.8 5.1 31.8 1.7
"ABplapap" 143.2 5.0 33.5 1.7
"ABplaapa" 143.4 4.4 34.0 1.5
"ABarpaap" 143.9 4.8 33.7 1.8
"ABalpaap" 144.0 5.2 32.2 1.9
"ABalpppp" 144.1 5.8 32.5 2.2
"ABplpapp" 144.2 5.0 32.5 1.6
"ABpraapp" 144.2 5.3 33.3 1.8
"ABprapap" 144.2 5.5 33.8 1.9
"ABaraapp" 144.7 5.8 33.1 2.1
"ABarapap" 144.7 5.4 32.7 1.7
"ABplaaaa" 144.7 5.3 34.0 1.8
"ABprpapp" 145.1 5.3 33.0 1.7
"ABalpapa" 145.2 4.9 34.1 1.6
"ABarpapa" 145.3 5.0 34.0 1.9
"ABplaaap" 145.6 4.9 34.9 2.0
"ABaraaap" 145.7 5.5 32.9 2.0
"ABarappp" 145.7 5.4 33.4 1.7
"ABalappp" 145.8 5.4 33.4 1.8
"ABaraapa" 145.8 5.5 34.2 1.9
"ABprpapa" 145.9 5.3 34.0 1.7
"ABpraapa" 146.0 5.5 35.0 2.0
"ABalapap" 146.1 5.8 33.8 1.9
"ABplappa" 146.1 5.3 35.7 1.8
"ABplpapa" 146.1 5.1 34.5 1.7
"ABplpaap" 146.3 4.6 33.6 1.5
"ABarpapp" 146.4 4.9 35.0 1.9
"ABplapaa" 146.4 5.4 36.6 2.4
"ABpraaap" 146.6 5.8 34.0 1.9
"ABprpaap" 146.7 5.6 33.9 1.7
"ABplpaaa" 146.8 4.9 34.1 1.7
"ABalppap" 146.9 5.4 34.0 1.8
"ABalpppa" 146.9 5.6 35.4 1.9
"ABprpaaa" 147.0 5.6 34.2 1.7
"ABplpppp" 147.2 5.4 34.2 2.1
"ABprpppa" 147.2 5.2 34.2 1.5
"ABprpppp" 147.2 5.1 34.1 1.3
"ABprappa" 147.5 5.9 36.2 2.3
"ABarapaa" 147.8 5.6 35.9 2.0
"ABplpppa" 147.8 5.1 34.9 1.9
"ABprapaa" 147.8 5.6 37.4 2.6
"ABarappa" 148.0 5.6 35.8 2.0
"ABalaaap" 148.3 6.7 35.0 2.7
"ABalapaa" 148.4 6.2 36.1 2.4
"ABarpppa" 148.4 5.4 35.9 2.2
"ABplappp" 148.6 5.4 38.1 2.0
"Caap" 148.7 6.8 42.0 3.5
"ABalaapp" 149.2 6.1 35.4 2.0
"ABarppaa" 149.8 5.1 38.2 2.5
"ABprppap" 149.8 5.5 35.9 1.5
"ABprappp" 149.9 5.3 38.7 1.9
"ABplppap" 150.1 5.5 35.9 2.1
"ABalpaaa" 150.2 5.5 38.4 2.1
"ABarppap" 150.3 5.2 38.6 2.3
"ABpraaaa" 150.4 5.9 37.9 2.1
"Cppp" 151.0 6.2 41.3 2.5
"ABarpppp" 151.1 5.0 38.5 1.9
"ABalaaaa" 151.4 5.9 38.1 2.2
"ABalappa" 151.6 5.2 39.0 2.0
"ABprppaa" 151.8 5.4 37.9 1.7
"ABaraaaa" 152.2 6.0 39.4 2.7
"ABalaapa" 152.3 6.6 38.5 2.8
"ABplppaa" 152.8 5.4 38.6 2.1
"ABarpaaa" 153.0 5.7 42.8 3.0
"ABalppaa" 153.2 6.3 40.2 2.9
"Capp" 153.7 6.0 42.9 2.2
"MSaaaa" 154.8 6.5 31.6 1.7
"MSpapa" 155.3 6.2 31.9 1.8
"MSaapa" 155.4 6.5 31.6 2.0
"MSpaaa" 155.6 5.9 31.4 2.0
"MSaaap" 157.8 6.8 34.6 2.3
"Cppa" 158.9 7.0 49.2 3.0
"MSpaap" 161.6 6.4 37.5 2.7
"Capa" 161.7 7.0 50.9 3.1
"MSppap" 162.7 6.6 35.8 2.1
"MSpapp" 162.8 6.3 39.4 2.4
"MSapap" 162.9 7.0 36.1 2.5
"MSaapp" 163.0 6.4 39.2 2.4
"MSapaa" 163.7 6.8 36.9 2.0
"MSppaa" 164.0 6.8 37.1 2.3
"MSpppa" 166.7 6.6 39.5 2.3
"MSappa" 169.4 6.3 42.0 1.9
"MSpppp" 169.4 6.8 42.1 2.8
"MSappp" 171.2 7.1 43.8 2.7
"Dap" 175.2 7.9 40.5 2.6
"Dpp" 175.6 7.6 40.0 2.2
"Daa" 180.3 7.5 45.6 2.6
"Dpa" 180.4 7.3 44.9 2.4
