# Supplementary material for: An Observation-Driven Agent-Based Modeling and Analysis Framework for C. elegans Embryogenesis
Source: PLoS One. 2016 Nov 16;11(11):e0166551. doi: 10.1371/journal.pone.0166551 (PMC5113041; doi:10.1371/journal.pone.0166551)
Supplement: S3 File — (TXT) [file pone.0166551.s003.txt]

"ABal" -17.357 -4.120 1.842 -3.385 -2.048 -4.020 5.988 1.849 1.870 1.446 0.797 1.918 1.195 1.274
"ABar" -10.630 7.383 -4.392 8.802 5.218 4.521 11.425 1.956 2.073 1.473 1.360 1.700 1.598 1.335
"ABpl" 2.348 6.247 6.738 -6.365 -14.007 -0.125 15.645 1.890 2.774 1.056 2.014 2.210 1.445 1.684
"ABpr" 10.058 8.226 -4.396 5.107 -0.145 -1.131 5.655 1.886 1.819 1.064 1.738 1.560 1.469 1.712
"ABala" -20.872 0.046 -1.066 0.235 2.811 -3.243 4.686 1.521 2.045 1.653 1.052 1.645 1.411 1.503
"ABalp" -13.018 -8.344 -2.484 2.131 -4.551 2.336 5.894 2.150 2.057 1.039 1.486 2.286 1.418 2.308
"ABara" -7.399 7.829 -5.080 -1.793 -1.641 -4.146 5.178 2.075 1.728 1.154 1.776 1.058 1.510 1.667
"ABarp" -2.474 9.711 4.654 1.176 0.686 -0.133 2.651 1.952 1.834 1.265 2.030 0.980 1.264 1.197
"ABpla" -9.215 -2.130 7.727 -5.414 5.935 0.100 8.287 2.197 2.719 0.828 1.579 2.443 1.156 2.365
"ABplp" 1.308 -8.593 5.562 1.189 -1.107 1.629 3.051 2.065 2.012 1.205 1.742 1.032 1.357 1.355
"ABpra" 7.669 10.926 -5.377 -1.100 0.952 0.818 2.586 2.437 1.851 0.773 1.208 1.357 1.478 1.227
"ABprp" 13.185 1.479 -4.703 4.487 -3.168 -0.569 5.890 1.669 1.793 1.106 1.307 2.162 0.763 1.640
"ABalaa" -21.368 1.035 -3.645 0.001 -2.097 -0.606 2.813 1.619 2.253 2.112 1.006 1.488 1.174 1.181
"ABalap" -17.472 4.392 3.213 0.178 0.284 1.927 2.765 2.042 1.955 1.319 1.199 1.346 1.277 0.990
"ABalpa" -18.162 -8.426 -0.901 -1.845 1.027 3.152 4.080 2.037 1.789 2.028 1.235 1.035 1.204 1.319
"ABalpp" -9.881 -9.824 4.745 2.834 -0.221 2.117 4.012 1.834 2.298 1.332 1.260 1.493 1.276 1.358
"ABaraa" -12.026 4.964 -6.402 -3.392 -1.196 1.224 4.058 1.971 2.436 0.938 1.202 1.276 0.859 1.322
"ABarap" -4.592 8.361 -4.452 -0.386 1.218 0.052 2.271 1.977 2.179 1.034 1.215 1.558 0.820 0.992
"ABarpa" -6.790 11.373 4.074 -3.926 -0.962 0.859 4.529 2.139 1.924 1.500 1.595 1.086 1.410 1.486
"ABarpp" 4.916 9.198 4.767 -0.038 0.567 0.494 2.305 1.973 1.823 1.034 1.685 1.135 1.302 0.993
"ABplaa" -11.862 0.421 6.940 -0.368 -0.101 1.291 2.331 1.809 2.671 1.043 1.093 1.608 1.026 1.070
"ABplap" -1.515 0.130 6.570 3.563 0.219 -0.375 3.999 1.470 2.370 0.946 1.368 1.586 0.744 1.330
"ABplpa" -1.480 -12.627 4.196 1.834 -0.090 0.826 2.613 1.825 2.134 1.457 1.290 0.929 1.190 1.058
"ABplpp" 7.682 -10.176 5.475 4.676 0.262 1.181 5.144 2.061 2.082 0.979 1.572 1.227 1.165 1.462
"ABpraa" 4.287 12.785 -4.162 -2.977 1.180 1.254 3.739 2.057 2.189 1.220 1.418 0.942 1.204 1.468
"ABprap" 13.838 9.789 -0.944 1.829 0.866 2.828 3.886 1.872 1.859 1.938 1.502 0.896 1.251 1.243
"ABprpa" 11.192 1.943 -7.113 -0.699 5.737 0.989 6.090 2.855 4.094 0.764 1.343 1.737 0.735 1.614
"ABprpp" 20.208 1.615 -4.011 3.369 3.860 1.276 5.523 1.897 2.036 1.015 1.099 1.425 1.045 1.286
"ABalaaa" -22.811 -0.567 -2.174 0.877 1.080 0.459 2.685 1.610 2.416 1.979 0.941 1.623 1.787 1.244
"ABalaap" -17.303 -4.901 -5.618 3.729 1.818 1.862 5.007 2.014 1.831 1.218 1.620 1.428 1.539 1.598
"ABalapa" -20.083 5.208 3.423 0.883 0.695 -0.282 2.763 1.909 2.610 1.947 1.589 1.701 1.782 1.475
"ABalapp" -12.916 0.241 0.322 4.180 -0.036 -0.118 4.671 1.540 1.949 1.325 1.441 1.382 1.423 1.263
"ABalpaa" -20.224 -5.607 3.989 -0.555 1.468 -1.620 3.058 1.362 2.649 1.721 1.011 1.835 1.360 1.373
"ABalpap" -14.402 -11.303 -1.024 1.062 -0.161 -1.178 2.747 1.913 1.878 1.699 1.736 1.407 1.372 1.331
"ABalppa" -11.918 -10.213 7.119 -4.289 -0.338 -1.959 5.057 1.719 2.407 1.264 1.507 1.358 1.329 1.611
"ABalppp" -4.796 -13.327 1.975 0.160 1.741 -2.641 3.960 2.154 2.062 1.409 1.733 1.505 1.304 1.097
"ABaraaa" -17.307 5.771 -4.960 -0.196 0.583 0.285 2.285 2.182 1.989 1.182 1.537 1.459 1.259 1.109
"ABaraap" -9.447 1.217 -6.607 1.192 0.888 -0.780 2.614 2.221 1.990 0.939 1.442 1.584 0.806 1.070
"ABarapa" -10.035 10.088 -5.272 -0.141 -0.180 0.034 2.176 2.789 1.824 1.281 1.864 1.302 0.914 1.112
"ABarapp" -2.314 6.670 -6.919 4.080 1.015 -0.118 4.549 2.571 2.815 1.042 1.698 1.349 0.955 1.597
"ABarpaa" -12.437 11.062 3.426 -0.498 0.328 -0.807 2.573 1.928 2.037 2.047 1.968 1.121 1.343 1.099
"ABarpap" -5.305 5.980 0.052 1.570 -0.939 -2.089 3.502 1.741 2.217 1.226 1.671 1.413 1.143 1.207
"ABarppa" -3.300 11.592 6.818 -0.566 -1.125 -0.075 2.712 2.398 1.884 1.326 1.994 1.535 1.132 1.318
"ABarppp" 4.382 11.165 3.839 2.573 -2.465 -1.050 4.241 2.389 1.975 1.949 1.724 1.433 1.198 1.483
"ABplaaa" -14.915 2.758 7.957 -2.031 -0.252 -0.873 3.188 1.858 2.964 0.985 1.548 1.988 0.989 1.421
"ABplaap" -8.765 -3.967 5.010 -0.584 -2.195 0.436 2.938 1.950 2.099 1.312 1.230 1.327 0.952 0.915
"ABplapa" -6.638 3.289 7.163 -2.762 0.370 0.012 3.122 1.803 2.255 0.945 1.200 1.191 0.645 1.121
"ABplapp" 0.183 -3.239 5.809 -0.112 -2.732 0.229 3.232 1.855 2.526 1.145 1.307 1.370 0.965 1.243
"ABplpaa" -1.478 -11.815 7.574 -4.417 -0.590 -0.289 4.774 1.905 2.290 0.999 1.810 1.148 1.211 1.775
"ABplpap" 6.292 -13.329 2.076 -1.492 -0.887 -1.249 3.056 2.094 1.811 1.605 2.037 0.924 1.275 1.335
"ABplppa" 6.420 -9.717 8.288 -4.443 -2.020 -1.235 5.443 1.782 2.070 0.818 1.859 1.510 0.980 1.529
"ABplppp" 13.808 -11.619 3.331 -1.603 -1.490 -1.013 3.405 1.747 1.849 1.551 2.239 1.090 1.316 1.429
"ABpraaa" -2.981 14.221 -1.838 -1.563 -0.259 2.355 3.810 2.463 1.884 1.876 2.431 0.971 1.645 1.726
"ABpraap" 4.092 9.850 -5.045 2.041 2.192 1.657 4.081 2.359 2.572 1.019 1.789 1.159 1.577 1.416
"ABprapa" 8.296 13.720 1.267 0.020 -0.237 1.338 3.110 2.404 1.861 1.866 2.704 1.138 1.612 1.795
"ABprapp" 15.971 9.727 0.461 2.299 -3.546 1.233 4.965 2.235 1.751 1.429 1.931 1.683 1.270 1.674
"ABprpaa" 11.355 10.744 -6.201 1.116 2.409 0.825 3.665 2.493 1.809 1.127 2.007 1.686 1.273 1.634
"ABprpap" 16.788 3.680 -6.331 3.905 1.236 0.227 4.576 2.091 2.168 0.996 1.349 1.765 0.852 1.211
"ABprppa" 21.539 9.015 -2.473 0.706 -0.034 0.741 3.031 2.303 1.940 1.786 1.884 2.171 1.547 1.541
"ABprppp" 23.532 0.964 -4.281 0.794 -2.419 0.826 3.355 1.784 2.100 1.439 0.943 2.045 1.139 1.479
"ABalaaaa" -20.823 -0.892 -5.666 -0.520 0.968 5.194 5.955 1.934 2.788 1.944 1.425 2.362 1.802 1.857
"ABalaaap" -19.323 2.775 -0.025 1.019 2.837 4.125 5.979 2.150 2.709 1.606 1.903 2.368 1.819 1.646
"ABalaapa" -16.538 -1.058 -2.853 -0.859 8.440 2.077 9.210 2.037 2.413 1.558 2.029 2.323 1.915 2.116
"ABalaapp" -9.786 -0.893 -1.558 -0.428 9.765 4.408 11.270 2.188 2.066 1.626 2.735 2.158 2.213 2.184
"ABalapaa" -20.457 6.598 1.927 1.778 -7.147 3.865 8.784 2.427 2.964 2.054 1.539 2.702 1.714 2.114
"ABalapap" -15.253 6.797 5.755 2.860 -7.234 2.013 8.576 2.768 2.711 1.411 1.436 2.884 1.758 2.077
"ABalappa" -14.120 2.375 1.372 -3.030 0.570 3.982 5.603 2.125 2.082 1.291 1.598 1.907 1.407 1.420
"ABalappp" -7.138 1.352 3.111 1.130 1.704 0.888 3.391 2.378 1.814 1.443 1.708 1.809 1.518 1.357
"ABalpaaa" -22.727 -3.621 -1.167 0.764 3.267 -3.175 5.307 1.324 2.799 2.234 1.105 2.452 2.216 2.278
"ABalpaap" -18.098 -5.335 2.867 -0.981 1.549 -2.309 3.581 1.900 2.186 1.681 1.035 1.780 1.479 1.490
"ABalpapa" -18.893 -8.265 -2.532 -2.089 6.001 -3.102 7.386 1.443 2.276 1.735 1.416 1.577 1.764 1.721
"ABalpapp" -11.431 -10.989 -3.621 -1.696 5.169 -3.667 6.933 1.823 2.070 1.483 1.631 1.608 1.635 1.673
"ABalppaa" -18.478 -9.276 4.748 0.147 -0.107 -7.262 7.786 1.974 2.649 2.319 2.172 1.759 2.525 2.487
"ABalppap" -12.672 -10.399 4.623 -0.724 1.145 -9.455 9.900 2.207 2.132 1.949 2.014 1.734 1.933 1.970
"ABalpppa" -10.313 -9.028 0.508 -5.096 3.034 1.376 6.505 1.830 2.428 1.251 1.948 1.945 1.337 2.007
"ABalpppp" -2.981 -9.558 -0.490 -4.196 3.006 1.600 5.914 1.933 1.894 1.295 1.824 2.060 1.377 1.892
"ABaraaaa" -18.822 4.146 -6.349 -2.092 -2.306 1.469 4.292 2.176 2.412 1.139 1.796 1.964 1.657 1.772
"ABaraaap" -13.968 7.382 -2.939 0.351 1.356 -0.542 2.922 2.591 1.936 1.287 2.036 1.309 1.428 1.222
"ABaraapa" -13.756 3.126 -7.226 -3.926 -0.974 0.739 4.776 2.394 2.258 0.676 1.572 2.310 0.801 1.557
"ABaraapp" -6.631 2.145 -6.900 -1.352 -0.343 -0.912 2.935 2.309 2.302 1.090 1.697 2.017 0.606 1.171
"ABarapaa" -11.315 9.851 -6.458 -1.346 -3.598 -1.474 4.917 3.018 2.106 1.181 2.356 1.857 1.314 1.829
"ABarapap" -5.160 9.923 -5.369 0.717 -2.181 -1.620 3.870 3.180 1.874 1.577 2.288 1.998 1.114 1.800
"ABarappa" -1.191 9.876 -7.123 -4.012 2.187 1.371 5.257 2.981 1.987 0.975 2.138 1.721 1.229 2.017
"ABarappp" 3.846 6.571 -6.252 -3.743 4.489 3.866 7.422 2.937 1.738 1.298 2.230 1.691 1.843 2.268
"ABarpaaa" -13.975 11.765 0.822 -1.552 -10.685 6.472 12.975 3.511 2.270 1.950 2.027 2.698 2.067 2.363
"ABarpaap" -9.698 10.406 5.597 3.370 -6.741 2.525 8.616 2.943 1.933 1.903 2.349 2.558 1.894 2.093
"ABarpapa" -8.846 7.313 -1.245 -1.050 1.240 7.695 8.399 2.299 2.083 1.048 1.678 2.372 1.430 1.279
"ABarpapp" -1.703 6.047 1.123 0.608 2.076 6.727 7.520 2.210 2.012 1.122 1.447 2.035 1.284 1.066
"ABarppaa" -4.155 11.637 6.792 3.415 -13.440 1.019 14.128 2.888 2.353 1.543 2.050 1.810 1.309 1.674
"ABarppap" 1.488 8.274 7.772 6.081 -12.182 -0.846 13.849 2.595 2.852 1.057 2.028 1.828 1.011 1.631
"ABarpppa" 4.836 9.765 3.535 -0.008 -4.298 4.193 6.580 3.332 1.964 2.080 1.675 2.000 1.647 1.466
"ABarpppp" 11.120 4.640 5.153 2.689 -2.194 1.273 4.241 2.577 2.635 1.339 1.754 1.651 1.112 1.621
"ABplaaaa" -20.105 1.314 5.617 2.780 -6.345 1.114 7.523 1.804 2.967 1.649 1.708 3.001 1.314 2.479
"ABplaaap" -13.547 2.690 8.106 5.222 -7.053 -0.059 9.057 2.286 2.737 0.955 1.808 2.543 0.894 2.330
"ABplaapa" -15.582 -3.336 6.726 2.050 -5.236 0.405 6.088 1.642 2.401 1.392 1.689 1.889 1.506 1.816
"ABplaapp" -8.069 -3.961 5.494 3.399 -5.764 -0.396 7.136 1.833 1.756 1.316 2.065 1.671 1.581 1.863
"ABplapaa" -9.315 3.490 8.671 6.286 -11.639 0.212 13.408 2.079 2.765 0.757 1.976 2.346 0.852 2.313
"ABplapap" -2.338 2.149 7.075 8.445 -10.714 -0.077 13.851 1.793 2.332 1.029 1.883 2.492 0.847 2.147
"ABplappa" -2.452 -5.046 7.015 8.159 -8.787 -3.245 12.676 1.625 2.116 1.178 2.050 1.625 1.684 1.785
"ABplappp" 4.846 -6.001 5.485 11.386 -6.135 -3.724 13.676 1.680 1.922 1.475 1.735 1.578 1.775 1.623
"ABplpaaa" -9.286 -12.759 5.499 -4.443 0.148 -6.962 8.601 2.074 2.279 2.236 2.019 1.372 2.071 2.097
"ABplpaap" -3.761 -11.497 6.588 -3.987 -2.045 -4.656 6.971 2.213 2.233 1.065 2.313 1.091 1.845 1.723
"ABplpapa" -2.173 -14.878 1.401 -6.112 2.265 -6.375 9.436 2.592 1.655 1.544 2.226 1.351 1.391 1.645
"ABplpapp" 5.101 -13.778 -0.091 -3.495 1.839 -6.156 7.724 2.551 1.735 1.264 2.329 1.330 1.457 1.738
"ABplppaa" -0.376 -12.636 7.465 -0.862 -2.156 -9.279 9.977 2.488 2.036 1.011 2.405 1.441 1.252 1.118
"ABplppap" 5.848 -11.775 6.862 0.317 -1.160 -6.836 7.546 2.545 2.033 1.008 2.305 1.813 1.267 1.130
"ABplpppa" 8.081 -14.230 3.942 0.441 -0.377 -6.678 7.145 2.389 1.834 1.764 2.174 1.105 1.782 1.705
"ABplpppp" 13.879 -12.742 1.817 -0.894 0.991 -8.308 8.810 2.299 1.880 1.446 2.220 1.547 1.703 1.818
"ABpraaaa" -5.069 14.298 -1.208 -7.675 -2.398 1.793 8.568 3.548 1.836 1.850 2.606 1.043 2.136 2.609
"ABpraaap" 0.276 12.730 2.674 -5.529 -0.142 2.484 6.433 3.459 1.777 2.067 2.111 1.127 1.727 1.998
"ABpraapa" 1.958 13.866 -4.518 -3.534 -0.554 9.235 10.183 3.640 1.690 1.615 1.970 1.387 1.681 1.706
"ABpraapp" 7.715 11.052 -0.344 -0.078 0.823 5.107 5.761 3.220 2.700 1.120 2.010 1.569 1.531 1.515
"ABprapaa" 7.409 14.728 2.817 -2.468 -4.265 5.588 7.898 3.867 1.760 2.189 2.177 1.262 1.966 1.781
"ABprapap" 12.752 11.155 5.312 2.380 -2.496 2.495 4.801 3.057 2.323 1.523 1.797 1.879 1.542 2.030
"ABprappa" 17.656 10.406 1.161 -1.932 2.248 1.319 4.087 2.916 2.256 1.702 1.936 1.667 1.472 1.548
"ABprappp" 20.371 3.440 2.831 2.695 1.660 -1.859 4.481 2.177 2.582 1.182 1.629 2.007 1.282 1.255
"ABprpaaa" 8.191 12.442 -6.534 -11.746 2.181 5.094 13.204 3.458 1.669 1.295 2.328 1.077 2.094 2.277
"ABprpaap" 13.717 10.863 -2.501 -8.577 3.536 2.520 9.882 3.029 2.214 1.680 2.222 1.445 1.539 2.015
"ABprpapa" 15.396 8.648 -7.322 -12.447 3.996 0.718 13.283 2.809 2.057 1.009 2.201 1.975 1.171 2.239
"ABprpapp" 19.446 2.882 -5.941 -7.975 5.749 -0.961 10.122 2.180 2.243 1.112 2.138 1.899 0.771 1.954
"ABprppaa" 19.720 10.442 -3.993 -11.611 3.457 -0.479 12.327 2.935 2.161 1.376 2.400 1.680 1.702 2.532
"ABprppap" 23.617 5.886 -0.852 -8.249 3.354 -1.000 9.279 2.217 2.657 1.718 1.855 2.013 1.883 2.262
"ABprpppa" 24.570 3.412 -4.227 -4.239 6.878 0.721 8.484 2.248 2.725 2.041 1.929 2.003 1.879 2.235
"ABprpppp" 23.402 -2.847 -4.170 -3.504 7.527 -2.792 9.042 1.654 2.659 1.749 1.343 2.275 1.238 1.840
"ABalaaaal" -20.869 -2.180 2.312 0.472 -4.772 -3.762 6.477 1.692 2.580 1.320 1.085 2.196 1.604 1.909
"ABalaaaar" -22.897 1.464 -1.591 -0.406 -1.191 -0.269 2.384 1.447 2.410 1.444 0.733 2.155 1.254 1.619
"ABalaaapa" -21.413 3.835 2.477 -2.193 -6.085 -0.361 6.901 1.731 2.640 1.760 1.184 2.432 1.785 2.167
"ABalaaapp" -16.675 5.648 3.282 -4.294 -1.223 -0.951 5.190 2.453 2.381 1.297 1.375 1.682 1.877 1.406
"ABalaapaa" -19.878 5.986 -1.300 1.031 0.867 -2.759 3.806 1.665 2.395 1.627 1.637 1.597 1.607 1.615
"ABalaapap" -15.179 8.813 -0.272 0.237 1.562 -2.325 3.779 2.325 2.429 1.792 1.613 1.434 2.190 1.702
"ABalaappa" -15.730 8.948 3.183 -3.241 -0.664 -1.746 5.144 2.311 2.309 2.078 2.113 2.169 2.486 1.593
"ABalaappp" -10.632 7.646 3.280 -5.670 0.773 1.742 6.571 2.573 1.928 1.535 2.186 1.949 1.689 1.960
"ABalapaaa" -20.114 -0.122 4.693 -1.589 -5.108 -0.600 5.658 1.795 2.405 1.359 1.227 1.995 1.194 1.946
"ABalapaap" -17.785 -4.804 6.626 -1.133 -4.175 -2.658 5.498 2.171 2.184 1.397 1.359 2.135 1.456 1.987
"ABalapapa" -15.420 -2.143 5.110 -2.920 -2.549 1.726 4.825 1.896 2.009 1.525 1.527 1.979 1.134 1.454
"ABalapapp" -9.780 -2.876 6.285 0.818 -4.209 -0.910 4.755 2.139 2.166 1.448 1.341 1.683 1.258 1.651
"ABalappaa" -18.946 2.450 4.823 -3.611 -1.963 -0.237 4.762 2.082 2.393 1.601 1.567 2.007 1.468 1.652
"ABalappap" -13.938 2.263 5.756 -5.971 1.729 0.117 6.741 2.663 2.170 1.656 1.592 2.136 1.627 1.665
"ABalapppa" -11.234 2.864 3.836 -4.937 0.803 3.866 6.759 2.153 2.019 1.050 1.428 1.885 1.349 1.241
"ABalapppp" -5.372 2.807 4.001 -2.703 3.727 1.983 5.405 2.524 2.144 1.345 1.349 1.708 1.463 1.646
"ABalpaaaa" -22.143 0.215 -4.060 4.351 -3.439 -4.926 7.772 1.594 2.544 1.776 1.114 2.121 1.877 1.937
"ABalpaaap" -19.724 -4.208 -5.527 8.195 -0.831 -1.510 8.999 2.005 2.727 2.473 1.672 2.207 2.489 1.650
"ABalpaapa" -21.583 -3.434 1.297 1.909 -0.735 -5.656 6.500 1.604 2.679 1.141 1.030 2.206 1.191 1.067
"ABalpaapp" -16.818 -5.919 -1.722 2.015 -2.679 -3.702 5.373 1.790 2.325 1.557 1.527 1.443 1.412 1.542
"ABalpapaa" -21.238 -4.986 -4.595 6.846 -3.523 -3.508 8.747 1.633 2.676 1.834 1.359 2.215 0.920 1.591
"ABalpapap" -16.618 -5.225 -6.968 9.218 -2.922 -0.931 10.013 1.882 2.445 1.261 1.434 2.125 1.399 1.574
"ABalpappa" -14.780 -4.352 -7.670 5.952 1.070 -0.684 6.641 1.618 3.013 1.109 1.424 2.394 1.125 1.342
"ABalpappp" -8.806 -5.669 -7.416 5.493 2.988 1.582 6.808 1.678 2.405 0.871 1.402 1.863 1.081 1.326
"ABalppaaa" -17.407 -8.703 -0.950 -0.991 -0.275 1.458 3.021 1.568 2.427 1.652 1.856 1.582 1.722 1.672
"ABalppaap" -14.151 -11.412 -3.306 -0.063 -0.697 1.483 2.992 1.984 2.134 2.239 1.604 1.384 2.230 1.740
"ABalppapa" -13.936 -9.128 -3.798 3.000 -1.668 -2.740 4.952 1.807 2.292 2.037 1.841 1.514 1.353 1.466
"ABalppapp" -8.613 -9.677 -5.711 4.229 -0.910 -0.224 4.819 1.889 2.224 1.198 1.673 1.542 1.375 1.582
"ABalpppaa" -16.632 -6.100 2.020 0.472 -4.859 0.600 5.337 1.434 2.195 1.258 1.587 1.450 1.320 1.394
"ABalpppap" -11.190 -8.745 2.935 0.477 -4.939 -0.672 5.450 1.613 2.195 1.229 1.449 1.750 1.421 1.563
"ABalppppa" -9.959 -6.122 1.682 -2.238 -3.148 2.771 5.451 1.837 2.927 1.293 1.909 1.919 1.357 1.369
"ABalppppp" -4.139 -8.263 1.697 -0.941 -5.152 2.351 6.247 1.982 2.039 1.344 1.648 1.446 1.677 1.188
"ABaraaaaa" -21.751 2.894 -3.496 0.664 -0.450 -1.574 2.689 1.490 2.327 1.466 1.150 1.582 1.210 1.035
"ABaraaaap" -17.119 2.891 -6.072 -0.677 -3.347 3.857 5.588 2.337 2.528 1.187 1.212 1.893 1.176 1.265
"ABaraaapa" -17.162 7.322 -4.538 -0.502 -4.070 -2.466 5.152 1.886 2.377 1.416 1.457 1.733 1.267 1.730
"ABaraaapp" -11.243 9.190 -5.317 -1.996 -2.489 -1.789 4.261 2.355 2.466 1.205 1.612 2.021 1.501 2.011
"ABaraapaa" -18.069 1.498 -7.233 0.878 -4.183 2.942 5.505 1.632 2.648 1.010 1.053 1.553 1.082 1.098
"ABaraapap" -13.023 -0.378 -7.315 2.920 -3.229 4.657 6.657 1.650 2.736 0.937 1.164 1.586 0.931 0.979
"ABaraappa" -10.207 1.069 -7.556 -3.108 1.440 4.437 6.057 1.605 2.645 0.963 1.364 1.941 1.190 1.283
"ABaraappp" -4.202 1.243 -7.586 -1.871 1.661 4.611 5.638 1.700 2.262 0.812 1.502 1.532 0.987 1.097
"ABarapaaa" -14.205 5.977 -7.724 1.199 -5.103 -1.455 5.943 2.336 2.402 0.860 1.997 2.589 1.196 2.502
"ABarapaap" -8.332 6.238 -7.868 -1.431 -3.184 1.243 4.339 2.571 2.699 0.749 1.756 2.070 0.839 1.687
"ABarapapa" -6.878 8.037 -7.912 0.323 -6.833 -0.668 7.235 2.437 2.720 0.981 2.064 1.647 1.120 1.726
"ABarapapp" -1.063 6.724 -7.237 -1.564 -3.563 1.043 4.594 2.521 2.546 0.831 1.845 1.763 0.824 1.483
"ABarappaa" -8.449 11.303 -5.219 1.157 -6.028 -2.728 7.220 2.325 1.875 1.627 2.097 2.420 1.438 2.264
"ABarappap" -2.264 11.484 -5.623 0.663 -2.912 -2.424 4.681 2.678 1.945 1.414 1.755 2.347 1.392 1.794
"ABarapppa" -5.530 10.958 -1.658 -5.373 -2.202 -5.114 8.288 2.521 2.470 1.682 2.134 2.019 1.608 1.476
"ABarapppp" 0.364 10.681 -2.495 -5.102 0.579 -3.579 6.867 2.543 1.887 1.828 1.715 1.962 1.907 1.493
"ABarpaaaa" -17.557 0.383 8.234 1.431 -0.667 0.349 3.257 1.996 2.349 1.105 1.738 2.729 0.995 1.799
"ABarpaaap" -12.126 -0.128 8.897 1.417 0.229 -0.108 3.596 2.422 2.516 0.641 1.972 2.950 0.675 1.357
"ABarpaapa" -9.349 2.535 8.155 2.338 -2.984 -0.310 4.577 2.524 2.729 0.805 1.341 2.774 0.847 1.887
"ABarpaapp" -2.332 2.206 7.636 4.876 -1.748 0.635 5.711 2.630 2.336 0.850 1.451 2.438 0.711 1.744
"ABarpapaa" -13.138 7.785 7.388 -0.498 -2.619 1.855 4.402 2.538 2.464 1.793 1.992 2.129 2.276 2.149
"ABarpapap" -7.802 7.788 7.562 0.105 -3.918 0.956 4.715 2.767 2.282 1.108 1.953 2.257 1.548 2.278
"ABarpappa" -5.045 8.936 7.893 -0.927 -0.005 0.975 3.209 2.429 2.230 1.489 1.641 2.329 1.638 1.449
"ABarpappp" 0.354 8.042 6.969 -0.191 1.163 0.363 2.788 2.412 1.980 1.294 1.650 2.244 1.155 1.634
"ABarppaaa" -3.301 -2.431 8.477 5.866 -3.014 0.263 6.873 2.503 2.371 0.750 1.729 1.823 0.880 1.820
"ABarppaap" 2.624 -3.137 7.730 6.554 -2.207 0.534 7.239 2.236 2.662 0.956 1.395 1.979 0.797 1.446
"ABarppapa" 5.598 -3.585 7.078 5.723 -5.695 0.154 8.356 1.847 2.677 1.169 1.498 1.825 1.467 1.723
"ABarppapp" 11.660 -5.058 5.815 8.822 -2.812 -0.289 9.490 1.968 2.957 0.954 1.587 1.898 0.980 1.646
"ABarpppaa" 1.597 5.207 8.066 0.685 3.325 0.126 3.922 2.242 2.545 1.375 1.505 2.227 0.893 2.019
"ABarpppap" 6.945 3.465 7.635 1.726 3.369 0.665 4.349 2.253 2.647 1.032 1.273 2.215 0.770 1.693
"ABarppppa" 9.940 4.367 6.533 1.460 6.306 -0.081 6.791 2.151 2.435 1.424 1.407 1.438 1.525 1.425
"ABarppppp" 16.084 2.709 5.214 3.222 5.941 0.441 7.086 2.065 2.605 1.114 1.329 1.696 1.470 1.531
"ABplaaaaa" -19.263 -6.634 5.558 4.652 -0.593 1.709 5.514 1.842 2.577 1.997 1.595 1.951 1.269 1.526
"ABplaaaap" -14.013 -6.769 7.905 5.238 1.962 0.123 6.133 2.364 2.481 1.168 1.416 2.387 0.813 1.379
"ABplaaapa" -10.753 -5.806 8.630 4.484 -2.559 0.547 5.701 2.460 1.976 1.040 1.591 2.240 0.964 1.668
"ABplaaapp" -5.251 -5.227 7.506 4.841 -2.321 0.362 5.784 2.265 1.954 1.041 1.326 2.202 0.717 1.576
"ABplaapaa" -14.917 -10.786 5.451 2.952 -0.544 1.001 3.895 2.087 2.194 1.496 1.674 1.937 1.203 1.645
"ABplaapap" -8.982 -11.039 7.168 3.710 -0.236 0.589 4.502 2.137 2.150 1.152 1.703 2.088 1.419 1.739
"ABplaappa" -6.754 -11.021 5.259 4.299 -4.507 0.276 6.685 2.282 2.222 1.646 1.893 1.501 1.804 1.765
"ABplaappp" -0.453 -12.114 4.701 4.887 -3.067 -1.267 6.221 2.050 1.815 1.374 1.681 1.327 1.339 1.581
"ABplapaaa" -3.889 -9.352 8.659 6.322 -2.277 -1.394 7.333 2.269 2.114 0.582 1.525 2.314 1.128 1.445
"ABplapaap" 1.672 -9.070 8.227 8.129 -2.754 -2.351 9.279 2.329 2.409 0.834 1.737 2.289 1.239 1.643
"ABplapapa" 3.957 -8.824 7.692 13.013 -3.145 -1.700 13.772 2.186 2.527 0.936 1.464 2.205 1.517 1.258
"ABplapapp" 10.412 -10.231 6.935 12.098 -0.994 -5.904 13.822 2.417 2.717 1.117 1.584 2.315 1.868 1.514
"ABplappaa" 3.968 -14.239 4.635 6.732 -0.356 -3.474 7.850 1.965 2.021 1.712 1.644 1.253 1.523 1.537
"ABplappap" 9.885 -13.686 3.864 6.404 0.879 -1.366 6.865 1.974 1.966 1.715 1.547 1.110 1.493 1.511
"ABplapppa" 12.730 -12.296 2.373 4.433 0.296 -5.176 7.219 2.275 2.293 1.780 1.416 1.696 1.430 1.090
"ABplapppp" 17.304 -11.147 0.559 4.066 1.950 -5.432 7.467 1.884 2.096 2.157 1.587 1.636 1.500 1.173
"ABplpaaaa" -13.947 -12.628 -0.519 5.203 -0.184 -1.979 5.984 2.139 1.927 2.381 1.523 1.115 2.016 1.651
"ABplpaaap" -9.052 -13.401 -1.117 5.793 -1.770 -2.286 6.847 2.375 1.845 2.323 1.503 0.921 2.237 1.736
"ABplpaapa" -8.772 -14.262 1.848 1.989 -0.634 -1.500 3.567 2.475 1.856 2.148 1.785 0.785 2.310 1.689
"ABplpaapp" -3.169 -14.834 1.221 3.863 -0.826 -1.197 4.588 2.399 1.642 1.905 1.655 0.633 1.984 1.718
"ABplpapaa" -7.457 -13.222 -5.034 6.556 0.567 -1.231 7.155 2.192 1.950 1.833 2.082 1.656 1.806 1.944
"ABplpapap" -2.612 -12.547 -6.057 6.431 2.840 -1.813 7.741 1.997 1.566 1.356 2.350 1.490 1.645 1.743
"ABplpappa" 0.383 -11.657 -6.958 1.520 4.992 -1.272 6.001 2.360 1.955 1.142 2.349 1.727 1.489 1.842
"ABplpappp" 5.820 -11.136 -6.721 4.265 6.336 -2.152 8.325 2.163 1.691 1.302 2.535 1.677 1.714 2.382
"ABplppaaa" -1.408 -13.867 -3.086 0.535 0.853 -0.656 2.326 2.000 1.787 1.478 1.640 0.931 1.358 1.147
"ABplppaap" 3.678 -14.019 -3.547 2.269 2.035 -3.187 4.841 2.164 1.894 1.609 1.773 1.397 1.519 1.814
"ABplppapa" 3.913 -12.595 -0.089 1.665 -2.199 -2.660 4.320 2.294 2.273 1.532 1.381 1.314 1.251 1.050
"ABplppapp" 9.393 -12.398 -0.831 3.179 -0.733 -2.910 4.908 2.154 1.962 1.440 1.694 1.300 1.531 1.336
"ABplpppaa" 7.349 -14.708 -3.356 3.518 2.143 -2.701 5.341 2.205 1.589 2.001 1.759 1.337 1.527 1.681
"ABplpppap" 12.844 -12.955 -2.834 4.214 3.799 -3.952 7.235 2.458 1.790 1.876 1.440 1.590 1.492 1.465
"ABplppppa" 9.488 -11.489 -6.033 -1.904 2.077 -1.184 4.015 2.097 1.712 1.468 2.310 1.642 1.459 1.789
"ABplppppp" 14.609 -10.220 -6.723 -0.531 5.772 -1.896 6.588 2.041 2.005 1.642 1.836 1.893 1.789 1.936
"ABpraaaaa" -13.347 11.124 -0.545 -1.388 0.366 1.432 3.105 2.088 1.810 1.739 1.299 1.247 2.027 1.291
"ABpraaaap" -9.031 12.612 1.382 -1.214 0.377 -0.674 2.779 2.524 1.682 1.898 1.380 0.803 2.096 1.072
"ABpraaapa" -10.703 11.917 5.097 -4.594 -2.806 -1.261 6.056 2.899 1.894 2.528 2.088 0.876 2.236 1.962
"ABpraaapp" -5.053 11.499 4.789 -2.378 0.590 -1.565 3.744 3.155 1.934 2.069 1.785 1.378 1.760 1.581
"ABpraapaa" -2.521 14.016 4.460 -8.411 -2.393 1.924 9.332 2.975 1.916 2.205 1.846 1.640 2.181 1.935
"ABpraapap" 2.571 12.606 5.674 -6.867 -0.579 0.959 7.494 2.826 2.180 1.522 1.701 1.773 2.054 1.514
"ABpraappa" 4.372 12.578 3.510 -6.814 2.202 -0.078 7.635 3.222 2.454 1.755 1.735 1.380 2.196 1.584
"ABpraappp" 9.843 11.480 3.317 -4.808 2.916 -0.827 5.998 2.784 2.104 1.289 1.876 1.176 1.427 1.785
"ABprapaaa" 4.792 10.130 8.353 -0.812 2.015 -2.632 4.137 2.366 2.323 0.946 1.813 1.878 1.424 1.793
"ABprapaap" 9.901 9.346 7.802 0.756 3.559 -4.748 6.489 2.483 2.641 1.030 1.821 1.776 1.573 1.563
"ABprapapa" 13.233 10.306 7.211 4.956 0.740 -2.659 6.179 2.572 2.734 1.521 1.994 1.667 1.536 1.719
"ABprapapp" 18.559 7.297 6.322 4.425 0.781 -6.115 7.992 2.162 3.124 1.523 1.547 1.808 1.869 1.648
"ABprappaa" 13.262 13.613 1.943 -1.507 0.550 -3.122 3.911 2.519 1.843 1.794 1.432 0.969 1.855 1.839
"ABprappap" 18.379 10.524 2.290 -0.820 1.516 -1.848 3.301 2.326 2.151 2.066 1.371 1.212 1.731 1.308
"ABprapppa" 21.342 9.095 1.006 -3.067 1.797 -5.630 7.047 2.112 2.110 1.837 1.569 1.758 1.589 1.608
"ABprapppp" 23.593 5.144 -1.053 -1.487 1.707 -5.482 6.380 1.713 2.195 1.490 1.370 1.845 1.533 1.392
"ABprpaaaa" -6.164 14.283 -1.056 -3.410 -2.484 -3.012 5.801 3.290 1.621 2.348 2.102 1.369 2.007 1.836
"ABprpaaap" -0.749 14.699 -0.885 -2.454 -0.642 -2.052 4.353 3.545 1.733 2.071 2.038 1.238 2.501 1.852
"ABprpaapa" 1.632 14.730 0.306 -8.371 -0.696 -0.500 8.852 2.899 2.033 2.042 2.248 0.822 2.518 2.075
"ABprpaapp" 6.358 13.805 -0.780 -5.811 0.943 -0.015 6.331 2.931 1.937 1.703 1.792 1.020 2.057 1.705
"ABprpapaa" 1.342 13.013 -6.194 -1.446 -2.344 0.213 4.168 2.560 2.121 1.677 2.179 2.366 1.702 1.794
"ABprpapap" 5.728 11.267 -6.532 -1.906 -2.663 -0.963 4.223 2.604 2.125 1.245 1.767 2.378 1.290 2.025
"ABprpappa" 8.636 9.545 -8.007 -6.508 -4.049 -0.091 8.009 2.779 1.990 0.749 2.139 1.959 0.876 1.918
"ABprpappp" 13.811 8.225 -7.079 -5.413 -3.429 -1.072 6.989 2.908 1.757 0.944 2.297 2.001 0.800 1.760
"ABprppaaa" 6.207 13.836 -3.664 -6.842 -2.278 -1.480 7.563 2.335 1.904 1.389 1.417 1.265 1.377 1.555
"ABprppaap" 10.694 12.542 -5.032 -4.033 -2.127 -2.571 5.598 2.425 1.704 1.509 1.746 1.455 1.255 1.637
"ABprppapa" 11.782 11.224 -2.235 -5.417 2.080 -2.267 6.749 2.318 1.754 1.890 1.942 1.642 1.661 1.518
"ABprppapp" 16.708 8.711 -2.608 -3.746 2.158 -2.269 5.414 2.382 1.836 1.581 1.610 2.007 1.470 1.774
"ABprpppaa" 17.710 11.934 -3.031 -5.207 -0.508 -3.548 7.072 3.156 2.098 2.303 2.372 2.485 2.082 2.412
"ABprpppap" 21.998 7.793 -3.599 -3.757 -0.733 -4.212 6.333 2.672 2.519 1.930 1.858 2.629 1.562 2.206
"ABprppppa" 18.114 8.629 -6.480 -8.962 1.083 -0.835 9.381 2.858 2.160 1.538 1.920 2.127 1.426 2.071
"ABprppppp" 20.965 4.105 -7.236 -6.011 -0.528 -1.699 7.034 2.296 2.490 1.361 1.709 3.096 1.216 1.878
"ABalaaaala" -21.732 -4.278 -1.497 0.000 0.000 0.000 0.000 1.654 2.205 1.488 0.000 0.000 0.000 0.000
"MSa" -7.451 -8.561 -3.547 -5.345 -0.552 0.838 5.673 2.475 1.546 0.816 1.535 1.027 1.228 1.502
"MSp" 3.250 -2.858 -4.470 -0.820 3.180 -0.587 3.763 1.918 1.760 0.879 0.985 1.914 0.674 1.417
"MSaa" -12.744 -8.325 -5.838 1.649 1.067 -0.483 2.491 2.139 2.039 1.186 1.213 1.099 0.745 1.041
"MSap" -3.929 -11.418 -2.202 4.772 -1.602 -1.489 5.481 2.742 1.741 1.870 1.848 1.018 1.358 1.943
"MSpa" -4.203 -1.850 -5.438 0.175 0.268 -0.000 1.997 1.909 2.502 1.133 1.286 1.586 0.798 0.924
"MSpp" 5.697 0.090 -6.795 4.152 2.918 -1.073 5.651 2.443 2.921 0.881 1.512 2.115 0.856 1.544
"MSaaa" -13.904 -5.690 -5.723 0.606 1.901 -0.895 2.975 1.788 2.306 1.058 1.607 1.640 0.659 1.251
"MSaap" -4.614 -7.086 -6.445 3.738 1.043 -0.255 4.315 1.874 1.850 1.162 1.879 1.351 0.708 1.518
"MSapa" -5.006 -12.206 -3.389 1.170 1.726 -1.437 3.363 1.964 1.942 1.522 1.543 1.464 1.480 1.313
"MSapp" 3.699 -11.125 -5.858 4.012 -0.098 0.553 4.556 1.958 1.788 1.284 1.941 1.262 1.491 1.776
"MSpaa" -5.385 0.738 -5.796 0.824 2.276 0.398 3.128 2.271 2.034 0.853 1.488 1.475 1.168 1.388
"MSpap" 3.419 -3.382 -7.136 2.899 1.858 0.301 3.936 2.107 2.236 0.925 1.450 1.669 0.690 1.329
"MSppa" 6.138 5.897 -6.990 1.100 1.047 1.043 3.143 2.657 2.158 0.874 1.963 1.976 0.867 1.379
"MSppp" 12.056 -1.877 -7.213 2.936 1.366 0.292 3.994 1.932 2.628 0.988 1.657 1.822 0.896 1.179
"MSaaaa" -16.835 -2.427 -5.437 -0.788 4.166 4.697 6.864 1.797 2.745 1.135 1.494 2.393 1.416 1.659
"MSaaap" -9.434 -3.857 -6.261 2.115 3.394 4.059 6.155 1.976 3.185 1.121 1.189 2.170 1.064 1.319
"MSaapa" -5.941 -5.106 -6.847 3.269 0.965 0.303 3.886 1.943 2.613 0.907 1.420 1.582 0.892 1.364
"MSaapp" 1.569 -6.064 -7.219 5.027 2.320 -0.585 5.814 1.994 2.099 0.950 1.320 1.551 0.789 1.383
"MSapaa" -7.288 -8.819 -4.594 -4.591 2.883 3.224 6.704 2.026 2.573 1.389 1.778 1.771 1.485 1.794
"MSapap" 0.094 -10.075 -4.484 -3.039 1.672 3.953 5.671 2.139 2.103 1.518 1.559 1.447 1.584 1.562
"MSappa" 3.197 -11.261 -5.728 -3.438 4.162 1.187 5.962 2.199 2.141 1.391 1.954 1.325 1.374 1.535
"MSappp" 9.395 -11.442 -4.277 -4.519 2.114 3.725 6.658 2.310 1.974 1.951 1.936 1.378 1.692 1.690
"MSpaaa" -7.277 4.525 -4.046 -4.000 1.258 3.097 5.722 2.451 2.533 1.273 1.713 1.929 1.119 1.493
"MSpaap" -0.990 1.538 -4.577 -2.636 0.929 1.729 3.995 2.599 1.869 1.552 1.743 1.585 1.166 1.286
"MSpapa" 1.087 0.900 -6.985 -0.204 1.928 -0.132 2.678 2.129 2.395 0.782 1.305 1.835 0.901 1.557
"MSpapp" 7.750 -2.455 -6.885 1.320 4.612 -0.513 5.060 1.991 2.058 0.947 1.272 1.584 0.759 1.524
"MSppaa" 2.803 7.091 -5.756 -12.237 2.136 4.522 13.413 3.395 2.158 1.734 1.772 1.737 1.363 1.654
"MSppap" 8.763 3.877 -5.548 -9.773 4.828 6.555 12.878 3.076 2.018 1.193 1.406 1.517 1.352 1.404
"MSpppa" 10.968 2.849 -7.047 -9.709 4.251 3.276 11.322 2.933 2.900 1.452 1.500 2.055 0.870 1.414
"MSpppp" 15.210 -0.793 -6.989 -8.998 10.009 5.764 14.858 2.164 2.609 0.863 1.565 2.278 1.332 1.706
"MSaaaaa" -18.181 1.305 -1.109 -1.293 -2.125 3.503 4.586 1.324 1.889 1.162 0.948 1.277 0.997 0.935
"MSaaaap" -12.421 -0.602 2.299 0.454 -1.080 4.761 5.297 1.190 1.989 1.080 1.079 1.683 1.019 0.949
"MSaaapa" -10.989 -0.812 -2.079 -1.051 -1.576 3.446 4.201 1.456 1.443 1.268 0.940 1.058 0.869 0.715
"MSaaapp" -4.786 -1.521 -1.846 -0.112 0.248 4.305 4.879 1.463 1.326 1.335 1.525 1.909 0.834 1.059
"MSaapaa" -5.406 -4.084 -5.347 0.188 0.554 3.947 4.441 1.420 1.703 1.201 1.227 1.529 0.947 0.914
"MSaapap" 0.410 -4.251 -5.903 0.071 1.040 2.330 3.152 1.355 1.691 0.998 1.370 1.382 0.869 1.011
"MSaappa" 1.755 -3.669 -8.239 0.000 0.000 0.000 0.000 1.362 1.802 0.996 0.000 0.000 0.000 0.000
"MSaappp" 7.472 -4.306 -7.393 0.146 -2.601 2.341 3.783 1.487 1.320 0.913 1.161 1.179 0.702 1.024
"MSapaaa" -13.168 -7.332 -1.030 -3.797 0.638 0.731 4.177 1.619 1.664 0.872 1.266 1.100 1.055 1.328
"MSapaap" -6.982 -6.059 -0.539 0.870 -1.991 -1.622 3.228 1.619 1.369 0.999 1.446 0.616 1.267 0.915
"MSapapa" -5.397 -9.611 -1.210 -4.025 0.225 1.818 4.670 1.526 1.675 1.087 1.516 1.012 1.122 1.503
"MSapapp" 0.140 -8.311 1.384 -5.198 0.701 3.838 6.693 1.516 1.726 1.200 1.510 0.927 1.109 1.311
"MSappaa" -2.842 -7.367 -2.867 0.894 -0.462 2.028 3.083 1.432 1.550 0.991 1.974 1.073 0.870 1.072
"MSappap" 2.792 -6.597 -3.869 0.000 0.000 0.000 0.000 1.486 1.379 0.977 0.000 0.000 0.000 0.000
"MSapppa" 0.724 -10.257 -0.413 -4.254 0.059 1.980 4.955 1.728 1.563 1.112 1.508 0.850 1.068 1.219
"MSapppp" 5.960 -8.269 0.944 -3.059 0.850 5.253 6.361 1.613 1.630 1.146 1.691 0.891 0.799 1.169
"MSpaaaa" -13.647 5.095 -2.029 -3.623 -1.010 3.464 5.339 1.809 1.812 0.870 0.997 1.195 1.076 1.069
"MSpaaap" -8.103 4.620 1.065 -2.384 -1.395 3.598 4.876 1.745 1.564 1.377 1.215 1.404 1.093 1.163
"MSpaapa" -7.672 3.905 -1.400 -2.652 0.232 2.467 3.924 1.968 1.382 1.077 1.082 0.898 1.068 0.911
"MSpaapp" -2.838 2.760 -1.950 0.000 0.000 0.000 0.000 2.051 1.532 0.987 0.000 0.000 0.000 0.000
"MSpapaa" -1.546 2.040 -6.755 -0.802 -1.398 3.820 4.619 1.307 1.951 1.043 1.141 1.781 1.013 1.111
"MSpapap" 4.302 1.297 -6.005 -1.940 -0.276 1.953 3.403 1.496 1.499 0.914 1.093 1.718 0.804 0.871
"MSpappa" 5.150 3.440 -8.087 0.000 0.000 0.000 0.000 1.772 1.529 1.073 0.000 0.000 0.000 0.000
"MSpappp" 10.502 0.901 -7.264 -2.038 3.362 2.464 4.829 1.759 1.454 0.894 1.045 1.776 0.699 1.690
"MSppaaa" -11.035 8.887 -1.408 -3.819 -2.422 -0.411 4.918 3.172 1.705 1.223 1.776 0.869 1.225 1.315
"MSppaap" -5.800 8.288 -0.942 -1.417 -0.801 -1.860 3.136 2.900 1.745 1.414 2.304 1.221 1.470 2.239
"MSppapa" -3.603 9.400 0.508 -5.662 -0.498 -0.573 5.939 2.511 1.918 1.249 1.404 1.020 1.223 1.342
"MSppapp" 2.131 8.486 1.781 -7.938 0.254 2.595 8.506 2.566 1.767 0.925 1.314 1.197 0.997 1.223
"MSpppaa" -1.057 7.072 -2.501 -0.691 -0.852 -0.006 1.944 2.217 1.562 1.002 0.933 1.286 0.966 0.865
"MSpppap" 4.330 5.670 -3.937 0.000 0.000 0.000 0.000 2.184 1.641 0.981 0.000 0.000 0.000 0.000
"MSppppa" 3.299 10.168 -0.593 -6.801 0.057 1.046 7.107 1.991 1.671 1.431 1.214 1.084 1.458 1.208
"MSppppp" 8.043 7.575 0.078 -7.228 0.921 5.389 9.179 1.846 1.587 1.486 1.094 1.218 0.954 1.156
"MSaaaaaa" -20.542 -0.108 0.578 0.000 0.000 0.000 0.000 1.305 1.907 1.398 0.000 0.000 0.000 0.000
"MSaaaaap" -16.525 -1.153 3.057 0.000 0.000 0.000 0.000 1.406 1.631 1.453 0.000 0.000 0.000 0.000
"MSaaaapa" -14.941 -1.088 4.828 0.000 0.000 0.000 0.000 1.304 2.347 0.925 0.000 0.000 0.000 0.000
"MSaaaapp" -8.712 -1.467 5.211 0.000 0.000 0.000 0.000 1.366 2.200 0.849 0.000 0.000 0.000 0.000
"MSaaapaa" -13.944 -2.364 1.199 0.000 0.000 0.000 0.000 1.740 1.580 1.089 0.000 0.000 0.000 0.000
"MSaaapap" -8.036 -2.250 2.699 0.000 0.000 0.000 0.000 1.599 1.956 0.909 0.000 0.000 0.000 0.000
"MSaaappa" -6.020 -2.127 2.473 0.000 0.000 0.000 0.000 1.324 2.525 1.725 0.000 0.000 0.000 0.000
"MSaaappp" -3.208 0.013 2.991 0.000 0.000 0.000 0.000 1.431 1.915 1.149 0.000 0.000 0.000 0.000
"MSaapaaa" -6.544 -3.756 -3.588 0.000 0.000 0.000 0.000 1.620 1.998 1.254 0.000 0.000 0.000 0.000
"MSaapaap" -2.031 -3.934 0.330 0.000 0.000 0.000 0.000 1.616 1.770 1.072 0.000 0.000 0.000 0.000
"MSaapapa" -2.383 -3.676 -3.164 0.000 0.000 0.000 0.000 1.773 2.139 0.976 0.000 0.000 0.000 0.000
"MSaapapp" 3.047 -3.567 -3.296 0.000 0.000 0.000 0.000 1.706 2.039 1.134 0.000 0.000 0.000 0.000
"MSaappaa" 0.000 0.000 0.000 0.000 0.000 0.000 0.000 0.000 0.000 0.000 0.000 0.000 0.000 0.000
"MSaappap" 0.000 0.000 0.000 0.000 0.000 0.000 0.000 0.000 0.000 0.000 0.000 0.000 0.000 0.000
"MSaapppa" 4.416 -7.202 -3.690 0.000 0.000 0.000 0.000 2.039 1.735 0.908 0.000 0.000 0.000 0.000
"MSaapppp" 9.421 -5.910 -4.437 0.000 0.000 0.000 0.000 1.964 1.729 0.949 0.000 0.000 0.000 0.000
"MSapaaaa" -17.484 -6.119 -0.748 0.000 0.000 0.000 0.000 1.817 2.088 1.013 0.000 0.000 0.000 0.000
"MSapaaap" -12.869 -6.135 -0.071 0.000 0.000 0.000 0.000 1.662 1.566 0.963 0.000 0.000 0.000 0.000
"MSapaapa" -7.934 -7.423 -3.386 0.000 0.000 0.000 0.000 2.021 1.911 0.868 0.000 0.000 0.000 0.000
"MSapaapp" -3.854 -8.362 -1.526 0.000 0.000 0.000 0.000 2.241 1.865 1.369 0.000 0.000 0.000 0.000
"MSapapaa" -11.089 -9.151 0.285 0.000 0.000 0.000 0.000 1.911 1.597 0.964 0.000 0.000 0.000 0.000
"MSapapap" -6.232 -8.349 1.432 0.000 0.000 0.000 0.000 1.993 1.796 0.945 0.000 0.000 0.000 0.000
"MSapappa" -8.059 -7.153 3.401 0.000 0.000 0.000 0.000 2.051 1.812 1.082 0.000 0.000 0.000 0.000
"MSapappp" -3.102 -6.800 4.846 0.000 0.000 0.000 0.000 1.887 1.921 0.866 0.000 0.000 0.000 0.000
"MSappaaa" -2.023 -6.344 -1.383 0.000 0.000 0.000 0.000 1.688 1.517 0.726 0.000 0.000 0.000 0.000
"MSappaap" 2.983 -6.655 -0.352 0.000 0.000 0.000 0.000 1.846 1.978 1.683 0.000 0.000 0.000 0.000
"MSappapa" 0.000 0.000 0.000 0.000 0.000 0.000 0.000 0.000 0.000 0.000 0.000 0.000 0.000 0.000
"MSappapp" 0.000 0.000 0.000 0.000 0.000 0.000 0.000 0.000 0.000 0.000 0.000 0.000 0.000 0.000
"MSapppaa" -3.946 -9.521 0.407 0.000 0.000 0.000 0.000 1.796 1.736 0.830 0.000 0.000 0.000 0.000
"MSapppap" -0.369 -8.788 3.368 0.000 0.000 0.000 0.000 1.702 2.064 1.058 0.000 0.000 0.000 0.000
"MSappppa" 0.805 -7.626 5.082 0.000 0.000 0.000 0.000 2.604 2.176 1.237 0.000 0.000 0.000 0.000
"MSappppp" 5.927 -6.541 5.010 0.000 0.000 0.000 0.000 2.227 1.949 1.157 0.000 0.000 0.000 0.000
"MSpaaaaa" -18.795 4.066 0.447 0.000 0.000 0.000 0.000 1.739 1.793 1.523 0.000 0.000 0.000 0.000
"MSpaaaap" -13.663 3.157 1.566 0.000 0.000 0.000 0.000 1.813 1.556 1.294 0.000 0.000 0.000 0.000
"MSpaaapa" -12.514 4.004 3.710 0.000 0.000 0.000 0.000 1.705 2.319 1.219 0.000 0.000 0.000 0.000
"MSpaaapp" -6.709 2.917 4.596 0.000 0.000 0.000 0.000 1.911 1.996 1.109 0.000 0.000 0.000 0.000
"MSpaapaa" -11.533 3.492 0.488 0.000 0.000 0.000 0.000 1.469 1.620 1.099 0.000 0.000 0.000 0.000
"MSpaapap" -6.189 4.561 1.304 0.000 0.000 0.000 0.000 1.576 1.788 1.133 0.000 0.000 0.000 0.000
"MSpaappa" 0.000 0.000 0.000 0.000 0.000 0.000 0.000 0.000 0.000 0.000 0.000 0.000 0.000 0.000
"MSpaappp" 0.000 0.000 0.000 0.000 0.000 0.000 0.000 0.000 0.000 0.000 0.000 0.000 0.000 0.000
"MSpapaaa" -4.125 0.061 -4.156 0.000 0.000 0.000 0.000 1.522 2.195 0.823 0.000 0.000 0.000 0.000
"MSpapaap" 0.492 1.152 -0.851 0.000 0.000 0.000 0.000 1.729 1.739 0.885 0.000 0.000 0.000 0.000
"MSpapapa" -0.211 1.513 -4.291 0.000 0.000 0.000 0.000 1.894 1.878 1.217 0.000 0.000 0.000 0.000
"MSpapapp" 4.875 0.592 -4.430 0.000 0.000 0.000 0.000 1.885 2.097 1.061 0.000 0.000 0.000 0.000
"MSpappaa" 0.000 0.000 0.000 0.000 0.000 0.000 0.000 0.000 0.000 0.000 0.000 0.000 0.000 0.000
"MSpappap" 0.000 0.000 0.000 0.000 0.000 0.000 0.000 0.000 0.000 0.000 0.000 0.000 0.000 0.000
"MSpapppa" 6.240 6.161 -3.941 0.000 0.000 0.000 0.000 2.024 2.224 0.811 0.000 0.000 0.000 0.000
"MSpapppp" 10.757 3.008 -3.899 0.000 0.000 0.000 0.000 1.864 2.249 0.693 0.000 0.000 0.000 0.000
"MSppaaaa" -15.074 6.830 -3.057 0.000 0.000 0.000 0.000 1.887 1.654 1.336 0.000 0.000 0.000 0.000
"MSppaaap" -11.106 6.502 -1.557 0.000 0.000 0.000 0.000 2.260 1.745 1.040 0.000 0.000 0.000 0.000
"MSppaapa" -6.694 6.873 -3.834 0.000 0.000 0.000 0.000 3.218 1.863 0.933 0.000 0.000 0.000 0.000
"MSppaapp" -3.507 7.724 -1.806 0.000 0.000 0.000 0.000 2.912 1.975 1.094 0.000 0.000 0.000 0.000
"MSppapaa" -9.674 8.995 -0.512 0.000 0.000 0.000 0.000 2.391 1.980 1.325 0.000 0.000 0.000 0.000
"MSppapap" -4.935 8.270 0.238 0.000 0.000 0.000 0.000 1.929 1.568 1.225 0.000 0.000 0.000 0.000
"MSppappa" -8.246 8.296 2.908 0.000 0.000 0.000 0.000 1.901 1.881 0.919 0.000 0.000 0.000 0.000
"MSppappp" -3.101 7.231 3.947 0.000 0.000 0.000 0.000 1.961 1.743 1.020 0.000 0.000 0.000 0.000
"MSpppaaa" -2.160 5.848 -3.656 0.000 0.000 0.000 0.000 2.024 1.809 1.334 0.000 0.000 0.000 0.000
"MSpppaap" 2.405 6.107 -2.157 0.000 0.000 0.000 0.000 2.235 1.871 1.141 0.000 0.000 0.000 0.000
"MSpppapa" 0.000 0.000 0.000 0.000 0.000 0.000 0.000 0.000 0.000 0.000 0.000 0.000 0.000 0.000
"MSpppapp" 0.000 0.000 0.000 0.000 0.000 0.000 0.000 0.000 0.000 0.000 0.000 0.000 0.000 0.000
"MSppppaa" -2.478 9.886 -0.875 0.000 0.000 0.000 0.000 2.392 2.502 1.683 0.000 0.000 0.000 0.000
"MSppppap" -0.063 8.912 1.545 0.000 0.000 0.000 0.000 2.051 2.019 1.366 0.000 0.000 0.000 0.000
"MSpppppa" -0.502 9.095 4.295 0.000 0.000 0.000 0.000 2.219 1.988 1.232 0.000 0.000 0.000 0.000
"MSpppppp" 3.569 8.436 4.660 0.000 0.000 0.000 0.000 2.901 2.042 1.022 0.000 0.000 0.000 0.000
"E" 11.642 -8.888 0.420 6.669 1.709 0.199 7.085 1.780 1.838 1.028 1.362 0.935 1.349 1.321
"Ea" 9.209 -11.816 -2.449 -7.692 6.408 0.964 10.292 2.177 1.834 1.368 1.754 1.824 1.311 1.801
"Ep" 18.653 -6.703 1.733 -2.859 6.056 0.377 7.007 1.613 2.136 1.340 1.445 1.403 1.371 1.321
"Eal" 2.880 -7.550 1.031 -2.337 2.229 -0.619 4.106 1.937 2.738 2.469 1.792 1.725 1.527 1.535
"Ear" 2.995 1.330 1.234 -0.333 4.284 0.658 5.186 2.340 3.694 2.292 2.077 2.032 1.757 1.841
"Epl" 11.499 -6.323 2.402 -2.455 -1.477 -0.867 3.777 1.751 2.564 2.440 1.865 1.339 1.617 1.574
"Epr" 14.949 2.771 -1.433 0.282 1.115 0.302 2.468 2.334 2.241 1.733 1.338 1.488 1.356 1.041
"Eala" -3.586 -1.954 -0.092 -0.144 -0.659 4.396 5.025 1.734 1.727 1.632 1.468 1.808 1.386 1.310
"Ealp" 3.947 -5.019 -1.353 0.315 -0.523 1.953 2.866 1.820 1.748 1.577 1.376 1.234 1.412 1.125
"Eara" -1.599 4.806 0.892 -2.239 -1.459 3.155 4.953 2.741 1.958 1.457 2.039 1.886 1.385 1.407
"Earp" 6.209 1.572 0.554 -1.230 -0.265 -0.625 2.665 2.552 1.923 1.770 1.664 1.327 1.375 1.071
"Epla" 8.138 -3.821 0.938 1.797 1.803 3.278 4.538 1.790 1.994 1.281 1.339 1.147 1.100 0.923
"Eplp" 15.772 -6.825 0.040 4.383 4.414 1.010 6.634 1.750 1.851 1.440 1.781 1.640 1.243 1.723
"Epra" 11.337 3.955 -0.017 -3.236 1.576 3.872 5.721 2.469 2.040 1.414 1.890 1.391 1.034 1.276
"Eprp" 19.087 -0.085 -0.044 -0.789 2.842 2.353 4.286 1.879 2.227 1.357 1.531 1.583 1.067 1.313
"C" 17.834 1.579 5.425 -7.596 3.063 2.025 8.607 1.481 2.267 1.039 1.419 1.345 1.013 1.372
"Ca" 6.632 1.186 5.648 -2.270 -2.317 -0.154 3.541 1.412 1.569 1.125 0.904 1.349 0.716 1.061
"Cp" 16.882 4.673 5.251 4.117 -0.324 -0.057 4.421 1.501 1.729 0.898 1.062 1.243 0.992 1.057
"Caa" 5.764 2.446 5.702 0.206 -1.494 1.217 2.610 1.908 1.889 1.327 1.116 1.669 0.834 1.273
"Cap" 13.447 -2.982 5.863 3.548 -5.738 2.238 7.481 1.606 1.908 1.020 1.514 2.166 0.947 1.521
"Cpa" 17.569 6.968 7.375 -1.262 -2.479 0.365 3.924 2.129 1.774 0.998 1.515 2.472 1.288 1.546
"Cpp" 23.482 -0.269 5.207 2.106 -5.985 0.082 6.719 1.645 2.475 1.214 1.321 2.543 1.313 2.231
"Caaa" 2.819 3.013 7.155 8.928 -6.952 -0.095 11.598 1.760 2.506 0.964 2.040 2.384 0.779 1.967
"Caap" 10.136 -0.608 6.428 14.638 -6.913 -0.672 16.520 1.784 2.259 1.012 1.839 2.657 1.788 1.736
"Capa" 10.385 -8.406 8.049 7.352 -0.027 -13.593 15.862 2.244 3.047 0.749 2.131 2.900 1.210 1.165
"Capp" 17.969 -7.701 6.020 5.310 -0.850 -7.593 9.729 1.878 2.839 1.165 1.811 2.216 1.380 1.357
"Cpaa" 14.581 7.482 7.950 2.273 -3.795 0.163 4.993 2.565 2.607 0.721 1.715 2.093 0.856 1.616
"Cpap" 18.441 0.347 7.432 6.295 -4.037 -1.656 8.027 2.008 3.267 0.950 1.513 2.133 1.280 1.608
"Cppa" 25.340 0.038 3.590 -2.518 3.202 -10.313 11.632 1.727 3.330 1.606 1.715 3.178 1.670 1.800
"Cppp" 22.821 -6.981 3.081 1.224 4.959 -4.378 7.220 1.751 2.941 2.119 1.535 2.277 2.014 2.142
"Caaaa" 10.045 -4.015 7.790 6.849 -0.314 0.110 7.423 2.116 3.001 0.896 1.685 2.867 0.742 1.828
"Caaap" 16.887 -6.511 5.531 8.528 1.913 -2.753 9.468 1.842 3.202 1.421 1.595 1.919 1.368 1.513
"Caapa" 22.503 -5.384 7.409 0.000 0.000 0.000 0.000 2.179 3.761 2.078 0.000 0.000 0.000 0.000
"Caapp" 23.505 -6.924 2.357 0.893 3.293 -8.829 9.754 1.558 2.514 1.775 1.627 1.703 1.479 1.421
"Capaa" 14.275 -7.545 -6.242 -4.746 1.879 2.267 5.930 2.257 2.119 0.968 1.308 1.511 1.241 1.191
"Capap" 20.333 -5.632 -6.222 -4.763 0.598 2.375 5.659 1.703 1.867 0.975 1.560 1.339 0.923 1.274
"Cappa" 19.776 -9.137 -0.064 -3.724 0.876 0.182 4.329 1.745 2.272 1.454 1.057 1.267 1.664 1.140
"Cappp" 23.475 -5.931 -4.073 -3.229 2.397 -0.666 4.509 1.562 2.120 1.421 1.384 1.356 1.404 1.376
"Cpaaa" 13.283 3.775 8.133 -1.572 -1.275 0.277 3.538 2.865 3.728 0.899 1.799 2.719 0.768 1.634
"Cpaap" 20.120 1.636 6.838 2.006 0.687 -0.158 3.496 2.360 3.727 1.153 1.759 2.565 0.985 1.661
"Cpapa" 23.798 0.685 6.098 2.600 3.076 -7.143 8.706 2.223 3.510 1.481 1.684 2.620 1.679 1.929
"Cpapp" 25.525 -4.184 2.173 -0.115 4.900 -8.245 10.082 1.366 3.260 1.639 1.296 2.811 1.681 1.591
"Cppaa" 17.785 3.785 -6.640 -7.949 1.896 2.047 8.744 2.355 1.989 1.336 1.816 1.856 1.233 1.613
"Cppap" 22.100 -0.245 -6.072 -6.342 4.914 1.795 8.578 1.732 1.972 1.167 1.571 1.734 1.489 1.229
"Cpppa" 22.603 2.049 -0.220 -5.418 5.927 -0.754 8.401 2.227 2.319 1.764 1.235 1.686 1.770 1.349
"Cpppp" 24.769 -2.718 -3.050 -4.260 4.896 -1.404 7.002 1.596 2.283 1.775 1.014 1.510 1.866 1.304
"Caaaaa" 13.289 -4.207 8.453 0.000 0.000 0.000 0.000 1.951 2.942 0.743 0.000 0.000 0.000 0.000
"Caaaap" 20.348 -3.661 7.615 0.000 0.000 0.000 0.000 1.800 2.692 0.660 0.000 0.000 0.000 0.000
"Caaapa" 23.586 -4.198 6.644 0.000 0.000 0.000 0.000 1.863 2.674 1.140 0.000 0.000 0.000 0.000
"Caaapp" 24.067 -3.972 -0.057 0.000 0.000 0.000 0.000 1.502 2.336 1.130 0.000 0.000 0.000 0.000
"Caapaa" 0.000 0.000 0.000 0.000 0.000 0.000 0.000 0.000 0.000 0.000 0.000 0.000 0.000 0.000
"Caapap" 0.000 0.000 0.000 0.000 0.000 0.000 0.000 0.000 0.000 0.000 0.000 0.000 0.000 0.000
"Capaaa" 9.576 -7.907 -1.152 0.000 0.000 0.000 0.000 2.092 1.904 1.797 0.000 0.000 0.000 0.000
"Capaap" 12.677 -4.596 -4.269 0.000 0.000 0.000 0.000 2.518 2.136 1.282 0.000 0.000 0.000 0.000
"Capapa" 13.649 -7.103 -0.501 0.000 0.000 0.000 0.000 2.097 1.785 1.071 0.000 0.000 0.000 0.000
"Capapp" 16.796 -4.641 -4.929 0.000 0.000 0.000 0.000 1.535 2.042 0.861 0.000 0.000 0.000 0.000
"Cappaa" 13.587 -7.587 1.628 0.000 0.000 0.000 0.000 1.731 1.923 1.167 0.000 0.000 0.000 0.000
"Cappap" 17.712 -6.645 -0.863 0.000 0.000 0.000 0.000 1.787 1.989 0.956 0.000 0.000 0.000 0.000
"Capppa" 19.696 -6.338 -1.537 0.000 0.000 0.000 0.000 1.700 2.628 1.447 0.000 0.000 0.000 0.000
"Capppp" 19.144 -3.355 -4.997 0.000 0.000 0.000 0.000 1.774 2.413 1.947 0.000 0.000 0.000 0.000
"Cpaaaa" 10.059 1.944 8.338 0.000 0.000 0.000 0.000 2.327 3.008 0.920 0.000 0.000 0.000 0.000
"Cpaaap" 16.759 2.763 8.170 0.000 0.000 0.000 0.000 2.249 3.127 0.877 0.000 0.000 0.000 0.000
"Cpaapa" 20.759 2.921 8.384 0.000 0.000 0.000 0.000 2.298 2.834 1.350 0.000 0.000 0.000 0.000
"Cpaapp" 24.486 1.155 3.800 0.000 0.000 0.000 0.000 1.874 2.722 1.047 0.000 0.000 0.000 0.000
"Cpapaa" 25.253 -0.736 -2.553 0.000 0.000 0.000 0.000 1.784 2.899 1.154 0.000 0.000 0.000 0.000
"Cpapap" 25.631 4.123 1.395 0.000 0.000 0.000 0.000 1.759 2.268 1.518 0.000 0.000 0.000 0.000
"Cppaaa" 10.546 7.027 -1.800 0.000 0.000 0.000 0.000 2.752 1.964 1.066 0.000 0.000 0.000 0.000
"Cppaap" 13.760 2.422 -4.680 0.000 0.000 0.000 0.000 2.453 2.213 0.990 0.000 0.000 0.000 0.000
"Cppapa" 14.988 6.405 -1.366 0.000 0.000 0.000 0.000 2.439 1.752 1.090 0.000 0.000 0.000 0.000
"Cppapp" 17.607 2.997 -4.345 0.000 0.000 0.000 0.000 2.070 2.005 1.294 0.000 0.000 0.000 0.000
"Cpppaa" 14.129 7.708 0.260 0.000 0.000 0.000 0.000 2.214 1.912 2.039 0.000 0.000 0.000 0.000
"Cpppap" 19.009 5.531 -1.675 0.000 0.000 0.000 0.000 2.328 2.025 1.445 0.000 0.000 0.000 0.000
"Cppppa" 20.620 3.657 -2.313 0.000 0.000 0.000 0.000 2.502 2.693 1.833 0.000 0.000 0.000 0.000
"Cppppp" 20.619 1.157 -4.335 0.000 0.000 0.000 0.000 1.890 2.929 1.518 0.000 0.000 0.000 0.000
"D" 25.024 -1.157 2.638 -3.095 -6.289 -4.277 8.659 1.397 2.683 2.002 2.040 2.144 2.243 2.469
"Da" 19.219 -11.359 0.761 -5.168 -0.497 -3.424 6.811 2.221 2.219 2.460 2.438 2.067 1.931 2.464
"Dp" 22.638 -4.566 -5.199 -1.782 3.505 -1.868 5.122 1.951 2.149 1.870 1.849 2.079 1.638 1.732
"Daa" 10.807 -8.900 -6.732 -5.050 2.226 2.977 6.927 2.167 2.237 0.926 2.265 1.558 1.948 1.590
"Dap" 18.470 -8.847 -4.900 -5.592 3.050 3.084 7.535 2.053 2.378 1.497 2.119 1.162 1.651 1.322
"Dpa" 16.655 2.119 -7.556 -10.293 6.889 3.955 13.206 2.605 2.603 0.724 1.580 2.264 1.231 1.920
"Dpp" 21.653 -3.551 -5.762 -8.316 9.596 3.855 13.564 1.965 2.670 1.252 1.961 2.214 1.624 1.829
"Daaa" 5.937 -8.869 -0.094 0.000 0.000 0.000 0.000 1.385 1.600 1.250 0.000 0.000 0.000 0.000
"Daap" 10.158 -7.087 -3.803 0.000 0.000 0.000 0.000 1.506 1.681 1.185 0.000 0.000 0.000 0.000
"Dapa" 9.868 -7.440 0.517 0.000 0.000 0.000 0.000 1.514 1.561 1.185 0.000 0.000 0.000 0.000
"Dapp" 15.416 -5.893 -2.148 -2.775 -1.765 5.312 6.353 1.584 1.675 1.022 1.194 0.761 0.632 0.966
"Dpaa" 6.378 8.146 -1.110 0.000 0.000 0.000 0.000 1.988 1.669 1.401 0.000 0.000 0.000 0.000
"Dpap" 10.543 5.261 -3.988 0.000 0.000 0.000 0.000 1.898 1.841 1.211 0.000 0.000 0.000 0.000
"Dppa" 10.871 7.057 -0.177 -5.488 3.929 2.316 7.393 2.380 1.585 1.460 1.491 1.357 1.516 1.507
"Dppp" 16.369 4.464 -2.045 -6.121 3.889 5.162 9.274 2.202 2.158 1.316 1.632 1.525 2.441 1.883
"P3" 22.002 -7.583 -1.443 2.502 0.137 1.062 3.553 1.733 2.093 2.045 1.037 1.712 1.616 1.136
"P4" 21.666 -8.694 -1.331 -11.704 -0.324 -6.983 14.080 1.834 1.830 3.102 2.702 2.510 2.265 2.472
"Z3" 6.045 -7.266 -6.040 0.000 0.000 0.000 0.000 2.655 3.306 1.275 0.000 0.000 0.000 0.000
"Z2" 14.438 -5.404 -6.670 0.000 0.000 0.000 0.000 2.263 3.168 1.249 0.000 0.000 0.000 0.000
