# Supplementary material for: An Observation-Driven Agent-Based Modeling and Analysis Framework for C. elegans Embryogenesis
Source: PLoS One. 2016 Nov 16;11(11):e0166551. doi: 10.1371/journal.pone.0166551 (PMC5113041; doi:10.1371/journal.pone.0166551)
Supplement: S4 File — (TXT) [file pone.0166551.s004.txt]

"Parent" "Daughter1" "Daughter2" "X" "Y" "Z"
"MSaaapp" "MSaaappa" "MSaaappp" 0.828578448 -0.392122507 -0.253590837
"MSapapp" "MSapappa" "MSapappp" 0.880010165 -0.186188426 -0.409796599
"MSppapp" "MSppappa" "MSppappp" 0.918708145 0.26107117 -0.188931988
"Capap" "Capapa" "Capapp" 0.534023305 -0.382615331 0.692552206
"Cppap" "Cppapa" "Cppapp" 0.363650703 0.615520158 0.567613208
"P4" "Z2" "Z3" -0.832117829 0.35146792 -0.159528841
"Capaa" "Capaaa" "Capaap" 0.464208937 -0.475750576 0.67475739
"Cppaa" "Cppaaa" "Cppaap" 0.499568082 0.646565419 0.503967481
"Eprp" "Eprpa" "Eprpp" 0.595296495 0.17344518 0.736093969
"Eplp" "Eplpa" "Eplpp" 0.387069429 0.014119011 0.892998993
"MSapaaa" "MSapaaaa" "MSapaaap" 0.887999399 -0.221785023 -0.209595347
"MSapapa" "MSapapaa" "MSapapap" 0.875095409 -0.187380041 -0.274132241
"MSppaaa" "MSppaaaa" "MSppaaap" 0.864506908 0.139145234 -0.393397085
"MSppapa" "MSppapaa" "MSppapap" 0.907746466 0.172242223 -0.231783824
"ABaraaaap" "ABaraaaapa" "ABaraaaapp" 0.70707801 0.097153414 -0.603620027
"ABarpaaap" "ABarpaaapa" "ABarpaaapp" 0.931870829 0.078900902 -0.155198716
"ABarppapp" "ABarppappa" "ABarppappp" 0.695080246 -0.155676578 0.629351675
"ABplppaaa" "ABplppaaaa" "ABplppaaap" 0.876942143 0.327244173 -0.143312777
"Cappp" "Capppa" "Capppp" 0.122510609 -0.479696396 0.841642831
"Epla" "Eplaa" "Eplap" 0.818733879 0.07581292 0.501923058
"ABalaaaal" "ABalaaaala" "ABalaaaalp" 0.479913307 0.764307188 0.162071019
"ABalaaaar" "ABalaaaarl" "ABalaaaarr" 0.21089521 -0.804245967 -0.081777106
"ABalaaapa" "ABalaaapal" "ABalaaapar" -0.004630869 -0.920918541 0.03624914
"ABalaaapp" "ABalaaappl" "ABalaaappr" 0.485310989 -0.818456603 -0.094967072
"ABalaapaa" "ABalaapaaa" "ABalaapaap" 0.665053819 -0.579739243 0.265876035
"ABalaapap" "ABalaapapa" "ABalaapapp" 0.85476601 -0.307264314 -0.067078919
"ABalaappa" "ABalaappaa" "ABalaappap" 0.833305518 -0.429856694 -0.164867951
"ABalaappp" "ABalaapppa" "ABalaapppp" 0.791792849 -0.271410477 -0.202654753
"ABalapaaa" "ABalapaaaa" "ABalapaaap" 0.575124953 0.436505601 -0.523801187
"ABalapaap" "ABalapaapa" "ABalapaapp" 0.798433852 0.35154155 -0.222043766
"ABalapapa" "ABalapapaa" "ABalapapap" 0.712902483 0.457596662 -0.36124494
"ABalapapp" "ABalapappa" "ABalapappp" 0.873196336 -0.140683207 -0.027363214
"ABalappaa" "ABalappaaa" "ABalappaap" 0.582689802 0.028495309 -0.752517658
"ABalappap" "ABalappapa" "ABalappapp" 0.634029887 -0.090486466 -0.648192583
"ABalapppa" "ABalapppaa" "ABalapppap" 0.882711719 -0.134127862 -0.233184655
"ABalapppp" "ABalappppa" "ABalappppp" 0.935193285 0.108192975 -0.004767469
"ABalpaaaa" "ABalpaaaaa" "ABalpaaaap" 0.746199629 0.29400813 0.409724949
"ABalpaaap" "ABalpaaapa" "ABalpaaapp" 0.937853349 0.124740116 0.064278136
"ABalpaapp" "ABalpaappa" "ABalpaappp" 0.918503216 0.193289303 0.169528491
"ABalpapaa" "ABalpapaaa" "ABalpapaap" 0.902624364 0.011263983 0.186356527
"ABalpapap" "ABalpapapa" "ABalpapapp" 0.910533099 -0.09481783 0.150613569
"ABalppaaa" "ABalppaaaa" "ABalppaaap" 0.580297917 0.662920623 -0.073519847
"ABalppaap" "ABalppaapa" "ABalppaapp" 0.698748296 0.203926604 -0.468669362
"ABalppapa" "ABalppapaa" "ABalppapap" 0.847281108 0.049819513 0.213339927
"ABalppapp" "ABalppappa" "ABalppappp" 0.909981635 0.214690613 -0.106653944
"ABalpppaa" "ABalpppaaa" "ABalpppaap" 0.607247545 0.053455162 -0.648967817
"ABalpppap" "ABalpppapa" "ABalpppapp" 0.724823159 0.053630564 -0.627594529
"ABalppppa" "ABalppppaa" "ABalppppap" 0.838052008 0.276575184 -0.332840988
"ABaraaaaa" "ABaraaaaaa" "ABaraaaaap" 0.478901537 -0.813531364 -0.084473215
"ABaraaapp" "ABaraaappa" "ABaraaappp" 0.943956196 -0.057193222 0.109345428
"ABaraapaa" "ABaraapaaa" "ABaraapaap" 0.870619952 0.098113441 -0.04654103
"ABaraapap" "ABaraapapa" "ABaraapapp" 0.887809139 0.018439732 -0.011363609
"ABaraappa" "ABaraappaa" "ABaraappap" 0.939280772 0.08725028 -0.096815842
"ABaraappp" "ABaraapppa" "ABaraapppp" 0.906598139 0.109203797 -0.248633287
"ABarapaaa" "ABarapaaaa" "ABarapaaap" 0.839313204 0.190126397 0.240779612
"ABarapaap" "ABarapaapa" "ABarapaapp" 0.87394463 0.263025682 -0.013999077
"ABarapapa" "ABarapapaa" "ABarapapap" 0.896832387 0.280708164 0.053939309
"ABarappaa" "ABarappaaa" "ABarappaap" 0.947887938 -0.008856534 -0.06588837
"ABarappap" "ABarappapa" "ABarappapp" 0.95096424 0.107555941 0.005645468
"ABarapppa" "ABarapppaa" "ABarapppap" 0.899411406 -0.087087581 -0.064795783
"ABarapppp" "ABarappppa" "ABarappppp" 0.883472486 -0.150339945 -0.257403913
"ABarpaaaa" "ABarpaaaaa" "ABarpaaaap" 0.704071175 0.447136003 -0.417176967
"ABarpaapa" "ABarpaapaa" "ABarpaapap" 0.93812661 0.060468812 -0.217152892
"ABarpaapp" "ABarpaappa" "ABarpaappp" 0.94946805 0.180085546 0.001707234
"ABarpapaa" "ABarpapaaa" "ABarpapaap" 0.933890038 -0.024434649 0.036965264
"ABarpapap" "ABarpapapa" "ABarpapapp" 0.93181403 0.131198891 -0.046669193
"ABarpappa" "ABarpappaa" "ABarpappap" 0.927714527 0.075172859 0.138663687
"ABarpappp" "ABarpapppa" "ABarpapppp" 0.943248728 -0.053240679 0.019953119
"ABarppaaa" "ABarppaaaa" "ABarppaaap" 0.945029399 0.109626029 0.07754901
"ABarppaap" "ABarppaapa" "ABarppaapp" 0.837309875 0.453725088 0.127213452
"ABarppapa" "ABarppapaa" "ABarppapap" 0.909096011 0.02056094 0.337809881
"ABarpppaa" "ABarpppaaa" "ABarpppaap" 0.90657786 -0.032617879 0.085381474
"ABarpppap" "ABarpppapa" "ABarpppapp" 0.869878495 -0.179069531 0.03646203
"ABarppppa" "ABarppppaa" "ABarppppap" 0.939515305 0.052211122 0.11807126
"ABarppppp" "ABarpppppa" "ABarpppppp" 0.832944804 0.16058592 0.462443468
"ABplaaaaa" "ABplaaaaaa" "ABplaaaaap" 0.934838821 0.165364745 -0.001296252
"ABplaaaap" "ABplaaaapa" "ABplaaaapp" 0.945237904 0.013938254 -0.102586747
"ABplaaapa" "ABplaaapaa" "ABplaaapap" 0.935329128 -0.103119479 -0.025766604
"ABplaaapp" "ABplaaappa" "ABplaaappp" 0.964677818 -0.053906778 -0.027850241
"ABplaapaa" "ABplaapaaa" "ABplaapaap" 0.939350618 0.041269156 -0.110737926
"ABplaapap" "ABplaapapa" "ABplaapapp" 0.911058619 -0.254710128 -0.057624889
"ABplaappa" "ABplaappaa" "ABplaappap" 0.960795995 -0.075520329 0.100306801
"ABplapaaa" "ABplapaaaa" "ABplapaaap" 0.930042658 0.003802176 -0.049539493
"ABplapaap" "ABplapaapa" "ABplapaapp" 0.852694242 0.127528684 0.426189258
"ABplappaa" "ABplappaaa" "ABplappaap" 0.841621028 -0.138115626 0.346925287
"ABplappap" "ABplappapa" "ABplappapp" 0.746639313 -0.157470822 0.551558116
"ABplapppa" "ABplapppaa" "ABplapppap" 0.676797006 -0.513166415 0.447737868
"ABplapppp" "ABplappppa" "ABplappppp" 0.213974509 -0.801549214 0.403332958
"ABplpaaaa" "ABplpaaaaa" "ABplpaaaap" 0.9284826 0.243664163 0.124552382
"ABplpaaap" "ABplpaaapa" "ABplpaaapp" 0.864370933 0.203328416 -0.334361796
"ABplpaapa" "ABplpaapaa" "ABplpaapap" 0.89346916 0.167837883 -0.254999499
"ABplpaapp" "ABplpaappa" "ABplpaappp" 0.91061916 0.043776785 -0.102171348
"ABplpapaa" "ABplpapaaa" "ABplpapaap" 0.908076853 0.208160073 -0.137195012
"ABplpapap" "ABplpapapa" "ABplpapapp" 0.938499162 -0.190277475 -0.100802726
"ABplpappp" "ABplpapppa" "ABplpapppp" 0.96246466 -0.141171657 0.06941878
"ABplppaap" "ABplppaapa" "ABplppaapp" 0.957209905 0.054011283 0.145817577
"ABplppapa" "ABplppapaa" "ABplppapap" 0.91025859 -0.091340062 0.317671038
"ABplppapp" "ABplppappa" "ABplppappp" 0.828377628 -0.348297235 0.312554997
"ABplpppaa" "ABplpppaaa" "ABplpppaap" 0.82243999 -0.358119248 0.084158291
"ABplpppap" "ABplpppapa" "ABplpppapp" 0.564368392 -0.746647054 0.098532289
"ABplppppa" "ABplppppaa" "ABplppppap" 0.878666716 -0.36184195 0.078813173
"ABplppppp" "ABplpppppa" "ABplpppppp" 0.843575847 -0.264229202 0.100868501
"ABpraaaaa" "ABpraaaaaa" "ABpraaaaap" 0.840904696 -0.437577665 -0.118602098
"ABpraaaap" "ABpraaaapa" "ABpraaaapp" 0.773871548 -0.239618665 -0.502079396
"ABpraaapa" "ABpraaapaa" "ABpraaapap" 0.743384299 -0.343362934 -0.433839526
"ABpraapaa" "ABpraapaaa" "ABpraapaap" 0.924017136 -0.185015215 -0.103003129
"ABpraapap" "ABpraapapa" "ABpraapapp" 0.921342965 0.105769797 0.023279816
"ABpraappa" "ABpraappaa" "ABpraappap" 0.968480487 0.051206023 0.077522564
"ABpraappp" "ABpraapppa" "ABpraapppp" 0.936408108 0.14832611 0.1574161
"ABprapaaa" "ABprapaaaa" "ABprapaaap" 0.89824624 0.110764814 0.059362184
"ABprapaap" "ABprapaapa" "ABprapaapp" 0.879191862 0.098243981 0.368359687
"ABprapapa" "ABprapapaa" "ABprapapap" 0.711919731 0.229196153 0.600102021
"ABprapapp" "ABprapappa" "ABprapappp" 0.254821878 0.419624461 0.814552726
"ABprappaa" "ABprappaaa" "ABprappaap" 0.817122741 0.328217311 0.414964576
"ABprappap" "ABprappapa" "ABprappapp" 0.737078466 0.31501869 0.429275989
"ABprapppa" "ABprapppaa" "ABprapppap" 0.655841967 0.654728159 0.229986596
"ABprapppp" "ABprappppa" "ABprappppp" 0.137311347 0.792223346 0.393843643
"ABprpaaaa" "ABprpaaaaa" "ABprpaaaap" 0.891678353 -0.208472526 0.031825573
"ABprpaaap" "ABprpaaapa" "ABprpaaapp" 0.796666253 -0.21456876 -0.444409611
"ABprpaapa" "ABprpaapaa" "ABprpaapap" 0.892383598 -0.268594413 -0.197098477
"ABprpaapp" "ABprpaappa" "ABprpaappp" 0.879570275 -0.034794731 0.199232539
"ABprpapaa" "ABprpapaaa" "ABprpapaap" 0.929965274 0.060864829 0.120531906
"ABprpapap" "ABprpapapa" "ABprpapapp" 0.922288917 0.295835141 0.052239134
"ABprpappa" "ABprpappaa" "ABprpappap" 0.858423336 0.433908306 0.056297788
"ABprpappp" "ABprpapppa" "ABprpapppp" 0.934681587 0.231605899 -0.031928637
"ABprppaaa" "ABprppaaaa" "ABprppaaap" 0.859702492 -0.33772738 -0.01327935
"ABprppaap" "ABprppaapa" "ABprppaapp" 0.921316761 -0.061039878 0.075983047
"ABprppapa" "ABprppapaa" "ABprppapap" 0.951995335 0.193955612 0.116443521
"ABprppapp" "ABprppappa" "ABprppappp" 0.802824228 0.473908522 0.255863712
"ABprpppaa" "ABprpppaaa" "ABprpppaap" 0.845735924 0.471104532 -0.014971681
"ABprpppap" "ABprpppapa" "ABprpppapp" 0.472921862 0.781575466 -0.073250199
"ABprppppa" "ABprppppaa" "ABprppppap" 0.781627653 0.498038699 0.071708495
"ABprppppp" "ABprpppppa" "ABprpppppp" 0.738610078 0.437836937 -0.102282837
"Caaaa" "Caaaaa" "Caaaap" 0.900968698 -0.032011735 0.319569078
"Caaap" "Caaapa" "Caaapp" 0.155656483 -0.060893523 0.957500276
"Caapp" "Caappd" "Caappv" -0.560082759 -0.598478657 0.381356052
"Cappa" "Cappaa" "Cappap" 0.680675699 -0.158860164 0.642073794
"Cpaaa" "Cpaaaa" "Cpaaap" 0.954297983 -0.062671924 0.084606269
"Cpaap" "Cpaapa" "Cpaapp" 0.49676695 0.144436129 0.821444183
"Cpapa" "Cpapaa" "Cpapap" 0.189066465 -0.46630543 -0.825330397
"Cpapp" "Cpappd" "Cpappv" -0.523872865 0.488259775 0.578526168
"Cpppa" "Cpppaa" "Cpppap" 0.634616812 0.428093774 0.493645845
"Cpppp" "Cppppa" "Cppppp" 0.171645461 0.601627169 0.696143395
"Daa" "Daaa" "Daap" 0.693800688 -0.230492385 0.567179328
"Dpp" "Dppa" "Dppp" 0.794855429 0.482593113 0.152449328
"Eala" "Ealaa" "Ealap" 0.96083788 -0.139320668 -0.099387457
"Ealp" "Ealpa" "Ealpp" 0.953120501 -0.106194444 -0.051439113
"Eara" "Earaa" "Earap" 0.978741219 0.02976403 -0.07823029
"Earp" "Earpa" "Earpp" 0.960535896 0.080252696 -0.087739449
"Epra" "Epraa" "Eprap" 0.872847481 0.329820164 0.236841027
"MSaaaaa" "MSaaaaaa" "MSaaaaap" 0.823356379 0.166165298 -0.435430771
"MSaaaap" "MSaaaapa" "MSaaaapp" 0.930037573 -0.008873986 -0.242080031
"MSaaapa" "MSaaapaa" "MSaaapap" 0.893314545 0.019060936 -0.375700661
"MSaapaa" "MSaapaaa" "MSaapaap" 0.632057569 0.068524378 -0.73244646
"MSaapap" "MSaapapa" "MSaapapp" 0.954156442 -0.007526279 -0.058257902
"MSpaaaa" "MSpaaaaa" "MSpaaaap" 0.893226071 0.173787316 -0.218546902
"MSpaaap" "MSpaaapa" "MSpaaapp" 0.917785179 0.164947511 -0.265988561
"MSpaapa" "MSpaapaa" "MSpaapap" 0.96074136 -0.092740944 -0.106708712
"MSpapaa" "MSpapaaa" "MSpapaap" 0.71655965 -0.082493003 -0.651425167
"MSpapap" "MSpapapa" "MSpapapp" 0.92962667 0.117084438 -0.106312439
"AB" "ABa" "ABp" 0.847939015 -0.498619301 -0.014376822
"ABa" "ABal" "ABar" 0.284955758 -0.546972869 0.68648067
"ABal" "ABala" "ABalp" 0.272134201 0.601218533 0.636699479
"ABala" "ABalaa" "ABalap" 0.493493845 -0.329326742 -0.767392398
"ABalaa" "ABalaaa" "ABalaap" 0.531948193 0.683515002 0.338636275
"ABalaaa" "ABalaaaa" "ABalaaap" 0.222049587 -0.435740544 -0.824533665
"ABalaaaa" "ABalaaaal" "ABalaaaar" -0.094667731 -0.348565343 0.782520467
"ABalaaap" "ABalaaapa" "ABalaaapp" 0.804049488 -0.183719053 -0.183489093
"ABalaap" "ABalaapa" "ABalaapp" 0.868846316 0.032995001 -0.247263712
"ABalaapa" "ABalaapaa" "ABalaapap" 0.830855812 -0.335817688 -0.161550728
"ABalaapp" "ABalaappa" "ABalaappp" 0.919621242 0.16403511 -0.100792635
"ABalap" "ABalapa" "ABalapp" 0.634379531 0.622022778 0.349771737
"ABalapa" "ABalapaa" "ABalapap" 0.793637879 0.009730019 -0.399809009
"ABalapaa" "ABalapaaa" "ABalapaap" 0.323443961 0.642612887 -0.499185559
"ABalapap" "ABalapapa" "ABalapapp" 0.85858017 0.282657563 -0.241202241
"ABalapp" "ABalappa" "ABalappp" 0.845759509 0.126163067 -0.320542212
"ABalappa" "ABalappaa" "ABalappap" 0.911584336 0.070106688 -0.170383832
"ABalappp" "ABalapppa" "ABalapppp" 0.904378436 0.00698395 -0.172950206
"ABalp" "ABalpa" "ABalpp" 0.631971876 0.147426022 -0.720879651
"ABalpa" "ABalpaa" "ABalpap" 0.586620329 0.481392035 0.571302779
"ABalpaa" "ABalpaaa" "ABalpaap" 0.574978016 0.211086118 -0.626684117
"ABalpaaa" "ABalpaaaa" "ABalpaaap" 0.238521735 0.854065083 0.308084179
"ABalpaap" "ABalpaapa" "ABalpaapp" 0.57807281 0.624141882 0.417934936
"ABalpaapa" "ABalpaapaa" "ABalpaapap" 0.670383163 0.5936629 0.316130126
"ABalpap" "ABalpapa" "ABalpapp" 0.922546551 0.204353755 0.106212363
"ABalpapa" "ABalpapaa" "ABalpapap" 0.71193494 0.321135253 0.534781597
"ABalpapp" "ABalpappa" "ABalpappp" 0.89045016 0.334838615 0.032507419
"ABalpappa" "ABalpappaa" "ABalpappap" 0.966720313 -0.011842945 -0.086564043
"ABalpappp" "ABalpapppa" "ABalpapppp" 0.867290093 -0.070707722 0.328704282
"ABalpp" "ABalppa" "ABalppp" 0.487238222 0.433877309 0.68346762
"ABalppa" "ABalppaa" "ABalppap" 0.921838115 0.197495382 0.117765264
"ABalppaa" "ABalppaaa" "ABalppaap" 0.746680708 0.42346453 0.308336479
"ABalppap" "ABalppapa" "ABalppapp" 0.710908388 0.099611583 0.573385476
"ABalppp" "ABalpppa" "ABalpppp" 0.906740382 0.092779769 0.279592809
"ABalpppa" "ABalpppaa" "ABalpppap" 0.86398175 0.305823817 -0.100199484
"ABalpppp" "ABalppppa" "ABalppppp" 0.895013941 0.110373099 0.059370593
"ABalppppp" "ABalpppppa" "ABalpppppp" 0.942957642 0.06286925 -0.082088606
"ABar" "ABara" "ABarp" 0.465574202 -0.077578687 -0.835123788
"ABara" "ABaraa" "ABarap" 0.912497251 -0.285874633 -0.163490974
"ABaraa" "ABaraaa" "ABaraap" 0.673043411 0.620964196 0.226146686
"ABaraaa" "ABaraaaa" "ABaraaap" 0.604302873 -0.407938378 -0.58536485
"ABaraaaa" "ABaraaaaa" "ABaraaaap" 0.639879886 0.03657046 0.600239505
"ABaraaap" "ABaraaapa" "ABaraaapp" 0.918906312 -0.165756429 0.180262186
"ABaraaapa" "ABaraaapaa" "ABaraaapap" 0.835918347 -0.250213679 0.291214034
"ABaraap" "ABaraapa" "ABaraapp" 0.895869485 0.260972455 -0.21380075
"ABaraapa" "ABaraapaa" "ABaraapap" 0.871512905 0.306681307 0.207276993
"ABaraapp" "ABaraappa" "ABaraappp" 0.947436565 0.178792628 0.040372049
"ABarap" "ABarapa" "ABarapp" 0.613304253 0.655663912 0.251106259
"ABarapa" "ABarapaa" "ABarapap" 0.920410938 0.053327829 -0.042391692
"ABarapaa" "ABarapaaa" "ABarapaap" 0.889340148 0.094180012 0.295260504
"ABarapap" "ABarapapa" "ABarapapp" 0.878234608 0.341907046 -0.005388713
"ABarapapp" "ABarapappa" "ABarapappp" 0.910527005 0.278337551 0.102021611
"ABarapp" "ABarappa" "ABarappp" 0.769705254 0.470492201 -0.187922246
"ABarappa" "ABarappaa" "ABarappap" 0.904597415 -0.05226496 0.164769697
"ABarappp" "ABarapppa" "ABarapppp" 0.886597464 0.137579367 0.22837789
"ABarp" "ABarpa" "ABarpp" 0.89049953 0.249358726 -0.332193705
"ABarpa" "ABarpaa" "ABarpap" 0.663698473 0.441719394 0.47278588
"ABarpaa" "ABarpaaa" "ABarpaap" 0.629488303 0.270174497 -0.619914704
"ABarpaaa" "ABarpaaaa" "ABarpaaap" 0.846418132 0.024994837 -0.267111843
"ABarpaap" "ABarpaapa" "ABarpaapp" 0.949881557 0.102652903 0.159641171
"ABarpap" "ABarpapa" "ABarpapp" 0.831384324 0.30743255 -0.345940251
"ABarpapa" "ABarpapaa" "ABarpapap" 0.922126953 0.10147928 -0.215014427
"ABarpapp" "ABarpappa" "ABarpappp" 0.916389739 0.200967545 0.04263787
"ABarpp" "ABarppa" "ABarppp" 0.835946469 0.072655696 0.454819492
"ABarppa" "ABarppaa" "ABarppap" 0.819798277 0.377077624 -0.16046377
"ABarppaa" "ABarppaaa" "ABarppaap" 0.955973811 0.11932975 0.011203625
"ABarppap" "ABarppapa" "ABarppapp" 0.905807893 0.19725423 0.188683055
"ABarppp" "ABarpppa" "ABarpppp" 0.729993196 0.452290123 -0.286893464
"ABarpppa" "ABarpppaa" "ABarpppap" 0.919570541 0.285421878 0.096042585
"ABarpppp" "ABarppppa" "ABarppppp" 0.904638929 0.21910616 0.185726441
"ABp" "ABpl" "ABpr" 0.339693928 -0.053058547 0.899523309
"ABpl" "ABpla" "ABplp" 0.551555014 0.6870401 0.386555306
"ABpla" "ABplaa" "ABplap" 0.956596111 0.077994869 -0.117743188
"ABplaa" "ABplaaa" "ABplaap" 0.490424582 0.692632295 0.470480783
"ABplaaa" "ABplaaaa" "ABplaaap" 0.829522007 -0.178626076 -0.23034999
"ABplaaaa" "ABplaaaaa" "ABplaaaap" 0.798305492 0.227251268 -0.415647789
"ABplaaap" "ABplaaapa" "ABplaaapp" 0.936848315 0.042572987 0.152497579
"ABplaap" "ABplaapa" "ABplaapp" 0.926784281 -0.007649147 0.166624566
"ABplaapa" "ABplaapaa" "ABplaapap" 0.919658567 0.200991796 -0.173947235
"ABplaapp" "ABplaappa" "ABplaappp" 0.922670695 0.204827862 0.174392839
"ABplaappp" "ABplaapppa" "ABplaapppp" 0.953716196 -0.024631428 0.181421553
"ABplap" "ABplapa" "ABplapp" 0.540084785 0.744422163 0.283035258
"ABplapa" "ABplapaa" "ABplapap" 0.867358002 0.150356748 0.182913619
"ABplapaa" "ABplapaaa" "ABplapaap" 0.961505381 0.105268637 -5.55E-05
"ABplapap" "ABplapapa" "ABplapapp" 0.917787934 0.283701873 0.082460022
"ABplapapa" "ABplapapaa" "ABplapapap" 0.777797961 -0.08789346 0.524798313
"ABplapapp" "ABplapappa" "ABplapappp" 0.400791404 -0.307092018 0.785209744
"ABplapp" "ABplappa" "ABplappp" 0.898500991 0.197221127 0.208103233
"ABplappa" "ABplappaa" "ABplappap" 0.956418121 -0.065700775 0.149017768
"ABplappp" "ABplapppa" "ABplapppp" 0.83096822 -0.247130383 0.42049966
"ABplp" "ABplpa" "ABplpp" 0.937975984 -0.173555482 -0.224198519
"ABplpa" "ABplpaa" "ABplpap" 0.634279144 0.317407095 0.686270324
"ABplpaa" "ABplpaaa" "ABplpaap" 0.910048838 -0.195943163 0.020001509
"ABplpaaa" "ABplpaaaa" "ABplpaaap" 0.899582258 0.125118364 -0.035297416
"ABplpaap" "ABplpaapa" "ABplpaapp" 0.940671257 0.076709593 0.117022188
"ABplpap" "ABplpapa" "ABplpapp" 0.955166759 -0.071687518 0.189900224
"ABplpapa" "ABplpapaa" "ABplpapap" 0.952522948 0.103760018 0.109645006
"ABplpapp" "ABplpappa" "ABplpappp" 0.977065858 0.037224539 -0.032513127
"ABplpappa" "ABplpappaa" "ABplpappap" 0.946087422 -0.039123791 0.083273079
"ABplpp" "ABplppa" "ABplppp" 0.637810867 0.367221256 0.62136855
"ABplppa" "ABplppaa" "ABplppap" 0.952881908 -0.000350185 0.189390176
"ABplppaa" "ABplppaaa" "ABplppaap" 0.954158335 0.046213304 0.003369425
"ABplppap" "ABplppapa" "ABplppapp" 0.918356013 0.049373915 0.075530794
"ABplppp" "ABplpppa" "ABplpppp" 0.887884659 -0.117812928 0.358241307
"ABplpppa" "ABplpppaa" "ABplpppap" 0.893451306 -0.18074766 -0.217664344
"ABplpppp" "ABplppppa" "ABplppppp" 0.863201015 -0.348926519 -0.022255376
"ABpr" "ABpra" "ABprp" 0.339747932 0.899079302 0.088844084
"ABpra" "ABpraa" "ABprap" 0.880232547 0.152345888 -0.413688611
"ABpraa" "ABpraaa" "ABpraap" 0.661639293 0.560246574 0.419383234
"ABpraaa" "ABpraaaa" "ABpraaap" 0.593326278 0.299640296 -0.702957881
"ABpraaaa" "ABpraaaaa" "ABpraaaap" 0.809667271 -0.240091391 -0.319439337
"ABpraaap" "ABpraaapa" "ABpraaapp" 0.857663018 0.210012035 -0.272727803
"ABpraaapp" "ABpraaappa" "ABpraaappp" 0.848193206 -0.404974981 -0.167714788
"ABpraap" "ABpraapa" "ABpraapp" 0.556167496 0.501802891 -0.559503523
"ABpraapa" "ABpraapaa" "ABpraapap" 0.876851448 0.151708211 -0.252064704
"ABpraapp" "ABpraappa" "ABpraappp" 0.908626125 0.274239984 0.013152516
"ABprap" "ABprapa" "ABprapp" 0.82114292 0.480397128 0.171464854
"ABprapa" "ABprapaa" "ABprapap" 0.617746283 0.570859164 -0.426334086
"ABprapaa" "ABprapaaa" "ABprapaap" 0.918726676 0.232580328 0.01034969
"ABprapap" "ABprapapa" "ABprapapp" 0.827967707 0.486779064 0.078580532
"ABprapp" "ABprappa" "ABprappp" 0.281084884 0.830719431 -0.312546338
"ABprappa" "ABprappaa" "ABprappap" 0.796054015 0.559265341 -0.021447638
"ABprappp" "ABprapppa" "ABprapppp" 0.386443761 0.815751156 0.325255587
"ABprp" "ABprpa" "ABprpp" 0.836742664 -0.004433302 -0.419148119
"ABprpa" "ABprpaa" "ABprpap" 0.485904852 0.804031375 0.176579537
"ABprpaa" "ABprpaaa" "ABprpaap" 0.683624734 0.349523433 -0.543873112
"ABprpaaa" "ABprpaaaa" "ABprpaaap" 0.951334937 0.019079273 0.053369545
"ABprpaap" "ABprpaapa" "ABprpaapp" 0.891949193 0.18626006 0.134993979
"ABprpap" "ABprpapa" "ABprpapp" 0.50080962 0.807794643 -0.139436526
"ABprpapa" "ABprpapaa" "ABprpapap" 0.945021202 0.203410779 0.040046965
"ABprpapp" "ABprpappa" "ABprpappp" 0.905633633 0.325465795 -0.111670305
"ABprpp" "ABprppa" "ABprppp" 0.219764721 0.911663437 0.210084483
"ABprppa" "ABprppaa" "ABprppap" 0.508357704 0.625490222 -0.525689279
"ABprppaa" "ABprppaaa" "ABprppaap" 0.860255258 0.303331902 0.279747077
"ABprppap" "ABprppapa" "ABprppapp" 0.857643787 0.404560112 -0.021663058
"ABprppp" "ABprpppa" "ABprpppp" 0.066471531 0.927898443 -0.125795034
"ABprpppa" "ABprpppaa" "ABprpppap" 0.66596065 0.62993285 -0.078844705
"ABprpppp" "ABprppppa" "ABprppppp" 0.440319753 0.83275376 0.064244914
"C" "Ca" "Cp" 0.921183424 -0.295026827 0.055198696
"Ca" "Caa" "Cap" 0.784556618 0.555745192 0.086675217
"Caa" "Caaa" "Caap" 0.83744363 0.431993951 0.175422653
"Caaa" "Caaaa" "Caaap" 0.861237085 0.307406607 0.255543719
"Caap" "Caapa" "Caapp" 0.184569679 0.113805233 0.875981632
"Cap" "Capa" "Capp" 0.87979399 -0.012466556 0.329768774
"Capa" "Capaa" "Capap" 0.868658345 -0.306806373 -0.054708729
"Capp" "Cappa" "Cappp" 0.65354569 -0.155141027 0.679784126
"Cp" "Cpa" "Cpp" 0.579821324 0.688651861 0.314794893
"Cpa" "Cpaa" "Cpap" 0.394843318 0.848090032 0.032357985
"Cpaa" "Cpaaa" "Cpaap" 0.865352427 0.389115219 0.209220653
"Cpap" "Cpapa" "Cpapp" 0.3820137 0.483120947 0.699048492
"Cpp" "Cppa" "Cppp" -0.191914968 0.914908527 0.188178934
"Cppa" "Cppaa" "Cppap" 0.489644893 0.728873071 0.060523361
"Cppp" "Cpppa" "Cpppp" 0.446811769 0.60190234 0.429092931
"D" "Da" "Dp" 0.281728979 -0.499924367 0.697714142
"Da" "Daa" "Dap" 0.895870312 -0.190686542 -0.192781605
"Dap" "Dapa" "Dapp" 0.854274599 -0.273065669 0.23885984
"Dp" "Dpa" "Dpp" 0.57292916 0.59627153 -0.352721843
"Dpa" "Dpaa" "Dpap" 0.658596393 0.467644284 0.439615487
"E" "Ea" "Ep" 0.890255862 -0.349869258 -0.217291988
"Ea" "Eal" "Ear" -0.045145172 -0.768875544 -0.128648965
"Eal" "Eala" "Ealp" 0.879237646 0.355226497 0.079501586
"Ear" "Eara" "Earp" 0.857477717 0.346298303 -0.064265743
"Ep" "Epl" "Epr" 0.179168091 -0.745407628 0.44770192
"Epl" "Epla" "Eplp" 0.865413983 0.328857767 -0.087796972
"Epr" "Epra" "Eprp" 0.808153926 0.462204756 -0.17907745
"MS" "MSa" "MSp" 0.86126986 -0.45000686 0.015125251
"MSa" "MSaa" "MSap" 0.77957123 0.310525494 -0.457505471
"MSaa" "MSaaa" "MSaap" 0.91836322 0.231584437 0.152376129
"MSaaa" "MSaaaa" "MSaaap" 0.933489754 0.221201746 0.103581455
"MSaaaa" "MSaaaaa" "MSaaaap" 0.806541888 0.275569179 -0.396505742
"MSaaap" "MSaaapa" "MSaaapp" 0.928946401 0.116373723 -0.179281986
"MSaap" "MSaapa" "MSaapp" 0.939604719 0.196239198 0.037865509
"MSaapa" "MSaapaa" "MSaapap" 0.957250884 0.042944578 -0.010277241
"MSaapp" "MSaappa" "MSaappp" 0.890983756 0.065648247 -0.002435065
"MSap" "MSapa" "MSapp" 0.840700675 -0.090375704 0.448126141
"MSapa" "MSapaa" "MSapap" 0.942790473 0.222806694 -0.040603294
"MSapaa" "MSapaaa" "MSapaap" 0.944948487 -0.115869044 -0.138118062
"MSapap" "MSapapa" "MSapapp" 0.89192722 -0.22784808 -0.247983281
"MSapp" "MSappa" "MSappp" 0.937894754 0.13459015 -0.119629715
"MSappa" "MSappaa" "MSappap" 0.931708045 -0.111537069 0.224816135
"MSappp" "MSapppa" "MSapppp" 0.915592126 -0.311065676 -0.010720139
"MSp" "MSpa" "MSpp" 0.932806285 -0.046735112 0.050135548
"MSpa" "MSpaa" "MSpap" 0.753743887 0.560715662 0.255936559
"MSpaa" "MSpaaa" "MSpaap" 0.884913881 0.394735021 0.013083969
"MSpaaa" "MSpaaaa" "MSpaaap" 0.835950629 0.096381376 -0.460803682
"MSpaap" "MSpaapa" "MSpaapp" 0.907067025 0.223423524 0.228911952
"MSpap" "MSpapa" "MSpapp" 0.869131888 0.447531252 0.004069387
"MSpapa" "MSpapaa" "MSpapap" 0.949839324 0.133659825 -0.129806248
"MSpapp" "MSpappa" "MSpappp" 0.863736696 0.420394022 -0.144783868
"MSpp" "MSppa" "MSppp" 0.466766334 0.757088079 0.043465243
"MSppa" "MSppaa" "MSppap" 0.837764149 0.480101657 0.072347233
"MSppaa" "MSppaaa" "MSppaap" 0.929319998 0.152795519 -0.122375973
"MSppap" "MSppapa" "MSppapp" 0.876327953 0.386530016 -0.114615328
"MSppp" "MSpppa" "MSpppp" 0.729247958 0.596410278 0.03991923
"MSpppa" "MSpppaa" "MSpppap" 0.859132567 0.316110642 0.317196478
"MSpppp" "MSppppa" "MSppppp" 0.83742414 0.487774793 0.0371472
"EMS" "E" "MS" -0.909303904 -0.02498867 0.341738866
"P1" "EMS" "P2" 0.900818388 -0.376940951 -0.017118083
"P2" "C" "P3" 0.238904442 0.865428848 0.324702304
"P3" "D" "P4" -0.331091781 0.837683244 0.239298979
