# Supplementary material for: An Observation-Driven Agent-Based Modeling and Analysis Framework for C. elegans Embryogenesis
Source: PLoS One. 2016 Nov 16;11(11):e0166551. doi: 10.1371/journal.pone.0166551 (PMC5113041; doi:10.1371/journal.pone.0166551)
Supplement: S1 Dataset — The data obtained from our NetLogo code, including the index, name, diameter, position, and mother-daughter relationship of each cell. (ZIP) [file pone.0166551.s005.zip]

Archive with 329 entries (324 files):
- S1_dataset/
- S1_dataset/.DS_Store
- __MACOSX/
- __MACOSX/S1_dataset/
- __MACOSX/S1_dataset/._.DS_Store
- S1_dataset/outputNucleiTest/
- S1_dataset/outputNucleiTest/t001-nuclei.txt
- __MACOSX/S1_dataset/outputNucleiTest/
- __MACOSX/S1_dataset/outputNucleiTest/._t001-nuclei.txt
- S1_dataset/outputNucleiTest/t002-nuclei.txt
- __MACOSX/S1_dataset/outputNucleiTest/._t002-nuclei.txt
- S1_dataset/outputNucleiTest/t003-nuclei.txt
- __MACOSX/S1_dataset/outputNucleiTest/._t003-nuclei.txt
- S1_dataset/outputNucleiTest/t004-nuclei.txt
- __MACOSX/S1_dataset/outputNucleiTest/._t004-nuclei.txt
- S1_dataset/outputNucleiTest/t005-nuclei.txt
- __MACOSX/S1_dataset/outputNucleiTest/._t005-nuclei.txt
- S1_dataset/outputNucleiTest/t006-nuclei.txt
- __MACOSX/S1_dataset/outputNucleiTest/._t006-nuclei.txt
- S1_dataset/outputNucleiTest/t007-nuclei.txt
- __MACOSX/S1_dataset/outputNucleiTest/._t007-nuclei.txt
- S1_dataset/outputNucleiTest/t008-nuclei.txt
- __MACOSX/S1_dataset/outputNucleiTest/._t008-nuclei.txt
- S1_dataset/outputNucleiTest/t009-nuclei.txt
- __MACOSX/S1_dataset/outputNucleiTest/._t009-nuclei.txt
- S1_dataset/outputNucleiTest/t010-nuclei.txt
- __MACOSX/S1_dataset/outputNucleiTest/._t010-nuclei.txt
- S1_dataset/outputNucleiTest/t011-nuclei.txt
- __MACOSX/S1_dataset/outputNucleiTest/._t011-nuclei.txt
- S1_dataset/outputNucleiTest/t012-nuclei.txt
- __MACOSX/S1_dataset/outputNucleiTest/._t012-nuclei.txt
- S1_dataset/outputNucleiTest/t013-nuclei.txt
- __MACOSX/S1_dataset/outputNucleiTest/._t013-nuclei.txt
- S1_dataset/outputNucleiTest/t014-nuclei.txt
- __MACOSX/S1_dataset/outputNucleiTest/._t014-nuclei.txt
- S1_dataset/outputNucleiTest/t015-nuclei.txt
- __MACOSX/S1_dataset/outputNucleiTest/._t015-nuclei.txt
- S1_dataset/outputNucleiTest/t016-nuclei.txt
- __MACOSX/S1_dataset/outputNucleiTest/._t016-nuclei.txt
- S1_dataset/outputNucleiTest/t017-nuclei.txt
- __MACOSX/S1_dataset/outputNucleiTest/._t017-nuclei.txt
- S1_dataset/outputNucleiTest/t018-nuclei.txt
- __MACOSX/S1_dataset/outputNucleiTest/._t018-nuclei.txt
- S1_dataset/outputNucleiTest/t019-nuclei.txt
- __MACOSX/S1_dataset/outputNucleiTest/._t019-nuclei.txt
- S1_dataset/outputNucleiTest/t020-nuclei.txt
- __MACOSX/S1_dataset/outputNucleiTest/._t020-nuclei.txt
- S1_dataset/outputNucleiTest/t021-nuclei.txt
- __MACOSX/S1_dataset/outputNucleiTest/._t021-nuclei.txt
- S1_dataset/outputNucleiTest/t022-nuclei.txt
- __MACOSX/S1_dataset/outputNucleiTest/._t022-nuclei.txt
- S1_dataset/outputNucleiTest/t023-nuclei.txt
- __MACOSX/S1_dataset/outputNucleiTest/._t023-nuclei.txt
- S1_dataset/outputNucleiTest/t024-nuclei.txt
- __MACOSX/S1_dataset/outputNucleiTest/._t024-nuclei.txt
- S1_dataset/outputNucleiTest/t025-nuclei.txt
- __MACOSX/S1_dataset/outputNucleiTest/._t025-nuclei.txt
- S1_dataset/outputNucleiTest/t026-nuclei.txt
- __MACOSX/S1_dataset/outputNucleiTest/._t026-nuclei.txt
- S1_dataset/outputNucleiTest/t027-nuclei.txt
- __MACOSX/S1_dataset/outputNucleiTest/._t027-nuclei.txt
- S1_dataset/outputNucleiTest/t028-nuclei.txt
- __MACOSX/S1_dataset/outputNucleiTest/._t028-nuclei.txt
- S1_dataset/outputNucleiTest/t029-nuclei.txt
- __MACOSX/S1_dataset/outputNucleiTest/._t029-nuclei.txt
- S1_dataset/outputNucleiTest/t030-nuclei.txt
- __MACOSX/S1_dataset/outputNucleiTest/._t030-nuclei.txt
- S1_dataset/outputNucleiTest/t031-nuclei.txt
- __MACOSX/S1_dataset/outputNucleiTest/._t031-nuclei.txt
- S1_dataset/outputNucleiTest/t032-nuclei.txt
- __MACOSX/S1_dataset/outputNucleiTest/._t032-nuclei.txt
- S1_dataset/outputNucleiTest/t033-nuclei.txt
- __MACOSX/S1_dataset/outputNucleiTest/._t033-nuclei.txt
- S1_dataset/outputNucleiTest/t034-nuclei.txt
- __MACOSX/S1_dataset/outputNucleiTest/._t034-nuclei.txt
- S1_dataset/outputNucleiTest/t035-nuclei.txt
- __MACOSX/S1_dataset/outputNucleiTest/._t035-nuclei.txt
- S1_dataset/outputNucleiTest/t036-nuclei.txt
- __MACOSX/S1_dataset/outputNucleiTest/._t036-nuclei.txt
- S1_dataset/outputNucleiTest/t037-nuclei.txt
- __MACOSX/S1_dataset/outputNucleiTest/._t037-nuclei.txt
- S1_dataset/outputNucleiTest/t038-nuclei.txt
- __MACOSX/S1_dataset/outputNucleiTest/._t038-nuclei.txt
- S1_dataset/outputNucleiTest/t039-nuclei.txt
- __MACOSX/S1_dataset/outputNucleiTest/._t039-nuclei.txt
- S1_dataset/outputNucleiTest/t040-nuclei.txt
- __MACOSX/S1_dataset/outputNucleiTest/._t040-nuclei.txt
- S1_dataset/outputNucleiTest/t041-nuclei.txt
- __MACOSX/S1_dataset/outputNucleiTest/._t041-nuclei.txt
- S1_dataset/outputNucleiTest/t042-nuclei.txt
- __MACOSX/S1_dataset/outputNucleiTest/._t042-nuclei.txt
- S1_dataset/outputNucleiTest/t043-nuclei.txt
- __MACOSX/S1_dataset/outputNucleiTest/._t043-nuclei.txt
- S1_dataset/outputNucleiTest/t044-nuclei.txt
- __MACOSX/S1_dataset/outputNucleiTest/._t044-nuclei.txt
- S1_dataset/outputNucleiTest/t045-nuclei.txt
- __MACOSX/S1_dataset/outputNucleiTest/._t045-nuclei.txt
- S1_dataset/outputNucleiTest/t046-nuclei.txt
- __MACOSX/S1_dataset/outputNucleiTest/._t046-nuclei.txt
- S1_dataset/outputNucleiTest/t047-nuclei.txt
- __MACOSX/S1_dataset/outputNucleiTest/._t047-nuclei.txt
- S1_dataset/outputNucleiTest/t048-nuclei.txt
- __MACOSX/S1_dataset/outputNucleiTest/._t048-nuclei.txt
- S1_dataset/outputNucleiTest/t049-nuclei.txt
- __MACOSX/S1_dataset/outputNucleiTest/._t049-nuclei.txt
- S1_dataset/outputNucleiTest/t050-nuclei.txt
- __MACOSX/S1_dataset/outputNucleiTest/._t050-nuclei.txt
- S1_dataset/outputNucleiTest/t051-nuclei.txt
- __MACOSX/S1_dataset/outputNucleiTest/._t051-nuclei.txt
- S1_dataset/outputNucleiTest/t052-nuclei.txt
- __MACOSX/S1_dataset/outputNucleiTest/._t052-nuclei.txt
- S1_dataset/outputNucleiTest/t053-nuclei.txt
- __MACOSX/S1_dataset/outputNucleiTest/._t053-nuclei.txt
- S1_dataset/outputNucleiTest/t054-nuclei.txt
- __MACOSX/S1_dataset/outputNucleiTest/._t054-nuclei.txt
- S1_dataset/outputNucleiTest/t055-nuclei.txt
- __MACOSX/S1_dataset/outputNucleiTest/._t055-nuclei.txt
- S1_dataset/outputNucleiTest/t056-nuclei.txt
- __MACOSX/S1_dataset/outputNucleiTest/._t056-nuclei.txt
- S1_dataset/outputNucleiTest/t057-nuclei.txt
- __MACOSX/S1_dataset/outputNucleiTest/._t057-nuclei.txt
- S1_dataset/outputNucleiTest/t058-nuclei.txt
- __MACOSX/S1_dataset/outputNucleiTest/._t058-nuclei.txt
- S1_dataset/outputNucleiTest/t059-nuclei.txt
- __MACOSX/S1_dataset/outputNucleiTest/._t059-nuclei.txt
- S1_dataset/outputNucleiTest/t060-nuclei.txt
- __MACOSX/S1_dataset/outputNucleiTest/._t060-nuclei.txt
- S1_dataset/outputNucleiTest/t061-nuclei.txt
- __MACOSX/S1_dataset/outputNucleiTest/._t061-nuclei.txt
- S1_dataset/outputNucleiTest/t062-nuclei.txt
- __MACOSX/S1_dataset/outputNucleiTest/._t062-nuclei.txt
- S1_dataset/outputNucleiTest/t063-nuclei.txt
- __MACOSX/S1_dataset/outputNucleiTest/._t063-nuclei.txt
- S1_dataset/outputNucleiTest/t064-nuclei.txt
- __MACOSX/S1_dataset/outputNucleiTest/._t064-nuclei.txt
- S1_dataset/outputNucleiTest/t065-nuclei.txt
- __MACOSX/S1_dataset/outputNucleiTest/._t065-nuclei.txt
- S1_dataset/outputNucleiTest/t066-nuclei.txt
- __MACOSX/S1_dataset/outputNucleiTest/._t066-nuclei.txt
- S1_dataset/outputNucleiTest/t067-nuclei.txt
- __MACOSX/S1_dataset/outputNucleiTest/._t067-nuclei.txt
- S1_dataset/outputNucleiTest/t068-nuclei.txt
- __MACOSX/S1_dataset/outputNucleiTest/._t068-nuclei.txt
- S1_dataset/outputNucleiTest/t069-nuclei.txt
- __MACOSX/S1_dataset/outputNucleiTest/._t069-nuclei.txt
- S1_dataset/outputNucleiTest/t070-nuclei.txt
- __MACOSX/S1_dataset/outputNucleiTest/._t070-nuclei.txt
- S1_dataset/outputNucleiTest/t071-nuclei.txt
- __MACOSX/S1_dataset/outputNucleiTest/._t071-nuclei.txt
- S1_dataset/outputNucleiTest/t072-nuclei.txt
- __MACOSX/S1_dataset/outputNucleiTest/._t072-nuclei.txt
- S1_dataset/outputNucleiTest/t073-nuclei.txt
- __MACOSX/S1_dataset/outputNucleiTest/._t073-nuclei.txt
- S1_dataset/outputNucleiTest/t074-nuclei.txt
- __MACOSX/S1_dataset/outputNucleiTest/._t074-nuclei.txt
- S1_dataset/outputNucleiTest/t075-nuclei.txt
- __MACOSX/S1_dataset/outputNucleiTest/._t075-nuclei.txt
- S1_dataset/outputNucleiTest/t076-nuclei.txt
- __MACOSX/S1_dataset/outputNucleiTest/._t076-nuclei.txt
- S1_dataset/outputNucleiTest/t077-nuclei.txt
- __MACOSX/S1_dataset/outputNucleiTest/._t077-nuclei.txt
- S1_dataset/outputNucleiTest/t078-nuclei.txt
- __MACOSX/S1_dataset/outputNucleiTest/._t078-nuclei.txt
- S1_dataset/outputNucleiTest/t079-nuclei.txt
- __MACOSX/S1_dataset/outputNucleiTest/._t079-nuclei.txt
- S1_dataset/outputNucleiTest/t080-nuclei.txt
- __MACOSX/S1_dataset/outputNucleiTest/._t080-nuclei.txt
- S1_dataset/outputNucleiTest/t081-nuclei.txt
- __MACOSX/S1_dataset/outputNucleiTest/._t081-nuclei.txt
- S1_dataset/outputNucleiTest/t082-nuclei.txt
- __MACOSX/S1_dataset/outputNucleiTest/._t082-nuclei.txt
- S1_dataset/outputNucleiTest/t083-nuclei.txt
- __MACOSX/S1_dataset/outputNucleiTest/._t083-nuclei.txt
- S1_dataset/outputNucleiTest/t084-nuclei.txt
- __MACOSX/S1_dataset/outputNucleiTest/._t084-nuclei.txt
- S1_dataset/outputNucleiTest/t085-nuclei.txt
- __MACOSX/S1_dataset/outputNucleiTest/._t085-nuclei.txt
- S1_dataset/outputNucleiTest/t086-nuclei.txt
- __MACOSX/S1_dataset/outputNucleiTest/._t086-nuclei.txt
- S1_dataset/outputNucleiTest/t087-nuclei.txt
- __MACOSX/S1_dataset/outputNucleiTest/._t087-nuclei.txt
- S1_dataset/outputNucleiTest/t088-nuclei.txt
- __MACOSX/S1_dataset/outputNucleiTest/._t088-nuclei.txt
- S1_dataset/outputNucleiTest/t089-nuclei.txt
- __MACOSX/S1_dataset/outputNucleiTest/._t089-nuclei.txt
- S1_dataset/outputNucleiTest/t090-nuclei.txt
- __MACOSX/S1_dataset/outputNucleiTest/._t090-nuclei.txt
- S1_dataset/outputNucleiTest/t091-nuclei.txt
- __MACOSX/S1_dataset/outputNucleiTest/._t091-nuclei.txt
- S1_dataset/outputNucleiTest/t092-nuclei.txt
- __MACOSX/S1_dataset/outputNucleiTest/._t092-nuclei.txt
- S1_dataset/outputNucleiTest/t093-nuclei.txt
- __MACOSX/S1_dataset/outputNucleiTest/._t093-nuclei.txt
- S1_dataset/outputNucleiTest/t094-nuclei.txt
- __MACOSX/S1_dataset/outputNucleiTest/._t094-nuclei.txt
- S1_dataset/outputNucleiTest/t095-nuclei.txt
- __MACOSX/S1_dataset/outputNucleiTest/._t095-nuclei.txt
- S1_dataset/outputNucleiTest/t096-nuclei.txt
- __MACOSX/S1_dataset/outputNucleiTest/._t096-nuclei.txt
- S1_dataset/outputNucleiTest/t097-nuclei.txt
- __MACOSX/S1_dataset/outputNucleiTest/._t097-nuclei.txt
- S1_dataset/outputNucleiTest/t098-nuclei.txt
- __MACOSX/S1_dataset/outputNucleiTest/._t098-nuclei.txt
- S1_dataset/outputNucleiTest/t099-nuclei.txt
- __MACOSX/S1_dataset/outputNucleiTest/._t099-nuclei.txt
- S1_dataset/outputNucleiTest/t100-nuclei.txt
- __MACOSX/S1_dataset/outputNucleiTest/._t100-nuclei.txt
- S1_dataset/outputNucleiTest/t101-nuclei.txt
- __MACOSX/S1_dataset/outputNucleiTest/._t101-nuclei.txt
- S1_dataset/outputNucleiTest/t102-nuclei.txt
- __MACOSX/S1_dataset/outputNucleiTest/._t102-nuclei.txt
- S1_dataset/outputNucleiTest/t103-nuclei.txt
- __MACOSX/S1_dataset/outputNucleiTest/._t103-nuclei.txt
- S1_dataset/outputNucleiTest/t104-nuclei.txt
- __MACOSX/S1_dataset/outputNucleiTest/._t104-nuclei.txt
- S1_dataset/outputNucleiTest/t105-nuclei.txt
- __MACOSX/S1_dataset/outputNucleiTest/._t105-nuclei.txt
- S1_dataset/outputNucleiTest/t106-nuclei.txt
- __MACOSX/S1_dataset/outputNucleiTest/._t106-nuclei.txt
- S1_dataset/outputNucleiTest/t107-nuclei.txt
- __MACOSX/S1_dataset/outputNucleiTest/._t107-nuclei.txt
- S1_dataset/outputNucleiTest/t108-nuclei.txt
- __MACOSX/S1_dataset/outputNucleiTest/._t108-nuclei.txt
- S1_dataset/outputNucleiTest/t109-nuclei.txt
- __MACOSX/S1_dataset/outputNucleiTest/._t109-nuclei.txt
- S1_dataset/outputNucleiTest/t110-nuclei.txt
- __MACOSX/S1_dataset/outputNucleiTest/._t110-nuclei.txt
- S1_dataset/outputNucleiTest/t111-nuclei.txt
- __MACOSX/S1_dataset/outputNucleiTest/._t111-nuclei.txt
- S1_dataset/outputNucleiTest/t112-nuclei.txt
- __MACOSX/S1_dataset/outputNucleiTest/._t112-nuclei.txt
- S1_dataset/outputNucleiTest/t113-nuclei.txt
- __MACOSX/S1_dataset/outputNucleiTest/._t113-nuclei.txt
- S1_dataset/outputNucleiTest/t114-nuclei.txt
- __MACOSX/S1_dataset/outputNucleiTest/._t114-nuclei.txt
- S1_dataset/outputNucleiTest/t115-nuclei.txt
- __MACOSX/S1_dataset/outputNucleiTest/._t115-nuclei.txt
- S1_dataset/outputNucleiTest/t116-nuclei.txt
- __MACOSX/S1_dataset/outputNucleiTest/._t116-nuclei.txt
- S1_dataset/outputNucleiTest/t117-nuclei.txt
- __MACOSX/S1_dataset/outputNucleiTest/._t117-nuclei.txt
- S1_dataset/outputNucleiTest/t118-nuclei.txt
- __MACOSX/S1_dataset/outputNucleiTest/._t118-nuclei.txt
- S1_dataset/outputNucleiTest/t119-nuclei.txt
- __MACOSX/S1_dataset/outputNucleiTest/._t119-nuclei.txt
- S1_dataset/outputNucleiTest/t120-nuclei.txt
- __MACOSX/S1_dataset/outputNucleiTest/._t120-nuclei.txt
- S1_dataset/outputNucleiTest/t121-nuclei.txt
- __MACOSX/S1_dataset/outputNucleiTest/._t121-nuclei.txt
- S1_dataset/outputNucleiTest/t122-nuclei.txt
- __MACOSX/S1_dataset/outputNucleiTest/._t122-nuclei.txt
- S1_dataset/outputNucleiTest/t123-nuclei.txt
- __MACOSX/S1_dataset/outputNucleiTest/._t123-nuclei.txt
- S1_dataset/outputNucleiTest/t124-nuclei.txt
- __MACOSX/S1_dataset/outputNucleiTest/._t124-nuclei.txt
- S1_dataset/outputNucleiTest/t125-nuclei.txt
- __MACOSX/S1_dataset/outputNucleiTest/._t125-nuclei.txt
- S1_dataset/outputNucleiTest/t126-nuclei.txt
- __MACOSX/S1_dataset/outputNucleiTest/._t126-nuclei.txt
- S1_dataset/outputNucleiTest/t127-nuclei.txt
- __MACOSX/S1_dataset/outputNucleiTest/._t127-nuclei.txt
- S1_dataset/outputNucleiTest/t128-nuclei.txt
- __MACOSX/S1_dataset/outputNucleiTest/._t128-nuclei.txt
- S1_dataset/outputNucleiTest/t129-nuclei.txt
- __MACOSX/S1_dataset/outputNucleiTest/._t129-nuclei.txt
- S1_dataset/outputNucleiTest/t130-nuclei.txt
- __MACOSX/S1_dataset/outputNucleiTest/._t130-nuclei.txt
- S1_dataset/outputNucleiTest/t131-nuclei.txt
- __MACOSX/S1_dataset/outputNucleiTest/._t131-nuclei.txt
- S1_dataset/outputNucleiTest/t132-nuclei.txt
- __MACOSX/S1_dataset/outputNucleiTest/._t132-nuclei.txt
- S1_dataset/outputNucleiTest/t133-nuclei.txt
- __MACOSX/S1_dataset/outputNucleiTest/._t133-nuclei.txt
- S1_dataset/outputNucleiTest/t134-nuclei.txt
- __MACOSX/S1_dataset/outputNucleiTest/._t134-nuclei.txt
- S1_dataset/outputNucleiTest/t135-nuclei.txt
- __MACOSX/S1_dataset/outputNucleiTest/._t135-nuclei.txt
- S1_dataset/outputNucleiTest/t136-nuclei.txt
- __MACOSX/S1_dataset/outputNucleiTest/._t136-nuclei.txt
- S1_dataset/outputNucleiTest/t137-nuclei.txt
- __MACOSX/S1_dataset/outputNucleiTest/._t137-nuclei.txt
- S1_dataset/outputNucleiTest/t138-nuclei.txt
- __MACOSX/S1_dataset/outputNucleiTest/._t138-nuclei.txt
- S1_dataset/outputNucleiTest/t139-nuclei.txt
- __MACOSX/S1_dataset/outputNucleiTest/._t139-nuclei.txt
- S1_dataset/outputNucleiTest/t140-nuclei.txt
- __MACOSX/S1_dataset/outputNucleiTest/._t140-nuclei.txt
- S1_dataset/outputNucleiTest/t141-nuclei.txt
- __MACOSX/S1_dataset/outputNucleiTest/._t141-nuclei.txt
- S1_dataset/outputNucleiTest/t142-nuclei.txt
- __MACOSX/S1_dataset/outputNucleiTest/._t142-nuclei.txt
- S1_dataset/outputNucleiTest/t143-nuclei.txt
- __MACOSX/S1_dataset/outputNucleiTest/._t143-nuclei.txt
- S1_dataset/outputNucleiTest/t144-nuclei.txt
- __MACOSX/S1_dataset/outputNucleiTest/._t144-nuclei.txt
- S1_dataset/outputNucleiTest/t145-nuclei.txt
- __MACOSX/S1_dataset/outputNucleiTest/._t145-nuclei.txt
- S1_dataset/outputNucleiTest/t146-nuclei.txt
- __MACOSX/S1_dataset/outputNucleiTest/._t146-nuclei.txt
- S1_dataset/outputNucleiTest/t147-nuclei.txt
[truncated: 29 more entries]
