# Supplementary material for: An Observation-Driven Agent-Based Modeling and Analysis Framework for C. elegans Embryogenesis
Source: PLoS One. 2016 Nov 16;11(11):e0166551. doi: 10.1371/journal.pone.0166551 (PMC5113041; doi:10.1371/journal.pone.0166551)
Supplement: S1 Dataset — The data obtained from our NetLogo code, including the index, name, diameter, position, and mother-daughter relationship of each cell. (ZIP) [file pone.0166551.s005.zip › S1_dataset/outputNucleiTest/t001-nuclei.txt]

4	1	4	4	-1	250.00000000000003	25	8	74	P2	0	0	0	0		0	0	0	0	0
1	1	1	1	-1	48.00000000000001	-121	4	78	ABp	0	0	0	0		0	0	0	0	0
3	1	3	3	-1	54	87	6	74	EMS	0	0	0	0		0	0	0	0	0
2	1	2	2	-1	-146	-17	6	82	ABa	0	0	0	0		0	0	0	0	0
