# Supplementary material for: An Observation-Driven Agent-Based Modeling and Analysis Framework for C. elegans Embryogenesis
Source: PLoS One. 2016 Nov 16;11(11):e0166551. doi: 10.1371/journal.pone.0166551 (PMC5113041; doi:10.1371/journal.pone.0166551)
Supplement: S1 Dataset — The data obtained from our NetLogo code, including the index, name, diameter, position, and mother-daughter relationship of each cell. (ZIP) [file pone.0166551.s005.zip › S1_dataset/outputNucleiTest/t008-nuclei.txt]

6	1	6	6	-1	30.31801038736704	-118.23815882597918	-4.082477138061483	67.86	ABpl	0	0	0	0		0	0	0	0	0
5	1	5	5	-1	-164.35932492073093	18.240742967529936	-1.6347760058750942	71.34	ABal	0	0	0	0		0	0	0	0	0
3	1	3	3	-1	54	87	6	74	EMS	0	0	0	0		0	0	0	0	0
4	1	4	4	-1	250.00000000000003	25	8	74	P2	0	0	0	0		0	0	0	0	0
2	1	2	2	-1	-136.82033753963395	-34.62037148376492	9.817388002937566	71.34	ABar	0	0	0	0		0	0	0	0	0
1	1	1	1	-1	56.84099480631649	-122.38092058701095	8.04123856903073	67.86	ABpr	0	0	0	0		0	0	0	0	0
