# Supplementary material for: An Observation-Driven Agent-Based Modeling and Analysis Framework for C. elegans Embryogenesis
Source: PLoS One. 2016 Nov 16;11(11):e0166551. doi: 10.1371/journal.pone.0166551 (PMC5113041; doi:10.1371/journal.pone.0166551)
Supplement: S1 Dataset — The data obtained from our NetLogo code, including the index, name, diameter, position, and mother-daughter relationship of each cell. (ZIP) [file pone.0166551.s005.zip › S1_dataset/outputNucleiTest/t010-nuclei.txt]

1	1	1	1	-1	74.89881226339203	-120.09204807159058	10.873564578738094	67.86	ABpr	0	0	0	0		0	0	0	0	0
6	1	6	6	-1	11.520514226521588	-95.63514504587972	-10.066623796486978	67.86	ABpl	0	0	0	0		0	0	0	0	0
3	1	3	3	-1	54	87	6	74	EMS	0	0	0	0		0	0	0	0	0
2	1	2	2	-1	-119.13956283184004	-55.57470024043684	10.423785454125127	71.34	ABar	0	0	0	0		0	0	0	0	0
4	1	4	4	-1	250.00000000000003	25	8	74	P2	0	0	0	0		0	0	0	0	0
5	1	5	5	-1	-180.90544716856365	40.41425039936138	-4.578481155906376	71.34	ABal	0	0	0	0		0	0	0	0	0
