# Supplementary material for: An Observation-Driven Agent-Based Modeling and Analysis Framework for C. elegans Embryogenesis
Source: PLoS One. 2016 Nov 16;11(11):e0166551. doi: 10.1371/journal.pone.0166551 (PMC5113041; doi:10.1371/journal.pone.0166551)
Supplement: S1 Dataset — The data obtained from our NetLogo code, including the index, name, diameter, position, and mother-daughter relationship of each cell. (ZIP) [file pone.0166551.s005.zip › S1_dataset/outputNucleiTest/t011-nuclei.txt]

3	1	3	3	7	54	87	6	74	EMS	0	0	0	0		0	0	0	0	0
5	1	5	5	-1	-185.55692848731644	42.87976827958943	-3.8586245305365585	71.34	ABal	0	0	0	0		0	0	0	0	0
6	1	6	6	-1	6.855358315759337	-80.68940819332505	-10.313608822014725	67.86	ABpl	0	0	0	0		0	0	0	0	0
2	1	2	2	-1	-110.47154335187248	-63.45975696083599	9.480404248971842	71.34	ABar	0	0	0	0		0	0	0	0	0
1	1	1	1	-1	83.49095844285955	-117.74054584331118	10.881577101498085	67.86	ABpr	0	0	0	0		0	0	0	0	0
4	1	4	4	-1	250.00000000000003	25	8	74	P2	0	0	0	0		0	0	0	0	0
