# Supplementary material for: An Observation-Driven Agent-Based Modeling and Analysis Framework for C. elegans Embryogenesis
Source: PLoS One. 2016 Nov 16;11(11):e0166551. doi: 10.1371/journal.pone.0166551 (PMC5113041; doi:10.1371/journal.pone.0166551)
Supplement: S1 Dataset — The data obtained from our NetLogo code, including the index, name, diameter, position, and mother-daughter relationship of each cell. (ZIP) [file pone.0166551.s005.zip › S1_dataset/outputNucleiTest/t012-nuclei.txt]

7	1	7	7	-1	101.49027489208989	88.3050849141498	2.9190920850899995	64.38	E	0	0	0	0		0	0	0	0	0
5	1	5	5	-1	-190.20840980607	45.34528615981748	-3.1387679051667625	71.34	ABal	0	0	0	0		0	0	0	0	0
3	1	3	3	-1	30.254862553955057	86.34745754292508	7.5404539574550045	64.38	MS	0	0	0	0		0	0	0	0	0
1	1	1	1	-1	92.08310462232708	-115.38904361503178	10.889589624258075	67.86	ABpr	0	0	0	0		0	0	0	0	0
2	1	2	2	-1	-101.80352387190493	-71.34481368123514	8.537023043818555	71.34	ABar	0	0	0	0		0	0	0	0	0
4	1	4	4	-1	250.00000000000003	25	8	74	P2	0	0	0	0		0	0	0	0	0
6	1	6	6	-1	2.190202404997086	-65.74367134077052	-10.560593847542474	67.86	ABpl	0	0	0	0		0	0	0	0	0
