# Supplementary material for: An Observation-Driven Agent-Based Modeling and Analysis Framework for C. elegans Embryogenesis
Source: PLoS One. 2016 Nov 16;11(11):e0166551. doi: 10.1371/journal.pone.0166551 (PMC5113041; doi:10.1371/journal.pone.0166551)
Supplement: S1 Dataset — The data obtained from our NetLogo code, including the index, name, diameter, position, and mother-daughter relationship of each cell. (ZIP) [file pone.0166551.s005.zip › S1_dataset/outputNucleiTest/t013-nuclei.txt]

3	1	3	3	-1	17.22123380103191	83.30829961076151	8.088072276733454	64.38	MS	0	0	0	0		0	0	0	0	0
1	1	1	1	-1	100.67525080179522	-113.03754138675238	10.897602147018064	67.86	ABpr	0	0	0	0		0	0	0	0	0
4	1	4	4	-1	250.00000000000003	25	8	74	P2	0	0	0	0		0	0	0	0	0
2	1	2	2	-1	-93.13550439193737	-79.22987040163429	7.59364183866527	71.34	ABar	0	0	0	0		0	0	0	0	0
5	1	5	5	-1	-194.85989112482355	47.810804040045525	-2.4189112797969665	71.34	ABal	0	0	0	0		0	0	0	0	0
7	1	7	7	-1	128.7370361242354	88.81405860026311	1.2312743087319429	64.38	E	0	0	0	0		0	0	0	0	0
6	1	6	6	-1	-2.4749535057651664	-50.79793448821599	-10.807578873070222	67.86	ABpl	0	0	0	0		0	0	0	0	0
