# Supplementary material for: An Observation-Driven Agent-Based Modeling and Analysis Framework for C. elegans Embryogenesis
Source: PLoS One. 2016 Nov 16;11(11):e0166551. doi: 10.1371/journal.pone.0166551 (PMC5113041; doi:10.1371/journal.pone.0166551)
Supplement: S1 Dataset — The data obtained from our NetLogo code, including the index, name, diameter, position, and mother-daughter relationship of each cell. (ZIP) [file pone.0166551.s005.zip › S1_dataset/outputNucleiTest/t014-nuclei.txt]

4	1	4	4	8	250.00000000000003	25	8	74	P2	0	0	0	0		0	0	0	0	0
1	1	1	1	-1	109.26739698126335	-110.68603915847298	10.905614669778055	67.86	ABpr	0	0	0	0		0	0	0	0	0
6	1	6	6	-1	-7.140109416527417	-35.852197635661454	-11.05456389859797	67.86	ABpl	0	0	0	0		0	0	0	0	0
5	1	5	5	-1	-199.5113724435771	50.27632192027358	-1.6990546544271656	71.34	ABal	0	0	0	0		0	0	0	0	0
3	1	3	3	-1	16.068054294483492	77.72975483595162	7.546473497878661	64.38	MS	0	0	0	0		0	0	0	0	0
2	1	2	2	-1	-84.46748491197035	-87.11492712203344	6.6502606335119845	71.34	ABar	0	0	0	0		0	0	0	0	0
7	1	7	7	-1	133.48374767450306	88.44837122944044	1.0884419261633045	64.38	E	0	0	0	0		0	0	0	0	0
