# Supplementary material for: An Observation-Driven Agent-Based Modeling and Analysis Framework for C. elegans Embryogenesis
Source: PLoS One. 2016 Nov 16;11(11):e0166551. doi: 10.1371/journal.pone.0166551 (PMC5113041; doi:10.1371/journal.pone.0166551)
Supplement: S1 Dataset — The data obtained from our NetLogo code, including the index, name, diameter, position, and mother-daughter relationship of each cell. (ZIP) [file pone.0166551.s005.zip › S1_dataset/outputNucleiTest/t015-nuclei.txt]

5	1	5	5	-1	-204.16285376233066	52.74183980050163	-0.9791980290573565	71.34	ABal	0	0	0	0		0	0	0	0	0
3	1	3	3	-1	14.914874787935071	72.15121006114174	7.004874719023867	64.38	MS	0	0	0	0		0	0	0	0	0
2	1	2	2	-1	-75.79946543200342	-94.99998384243257	5.706879428358699	71.34	ABar	0	0	0	0		0	0	0	0	0
4	1	4	4	-1	250.3605214486458	26.30598518541065	8.08458258798313	64.38	P3	0	0	0	0		0	0	0	0	0
8	1	8	8	-1	249.27895710270846	22.388029629178703	7.830834824033743	64.38	C	0	0	0	0		0	0	0	0	0
7	1	7	7	-1	138.23045922477075	88.08268385861778	0.9456095435946684	64.38	E	0	0	0	0		0	0	0	0	0
1	1	1	1	-1	117.85954316073149	-108.33453693019358	10.913627192538046	67.86	ABpr	0	0	0	0		0	0	0	0	0
6	1	6	6	-1	-11.805265327289675	-20.9064607831069	-11.301548924125717	67.86	ABpl	0	0	0	0		0	0	0	0	0
