# Supplementary material for: An Observation-Driven Agent-Based Modeling and Analysis Framework for C. elegans Embryogenesis
Source: PLoS One. 2016 Nov 16;11(11):e0166551. doi: 10.1371/journal.pone.0166551 (PMC5113041; doi:10.1371/journal.pone.0166551)
Supplement: S1 Dataset — The data obtained from our NetLogo code, including the index, name, diameter, position, and mother-daughter relationship of each cell. (ZIP) [file pone.0166551.s005.zip › S1_dataset/outputNucleiTest/t016-nuclei.txt]

6	1	6	6	-1	-16.470421238052	-5.960723930552218	-11.548533949653464	67.86	ABpl	0	0	0	0		0	0	0	0	0
7	1	7	7	-1	142.97717077503842	87.71699648779513	0.8027771610260367	64.38	E	0	0	0	0		0	0	0	0	0
5	1	5	5	-1	-208.81433508108418	55.20735768072968	-0.2593414036875475	71.34	ABal	0	0	0	0		0	0	0	0	0
8	1	8	8	-1	240.6264423352096	-8.955614820676859	5.800852712438672	64.38	C	0	0	0	0		0	0	0	0	0
4	1	4	4	-1	254.68677883239522	41.97780741033842	9.099573643780692	64.38	P3	0	0	0	0		0	0	0	0	0
3	1	3	3	-1	13.76169528138665	66.57266528633184	6.4632759401690745	64.38	MS	0	0	0	0		0	0	0	0	0
2	1	2	2	-1	-67.13144595203647	-102.88504056283172	4.7634982232054135	71.34	ABar	0	0	0	0		0	0	0	0	0
1	1	1	1	-1	126.45168934019962	-105.98303470191418	10.921639715298037	67.86	ABpr	0	0	0	0		0	0	0	0	0
