# Supplementary material for: An Observation-Driven Agent-Based Modeling and Analysis Framework for C. elegans Embryogenesis
Source: PLoS One. 2016 Nov 16;11(11):e0166551. doi: 10.1371/journal.pone.0166551 (PMC5113041; doi:10.1371/journal.pone.0166551)
Supplement: S1 Dataset — The data obtained from our NetLogo code, including the index, name, diameter, position, and mother-daughter relationship of each cell. (ZIP) [file pone.0166551.s005.zip › S1_dataset/outputNucleiTest/t017-nuclei.txt]

8	1	8	8	-1	233.1461561414465	-23.033104852306927	4.31417343334349	64.38	C	0	0	0	0		0	0	0	0	0
1	1	1	1	-1	135.04383551966777	-103.63153247363478	10.929652238058027	67.86	ABpr	0	0	0	0		0	0	0	0	0
7	1	7	7	-1	147.72388232530608	87.35130911697246	0.6599447784574051	64.38	E	0	0	0	0		0	0	0	0	0
3	1	3	3	-1	12.60851577483823	60.994120511521956	5.921677161314281	64.38	MS	0	0	0	0		0	0	0	0	0
2	1	2	2	-1	-58.46342647206953	-110.77009728323087	3.8201170180521236	71.34	ABar	0	0	0	0		0	0	0	0	0
4	1	4	4	-1	257.1299759548217	49.4515582025842	9.299336271186622	64.38	P3	0	0	0	0		0	0	0	0	0
5	1	5	5	-1	-213.46581639983773	57.672875560957735	0.4605152216822613	71.34	ABal	0	0	0	0		0	0	0	0	0
6	1	6	6	-1	-21.135577148814328	8.985012922002436	-11.795518975181212	67.86	ABpl	0	0	0	0		0	0	0	0	0
