# Supplementary material for: An Observation-Driven Agent-Based Modeling and Analysis Framework for C. elegans Embryogenesis
Source: PLoS One. 2016 Nov 16;11(11):e0166551. doi: 10.1371/journal.pone.0166551 (PMC5113041; doi:10.1371/journal.pone.0166551)
Supplement: S1 Dataset — The data obtained from our NetLogo code, including the index, name, diameter, position, and mother-daughter relationship of each cell. (ZIP) [file pone.0166551.s005.zip › S1_dataset/outputNucleiTest/t018-nuclei.txt]

5	1	5	5	-1	-218.1172977185913	60.138393441185784	1.18037184705207	71.34	ABal	0	0	0	0		0	0	0	0	0
3	1	3	3	-1	11.455336268289805	55.415575736712064	5.380078382459488	64.38	MS	0	0	0	0		0	0	0	0	0
7	1	7	7	-1	152.47059387557374	86.9856217461498	0.5171123958887733	64.38	E	0	0	0	0		0	0	0	0	0
8	1	8	8	-1	226.50317607178042	-24.777627442347363	3.2155676060339244	64.38	C	0	0	0	0		0	0	0	0	0
6	1	6	6	-1	-25.800733059576565	23.93074977455711	-12.04250400070896	67.86	ABpl	0	0	0	0		0	0	0	0	0
4	1	4	4	-1	258.2281300334461	51.06954368577133	8.916792878312814	64.38	P3	0	0	0	0		0	0	0	0	0
1	1	1	1	-1	143.6359816991359	-101.28003024535538	10.937664760818018	67.86	ABpr	0	0	0	0		0	0	0	0	0
2	1	2	2	-1	-49.79540699210259	-118.65515400363002	2.8767358128988114	71.34	ABar	0	0	0	0		0	0	0	0	0
