# Supplementary material for: An Observation-Driven Agent-Based Modeling and Analysis Framework for C. elegans Embryogenesis
Source: PLoS One. 2016 Nov 16;11(11):e0166551. doi: 10.1371/journal.pone.0166551 (PMC5113041; doi:10.1371/journal.pone.0166551)
Supplement: S1 Dataset — The data obtained from our NetLogo code, including the index, name, diameter, position, and mother-daughter relationship of each cell. (ZIP) [file pone.0166551.s005.zip › S1_dataset/outputNucleiTest/t019-nuclei.txt]

1	1	1	1	-1	152.22812787860403	-98.92852801707598	10.945677283578007	67.86	ABpr	0	0	0	0		0	0	0	0	0
3	1	3	3	-1	10.302156761741308	49.83703096190217	4.838479603604695	64.38	MS	0	0	0	0		0	0	0	0	0
2	1	2	2	-1	-41.12738751213565	-126.54021072402917	1.9333546077455004	71.34	ABar	0	0	0	0		0	0	0	0	0
4	1	4	4	-1	259.32628411207054	52.687529168958456	8.534249485439007	64.38	P3	0	0	0	0		0	0	0	0	0
7	1	7	7	-1	157.2173054258414	86.61993437532713	0.3742800133201388	64.38	E	0	0	0	0		0	0	0	0	0
6	1	6	6	-1	-30.46588897033874	38.87648662711164	-12.289489026236708	67.86	ABpl	0	0	0	0		0	0	0	0	0
5	1	5	5	-1	-222.76877903734484	62.60391132141383	1.9002284724218792	71.34	ABal	0	0	0	0		0	0	0	0	0
8	1	8	8	-1	219.8601960021143	-26.5221500323878	2.1169617787243507	64.38	C	0	0	0	0		0	0	0	0	0
