# Supplementary material for: An Observation-Driven Agent-Based Modeling and Analysis Framework for C. elegans Embryogenesis
Source: PLoS One. 2016 Nov 16;11(11):e0166551. doi: 10.1371/journal.pone.0166551 (PMC5113041; doi:10.1371/journal.pone.0166551)
Supplement: S1 Dataset — The data obtained from our NetLogo code, including the index, name, diameter, position, and mother-daughter relationship of each cell. (ZIP) [file pone.0166551.s005.zip › S1_dataset/outputNucleiTest/t020-nuclei.txt]

3	1	3	3	-1	9.148977255192811	44.25848618709219	4.296880824749902	64.38	MS	0	0	0	0		0	0	0	0	0
7	1	7	7	-1	161.96401697610906	86.25424700450448	0.23144763075150404	64.38	E	0	0	0	0		0	0	0	0	0
6	1	6	6	-1	-35.13104488110091	53.82222347966618	-12.536474051764456	67.86	ABpl	0	0	0	0		0	0	0	0	0
5	1	5	5	-1	-227.4202603560984	65.06942920164188	2.6200850977916765	71.34	ABal	0	0	0	0		0	0	0	0	0
1	1	1	1	-1	160.82027405807216	-96.57702578879658	10.953689806337998	67.86	ABpr	0	0	0	0		0	0	0	0	0
2	1	2	2	-1	-32.45936803216871	-134.4252674444283	0.9899734025922013	71.34	ABar	0	0	0	0		0	0	0	0	0
4	1	4	4	-1	260.42443819069496	54.30551465214558	8.1517060925652	64.38	P3	0	0	0	0		0	0	0	0	0
8	1	8	8	-1	213.21721593244817	-28.266672622428235	1.0183559514147884	64.38	C	0	0	0	0		0	0	0	0	0
