# Supplementary material for: An Observation-Driven Agent-Based Modeling and Analysis Framework for C. elegans Embryogenesis
Source: PLoS One. 2016 Nov 16;11(11):e0166551. doi: 10.1371/journal.pone.0166551 (PMC5113041; doi:10.1371/journal.pone.0166551)
Supplement: S1 Dataset — The data obtained from our NetLogo code, including the index, name, diameter, position, and mother-daughter relationship of each cell. (ZIP) [file pone.0166551.s005.zip › S1_dataset/outputNucleiTest/t021-nuclei.txt]

1	1	1	1	9	169.4124202375403	-94.22552356051717	10.961702329097989	67.86	ABpr	0	0	0	0		0	0	0	0	0
2	1	2	2	10	-23.791348552201768	-142.31032416482745	0.04659219743889588	71.34	ABar	0	0	0	0		0	0	0	0	0
5	1	5	5	-1	-232.07174167485195	67.53494708186993	3.339941723161472	71.34	ABal	0	0	0	0		0	0	0	0	0
3	1	3	3	-1	7.995797748644315	38.67994141228199	3.755282045895109	64.38	MS	0	0	0	0		0	0	0	0	0
8	1	8	8	-1	206.57423586278207	-30.01119521246867	-0.08024987589477364	64.38	C	0	0	0	0		0	0	0	0	0
6	1	6	6	-1	-39.796200791863086	68.76796033222071	-12.783459077292203	67.86	ABpl	0	0	0	0		0	0	0	0	0
7	1	7	7	-1	166.71072852637676	85.88855963368182	0.08861524818287052	64.38	E	0	0	0	0		0	0	0	0	0
4	1	4	4	-1	261.5225922693194	55.92350013533271	7.7691626996913925	64.38	P3	0	0	0	0		0	0	0	0	0
