# Supplementary material for: An Observation-Driven Agent-Based Modeling and Analysis Framework for C. elegans Embryogenesis
Source: PLoS One. 2016 Nov 16;11(11):e0166551. doi: 10.1371/journal.pone.0166551 (PMC5113041; doi:10.1371/journal.pone.0166551)
Supplement: S1 Dataset — The data obtained from our NetLogo code, including the index, name, diameter, position, and mother-daughter relationship of each cell. (ZIP) [file pone.0166551.s005.zip › S1_dataset/outputNucleiTest/t022-nuclei.txt]

3	1	3	3	-1	6.842618242095818	33.101396637471794	3.2136832670403157	64.38	MS	0	0	0	0		0	0	0	0	0
4	1	4	4	-1	262.6207463479438	57.541485618519836	7.386619306817585	64.38	P3	0	0	0	0		0	0	0	0	0
5	1	5	5	11	-236.7232229936055	70.000464962098	4.059798348531271	71.34	ABal	0	0	0	0		0	0	0	0	0
7	1	7	7	-1	171.45744007664442	85.52287226285915	-0.054217134385763394	64.38	E	0	0	0	0		0	0	0	0	0
9	1	9	9	-1	171.0833033645196	-101.69567993702715	10.815554834043057	59.038199999999996	ABpra	0	0	0	0		0	0	0	0	0
1	1	1	1	-1	176.09510658108525	-88.43288092251771	11.041787034040468	59.038199999999996	ABprp	0	0	0	0		0	0	0	0	0
10	1	10	10	-1	-35.77745640484532	-142.45997871393794	4.338097584364842	62.0658	ABara	0	0	0	0		0	0	0	0	0
6	1	6	6	12	-44.46135670262526	83.71369718477524	-13.030444102819951	67.86	ABpl	0	0	0	0		0	0	0	0	0
2	1	2	2	-1	-13.464284885896527	-146.1780252504718	-2.570851098600731	62.0658	ABarp	0	0	0	0		0	0	0	0	0
8	1	8	8	-1	199.93125579311595	-31.755717802509103	-1.1788557032043354	64.38	C	0	0	0	0		0	0	0	0	0
