# Supplementary material for: An Observation-Driven Agent-Based Modeling and Analysis Framework for C. elegans Embryogenesis
Source: PLoS One. 2016 Nov 16;11(11):e0166551. doi: 10.1371/journal.pone.0166551 (PMC5113041; doi:10.1371/journal.pone.0166551)
Supplement: S1 Dataset — The data obtained from our NetLogo code, including the index, name, diameter, position, and mother-daughter relationship of each cell. (ZIP) [file pone.0166551.s005.zip › S1_dataset/outputNucleiTest/t023-nuclei.txt]

12	1	12	12	-1	-56.4711821002407	76.71054696549103	-14.361714785713923	59.038199999999996	ABpla	0	0	0	0		0	0	0	0	0
8	1	8	8	-1	193.28827572344986	-33.50024039254954	-2.2774615305138997	64.38	C	0	0	0	0		0	0	0	0	0
4	1	4	4	-1	263.71890042656815	59.15947110170696	7.004075913943778	64.38	P3	0	0	0	0		0	0	0	0	0
3	1	3	3	-1	5.6894387355473235	27.522851862661597	2.6720844881855226	64.38	MS	0	0	0	0		0	0	0	0	0
1	1	1	1	-1	180.10454915433778	-77.82264171091016	11.22277279403843	59.038199999999996	ABprp	0	0	0	0		0	0	0	0	0
11	1	11	11	-1	-248.14392418501174	49.44105931803075	0.40009853970748815	62.0658	ABala	0	0	0	0		0	0	0	0	0
7	1	7	7	-1	176.20415162691208	85.1571848920365	-0.1970495169543971	64.38	E	0	0	0	0		0	0	0	0	0
5	1	5	5	-1	-233.57118712321682	81.63620261825683	6.285569396896565	62.0658	ABalp	0	0	0	0		0	0	0	0	0
6	1	6	6	-1	-41.13890865250582	95.80907098463624	-12.50682515105142	59.038199999999996	ABplp	0	0	0	0		0	0	0	0	0
9	1	9	9	-1	163.06441821801457	-122.91615836024225	10.453583314047238	59.038199999999996	ABpra	0	0	0	0		0	0	0	0	0
2	1	2	2	-1	-4.279941067698119	-147.43112038195312	-5.486517381775185	62.0658	ABarp	0	0	0	0		0	0	0	0	0
10	1	10	10	-1	-54.91179184953974	-138.64307485941657	10.182007981136017	62.0658	ABara	0	0	0	0		0	0	0	0	0
