# Supplementary material for: An Observation-Driven Agent-Based Modeling and Analysis Framework for C. elegans Embryogenesis
Source: PLoS One. 2016 Nov 16;11(11):e0166551. doi: 10.1371/journal.pone.0166551 (PMC5113041; doi:10.1371/journal.pone.0166551)
Supplement: S1 Dataset — The data obtained from our NetLogo code, including the index, name, diameter, position, and mother-daughter relationship of each cell. (ZIP) [file pone.0166551.s005.zip › S1_dataset/outputNucleiTest/t024-nuclei.txt]

10	1	10	10	-1	-58.15194692296164	-134.33188441495753	10.700726946935124	62.0658	ABara	0	0	0	0		0	0	0	0	0
3	1	3	3	-1	4.536259228998865	21.94430708785143	2.1304857093307294	64.38	MS	0	0	0	0		0	0	0	0	0
1	1	1	1	-1	181.67866607583244	-71.67233666258032	11.195358740098168	59.038199999999996	ABprp	0	0	0	0		0	0	0	0	0
8	1	8	8	-1	186.64529565378373	-35.244762982589975	-3.3760673578234734	64.38	C	0	0	0	0		0	0	0	0	0
2	1	2	2	-1	-4.9568069558796495	-145.65457482950646	-5.708143373407932	62.0658	ABarp	0	0	0	0		0	0	0	0	0
4	1	4	4	-1	264.8170545051926	60.77745658489409	6.6215325210699705	64.38	P3	0	0	0	0		0	0	0	0	0
7	1	7	7	-1	180.95086317717974	84.79149752121383	-0.3398818995230315	64.38	E	0	0	0	0		0	0	0	0	0
5	1	5	5	-1	-226.02555449751097	96.7797750712856	8.893586438147691	62.0658	ABalp	0	0	0	0		0	0	0	0	0
11	1	11	11	-1	-261.2203567203569	19.59406317201269	-4.84748414824892	62.0658	ABala	0	0	0	0		0	0	0	0	0
12	1	12	12	-1	-71.85664056718379	57.68884830497083	-16.12842636041523	59.038199999999996	ABpla	0	0	0	0		0	0	0	0	0
6	1	6	6	-1	-33.38425799458119	104.97374950496078	-11.639523187556785	59.038199999999996	ABplp	0	0	0	0		0	0	0	0	0
9	1	9	9	-1	157.53343526408977	-125.34738147979537	10.346312608849358	59.038199999999996	ABpra	0	0	0	0		0	0	0	0	0
