# Supplementary material for: An Observation-Driven Agent-Based Modeling and Analysis Framework for C. elegans Embryogenesis
Source: PLoS One. 2016 Nov 16;11(11):e0166551. doi: 10.1371/journal.pone.0166551 (PMC5113041; doi:10.1371/journal.pone.0166551)
Supplement: S1 Dataset — The data obtained from our NetLogo code, including the index, name, diameter, position, and mother-daughter relationship of each cell. (ZIP) [file pone.0166551.s005.zip › S1_dataset/outputNucleiTest/t025-nuclei.txt]

6	1	6	6	-1	-29.665668782250325	105.36429334598785	-11.796946561240826	59.038199999999996	ABplp	0	0	0	0		0	0	0	0	0
8	1	8	8	-1	180.0023155841176	-36.98928557263041	-4.474673185133035	64.38	C	0	0	0	0		0	0	0	0	0
7	1	7	7	-1	185.69757472744695	84.42581015039117	-0.4827142820916665	64.38	E	0	0	0	0		0	0	0	0	0
5	1	5	5	-1	-219.2874102792786	100.21528875770167	8.319208683463374	62.0658	ABalp	0	0	0	0		0	0	0	0	0
12	1	12	12	-1	-78.23230885836404	50.97340388115962	-16.08878802200745	59.038199999999996	ABpla	0	0	0	0		0	0	0	0	0
11	1	11	11	-1	-259.58539978632217	16.02415149947625	-3.935343179786194	62.0658	ABala	0	0	0	0		0	0	0	0	0
4	1	4	4	-1	265.915208583817	62.395442068081216	6.238989128196163	64.38	P3	0	0	0	0		0	0	0	0	0
3	1	3	3	-1	3.3830797224504057	16.365762313041387	1.5888869304759363	64.38	MS	0	0	0	0		0	0	0	0	0
9	1	9	9	-1	152.22862523676318	-126.07049048083378	10.262196523178563	59.038199999999996	ABpra	0	0	0	0		0	0	0	0	0
10	1	10	10	-1	-61.39210199638355	-130.02069397049848	11.219445912734228	62.0658	ABara	0	0	0	0		0	0	0	0	0
1	1	1	1	-1	183.0313897562582	-65.92748017454846	11.148999248527158	59.038199999999996	ABprp	0	0	0	0		0	0	0	0	0
2	1	2	2	-1	-5.633672844061179	-143.8780292770598	-5.92976936504068	62.0658	ABarp	0	0	0	0		0	0	0	0	0
