# Supplementary material for: An Observation-Driven Agent-Based Modeling and Analysis Framework for C. elegans Embryogenesis
Source: PLoS One. 2016 Nov 16;11(11):e0166551. doi: 10.1371/journal.pone.0166551 (PMC5113041; doi:10.1371/journal.pone.0166551)
Supplement: S1 Dataset — The data obtained from our NetLogo code, including the index, name, diameter, position, and mother-daughter relationship of each cell. (ZIP) [file pone.0166551.s005.zip › S1_dataset/outputNucleiTest/t026-nuclei.txt]

1	1	1	1	-1	184.3841134366844	-60.182623686516614	11.102639756956147	59.038199999999996	ABprp	0	0	0	0		0	0	0	0	0
4	1	4	4	-1	267.0133626624414	64.01342755126834	5.856445735322356	64.38	P3	0	0	0	0		0	0	0	0	0
2	1	2	2	-1	-6.310538732242709	-142.10148372461313	-6.151395356673427	62.0658	ABarp	0	0	0	0		0	0	0	0	0
12	1	12	12	-1	-84.60797714954428	44.257959457348406	-16.049149683599673	59.038199999999996	ABpla	0	0	0	0		0	0	0	0	0
10	1	10	10	-1	-64.63225706980545	-125.70950352603946	11.738164878533333	62.0658	ABara	0	0	0	0		0	0	0	0	0
11	1	11	11	-1	-257.9504428522875	12.45423982693981	-3.0232022113234684	62.0658	ABala	0	0	0	0		0	0	0	0	0
5	1	5	5	-1	-212.5492660610462	103.65080244411774	7.744830928779076	62.0658	ABalp	0	0	0	0		0	0	0	0	0
3	1	3	3	-1	2.229900215901947	10.787217538231332	1.0472881516211432	64.38	MS	0	0	0	0		0	0	0	0	0
8	1	8	8	-1	173.35933551445152	-38.73380816267085	-5.573279012442583	64.38	C	0	0	0	0		0	0	0	0	0
6	1	6	6	-1	-25.947079569919456	105.75483718701493	-11.954369934924868	59.038199999999996	ABplp	0	0	0	0		0	0	0	0	0
7	1	7	7	-1	190.4442862777134	84.0601227795685	-0.6255466646602984	64.38	E	0	0	0	0		0	0	0	0	0
9	1	9	9	-1	146.92381520943658	-126.79359948187219	10.178080437507768	59.038199999999996	ABpra	0	0	0	0		0	0	0	0	0
