# Supplementary material for: An Observation-Driven Agent-Based Modeling and Analysis Framework for C. elegans Embryogenesis
Source: PLoS One. 2016 Nov 16;11(11):e0166551. doi: 10.1371/journal.pone.0166551 (PMC5113041; doi:10.1371/journal.pone.0166551)
Supplement: S1 Dataset — The data obtained from our NetLogo code, including the index, name, diameter, position, and mother-daughter relationship of each cell. (ZIP) [file pone.0166551.s005.zip › S1_dataset/outputNucleiTest/t027-nuclei.txt]

11	1	11	11	-1	-256.31548591825276	8.884328154403372	-2.1110612428607425	62.0658	ABala	0	0	0	0		0	0	0	0	0
6	1	6	6	-1	-22.228490357588623	106.145381028042	-12.11179330860891	59.038199999999996	ABplp	0	0	0	0		0	0	0	0	0
2	1	2	2	-1	-6.987404620424239	-140.32493817216644	-6.373021348306174	62.0658	ABarp	0	0	0	0		0	0	0	0	0
7	1	7	7	-1	195.19099782797983	83.69443540874585	-0.7683790472289301	64.38	E	0	0	0	0		0	0	0	0	0
9	1	9	9	-1	141.61900518211	-127.5167084829106	10.093964351836973	59.038199999999996	ABpra	0	0	0	0		0	0	0	0	0
4	1	4	4	-1	268.1115167410658	65.63141303445546	5.4739023424485485	64.38	P3	0	0	0	0		0	0	0	0	0
1	1	1	1	-1	185.73683711711138	-54.43776719848476	11.056280265385139	59.038199999999996	ABprp	0	0	0	0		0	0	0	0	0
8	1	8	8	-1	166.7163554447854	-40.47833075271128	-6.67188483975213	64.38	C	0	0	0	0		0	0	0	0	0
3	1	3	3	13	1.0767207093534883	5.208672763421216	0.5056893727663501	64.38	MS	0	0	0	0		0	0	0	0	0
12	1	12	12	-1	-90.98364544072453	37.54251503353719	-16.009511345191893	59.038199999999996	ABpla	0	0	0	0		0	0	0	0	0
10	1	10	10	-1	-67.87241214322736	-121.39831308158041	12.256883844332437	62.0658	ABara	0	0	0	0		0	0	0	0	0
5	1	5	5	-1	-205.8111218428138	107.08631613053382	7.1704531740948125	62.0658	ABalp	0	0	0	0		0	0	0	0	0
