# Supplementary material for: An Observation-Driven Agent-Based Modeling and Analysis Framework for C. elegans Embryogenesis
Source: PLoS One. 2016 Nov 16;11(11):e0166551. doi: 10.1371/journal.pone.0166551 (PMC5113041; doi:10.1371/journal.pone.0166551)
Supplement: S1 Dataset — The data obtained from our NetLogo code, including the index, name, diameter, position, and mother-daughter relationship of each cell. (ZIP) [file pone.0166551.s005.zip › S1_dataset/outputNucleiTest/t028-nuclei.txt]

13	1	13	13	-1	-1.3195780560146984	0.5887018234892252	-0.012772726283948209	56.0106	MSa	0	0	0	0		0	0	0	0	0
1	1	1	1	-1	187.08956079753835	-48.6929107104529	11.009920773814128	59.038199999999996	ABprp	0	0	0	0		0	0	0	0	0
12	1	12	12	-1	-97.35931373190478	30.82707060972598	-15.969873006784114	59.038199999999996	ABpla	0	0	0	0		0	0	0	0	0
8	1	8	8	-1	160.0733753751193	-42.22285334275172	-7.770490667061678	64.38	C	0	0	0	0		0	0	0	0	0
4	1	4	4	-1	269.2096708196902	67.24939851764259	5.091358949574741	64.38	P3	0	0	0	0		0	0	0	0	0
6	1	6	6	-1	-18.509901145257906	106.53592486906908	-12.269216682292953	59.038199999999996	ABplp	0	0	0	0		0	0	0	0	0
9	1	9	9	-1	136.3141951547834	-128.23981748394903	10.009848266166179	59.038199999999996	ABpra	0	0	0	0		0	0	0	0	0
7	1	7	7	-1	199.93770937824627	83.32874803792319	-0.9112114297975618	64.38	E	0	0	0	0		0	0	0	0	0
11	1	11	11	-1	-254.68052898421806	5.314416481866933	-1.1989202743980167	62.0658	ABala	0	0	0	0		0	0	0	0	0
10	1	10	10	-1	-71.11256721664927	-117.08712263712138	12.775602810131542	62.0658	ABara	0	0	0	0		0	0	0	0	0
3	1	3	3	-1	0.6315892952060232	-0.4307680707171667	-0.006857837576584439	56.0106	MSp	0	0	0	0		0	0	0	0	0
5	1	5	5	-1	-199.07297762458143	110.52182981694988	6.596075419410549	62.0658	ABalp	0	0	0	0		0	0	0	0	0
2	1	2	2	-1	-7.664270508605769	-138.54839261971978	-6.594647339938921	62.0658	ABarp	0	0	0	0		0	0	0	0	0
