# Supplementary material for: An Observation-Driven Agent-Based Modeling and Analysis Framework for C. elegans Embryogenesis
Source: PLoS One. 2016 Nov 16;11(11):e0166551. doi: 10.1371/journal.pone.0166551 (PMC5113041; doi:10.1371/journal.pone.0166551)
Supplement: S1 Dataset — The data obtained from our NetLogo code, including the index, name, diameter, position, and mother-daughter relationship of each cell. (ZIP) [file pone.0166551.s005.zip › S1_dataset/outputNucleiTest/t029-nuclei.txt]

2	1	2	2	-1	-8.341136396787299	-136.77184706727311	-6.816273331571669	62.0658	ABarp	0	0	0	0		0	0	0	0	0
9	1	9	9	-1	131.0093851274568	-128.96292648498743	9.925732180495384	59.038199999999996	ABpra	0	0	0	0		0	0	0	0	0
3	1	3	3	-1	13.639371636677515	-7.227234032093113	0.032574753805840705	56.0106	MSp	0	0	0	0		0	0	0	0	0
13	1	13	13	-1	-27.335142738957682	14.181633746241118	-0.0916379090487984	56.0106	MSa	0	0	0	0		0	0	0	0	0
10	1	10	10	-1	-74.35272229007117	-112.77593219266234	13.294321775930646	62.0658	ABara	0	0	0	0		0	0	0	0	0
11	1	11	11	-1	-253.04557205018335	1.744504809330494	-0.286779305935291	62.0658	ABala	0	0	0	0		0	0	0	0	0
4	1	4	4	-1	270.3078248983146	68.86738400082972	4.708815556700935	64.38	P3	0	0	0	0		0	0	0	0	0
12	1	12	12	-1	-103.73498202308502	24.11162618591477	-15.930234668376336	59.038199999999996	ABpla	0	0	0	0		0	0	0	0	0
7	1	7	7	-1	204.6844209285127	82.96306066710052	-1.0540438123661964	64.38	E	0	0	0	0		0	0	0	0	0
8	1	8	8	-1	153.43039530545317	-43.96737593279215	-8.86909649437127	64.38	C	0	0	0	0		0	0	0	0	0
6	1	6	6	-1	-14.791311932927192	106.92646871009616	-12.426640055976995	59.038199999999996	ABplp	0	0	0	0		0	0	0	0	0
5	1	5	5	-1	-192.33483340634905	113.95734350336595	6.021697664726285	62.0658	ABalp	0	0	0	0		0	0	0	0	0
1	1	1	1	-1	188.44228447796533	-42.94805422242104	10.963561282243118	59.038199999999996	ABprp	0	0	0	0		0	0	0	0	0
