# Supplementary material for: An Observation-Driven Agent-Based Modeling and Analysis Framework for C. elegans Embryogenesis
Source: PLoS One. 2016 Nov 16;11(11):e0166551. doi: 10.1371/journal.pone.0166551 (PMC5113041; doi:10.1371/journal.pone.0166551)
Supplement: S1 Dataset — The data obtained from our NetLogo code, including the index, name, diameter, position, and mother-daughter relationship of each cell. (ZIP) [file pone.0166551.s005.zip › S1_dataset/outputNucleiTest/t030-nuclei.txt]

6	1	6	6	-1	-11.072722720596477	107.31701255112323	-12.584063429661036	59.038199999999996	ABplp	0	0	0	0		0	0	0	0	0
11	1	11	11	-1	-251.41061511614865	-1.8254068632059446	0.6253616625274356	62.0658	ABala	0	0	0	0		0	0	0	0	0
12	1	12	12	-1	-110.11065031426527	17.396181762103428	-15.890596329968558	59.038199999999996	ABpla	0	0	0	0		0	0	0	0	0
2	1	2	2	-1	-9.018002284968828	-134.99530151482645	-7.037899323204416	62.0658	ABarp	0	0	0	0		0	0	0	0	0
9	1	9	9	-1	125.70457510013021	-129.68603548602582	9.841616094824587	59.038199999999996	ABpra	0	0	0	0		0	0	0	0	0
10	1	10	10	-1	-77.59287736349307	-108.4647417482033	13.81304074172975	62.0658	ABara	0	0	0	0		0	0	0	0	0
7	1	7	7	14	209.43113247877915	82.59737329627787	-1.1968761949348348	64.38	E	0	0	0	0		0	0	0	0	0
1	1	1	1	-1	189.79500815839233	-37.20319773438919	10.91720179067211	59.038199999999996	ABprp	0	0	0	0		0	0	0	0	0
8	1	8	8	-1	146.78741523578705	-45.71189852283259	-9.96770232168087	64.38	C	0	0	0	0		0	0	0	0	0
13	1	13	13	-1	-42.00086931970406	22.611152938571323	0.0235532634268386	56.0106	MSa	0	0	0	0		0	0	0	0	0
3	1	3	3	-1	19.733034667242116	-10.09824048551837	0.33446021018205385	56.0106	MSp	0	0	0	0		0	0	0	0	0
4	1	4	4	-1	271.405978976939	70.48536948401684	4.326272163827127	64.38	P3	0	0	0	0		0	0	0	0	0
5	1	5	5	-1	-185.59668918811667	117.39285718978202	5.4473199100420215	62.0658	ABalp	0	0	0	0		0	0	0	0	0
