# Supplementary material for: An Observation-Driven Agent-Based Modeling and Analysis Framework for C. elegans Embryogenesis
Source: PLoS One. 2016 Nov 16;11(11):e0166551. doi: 10.1371/journal.pone.0166551 (PMC5113041; doi:10.1371/journal.pone.0166551)
Supplement: S1 Dataset — The data obtained from our NetLogo code, including the index, name, diameter, position, and mother-daughter relationship of each cell. (ZIP) [file pone.0166551.s005.zip › S1_dataset/outputNucleiTest/t031-nuclei.txt]

8	1	8	8	-1	140.14443516612096	-47.45642111287328	-11.066308148990469	64.38	C	0	0	0	0		0	0	0	0	0
10	1	10	10	-1	-80.83303243691499	-104.15355130374427	14.331759707528855	62.0658	ABara	0	0	0	0		0	0	0	0	0
5	1	5	5	-1	-178.85854496988523	120.8283708761981	4.872942155357758	62.0658	ABalp	0	0	0	0		0	0	0	0	0
2	1	2	2	-1	-9.69486817315036	-133.2187559623798	-7.259525314837163	62.0658	ABarp	0	0	0	0		0	0	0	0	0
1	1	1	1	-1	191.1477318388193	-31.45834124635733	10.8708422991011	59.038199999999996	ABprp	0	0	0	0		0	0	0	0	0
13	1	13	13	-1	-47.38036472592592	26.81606171510197	0.29751781746287415	56.0106	MSa	0	0	0	0		0	0	0	0	0
12	1	12	12	-1	-116.4863186054455	10.680737338292074	-15.850957991560778	59.038199999999996	ABpla	0	0	0	0		0	0	0	0	0
9	1	9	9	-1	120.39976507280362	-130.40914448706422	9.757500009153793	59.038199999999996	ABpra	0	0	0	0		0	0	0	0	0
6	1	6	6	-1	-7.354133508265762	107.70755639215031	-12.741486803345078	59.038199999999996	ABplp	0	0	0	0		0	0	0	0	0
7	1	7	7	-1	216.0994538802863	80.32667747512366	-1.4644924697470867	56.0106	Ep	0	0	0	0		0	0	0	0	0
4	1	4	4	-1	272.50413305556344	72.10335496720397	3.9437287709533213	64.38	P3	0	0	0	0		0	0	0	0	0
3	1	3	3	-1	20.169690988882888	-9.757507341529427	0.8510798288259105	56.0106	MSp	0	0	0	0		0	0	0	0	0
14	1	14	14	-1	199.41718776095138	86.88278377900993	-0.7616263131083777	56.0106	Ea	0	0	0	0		0	0	0	0	0
11	1	11	11	-1	-249.77565818211394	-5.395318535742383	1.5375026309901614	62.0658	ABala	0	0	0	0		0	0	0	0	0
