# Supplementary material for: An Observation-Driven Agent-Based Modeling and Analysis Framework for C. elegans Embryogenesis
Source: PLoS One. 2016 Nov 16;11(11):e0166551. doi: 10.1371/journal.pone.0166551 (PMC5113041; doi:10.1371/journal.pone.0166551)
Supplement: S1 Dataset — The data obtained from our NetLogo code, including the index, name, diameter, position, and mother-daughter relationship of each cell. (ZIP) [file pone.0166551.s005.zip › S1_dataset/outputNucleiTest/t032-nuclei.txt]

8	1	8	8	-1	133.50145509645483	-49.200943702914024	-12.16491397630007	64.38	C	0	0	0	0		0	0	0	0	0
12	1	12	12	-1	-122.86198689662575	3.9652929144807847	-15.811319653153	59.038199999999996	ABpla	0	0	0	0		0	0	0	0	0
3	1	3	3	-1	20.606347310523656	-9.416774197540486	1.3676994474697708	56.0106	MSp	0	0	0	0		0	0	0	0	0
9	1	9	9	-1	115.09495504547702	-131.13225348810263	9.673383923482998	59.038199999999996	ABpra	0	0	0	0		0	0	0	0	0
7	1	7	7	-1	221.15723035218716	77.77257944190349	-1.7049563466632423	56.0106	Ep	0	0	0	0		0	0	0	0	0
6	1	6	6	-1	-3.6355442959350253	108.09810023317738	-12.89891017702912	59.038199999999996	ABplp	0	0	0	0		0	0	0	0	0
10	1	10	10	-1	-84.0731875103369	-99.84236085928522	14.850478673327961	62.0658	ABara	0	0	0	0		0	0	0	0	0
2	1	2	2	-1	-10.371734061331889	-131.44221040993312	-7.4811513064699104	62.0658	ABarp	0	0	0	0		0	0	0	0	0
1	1	1	1	-1	192.5004555192463	-25.713484758325478	10.824482807530089	59.038199999999996	ABprp	0	0	0	0		0	0	0	0	0
5	1	5	5	-1	-172.12040075165407	124.26388456261417	4.298564400673494	62.0658	ABalp	0	0	0	0		0	0	0	0	0
11	1	11	11	-1	-248.1407012480792	-8.965230208278822	2.4496435994528873	62.0658	ABala	0	0	0	0		0	0	0	0	0
14	1	14	14	-1	187.56684601265385	90.85898211281342	-0.2903559461767859	56.0106	Ea	0	0	0	0		0	0	0	0	0
13	1	13	13	-1	-52.759860132147786	31.020970491632617	0.57148237149891	56.0106	MSa	0	0	0	0		0	0	0	0	0
4	1	4	4	-1	273.60228713418786	73.7213404503911	3.5611853780795406	64.38	P3	0	0	0	0		0	0	0	0	0
