# Supplementary material for: An Observation-Driven Agent-Based Modeling and Analysis Framework for C. elegans Embryogenesis
Source: PLoS One. 2016 Nov 16;11(11):e0166551. doi: 10.1371/journal.pone.0166551 (PMC5113041; doi:10.1371/journal.pone.0166551)
Supplement: S1 Dataset — The data obtained from our NetLogo code, including the index, name, diameter, position, and mother-daughter relationship of each cell. (ZIP) [file pone.0166551.s005.zip › S1_dataset/outputNucleiTest/t033-nuclei.txt]

10	1	10	10	-1	-87.3133425837588	-95.53117041482618	15.369197639127066	62.0658	ABara	0	0	0	0		0	0	0	0	0
11	1	11	11	-1	-246.5057443140445	-12.53514188081526	3.361784567915613	62.0658	ABala	0	0	0	0		0	0	0	0	0
8	1	8	8	-1	126.85847502678872	-50.94546629295476	-13.26351980360967	64.38	C	0	0	0	0		0	0	0	0	0
2	1	2	2	-1	-11.048599949513418	-129.66566485748646	-7.702777298102657	62.0658	ABarp	0	0	0	0		0	0	0	0	0
13	1	13	13	-1	-58.13935553836964	35.22587926816326	0.8454469255349436	56.0106	MSa	0	0	0	0		0	0	0	0	0
9	1	9	9	-1	109.79014501815044	-131.85536248914104	9.589267837812203	59.038199999999996	ABpra	0	0	0	0		0	0	0	0	0
14	1	14	14	-1	183.02043995929535	90.09208035528384	-0.20385896649327778	56.0106	Ea	0	0	0	0		0	0	0	0	0
4	1	4	4	-1	274.7004412128123	75.33932593357822	3.1786419852057595	64.38	P3	0	0	0	0		0	0	0	0	0
5	1	5	5	-1	-165.38225653342292	127.69939824903024	3.7241866459892186	62.0658	ABalp	0	0	0	0		0	0	0	0	0
6	1	6	6	-1	0.08304491639571562	108.48864407420446	-13.05633355071316	59.038199999999996	ABplp	0	0	0	0		0	0	0	0	0
3	1	3	3	-1	21.043003632164428	-9.076041053551542	1.884319066113633	56.0106	MSp	0	0	0	0		0	0	0	0	0
1	1	1	1	-1	193.85317919967326	-19.968628270293703	10.778123315959078	59.038199999999996	ABprp	0	0	0	0		0	0	0	0	0
7	1	7	7	-1	220.17770437043671	76.03353457197504	-1.766312436943847	56.0106	Ep	0	0	0	0		0	0	0	0	0
12	1	12	12	-1	-129.237655187806	-2.750151509330505	-15.771681314745221	59.038199999999996	ABpla	0	0	0	0		0	0	0	0	0
