# Supplementary material for: An Observation-Driven Agent-Based Modeling and Analysis Framework for C. elegans Embryogenesis
Source: PLoS One. 2016 Nov 16;11(11):e0166551. doi: 10.1371/journal.pone.0166551 (PMC5113041; doi:10.1371/journal.pone.0166551)
Supplement: S1 Dataset — The data obtained from our NetLogo code, including the index, name, diameter, position, and mother-daughter relationship of each cell. (ZIP) [file pone.0166551.s005.zip › S1_dataset/outputNucleiTest/t034-nuclei.txt]

2	1	2	2	-1	-11.725465837694923	-127.88911930503978	-7.924403289735404	62.0658	ABarp	0	0	0	0		0	0	0	0	0
4	1	4	4	-1	275.79859529143664	76.95731141676535	2.7960985923319788	64.38	P3	0	0	0	0		0	0	0	0	0
13	1	13	13	-1	-63.518850944591506	39.430788044693905	1.119411479570977	56.0106	MSa	0	0	0	0		0	0	0	0	0
10	1	10	10	-1	-90.5534976571807	-91.21997997036704	15.88791660492617	62.0658	ABara	0	0	0	0		0	0	0	0	0
7	1	7	7	-1	219.19817838868624	74.29448970204659	-1.827668527224452	56.0106	Ep	0	0	0	0		0	0	0	0	0
11	1	11	11	-1	-244.8707873800098	-16.1050535533517	4.273925536378338	62.0658	ABala	0	0	0	0		0	0	0	0	0
9	1	9	9	-1	104.48533499082384	-132.57847149017945	9.505151752141408	59.038199999999996	ABpra	0	0	0	0		0	0	0	0	0
8	1	8	8	15	120.21549495712262	-52.68998888299551	-14.362125630919271	64.38	C	0	0	0	0		0	0	0	0	0
12	1	12	12	-1	-135.61332347898625	-9.465595933141794	-15.732042976337443	59.038199999999996	ABpla	0	0	0	0		0	0	0	0	0
14	1	14	14	-1	178.47403390593584	89.32517859775426	-0.11736198680977039	56.0106	Ea	0	0	0	0		0	0	0	0	0
3	1	3	3	-1	21.479659953805196	-8.7353079095626	2.400938684757495	56.0106	MSp	0	0	0	0		0	0	0	0	0
6	1	6	6	-1	3.801634128726457	108.87918791523153	-13.213756924397202	59.038199999999996	ABplp	0	0	0	0		0	0	0	0	0
5	1	5	5	-1	-158.64411231519176	131.1349119354463	3.1498088913049282	62.0658	ABalp	0	0	0	0		0	0	0	0	0
1	1	1	1	-1	195.20590288010027	-14.223771782262	10.73176382438807	59.038199999999996	ABprp	0	0	0	0		0	0	0	0	0
