# Supplementary material for: An Observation-Driven Agent-Based Modeling and Analysis Framework for C. elegans Embryogenesis
Source: PLoS One. 2016 Nov 16;11(11):e0166551. doi: 10.1371/journal.pone.0166551 (PMC5113041; doi:10.1371/journal.pone.0166551)
Supplement: S1 Dataset — The data obtained from our NetLogo code, including the index, name, diameter, position, and mother-daughter relationship of each cell. (ZIP) [file pone.0166551.s005.zip › S1_dataset/outputNucleiTest/t035-nuclei.txt]

11	1	11	11	-1	-243.2358304459751	-19.674965225888137	5.186066504841064	62.0658	ABala	0	0	0	0		0	0	0	0	0
12	1	12	12	-1	-141.9889917701665	-16.181040356953137	-15.692404637929664	59.038199999999996	ABpla	0	0	0	0		0	0	0	0	0
9	1	9	9	-1	99.18052496349725	-133.30158049121786	9.421035666470614	59.038199999999996	ABpra	0	0	0	0		0	0	0	0	0
5	1	5	5	-1	-151.9059680969606	134.57042562186237	2.5754311366206384	62.0658	ABalp	0	0	0	0		0	0	0	0	0
7	1	7	7	-1	218.2186524069358	72.55544483211814	-1.889024617505057	56.0106	Ep	0	0	0	0		0	0	0	0	0
3	1	3	3	-1	21.91631627544597	-8.394574765573656	2.9175583034013575	56.0106	MSp	0	0	0	0		0	0	0	0	0
10	1	10	10	-1	-93.7936527306026	-86.90878952590738	16.406635570725275	62.0658	ABara	0	0	0	0		0	0	0	0	0
8	1	8	8	-1	127.3575327842922	-56.46165658131579	-14.68304382496139	56.0106	Cp	0	0	0	0		0	0	0	0	0
14	1	14	14	-1	173.92762785257634	88.55827684022468	-0.030865007126262244	56.0106	Ea	0	0	0	0		0	0	0	0	0
6	1	6	6	-1	7.520223341057192	109.26973175625861	-13.371180298081246	59.038199999999996	ABplp	0	0	0	0		0	0	0	0	0
2	1	2	2	-1	-12.402331725876376	-126.11257375259312	-8.14602928136815	62.0658	ABarp	0	0	0	0		0	0	0	0	0
15	1	15	15	-1	98.29199222266665	-47.152854464902155	-14.983685944241072	56.0106	Ca	0	0	0	0		0	0	0	0	0
1	1	1	1	-1	196.55862656052724	-8.478915294230257	10.68540433281706	59.038199999999996	ABprp	0	0	0	0		0	0	0	0	0
4	1	4	4	-1	276.89674937006106	78.57529689995248	2.413555199458198	64.38	P3	0	0	0	0		0	0	0	0	0
13	1	13	13	-1	-68.89834635081337	43.635696821224556	1.3933760336070107	56.0106	MSa	0	0	0	0		0	0	0	0	0
