# Supplementary material for: An Observation-Driven Agent-Based Modeling and Analysis Framework for C. elegans Embryogenesis
Source: PLoS One. 2016 Nov 16;11(11):e0166551. doi: 10.1371/journal.pone.0166551 (PMC5113041; doi:10.1371/journal.pone.0166551)
Supplement: S1 Dataset — The data obtained from our NetLogo code, including the index, name, diameter, position, and mother-daughter relationship of each cell. (ZIP) [file pone.0166551.s005.zip › S1_dataset/outputNucleiTest/t036-nuclei.txt]

7	1	7	7	-1	217.23912642518536	70.81639996218969	-1.9503807077856619	56.0106	Ep	0	0	0	0		0	0	0	0	0
4	1	4	4	-1	277.9949034486855	80.1932823831396	2.031011806584417	64.38	P3	0	0	0	0		0	0	0	0	0
6	1	6	6	-1	11.238812553387907	109.66027559728568	-13.528603671765287	59.038199999999996	ABplp	0	0	0	0		0	0	0	0	0
12	1	12	12	-1	-148.36466006134674	-22.8964847807645	-15.652766299521886	59.038199999999996	ABpla	0	0	0	0		0	0	0	0	0
2	1	2	2	-1	-13.07919761405783	-124.33602820014646	-8.367655273000898	62.0658	ABarp	0	0	0	0		0	0	0	0	0
3	1	3	3	-1	22.352972597086737	-8.053841621584715	3.4341779220452198	56.0106	MSp	0	0	0	0		0	0	0	0	0
1	1	1	1	-1	197.91135024095422	-2.7340588061984974	10.639044841246049	59.038199999999996	ABprp	0	0	0	0		0	0	0	0	0
15	1	15	15	-1	70.43129099836527	-38.000943002947125	-15.24841499091894	56.0106	Ca	0	0	0	0		0	0	0	0	0
11	1	11	11	-1	-241.6008735119404	-23.244876898424575	6.09820747330379	62.0658	ABala	0	0	0	0		0	0	0	0	0
8	1	8	8	-1	141.7441347379992	-60.85095996373873	-14.517994469996449	56.0106	Cp	0	0	0	0		0	0	0	0	0
9	1	9	9	-1	93.87571493617065	-134.02468949225627	9.336919580799819	59.038199999999996	ABpra	0	0	0	0		0	0	0	0	0
10	1	10	10	-1	-97.03380780402452	-82.59759908144774	16.92535453652438	62.0658	ABara	0	0	0	0		0	0	0	0	0
14	1	14	14	-1	169.38122179921683	87.7913750826951	0.05563197255724577	56.0106	Ea	0	0	0	0		0	0	0	0	0
13	1	13	13	-1	-74.27784175703523	47.840605597755335	1.6673405876430443	56.0106	MSa	0	0	0	0		0	0	0	0	0
5	1	5	5	-1	-145.16782387872945	138.00593930827844	2.001053381936348	62.0658	ABalp	0	0	0	0		0	0	0	0	0
