# Supplementary material for: An Observation-Driven Agent-Based Modeling and Analysis Framework for C. elegans Embryogenesis
Source: PLoS One. 2016 Nov 16;11(11):e0166551. doi: 10.1371/journal.pone.0166551 (PMC5113041; doi:10.1371/journal.pone.0166551)
Supplement: S1 Dataset — The data obtained from our NetLogo code, including the index, name, diameter, position, and mother-daughter relationship of each cell. (ZIP) [file pone.0166551.s005.zip › S1_dataset/outputNucleiTest/t037-nuclei.txt]

2	1	2	2	-1	-13.756063502239284	-122.5594826476998	-8.589281264633644	62.0658	ABarp	0	0	0	0		0	0	0	0	0
7	1	7	7	-1	216.25960044343492	69.07735509226124	-2.011736798066267	56.0106	Ep	0	0	0	0		0	0	0	0	0
8	1	8	8	-1	146.10237157933975	-60.375760216943604	-14.333712919472491	56.0106	Cp	0	0	0	0		0	0	0	0	0
12	1	12	12	-1	-154.740328352527	-29.611929204575716	-15.613127961114108	59.038199999999996	ABpla	0	0	0	0		0	0	0	0	0
9	1	9	9	-1	88.57090490884407	-134.74779849329468	9.252803495129022	59.038199999999996	ABpra	0	0	0	0		0	0	0	0	0
11	1	11	11	-1	-239.9659165779057	-26.814788570961014	7.010348441766516	62.0658	ABala	0	0	0	0		0	0	0	0	0
3	1	3	3	-1	22.78962891872751	-7.713108477595772	3.9507975406890816	56.0106	MSp	0	0	0	0		0	0	0	0	0
4	1	4	4	-1	279.0930575273099	81.81126786632673	1.6484684137106245	64.38	P3	0	0	0	0		0	0	0	0	0
5	1	5	5	-1	-138.4296796604983	141.44145299469452	1.4266756272520578	62.0658	ABalp	0	0	0	0		0	0	0	0	0
10	1	10	10	-1	-100.27396287744642	-78.28640863698809	17.444073502323484	62.0658	ABara	0	0	0	0		0	0	0	0	0
6	1	6	6	-1	14.957401765718624	110.05081943831276	-13.686027045449329	59.038199999999996	ABplp	0	0	0	0		0	0	0	0	0
13	1	13	13	-1	-79.6573371632571	52.04551437428629	1.9413051416790776	56.0106	MSa	0	0	0	0		0	0	0	0	0
1	1	1	1	-1	199.2640739213812	3.0107976818332483	10.59268534967504	59.038199999999996	ABprp	0	0	0	0		0	0	0	0	0
15	1	15	15	-1	69.53626888522975	-35.75158794988287	-15.056666692663866	56.0106	Ca	0	0	0	0		0	0	0	0	0
14	1	14	14	-1	164.83481574585733	87.02447332516552	0.14212895224075375	56.0106	Ea	0	0	0	0		0	0	0	0	0
