# Supplementary material for: An Observation-Driven Agent-Based Modeling and Analysis Framework for C. elegans Embryogenesis
Source: PLoS One. 2016 Nov 16;11(11):e0166551. doi: 10.1371/journal.pone.0166551 (PMC5113041; doi:10.1371/journal.pone.0166551)
Supplement: S1 Dataset — The data obtained from our NetLogo code, including the index, name, diameter, position, and mother-daughter relationship of each cell. (ZIP) [file pone.0166551.s005.zip › S1_dataset/outputNucleiTest/t038-nuclei.txt]

3	1	3	3	-1	23.22628524036828	-7.372375333606829	4.467417159332919	56.0106	MSp	0	0	0	0		0	0	0	0	0
12	1	12	12	-1	-161.11599664370723	-36.32737362838693	-15.573489622706328	59.038199999999996	ABpla	0	0	0	0		0	0	0	0	0
15	1	15	15	-1	68.64124677209422	-33.502232896818605	-14.864918394408793	56.0106	Ca	0	0	0	0		0	0	0	0	0
4	1	4	4	-1	280.1912116059343	83.42925334951386	1.2659250208368305	64.38	P3	0	0	0	0		0	0	0	0	0
8	1	8	8	-1	150.46060842068033	-59.90056047014847	-14.149431368948534	56.0106	Cp	0	0	0	0		0	0	0	0	0
1	1	1	1	-1	200.6167976018082	8.755654169865009	10.54632585810403	59.038199999999996	ABprp	0	0	0	0		0	0	0	0	0
7	1	7	7	-1	215.28007446168445	67.3383102223328	-2.0730928883468716	56.0106	Ep	0	0	0	0		0	0	0	0	0
2	1	2	2	16	-14.432929390420737	-120.78293709525313	-8.810907256266393	62.0658	ABarp	0	0	0	0		0	0	0	0	0
10	1	10	10	17	-103.51411795086833	-73.97521819252843	17.96279246812259	62.0658	ABara	0	0	0	0		0	0	0	0	0
13	1	13	13	-1	-85.03683256947895	56.25042315081724	2.2152696957151115	56.0106	MSa	0	0	0	0		0	0	0	0	0
6	1	6	6	-1	18.675990978049338	110.44136327933984	-13.84345041913337	59.038199999999996	ABplp	0	0	0	0		0	0	0	0	0
14	1	14	14	-1	160.28840969249782	86.25757156763594	0.2286259319242611	56.0106	Ea	0	0	0	0		0	0	0	0	0
11	1	11	11	18	-238.33095964387098	-30.384700243497452	7.922489410229242	62.0658	ABala	0	0	0	0		0	0	0	0	0
5	1	5	5	19	-131.69153544226714	144.8769666811106	0.8522978725677677	62.0658	ABalp	0	0	0	0		0	0	0	0	0
9	1	9	9	-1	83.26609488151747	-135.4709074943331	9.168687409458228	59.038199999999996	ABpra	0	0	0	0		0	0	0	0	0
