# Supplementary material for: An Observation-Driven Agent-Based Modeling and Analysis Framework for C. elegans Embryogenesis
Source: PLoS One. 2016 Nov 16;11(11):e0166551. doi: 10.1371/journal.pone.0166551 (PMC5113041; doi:10.1371/journal.pone.0166551)
Supplement: S1 Dataset — The data obtained from our NetLogo code, including the index, name, diameter, position, and mother-daughter relationship of each cell. (ZIP) [file pone.0166551.s005.zip › S1_dataset/outputNucleiTest/t039-nuclei.txt]

3	1	3	3	-1	23.66294156200905	-7.0316421896178865	4.984036777976755	56.0106	MSp	0	0	0	0		0	0	0	0	0
4	1	4	4	20	281.28936568455873	85.04723883270098	0.8833816279630364	64.38	P3	0	0	0	0		0	0	0	0	0
9	1	9	9	21	77.96128485419088	-136.1940164953715	9.084571323787433	59.038199999999996	ABpra	0	0	0	0		0	0	0	0	0
8	1	8	8	-1	154.81884526202091	-59.42536072335334	-13.965149818424576	56.0106	Cp	0	0	0	0		0	0	0	0	0
15	1	15	15	-1	67.74622465895868	-31.252877843754348	-14.673170096153719	56.0106	Ca	0	0	0	0		0	0	0	0	0
12	1	12	12	22	-167.49166493488747	-43.042818052198136	-15.53385128429855	59.038199999999996	ABpla	0	0	0	0		0	0	0	0	0
10	1	10	10	-1	-100.60040004647323	-72.69065963279894	18.151682293921255	53.997246000000004	ABarap	0	0	0	0		0	0	0	0	0
14	1	14	14	-1	155.74200363913832	85.49066981010635	0.3151229116077697	56.0106	Ea	0	0	0	0		0	0	0	0	0
6	1	6	6	-1	22.39458019038005	110.8319071203669	-14.000873792817412	59.038199999999996	ABplp	0	0	0	0		0	0	0	0	0
17	1	17	17	-1	-115.82186390650236	-67.92195442306833	18.622450748123537	53.997246000000004	ABaraa	0	0	0	0		0	0	0	0	0
19	1	19	19	-1	-125.29163070618725	148.20251533927578	0.3319809122167436	53.997246000000004	ABalpa	0	0	0	0		0	0	0	0	0
16	1	16	16	-1	-21.615871931390135	-121.3525194036543	-8.54285671491485	53.997246000000004	ABarpa	0	0	0	0		0	0	0	0	0
7	1	7	7	-1	214.300548479934	65.59926535240433	-2.1344489786274767	56.0106	Ep	0	0	0	0		0	0	0	0	0
18	1	18	18	-1	-242.09043662823854	-29.61105284603146	9.877334584822348	53.997246000000004	ABalaa	0	0	0	0		0	0	0	0	0
11	1	11	11	-1	-234.73451637095076	-34.519931198393664	7.902814839818567	53.997246000000004	ABalap	0	0	0	0		0	0	0	0	0
1	1	1	1	23	201.96952128223518	14.500510657896749	10.49996636653302	59.038199999999996	ABprp	0	0	0	0		0	0	0	0	0
5	1	5	5	-1	-124.95272508841613	148.28157503949168	0.2652491645839517	53.997246000000004	ABalpp	0	0	0	0		0	0	0	0	0
13	1	13	13	-1	-90.41632797570081	60.4553319273482	2.489234249751145	56.0106	MSa	0	0	0	0		0	0	0	0	0
2	1	2	2	-1	-11.586010596935635	-118.54394583336136	-9.1887211177382	53.997246000000004	ABarpp	0	0	0	0		0	0	0	0	0
