# Supplementary material for: An Observation-Driven Agent-Based Modeling and Analysis Framework for C. elegans Embryogenesis
Source: PLoS One. 2016 Nov 16;11(11):e0166551. doi: 10.1371/journal.pone.0166551 (PMC5113041; doi:10.1371/journal.pone.0166551)
Supplement: S1 Dataset — The data obtained from our NetLogo code, including the index, name, diameter, position, and mother-daughter relationship of each cell. (ZIP) [file pone.0166551.s005.zip › S1_dataset/outputNucleiTest/t040-nuclei.txt]

20	1	20	20	-1	285.4014047295437	76.10898045722911	0.28851150312678353	56.0106	D	0	0	0	0		0	0	0	0	0
11	1	11	11	-1	-226.56127164063102	-39.97424047879601	5.70890401203657	53.997246000000004	ABalap	0	0	0	0		0	0	0	0	0
19	1	19	19	-1	-138.84785541703152	145.04012733063922	3.00125081752842	53.997246000000004	ABalpa	0	0	0	0		0	0	0	0	0
10	1	10	10	-1	-85.37893618644408	-77.45936484252975	17.680913839719047	53.997246000000004	ABarap	0	0	0	0		0	0	0	0	0
16	1	16	16	-1	-46.6905252675264	-128.37395332938704	-6.9281957078564735	53.997246000000004	ABarpa	0	0	0	0		0	0	0	0	0
15	1	15	15	-1	66.85120254582316	-29.003522790690088	-14.481421797898646	56.0106	Ca	0	0	0	0		0	0	0	0	0
13	1	13	13	-1	-95.79582338192267	64.66024070387915	2.7631988037871786	56.0106	MSa	0	0	0	0		0	0	0	0	0
23	1	23	23	-1	201.07897593407768	19.49031614629655	10.638167145120295	51.36323399999999	ABprpa	0	0	0	0		0	0	0	0	0
17	1	17	17	-1	-146.26479162656062	-58.3845440036073	19.563987656528166	53.997246000000004	ABaraa	0	0	0	0		0	0	0	0	0
2	1	2	2	-1	0.951316071132493	-115.0332288704956	-9.996051621267425	53.997246000000004	ABarpp	0	0	0	0		0	0	0	0	0
1	1	1	1	-1	204.17333474086917	19.473921348138074	10.370598638197077	51.36323399999999	ABprpp	0	0	0	0		0	0	0	0	0
12	1	12	12	-1	-154.70342068938618	-42.72296596372026	-15.816741609698523	51.36323399999999	ABplap	0	0	0	0		0	0	0	0	0
3	1	3	3	-1	24.09959788364982	-6.690909045628944	5.500656396620591	56.0106	MSp	0	0	0	0		0	0	0	0	0
4	1	4	4	-1	279.78242320137844	90.32536076203048	0.9895449939442635	56.0106	P4	0	0	0	0		0	0	0	0	0
21	1	21	21	-1	61.781213840970345	-138.90336688255505	10.157120124891883	51.36323399999999	ABpraa	0	0	0	0		0	0	0	0	0
8	1	8	8	-1	159.1770821033615	-58.95016097655821	-13.780868267900619	56.0106	Cp	0	0	0	0		0	0	0	0	0
14	1	14	14	-1	151.1955975857788	84.72376805257677	0.4016198912912787	56.0106	Ea	0	0	0	0		0	0	0	0	0
5	1	5	5	-1	-118.17461273299338	149.86276904380935	-1.069385788071885	53.997246000000004	ABalpp	0	0	0	0		0	0	0	0	0
22	1	22	22	-1	-195.29963732780317	-46.032927777488084	-14.954197215055974	51.36323399999999	ABplaa	0	0	0	0		0	0	0	0	0
6	1	6	6	24	26.1131694027109	111.22245096139399	-14.158297166501454	59.038199999999996	ABplp	0	0	0	0		0	0	0	0	0
9	1	9	9	-1	82.33795334167253	-135.34551760250696	8.489415663265625	51.36323399999999	ABprap	0	0	0	0		0	0	0	0	0
7	1	7	7	-1	213.32102249818357	63.86022048247588	-2.1958050689080815	56.0106	Ep	0	0	0	0		0	0	0	0	0
18	1	18	18	-1	-258.436926088878	-18.702434285226456	14.265156240386341	53.997246000000004	ABalaa	0	0	0	0		0	0	0	0	0
