# Supplementary material for: An Observation-Driven Agent-Based Modeling and Analysis Framework for C. elegans Embryogenesis
Source: PLoS One. 2016 Nov 16;11(11):e0166551. doi: 10.1371/journal.pone.0166551 (PMC5113041; doi:10.1371/journal.pone.0166551)
Supplement: S1 Dataset — The data obtained from our NetLogo code, including the index, name, diameter, position, and mother-daughter relationship of each cell. (ZIP) [file pone.0166551.s005.zip › S1_dataset/outputNucleiTest/t041-nuclei.txt]

7	1	7	7	-1	212.34149651643312	62.12117561254743	-2.2571611591886866	56.0106	Ep	0	0	0	0		0	0	0	0	0
6	1	6	6	-1	33.049142651264454	110.69409566438894	-14.447271701922515	51.36323399999999	ABplpp	0	0	0	0		0	0	0	0	0
23	1	23	23	-1	185.60718190012108	19.572290137088988	11.97600967973643	51.36323399999999	ABprpa	0	0	0	0		0	0	0	0	0
5	1	5	5	-1	-114.12055656570215	149.8199273128712	-1.9875776573781458	53.997246000000004	ABalpp	0	0	0	0		0	0	0	0	0
18	1	18	18	-1	-261.1485646020484	-15.52619234717737	14.910490162831726	53.997246000000004	ABalaa	0	0	0	0		0	0	0	0	0
8	1	8	8	-1	163.53531894470206	-58.47496122976308	-13.596586717376661	56.0106	Cp	0	0	0	0		0	0	0	0	0
3	1	3	3	-1	24.53625420529059	-6.350175901640001	6.017276015264426	56.0106	MSp	0	0	0	0		0	0	0	0	0
17	1	17	17	-1	-152.29213796390326	-56.29814238584341	19.37283764914225	53.997246000000004	ABaraa	0	0	0	0		0	0	0	0	0
19	1	19	19	-1	-147.34461382590968	142.16722203730328	4.090015391776902	53.997246000000004	ABalpa	0	0	0	0		0	0	0	0	0
11	1	11	11	-1	-224.01656924152715	-41.50653717390819	4.731694383954222	53.997246000000004	ABalap	0	0	0	0		0	0	0	0	0
15	1	15	15	-1	65.95618043268763	-26.75416773762583	-14.289673499643571	56.0106	Ca	0	0	0	0		0	0	0	0	0
13	1	13	13	-1	-101.17531878814454	68.8651494804101	3.037163357823212	56.0106	MSa	0	0	0	0		0	0	0	0	0
21	1	21	21	-1	36.90981607275324	-143.22775635741573	12.162899958566543	51.36323399999999	ABpraa	0	0	0	0		0	0	0	0	0
12	1	12	12	-1	-142.487850681742	-41.330400524421314	-15.956347981681537	51.36323399999999	ABplap	0	0	0	0		0	0	0	0	0
16	1	16	16	-1	-54.92388900603092	-129.66329743300773	-6.660610640485215	53.997246000000004	ABarpa	0	0	0	0		0	0	0	0	0
20	1	20	20	-1	289.89620812372397	64.36724353258259	-0.27817339071338354	56.0106	D	0	0	0	0		0	0	0	0	0
1	1	1	1	-1	211.9092317578487	19.43293435274193	9.701677370889062	51.36323399999999	ABprpp	0	0	0	0		0	0	0	0	0
9	1	9	9	-1	94.88850919149708	-133.17953522648696	7.46463626559447	51.36323399999999	ABprap	0	0	0	0		0	0	0	0	0
2	1	2	2	-1	5.520711022646623	-114.15192351933055	-10.192431549104954	53.997246000000004	ABarpp	0	0	0	0		0	0	0	0	0
4	1	4	4	-1	276.91285426127115	96.27286793387829	1.330975732643933	56.0106	P4	0	0	0	0		0	0	0	0	0
10	1	10	10	-1	-81.87800869013147	-79.45238893197836	17.268657450420854	53.997246000000004	ABarap	0	0	0	0		0	0	0	0	0
14	1	14	14	-1	146.6491915324193	83.95686629504719	0.4881168709747876	56.0106	Ea	0	0	0	0		0	0	0	0	0
22	1	22	22	-1	-212.9414813838891	-46.826911432695184	-14.583008894490865	51.36323399999999	ABplaa	0	0	0	0		0	0	0	0	0
24	1	24	24	-1	20.050260251498536	113.09930362156058	-13.91093718039585	51.36323399999999	ABplpa	0	0	0	0		0	0	0	0	0
