# Supplementary material for: An Observation-Driven Agent-Based Modeling and Analysis Framework for C. elegans Embryogenesis
Source: PLoS One. 2016 Nov 16;11(11):e0166551. doi: 10.1371/journal.pone.0166551 (PMC5113041; doi:10.1371/journal.pone.0166551)
Supplement: S1 Dataset — The data obtained from our NetLogo code, including the index, name, diameter, position, and mother-daughter relationship of each cell. (ZIP) [file pone.0166551.s005.zip › S1_dataset/outputNucleiTest/t042-nuclei.txt]

15	1	15	15	-1	65.0611583195521	-24.50481268456157	-14.097925201388499	56.0106	Ca	0	0	0	0		0	0	0	0	0
24	1	24	24	-1	-8.836145081314603	118.44421019305271	-12.719082688114403	51.36323399999999	ABplpa	0	0	0	0		0	0	0	0	0
19	1	19	19	-1	-151.10832311359374	139.565123155055	3.700242720837233	53.997246000000004	ABalpa	0	0	0	0		0	0	0	0	0
2	1	2	2	-1	7.665083277818231	-114.0708738760744	-10.202869997384141	53.997246000000004	ABarpp	0	0	0	0		0	0	0	0	0
14	1	14	14	-1	142.1027854790598	83.18996453751761	0.5746138506582936	56.0106	Ea	0	0	0	0		0	0	0	0	0
21	1	21	21	-1	35.94968992669132	-143.98740420148093	11.88200823485557	51.36323399999999	ABpraa	0	0	0	0		0	0	0	0	0
9	1	9	9	-1	98.81428123601025	-132.68608214674705	6.948397702436053	51.36323399999999	ABprap	0	0	0	0		0	0	0	0	0
1	1	1	1	-1	216.3468028785608	17.074139378567235	9.341711937091626	51.36323399999999	ABprpp	0	0	0	0		0	0	0	0	0
4	1	4	4	-1	273.7428944410406	96.4169602029594	1.6269764377982279	56.0106	P4	0	0	0	0		0	0	0	0	0
18	1	18	18	-1	-260.4514903783514	-14.28304456481726	14.620202151997457	53.997246000000004	ABalaa	0	0	0	0		0	0	0	0	0
13	1	13	13	-1	-106.5548141943664	73.07005825694105	3.311127911859246	56.0106	MSa	0	0	0	0		0	0	0	0	0
20	1	20	20	-1	288.770120847979	64.9987235087103	-0.17311529966698105	56.0106	D	0	0	0	0		0	0	0	0	0
22	1	22	22	-1	-209.67541368372187	-44.87951564859542	-14.661915247791818	51.36323399999999	ABplaa	0	0	0	0		0	0	0	0	0
7	1	7	7	-1	211.36197053468268	60.38213074261898	-2.3185172494692914	56.0106	Ep	0	0	0	0		0	0	0	0	0
23	1	23	23	-1	178.37712851829906	16.7709423111466	12.45826445232974	51.36323399999999	ABprpa	0	0	0	0		0	0	0	0	0
3	1	3	3	-1	24.97291052693136	-6.009442757651059	6.533895633908262	56.0106	MSp	0	0	0	0		0	0	0	0	0
12	1	12	12	-1	-135.26528110677904	-39.70694986422225	-15.79692666164099	51.36323399999999	ABplap	0	0	0	0		0	0	0	0	0
8	1	8	8	-1	167.89355578604264	-57.99976148296795	-13.412305166852704	56.0106	Cp	0	0	0	0		0	0	0	0	0
10	1	10	10	-1	-80.72118846656217	-80.89027679737052	16.868103474103464	53.997246000000004	ABarap	0	0	0	0		0	0	0	0	0
16	1	16	16	-1	-58.03164286699535	-129.20809246033346	-6.80300520693178	53.997246000000004	ABarpa	0	0	0	0		0	0	0	0	0
5	1	5	5	-1	-112.61481102601779	148.25782634572596	-2.5161937390347986	53.997246000000004	ABalpp	0	0	0	0		0	0	0	0	0
6	1	6	6	-1	47.49234531767098	108.02164237864226	-15.043198948063292	51.36323399999999	ABplpp	0	0	0	0		0	0	0	0	0
11	1	11	11	-1	-222.87900242522727	-42.05833072269784	4.0586600557967865	53.997246000000004	ABalap	0	0	0	0		0	0	0	0	0
17	1	17	17	-1	-153.43636802470277	-55.70194252841895	18.955150258598227	53.997246000000004	ABaraa	0	0	0	0		0	0	0	0	0
