# Supplementary material for: An Observation-Driven Agent-Based Modeling and Analysis Framework for C. elegans Embryogenesis
Source: PLoS One. 2016 Nov 16;11(11):e0166551. doi: 10.1371/journal.pone.0166551 (PMC5113041; doi:10.1371/journal.pone.0166551)
Supplement: S1 Dataset — The data obtained from our NetLogo code, including the index, name, diameter, position, and mother-daughter relationship of each cell. (ZIP) [file pone.0166551.s005.zip › S1_dataset/outputNucleiTest/t043-nuclei.txt]

10	1	10	10	-1	-79.56436824299286	-82.32816466276267	16.467549497786077	53.997246000000004	ABarap	0	0	0	0		0	0	0	0	0
7	1	7	7	-1	210.3824445529322	58.643085872690534	-2.3798733397498966	56.0106	Ep	0	0	0	0		0	0	0	0	0
17	1	17	17	-1	-154.58059808550226	-55.10574267099447	18.5374628680542	53.997246000000004	ABaraa	0	0	0	0		0	0	0	0	0
16	1	16	16	-1	-61.13939672795978	-128.75288748765917	-6.945399773378345	53.997246000000004	ABarpa	0	0	0	0		0	0	0	0	0
18	1	18	18	-1	-259.7544161546545	-13.03989678245715	14.329914141163188	53.997246000000004	ABalaa	0	0	0	0		0	0	0	0	0
22	1	22	22	-1	-206.40934598355463	-42.932119864495526	-14.74082160109277	51.36323399999999	ABplaa	0	0	0	0		0	0	0	0	0
12	1	12	12	-1	-128.04271153181608	-38.083499204023184	-15.637505341600441	51.36323399999999	ABplap	0	0	0	0		0	0	0	0	0
3	1	3	3	-1	25.40956684857213	-5.668709613662108	7.050515252552098	56.0106	MSp	0	0	0	0		0	0	0	0	0
6	1	6	6	-1	53.449067473172555	107.70360173841246	-15.096914739292615	51.36323399999999	ABplpp	0	0	0	0		0	0	0	0	0
15	1	15	15	-1	64.16613620641658	-22.255457631497364	-13.906176903133424	56.0106	Ca	0	0	0	0		0	0	0	0	0
20	1	20	20	-1	287.644033572234	65.63020348483802	-0.06805720862057901	56.0106	D	0	0	0	0		0	0	0	0	0
8	1	8	8	-1	172.25179262738322	-57.52456173617282	-13.228023616328747	56.0106	Cp	0	0	0	0		0	0	0	0	0
4	1	4	4	-1	270.5729346208101	96.56105247204052	1.9229771429525224	56.0106	P4	0	0	0	0		0	0	0	0	0
9	1	9	9	-1	102.74005328052343	-132.19262906700718	6.432159139277637	51.36323399999999	ABprap	0	0	0	0		0	0	0	0	0
11	1	11	11	-1	-221.74143560892736	-42.610124271487486	3.3856257276393507	53.997246000000004	ABalap	0	0	0	0		0	0	0	0	0
23	1	23	23	-1	175.91860919823918	12.300302907094576	12.445178941646677	51.36323399999999	ABprpa	0	0	0	0		0	0	0	0	0
14	1	14	14	-1	137.5563794257003	82.42306277998803	0.6611108303417993	56.0106	Ea	0	0	0	0		0	0	0	0	0
2	1	2	2	-1	9.809455532989839	-113.98982423281825	-10.21330844566333	53.997246000000004	ABarpp	0	0	0	0		0	0	0	0	0
13	1	13	13	-1	-111.93430960058826	77.27496703347201	3.585092465895279	56.0106	MSa	0	0	0	0		0	0	0	0	0
5	1	5	5	-1	-111.10906548633344	146.69572537858073	-3.044809820691451	53.997246000000004	ABalpp	0	0	0	0		0	0	0	0	0
19	1	19	19	-1	-154.8720324012778	136.96302427280673	3.3104700498975643	53.997246000000004	ABalpa	0	0	0	0		0	0	0	0	0
1	1	1	1	-1	218.8748169014339	13.373455574573379	9.16061567006347	51.36323399999999	ABprpp	0	0	0	0		0	0	0	0	0
24	1	24	24	-1	-13.974083714207296	120.42551431705526	-12.394595515038796	51.36323399999999	ABplpa	0	0	0	0		0	0	0	0	0
21	1	21	21	-1	34.98956378062941	-144.74705204554613	11.601116511144598	51.36323399999999	ABpraa	0	0	0	0		0	0	0	0	0
