# Supplementary material for: An Observation-Driven Agent-Based Modeling and Analysis Framework for C. elegans Embryogenesis
Source: PLoS One. 2016 Nov 16;11(11):e0166551. doi: 10.1371/journal.pone.0166551 (PMC5113041; doi:10.1371/journal.pone.0166551)
Supplement: S1 Dataset — The data obtained from our NetLogo code, including the index, name, diameter, position, and mother-daughter relationship of each cell. (ZIP) [file pone.0166551.s005.zip › S1_dataset/outputNucleiTest/t044-nuclei.txt]

1	1	1	1	-1	221.40283092430698	9.672771770579486	8.979519403035313	51.36323399999999	ABprpp	0	0	0	0		0	0	0	0	0
22	1	22	22	-1	-203.1432782833874	-40.98472408039562	-14.819727954393722	51.36323399999999	ABplaa	0	0	0	0		0	0	0	0	0
17	1	17	17	-1	-155.72482814630177	-54.50954281357001	18.119775477510174	53.997246000000004	ABaraa	0	0	0	0		0	0	0	0	0
23	1	23	23	-1	173.4600898781793	7.829663503042552	12.432093430963615	51.36323399999999	ABprpa	0	0	0	0		0	0	0	0	0
13	1	13	13	-1	-117.31380500681013	81.47987581000295	3.8590570199313126	56.0106	MSa	0	0	0	0		0	0	0	0	0
18	1	18	18	-1	-259.0573419309576	-11.79674900009704	14.039626130328921	53.997246000000004	ABalaa	0	0	0	0		0	0	0	0	0
15	1	15	15	-1	63.27111409328105	-20.006102578433257	-13.714428604878352	56.0106	Ca	0	0	0	0		0	0	0	0	0
24	1	24	24	-1	-13.174905672119877	121.56591782918541	-12.28695017176465	51.36323399999999	ABplpa	0	0	0	0		0	0	0	0	0
19	1	19	19	-1	-158.63574168896187	134.36092539055846	2.9206973789578954	53.997246000000004	ABalpa	0	0	0	0		0	0	0	0	0
8	1	8	8	-1	176.6100294687238	-57.04936198937769	-13.04374206580479	56.0106	Cp	0	0	0	0		0	0	0	0	0
2	1	2	2	-1	11.953827788161446	-113.90877458956211	-10.223746893942517	53.997246000000004	ABarpp	0	0	0	0		0	0	0	0	0
9	1	9	9	-1	106.6658253250366	-131.6991759872673	5.915920576119221	51.36323399999999	ABprap	0	0	0	0		0	0	0	0	0
4	1	4	4	-1	267.40297480057956	96.70514474112163	2.2189778481068174	56.0106	P4	0	0	0	0		0	0	0	0	0
16	1	16	16	-1	-64.2471505889242	-128.2976825149849	-7.08779433982491	53.997246000000004	ABarpa	0	0	0	0		0	0	0	0	0
12	1	12	12	-1	-120.8201419568531	-36.460048543824115	-15.478084021559894	51.36323399999999	ABplap	0	0	0	0		0	0	0	0	0
21	1	21	21	-1	34.02943763456749	-145.50669988961133	11.320224787433627	51.36323399999999	ABpraa	0	0	0	0		0	0	0	0	0
7	1	7	7	-1	209.40291857118177	56.90404100276208	-2.4412294300305013	56.0106	Ep	0	0	0	0		0	0	0	0	0
3	1	3	3	-1	25.8462231702129	-5.327976469673127	7.567134871195933	56.0106	MSp	0	0	0	0		0	0	0	0	0
11	1	11	11	-1	-220.60386879262748	-43.161917820277125	2.7125913994819144	53.997246000000004	ABalap	0	0	0	0		0	0	0	0	0
20	1	20	20	-1	286.517946296489	66.26168346096573	0.03700088242582314	56.0106	D	0	0	0	0		0	0	0	0	0
6	1	6	6	-1	57.28416950094783	107.97416425956189	-15.015077666794072	51.36323399999999	ABplpp	0	0	0	0		0	0	0	0	0
14	1	14	14	-1	133.0099733723408	81.65616102245845	0.747607810025305	56.0106	Ea	0	0	0	0		0	0	0	0	0
5	1	5	5	-1	-109.60331994664908	145.1336244114355	-3.5734259023481036	53.997246000000004	ABalpp	0	0	0	0		0	0	0	0	0
10	1	10	10	-1	-78.40754801942356	-83.76605252815484	16.066995521468687	53.997246000000004	ABarap	0	0	0	0		0	0	0	0	0
