# Supplementary material for: An Observation-Driven Agent-Based Modeling and Analysis Framework for C. elegans Embryogenesis
Source: PLoS One. 2016 Nov 16;11(11):e0166551. doi: 10.1371/journal.pone.0166551 (PMC5113041; doi:10.1371/journal.pone.0166551)
Supplement: S1 Dataset — The data obtained from our NetLogo code, including the index, name, diameter, position, and mother-daughter relationship of each cell. (ZIP) [file pone.0166551.s005.zip › S1_dataset/outputNucleiTest/t045-nuclei.txt]

4	1	4	4	-1	264.233014980349	96.84923701020276	2.514978553261112	56.0106	P4	0	0	0	0		0	0	0	0	0
3	1	3	3	-1	26.28287949185367	-4.987243325684146	8.08375448983977	56.0106	MSp	0	0	0	0		0	0	0	0	0
5	1	5	5	-1	-108.09757440696472	143.57152344429028	-4.102041984004757	53.997246000000004	ABalpp	0	0	0	0		0	0	0	0	0
8	1	8	8	-1	180.9682663100644	-56.57416224258256	-12.859460515280832	56.0106	Cp	0	0	0	0		0	0	0	0	0
9	1	9	9	-1	110.59159736954977	-131.20572290752742	5.399682012960804	51.36323399999999	ABprap	0	0	0	0		0	0	0	0	0
7	1	7	7	-1	208.42339258943133	55.16499613283363	-2.502585520311106	56.0106	Ep	0	0	0	0		0	0	0	0	0
23	1	23	23	-1	171.00157055811943	3.359024098990548	12.419007920280553	51.36323399999999	ABprpa	0	0	0	0		0	0	0	0	0
10	1	10	10	-1	-77.25072779585425	-85.203940393547	15.666441545151299	53.997246000000004	ABarap	0	0	0	0		0	0	0	0	0
16	1	16	16	-1	-67.35490444988864	-127.8424775423106	-7.230188906271475	53.997246000000004	ABarpa	0	0	0	0		0	0	0	0	0
14	1	14	14	-1	128.4635673189813	80.88925926492887	0.8341047897088106	56.0106	Ea	0	0	0	0		0	0	0	0	0
17	1	17	17	-1	-156.86905820710126	-53.91334295614554	17.70208808696615	53.997246000000004	ABaraa	0	0	0	0		0	0	0	0	0
20	1	20	20	-1	285.39185902074405	66.89316343709343	0.14205897347222518	56.0106	D	0	0	0	0		0	0	0	0	0
12	1	12	12	-1	-113.59757238189015	-34.83659788362505	-15.318662701519346	51.36323399999999	ABplap	0	0	0	0		0	0	0	0	0
24	1	24	24	-1	-12.375727630032456	122.70632134131557	-12.179304828490501	51.36323399999999	ABplpa	0	0	0	0		0	0	0	0	0
2	1	2	2	-1	14.098200043333055	-113.82772494630596	-10.234185342221705	53.997246000000004	ABarpp	0	0	0	0		0	0	0	0	0
19	1	19	19	-1	-162.39945097664594	131.7588265083102	2.5309247080182264	53.997246000000004	ABalpa	0	0	0	0		0	0	0	0	0
11	1	11	11	-1	-219.46630197632757	-43.71371136906677	2.0395570713244786	53.997246000000004	ABalap	0	0	0	0		0	0	0	0	0
6	1	6	6	-1	61.119271528723104	108.2447267807113	-14.933240594295532	51.36323399999999	ABplpp	0	0	0	0		0	0	0	0	0
22	1	22	22	-1	-199.87721058322015	-39.037328296295726	-14.898634307694675	51.36323399999999	ABplaa	0	0	0	0		0	0	0	0	0
15	1	15	15	-1	62.37609198014552	-17.756747525369153	-13.522680306623277	56.0106	Ca	0	0	0	0		0	0	0	0	0
1	1	1	1	-1	223.93084494718005	5.972087966585553	8.798423136007157	51.36323399999999	ABprpp	0	0	0	0		0	0	0	0	0
13	1	13	13	-1	-122.69330041303198	85.68478458653391	4.133021573967363	56.0106	MSa	0	0	0	0		0	0	0	0	0
21	1	21	21	-1	33.06931148850558	-146.26634773367653	11.039333063722655	51.36323399999999	ABpraa	0	0	0	0		0	0	0	0	0
18	1	18	18	-1	-258.3602677072607	-10.553601217736931	13.749338119494652	53.997246000000004	ABalaa	0	0	0	0		0	0	0	0	0
