# Supplementary material for: An Observation-Driven Agent-Based Modeling and Analysis Framework for C. elegans Embryogenesis
Source: PLoS One. 2016 Nov 16;11(11):e0166551. doi: 10.1371/journal.pone.0166551 (PMC5113041; doi:10.1371/journal.pone.0166551)
Supplement: S1 Dataset — The data obtained from our NetLogo code, including the index, name, diameter, position, and mother-daughter relationship of each cell. (ZIP) [file pone.0166551.s005.zip › S1_dataset/outputNucleiTest/t046-nuclei.txt]

17	1	17	17	-1	-158.01328826790078	-53.317143098721075	17.28440069642212	53.997246000000004	ABaraa	0	0	0	0		0	0	0	0	0
4	1	4	4	-1	261.0630551601185	96.99332927928387	2.810979258415407	56.0106	P4	0	0	0	0		0	0	0	0	0
8	1	8	8	-1	185.32650315140495	-56.098962495787426	-12.675178964756874	56.0106	Cp	0	0	0	0		0	0	0	0	0
11	1	11	11	-1	-218.3287351600277	-44.26550491785641	1.3665227431670548	53.997246000000004	ABalap	0	0	0	0		0	0	0	0	0
1	1	1	1	-1	226.45885897005314	2.2714041625916566	8.617326868979001	51.36323399999999	ABprpp	0	0	0	0		0	0	0	0	0
22	1	22	22	-1	-196.6111428830529	-37.08993251219583	-14.977540660995627	51.36323399999999	ABplaa	0	0	0	0		0	0	0	0	0
5	1	5	5	-1	-106.59182886728037	142.00942247714505	-4.630658065661409	53.997246000000004	ABalpp	0	0	0	0		0	0	0	0	0
3	1	3	3	-1	26.719535813494442	-4.646510181695165	8.600374108483605	56.0106	MSp	0	0	0	0		0	0	0	0	0
21	1	21	21	-1	32.10918534244367	-147.02599557774172	10.758441340011682	51.36323399999999	ABpraa	0	0	0	0		0	0	0	0	0
18	1	18	18	-1	-257.66319348356376	-9.310453435376822	13.459050108660383	53.997246000000004	ABalaa	0	0	0	0		0	0	0	0	0
16	1	16	16	-1	-70.46265831085306	-127.38727256963632	-7.3725834727180395	53.997246000000004	ABarpa	0	0	0	0		0	0	0	0	0
14	1	14	14	-1	123.91716126562179	80.12235750739929	0.9206017693923163	56.0106	Ea	0	0	0	0		0	0	0	0	0
7	1	7	7	-1	207.4438666076809	53.42595126290518	-2.563941610591711	56.0106	Ep	0	0	0	0		0	0	0	0	0
10	1	10	10	-1	-76.09390757228495	-86.64182825893916	15.26588756883391	53.997246000000004	ABarap	0	0	0	0		0	0	0	0	0
20	1	20	20	-1	284.2657717449991	67.52464341322116	0.24711706451862722	56.0106	D	0	0	0	0		0	0	0	0	0
12	1	12	12	-1	-106.37500280692718	-33.213147223425985	-15.159241381478799	51.36323399999999	ABplap	0	0	0	0		0	0	0	0	0
9	1	9	9	-1	114.51736941406294	-130.7122698277875	4.883443449802388	51.36323399999999	ABprap	0	0	0	0		0	0	0	0	0
13	1	13	13	-1	-128.07279581925386	89.88969336306486	4.406986128003423	56.0106	MSa	0	0	0	0		0	0	0	0	0
23	1	23	23	-1	168.54305123805955	-1.111615305061451	12.40592240959749	51.36323399999999	ABprpa	0	0	0	0		0	0	0	0	0
24	1	24	24	-1	-11.576549587945037	123.84672485344572	-12.071659485216355	51.36323399999999	ABplpa	0	0	0	0		0	0	0	0	0
6	1	6	6	-1	64.95437355649838	108.51528930186073	-14.851403521796989	51.36323399999999	ABplpp	0	0	0	0		0	0	0	0	0
19	1	19	19	-1	-166.16316026433	129.15672762606195	2.141152037078558	53.997246000000004	ABalpa	0	0	0	0		0	0	0	0	0
15	1	15	15	-1	61.48106986700999	-15.507392472305046	-13.330932008368203	56.0106	Ca	0	0	0	0		0	0	0	0	0
2	1	2	2	-1	16.242572298504662	-113.74667530304981	-10.244623790500892	53.997246000000004	ABarpp	0	0	0	0		0	0	0	0	0
