# Supplementary material for: An Observation-Driven Agent-Based Modeling and Analysis Framework for C. elegans Embryogenesis
Source: PLoS One. 2016 Nov 16;11(11):e0166551. doi: 10.1371/journal.pone.0166551 (PMC5113041; doi:10.1371/journal.pone.0166551)
Supplement: S1 Dataset — The data obtained from our NetLogo code, including the index, name, diameter, position, and mother-daughter relationship of each cell. (ZIP) [file pone.0166551.s005.zip › S1_dataset/outputNucleiTest/t047-nuclei.txt]

3	1	3	3	-1	27.156192135135214	-4.305777037706184	9.116993727127442	56.0106	MSp	0	0	0	0		0	0	0	0	0
20	1	20	20	-1	283.1396844692541	68.15612338934886	0.35217515556503093	56.0106	D	0	0	0	0		0	0	0	0	0
24	1	24	24	-1	-10.777371545857548	124.98712836557588	-11.964014141942208	51.36323399999999	ABplpa	0	0	0	0		0	0	0	0	0
10	1	10	10	-1	-74.93708734871564	-88.07971612433131	14.86533359251652	53.997246000000004	ABarap	0	0	0	0		0	0	0	0	0
22	1	22	22	-1	-193.34507518288567	-35.14253672809593	-15.056447014296579	51.36323399999999	ABplaa	0	0	0	0		0	0	0	0	0
7	1	7	7	-1	206.46434062593045	51.686906392976724	-2.625297700872316	56.0106	Ep	0	0	0	0		0	0	0	0	0
1	1	1	1	-1	228.98687299292624	-1.429279641402245	8.436230601950847	51.36323399999999	ABprpp	0	0	0	0		0	0	0	0	0
18	1	18	18	-1	-256.96611925986684	-8.067305653016712	13.168762097826116	53.997246000000004	ABalaa	0	0	0	0		0	0	0	0	0
17	1	17	17	-1	-159.15751832870026	-52.72094324129661	16.866713305878097	53.997246000000004	ABaraa	0	0	0	0		0	0	0	0	0
15	1	15	15	-1	60.58604775387446	-13.25803741924094	-13.13918371011313	56.0106	Ca	0	0	0	0		0	0	0	0	0
11	1	11	11	-1	-217.19116834372778	-44.81729846664606	0.6934884150096291	53.997246000000004	ABalap	0	0	0	0		0	0	0	0	0
4	1	4	4	-1	257.89309533988796	97.13742154836498	3.1069799635697017	56.0106	P4	0	0	0	0		0	0	0	0	0
19	1	19	19	-1	-169.92686955201407	126.55462874381367	1.751379366138897	53.997246000000004	ABalpa	0	0	0	0		0	0	0	0	0
6	1	6	6	-1	68.78947558427365	108.78585182301015	-14.769566449298448	51.36323399999999	ABplpp	0	0	0	0		0	0	0	0	0
16	1	16	16	-1	-73.5704121718175	-126.93206759696203	-7.514978039164605	53.997246000000004	ABarpa	0	0	0	0		0	0	0	0	0
13	1	13	13	-1	-133.4522912254757	94.09460213959582	4.680950682039483	56.0106	MSa	0	0	0	0		0	0	0	0	0
23	1	23	23	-1	166.0845319179997	-5.582254709113443	12.39283689891443	51.36323399999999	ABprpa	0	0	0	0		0	0	0	0	0
12	1	12	12	-1	-99.15243323196421	-31.589696563226923	-14.99982006143825	51.36323399999999	ABplap	0	0	0	0		0	0	0	0	0
2	1	2	2	-1	18.38694455367627	-113.66562565979366	-10.25506223878008	53.997246000000004	ABarpp	0	0	0	0		0	0	0	0	0
8	1	8	8	-1	189.68473999274553	-55.6237627489923	-12.490897414232915	56.0106	Cp	0	0	0	0		0	0	0	0	0
21	1	21	21	-1	31.149059196381756	-147.78564342180692	10.47754961630071	51.36323399999999	ABpraa	0	0	0	0		0	0	0	0	0
14	1	14	14	-1	119.37075521226228	79.3554557498697	1.007098749075822	56.0106	Ea	0	0	0	0		0	0	0	0	0
9	1	9	9	-1	118.44314145857611	-130.21881674804763	4.367204886643972	51.36323399999999	ABprap	0	0	0	0		0	0	0	0	0
5	1	5	5	-1	-105.08608332759601	140.44732150999982	-5.159274147318062	53.997246000000004	ABalpp	0	0	0	0		0	0	0	0	0
