# Supplementary material for: An Observation-Driven Agent-Based Modeling and Analysis Framework for C. elegans Embryogenesis
Source: PLoS One. 2016 Nov 16;11(11):e0166551. doi: 10.1371/journal.pone.0166551 (PMC5113041; doi:10.1371/journal.pone.0166551)
Supplement: S1 Dataset — The data obtained from our NetLogo code, including the index, name, diameter, position, and mother-daughter relationship of each cell. (ZIP) [file pone.0166551.s005.zip › S1_dataset/outputNucleiTest/t048-nuclei.txt]

3	1	3	3	25	27.592848456775982	-3.965043893717203	9.633613345771277	56.0106	MSp	0	0	0	0		0	0	0	0	0
10	1	10	10	-1	-73.78026712514632	-89.51760398972348	14.464779616199133	53.997246000000004	ABarap	0	0	0	0		0	0	0	0	0
13	1	13	13	-1	-138.83178663169758	98.29951091612676	4.954915236075543	56.0106	MSa	0	0	0	0		0	0	0	0	0
21	1	21	21	-1	30.188933050319843	-148.54529126587212	10.196657892589737	51.36323399999999	ABpraa	0	0	0	0		0	0	0	0	0
22	1	22	22	-1	-190.07900748271842	-33.19514094399604	-15.135353367597531	51.36323399999999	ABplaa	0	0	0	0		0	0	0	0	0
2	1	2	2	-1	20.531316808847876	-113.58457601653753	-10.265500687059268	53.997246000000004	ABarpp	0	0	0	0		0	0	0	0	0
17	1	17	17	-1	-160.30174838949978	-52.12474338387214	16.449025915334072	53.997246000000004	ABaraa	0	0	0	0		0	0	0	0	0
1	1	1	1	-1	231.51488701579933	-5.12996344539614	8.25513433492269	51.36323399999999	ABprpp	0	0	0	0		0	0	0	0	0
19	1	19	19	-1	-173.69057883969813	123.9525298615654	1.3616066951992414	53.997246000000004	ABalpa	0	0	0	0		0	0	0	0	0
9	1	9	9	-1	122.36891350308929	-129.72536366830775	3.8509663234855496	51.36323399999999	ABprap	0	0	0	0		0	0	0	0	0
18	1	18	18	-1	-256.2690450361699	-6.8241578706566015	12.878474086991847	53.997246000000004	ABalaa	0	0	0	0		0	0	0	0	0
7	1	7	7	-1	205.48481464417998	49.947861523048275	-2.686653791152921	56.0106	Ep	0	0	0	0		0	0	0	0	0
15	1	15	15	-1	59.691025640738935	-11.008682366176817	-12.947435411858056	56.0106	Ca	0	0	0	0		0	0	0	0	0
6	1	6	6	-1	72.62457761204892	109.05641434415958	-14.687729376799906	51.36323399999999	ABplpp	0	0	0	0		0	0	0	0	0
23	1	23	23	-1	163.62601259793982	-10.052894113165467	12.379751388231368	51.36323399999999	ABprpa	0	0	0	0		0	0	0	0	0
4	1	4	4	-1	254.72313551965743	97.2815138174461	3.402980668723996	56.0106	P4	0	0	0	0		0	0	0	0	0
8	1	8	8	-1	194.04297683408612	-55.14856300219717	-12.306615863708958	56.0106	Cp	0	0	0	0		0	0	0	0	0
5	1	5	5	-1	-103.58033778791167	138.8852205428546	-5.687890228974714	53.997246000000004	ABalpp	0	0	0	0		0	0	0	0	0
16	1	16	16	-1	-76.67816603278192	-126.47686262428775	-7.65737260561117	53.997246000000004	ABarpa	0	0	0	0		0	0	0	0	0
14	1	14	14	-1	114.82434915890278	78.58855399234012	1.0935957287593276	56.0106	Ea	0	0	0	0		0	0	0	0	0
11	1	11	11	-1	-216.0536015274279	-45.369092015435704	0.020454086852202066	53.997246000000004	ABalap	0	0	0	0		0	0	0	0	0
20	1	20	20	-1	282.01359719350916	68.78760336547657	0.4572332466114346	56.0106	D	0	0	0	0		0	0	0	0	0
12	1	12	12	-1	-91.92986365700126	-29.966245903027858	-14.840398741397703	51.36323399999999	ABplap	0	0	0	0		0	0	0	0	0
24	1	24	24	-1	-9.978193503770052	126.12753187770605	-11.85636879866806	51.36323399999999	ABplpa	0	0	0	0		0	0	0	0	0
