# Supplementary material for: An Observation-Driven Agent-Based Modeling and Analysis Framework for C. elegans Embryogenesis
Source: PLoS One. 2016 Nov 16;11(11):e0166551. doi: 10.1371/journal.pone.0166551 (PMC5113041; doi:10.1371/journal.pone.0166551)
Supplement: S1 Dataset — The data obtained from our NetLogo code, including the index, name, diameter, position, and mother-daughter relationship of each cell. (ZIP) [file pone.0166551.s005.zip › S1_dataset/outputNucleiTest/t049-nuclei.txt]

5	1	5	5	-1	-102.07459224822732	137.32311957570937	-6.216506310631367	53.997246000000004	ABalpp	0	0	0	0		0	0	0	0	0
22	1	22	22	-1	-186.81293978255118	-31.247745159896137	-15.214259720898484	51.36323399999999	ABplaa	0	0	0	0		0	0	0	0	0
10	1	10	10	-1	-72.62344690157703	-90.95549185511564	14.064225639881744	53.997246000000004	ABarap	0	0	0	0		0	0	0	0	0
12	1	12	12	-1	-84.70729408203891	-28.342795242828792	-14.680977421357154	51.36323399999999	ABplap	0	0	0	0		0	0	0	0	0
14	1	14	14	-1	110.27794310554327	77.82165223481054	1.1800927084428334	56.0106	Ea	0	0	0	0		0	0	0	0	0
8	1	8	8	-1	198.4012136754267	-54.67336325540204	-12.122334313185	56.0106	Cp	0	0	0	0		0	0	0	0	0
17	1	17	17	-1	-161.4459784502993	-51.52854352644768	16.031338524790048	53.997246000000004	ABaraa	0	0	0	0		0	0	0	0	0
24	1	24	24	-1	-9.179015461682555	127.2679353898362	-11.748723455393913	51.36323399999999	ABplpa	0	0	0	0		0	0	0	0	0
15	1	15	15	-1	58.79600352760341	-8.759327313112635	-12.755687113602983	56.0106	Ca	0	0	0	0		0	0	0	0	0
20	1	20	20	-1	280.88750991776413	69.41908334160428	0.5622913376578382	56.0106	D	0	0	0	0		0	0	0	0	0
1	1	1	1	-1	234.0429010386724	-8.830647249390065	8.074038067894534	51.36323399999999	ABprpp	0	0	0	0		0	0	0	0	0
19	1	19	19	-1	-177.4542881273822	121.35043097931714	0.9718340242595859	53.997246000000004	ABalpa	0	0	0	0		0	0	0	0	0
4	1	4	4	-1	251.5531756994269	97.42560608652722	3.698981373878291	56.0106	P4	0	0	0	0		0	0	0	0	0
21	1	21	21	-1	29.22880690425793	-149.30493910993732	9.915766168878767	51.36323399999999	ABpraa	0	0	0	0		0	0	0	0	0
25	1	25	25	-1	22.70212780658484	-3.4359660717376967	9.98975035997402	48.729222	MSpa	0	0	0	0		0	0	0	0	0
3	1	3	3	-1	30.55127995979946	-3.8292213605198993	10.062572890576414	48.729222	MSpp	0	0	0	0		0	0	0	0	0
11	1	11	11	-1	-214.916034711128	-45.920885564225344	-0.6525802413052249	53.997246000000004	ABalap	0	0	0	0		0	0	0	0	0
9	1	9	9	-1	126.29468554760246	-129.23191058856784	3.3347277603271066	51.36323399999999	ABprap	0	0	0	0		0	0	0	0	0
18	1	18	18	-1	-255.571970812473	-5.581010088296497	12.588186076157578	53.997246000000004	ABalaa	0	0	0	0		0	0	0	0	0
16	1	16	16	-1	-79.78591989374635	-126.02165765161347	-7.799767172057734	53.997246000000004	ABarpa	0	0	0	0		0	0	0	0	0
2	1	2	2	-1	22.675689064019487	-113.50352637328137	-10.275939135338456	53.997246000000004	ABarpp	0	0	0	0		0	0	0	0	0
13	1	13	13	26	-144.21128203791943	102.50441969265772	5.228879790111602	56.0106	MSa	0	0	0	0		0	0	0	0	0
7	1	7	7	-1	204.50528866242954	48.208816653119825	-2.748009881433526	56.0106	Ep	0	0	0	0		0	0	0	0	0
23	1	23	23	-1	161.16749327787994	-14.52353351721749	12.366665877548305	51.36323399999999	ABprpa	0	0	0	0		0	0	0	0	0
6	1	6	6	-1	76.4596796398242	109.32697686530899	-14.605892304301365	51.36323399999999	ABplpp	0	0	0	0		0	0	0	0	0
