# Supplementary material for: An Observation-Driven Agent-Based Modeling and Analysis Framework for C. elegans Embryogenesis
Source: PLoS One. 2016 Nov 16;11(11):e0166551. doi: 10.1371/journal.pone.0166551 (PMC5113041; doi:10.1371/journal.pone.0166551)
Supplement: S1 Dataset — The data obtained from our NetLogo code, including the index, name, diameter, position, and mother-daughter relationship of each cell. (ZIP) [file pone.0166551.s005.zip › S1_dataset/outputNucleiTest/t050-nuclei.txt]

17	1	17	17	-1	-162.59020851109878	-50.932343669023204	15.613651134246021	53.997246000000004	ABaraa	0	0	0	0		0	0	0	0	0
20	1	20	20	-1	279.76142264201917	70.050563317732	0.667349428704242	56.0106	D	0	0	0	0		0	0	0	0	0
18	1	18	18	-1	-254.87489658877607	-4.337862305936426	12.297898065323311	53.997246000000004	ABalaa	0	0	0	0		0	0	0	0	0
5	1	5	5	-1	-100.56884670854296	135.76101860856414	-6.74512239228802	53.997246000000004	ABalpp	0	0	0	0		0	0	0	0	0
1	1	1	1	-1	236.5709150615455	-12.531331053383978	7.892941800866365	51.36323399999999	ABprpp	0	0	0	0		0	0	0	0	0
4	1	4	4	-1	248.38321587919637	97.56969835560834	3.994982079032586	56.0106	P4	0	0	0	0		0	0	0	0	0
8	1	8	8	-1	202.75945051676726	-54.19816350860691	-11.938052762661043	56.0106	Cp	0	0	0	0		0	0	0	0	0
24	1	24	24	-1	-8.37983741959506	128.40833890196635	-11.641078112119766	51.36323399999999	ABplpa	0	0	0	0		0	0	0	0	0
10	1	10	10	-1	-71.46662667800771	-92.39337972050781	13.663671663564356	53.997246000000004	ABarap	0	0	0	0		0	0	0	0	0
2	1	2	2	-1	24.820061319190962	-113.42247673002522	-10.286377583617643	53.997246000000004	ABarpp	0	0	0	0		0	0	0	0	0
21	1	21	21	-1	28.268680758196016	-150.06458695400252	9.634874445167794	51.36323399999999	ABpraa	0	0	0	0		0	0	0	0	0
22	1	22	22	-1	-183.5468720823838	-29.30034937579624	-15.293166074199435	51.36323399999999	ABplaa	0	0	0	0		0	0	0	0	0
7	1	7	7	-1	203.5257626806791	46.469771783191376	-2.809365971714131	56.0106	Ep	0	0	0	0		0	0	0	0	0
26	1	26	26	-1	-150.34888846437366	103.55087921752087	5.70159589091989	48.729222	MSaa	0	0	0	0		0	0	0	0	0
23	1	23	23	-1	158.70897395782006	-18.994172921269517	12.353580366865243	51.36323399999999	ABprpa	0	0	0	0		0	0	0	0	0
15	1	15	15	-1	57.90098141446788	-6.509972260048453	-12.563938815347909	56.0106	Ca	0	0	0	0		0	0	0	0	0
11	1	11	11	-1	-213.7784678948281	-46.47267911301499	-1.325614569462651	53.997246000000004	ABalap	0	0	0	0		0	0	0	0	0
19	1	19	19	-1	-181.21799741506626	118.74833209706887	0.5820613533199303	53.997246000000004	ABalpa	0	0	0	0		0	0	0	0	0
14	1	14	14	-1	105.73153705218377	77.05475047728096	1.266589688126339	56.0106	Ea	0	0	0	0		0	0	0	0	0
6	1	6	6	-1	80.29478166759947	109.59753938645842	-14.524055231802823	51.36323399999999	ABplpp	0	0	0	0		0	0	0	0	0
13	1	13	13	-1	-145.58056253482533	105.45023967086418	5.218542496787208	48.729222	MSap	0	0	0	0		0	0	0	0	0
9	1	9	9	-1	130.22045759211562	-128.73845750882796	2.818489197168664	51.36323399999999	ABprap	0	0	0	0		0	0	0	0	0
16	1	16	16	-1	-82.89367375471078	-125.56645267893919	-7.942161738504298	53.997246000000004	ABarpa	0	0	0	0		0	0	0	0	0
25	1	25	25	-1	-1.4491095879218014	-2.2259497985616874	9.765681035043576	48.729222	MSpa	0	0	0	0		0	0	0	0	0
12	1	12	12	-1	-77.48472450707655	-26.719344582629724	-14.521556101316607	51.36323399999999	ABplap	0	0	0	0		0	0	0	0	0
3	1	3	3	-1	42.626898657052706	-4.43422949710789	10.174607553041636	48.729222	MSpp	0	0	0	0		0	0	0	0	0
