# Supplementary material for: An Observation-Driven Agent-Based Modeling and Analysis Framework for C. elegans Embryogenesis
Source: PLoS One. 2016 Nov 16;11(11):e0166551. doi: 10.1371/journal.pone.0166551 (PMC5113041; doi:10.1371/journal.pone.0166551)
Supplement: S1 Dataset — The data obtained from our NetLogo code, including the index, name, diameter, position, and mother-daughter relationship of each cell. (ZIP) [file pone.0166551.s005.zip › S1_dataset/outputNucleiTest/t051-nuclei.txt]

17	1	17	17	-1	-163.7344385718983	-50.33614381159874	15.195963743701995	53.997246000000004	ABaraa	0	0	0	0		0	0	0	0	0
19	1	19	19	-1	-184.98170670275033	116.1462332148206	0.1922886823802745	53.997246000000004	ABalpa	0	0	0	0		0	0	0	0	0
10	1	10	10	-1	-70.30980645443842	-93.83126758589997	13.263117687246966	53.997246000000004	ABarap	0	0	0	0		0	0	0	0	0
9	1	9	9	-1	134.14622963662882	-128.24500442908808	2.302250634010221	51.36323399999999	ABprap	0	0	0	0		0	0	0	0	0
6	1	6	6	-1	84.12988369537474	109.86810190760785	-14.442218159304282	51.36323399999999	ABplpp	0	0	0	0		0	0	0	0	0
11	1	11	11	-1	-212.64090107852823	-47.02447266180464	-1.998648897620074	53.997246000000004	ABalap	0	0	0	0		0	0	0	0	0
20	1	20	20	-1	278.6353353662742	70.6820432938597	0.7724075197506456	56.0106	D	0	0	0	0		0	0	0	0	0
26	1	26	26	-1	-157.41307502666749	100.73701187923449	6.417230548894234	48.729222	MSaa	0	0	0	0		0	0	0	0	0
12	1	12	12	-1	-70.2621549321142	-25.09589392243066	-14.362134781276058	51.36323399999999	ABplap	0	0	0	0		0	0	0	0	0
21	1	21	21	-1	27.308554612134103	-150.82423479806772	9.353982721456822	51.36323399999999	ABpraa	0	0	0	0		0	0	0	0	0
4	1	4	4	-1	245.21325605896584	97.71379062468945	4.29098278418688	56.0106	P4	0	0	0	0		0	0	0	0	0
14	1	14	14	-1	101.18513099882426	76.28784871975138	1.3530866678098448	56.0106	Ea	0	0	0	0		0	0	0	0	0
23	1	23	23	-1	156.25045463776019	-23.46481232532152	12.34049485618218	51.36323399999999	ABprpa	0	0	0	0		0	0	0	0	0
2	1	2	2	-1	26.964433574362417	-113.34142708676907	-10.296816031896832	53.997246000000004	ABarpp	0	0	0	0		0	0	0	0	0
15	1	15	15	-1	57.005959301332354	-4.260617206984296	-12.372190517092836	56.0106	Ca	0	0	0	0		0	0	0	0	0
18	1	18	18	-1	-254.17782236507915	-3.0947145235763545	12.007610054489042	53.997246000000004	ABalaa	0	0	0	0		0	0	0	0	0
13	1	13	13	-1	-142.04846925367843	106.85717334000736	4.8607251678000365	48.729222	MSap	0	0	0	0		0	0	0	0	0
16	1	16	16	-1	-86.00142761567521	-125.11124770626489	-8.08455630495081	53.997246000000004	ABarpa	0	0	0	0		0	0	0	0	0
7	1	7	7	-1	202.54623669892865	44.73072691326314	-2.870722061994736	56.0106	Ep	0	0	0	0		0	0	0	0	0
25	1	25	25	-1	-9.489122111058768	-1.2510298297300109	9.73644901531039	48.729222	MSpa	0	0	0	0		0	0	0	0	0
3	1	3	3	-1	47.95608482359039	-5.456974006614867	10.359882713905318	48.729222	MSpp	0	0	0	0		0	0	0	0	0
5	1	5	5	-1	-99.06310116885861	134.19891764141892	-7.273738473944673	53.997246000000004	ABalpp	0	0	0	0		0	0	0	0	0
8	1	8	8	-1	207.11768735810784	-53.722963761811776	-11.753771212137085	56.0106	Cp	0	0	0	0		0	0	0	0	0
24	1	24	24	-1	-7.580659377507563	129.54874241409652	-11.533432768845618	51.36323399999999	ABplpa	0	0	0	0		0	0	0	0	0
22	1	22	22	-1	-180.28080438221534	-27.352953591696345	-15.372072427500388	51.36323399999999	ABplaa	0	0	0	0		0	0	0	0	0
1	1	1	1	-1	239.0989290844186	-16.232014857377834	7.711845533838156	51.36323399999999	ABprpp	0	0	0	0		0	0	0	0	0
