# Supplementary material for: An Observation-Driven Agent-Based Modeling and Analysis Framework for C. elegans Embryogenesis
Source: PLoS One. 2016 Nov 16;11(11):e0166551. doi: 10.1371/journal.pone.0166551 (PMC5113041; doi:10.1371/journal.pone.0166551)
Supplement: S1 Dataset — The data obtained from our NetLogo code, including the index, name, diameter, position, and mother-daughter relationship of each cell. (ZIP) [file pone.0166551.s005.zip › S1_dataset/outputNucleiTest/t052-nuclei.txt]

6	1	6	6	-1	87.96498572315001	110.13866442875727	-14.36038108680574	51.36323399999999	ABplpp	0	0	0	0		0	0	0	0	0
23	1	23	23	-1	153.7919353177003	-27.935451729373394	12.32740934549912	51.36323399999999	ABprpa	0	0	0	0		0	0	0	0	0
21	1	21	21	-1	26.34842846607219	-151.58388264213292	9.07309099774585	51.36323399999999	ABpraa	0	0	0	0		0	0	0	0	0
14	1	14	14	-1	96.63872494546476	75.5209469622218	1.4395836474933503	56.0106	Ea	0	0	0	0		0	0	0	0	0
20	1	20	20	-1	277.50924809052924	71.31352326998741	0.8774656107970493	56.0106	D	0	0	0	0		0	0	0	0	0
4	1	4	4	-1	242.0432962387353	97.85788289377058	4.586983489341176	56.0106	P4	0	0	0	0		0	0	0	0	0
8	1	8	8	-1	211.47592419944843	-53.24776401501665	-11.569489661613128	56.0106	Cp	0	0	0	0		0	0	0	0	0
11	1	11	11	-1	-211.50333426222832	-47.576266210594284	-2.6716832257775103	53.997246000000004	ABalap	0	0	0	0		0	0	0	0	0
2	1	2	2	-1	29.10880582953387	-113.26037744351294	-10.307254480176018	53.997246000000004	ABarpp	0	0	0	0		0	0	0	0	0
19	1	19	19	-1	-188.7454159904344	113.54413433257233	-0.1974839885593823	53.997246000000004	ABalpa	0	0	0	0		0	0	0	0	0
26	1	26	26	-1	-156.54257322616184	99.90140828304659	6.699419627753665	48.729222	MSaa	0	0	0	0		0	0	0	0	0
9	1	9	9	-1	138.07200168114198	-127.75155134934819	1.786012070851784	51.36323399999999	ABprap	0	0	0	0		0	0	0	0	0
13	1	13	13	-1	-136.45867979377076	108.45358467790291	4.931430861249095	48.729222	MSap	0	0	0	0		0	0	0	0	0
1	1	1	1	-1	241.62694310729168	-19.93269866137169	7.530749266809948	51.36323399999999	ABprpp	0	0	0	0		0	0	0	0	0
17	1	17	17	-1	-164.87866863269778	-49.73994395417427	14.778276353157969	53.997246000000004	ABaraa	0	0	0	0		0	0	0	0	0
5	1	5	5	-1	-97.55735562917425	132.6368166742737	-7.802354555601325	53.997246000000004	ABalpp	0	0	0	0		0	0	0	0	0
24	1	24	24	-1	-6.781481335420066	130.68914592622667	-11.425787425571471	51.36323399999999	ABplpa	0	0	0	0		0	0	0	0	0
10	1	10	10	-1	-69.1529862308691	-95.26915545129212	12.862563710929578	53.997246000000004	ABarap	0	0	0	0		0	0	0	0	0
15	1	15	15	-1	56.11093718819682	-2.0112621539201445	-12.180442218837761	56.0106	Ca	0	0	0	0		0	0	0	0	0
3	1	3	3	-1	50.61807673379866	-6.644870105415426	10.574113420647462	48.729222	MSpp	0	0	0	0		0	0	0	0	0
16	1	16	16	-1	-89.10918147663963	-124.65604273359061	-8.226950871397323	53.997246000000004	ABarpa	0	0	0	0		0	0	0	0	0
25	1	25	25	-1	-11.159580615282144	-0.3690549114530622	9.784245697631935	48.729222	MSpa	0	0	0	0		0	0	0	0	0
12	1	12	12	-1	-63.03958535715185	-23.472443262231593	-14.202713461235511	51.36323399999999	ABplap	0	0	0	0		0	0	0	0	0
22	1	22	22	-1	-177.01473668204684	-25.405557807596445	-15.450978780801341	51.36323399999999	ABplaa	0	0	0	0		0	0	0	0	0
18	1	18	18	-1	-253.48074814138224	-1.851566741216267	11.717322043654773	53.997246000000004	ABalaa	0	0	0	0		0	0	0	0	0
7	1	7	7	-1	201.5667107171782	42.991682043335	-2.9320781522753405	56.0106	Ep	0	0	0	0		0	0	0	0	0
