# Supplementary material for: An Observation-Driven Agent-Based Modeling and Analysis Framework for C. elegans Embryogenesis
Source: PLoS One. 2016 Nov 16;11(11):e0166551. doi: 10.1371/journal.pone.0166551 (PMC5113041; doi:10.1371/journal.pone.0166551)
Supplement: S1 Dataset — The data obtained from our NetLogo code, including the index, name, diameter, position, and mother-daughter relationship of each cell. (ZIP) [file pone.0166551.s005.zip › S1_dataset/outputNucleiTest/t053-nuclei.txt]

25	1	25	25	-1	-12.83003911950546	0.5129200068238841	9.832042379953482	48.729222	MSpa	0	0	0	0		0	0	0	0	0
4	1	4	4	-1	238.87333641850478	98.00197516285169	4.88298419449547	56.0106	P4	0	0	0	0		0	0	0	0	0
10	1	10	10	-1	-67.9961660072998	-96.70704331668429	12.46200973461219	53.997246000000004	ABarap	0	0	0	0		0	0	0	0	0
6	1	6	6	-1	91.80008775092529	110.4092269499067	-14.278544014307199	51.36323399999999	ABplpp	0	0	0	0		0	0	0	0	0
8	1	8	8	-1	215.834161040789	-52.772564268221515	-11.38520811108917	56.0106	Cp	0	0	0	0		0	0	0	0	0
9	1	9	9	-1	141.99777372565515	-127.25809826960831	1.2697735076933543	51.36323399999999	ABprap	0	0	0	0		0	0	0	0	0
21	1	21	21	-1	25.388302320010276	-152.34353048619812	8.792199274034877	51.36323399999999	ABpraa	0	0	0	0		0	0	0	0	0
18	1	18	18	-1	-252.78367391768532	-0.608418958856183	11.427034032820506	53.997246000000004	ABalaa	0	0	0	0		0	0	0	0	0
11	1	11	11	-1	-210.36576744592844	-48.12805975938392	-3.344717553934946	53.997246000000004	ABalap	0	0	0	0		0	0	0	0	0
5	1	5	5	-1	-96.0516100894899	131.07471570712843	-8.330970637257977	53.997246000000004	ABalpp	0	0	0	0		0	0	0	0	0
15	1	15	15	-1	55.2159150750613	0.23809289914401796	-11.988693920582689	56.0106	Ca	0	0	0	0		0	0	0	0	0
23	1	23	23	-1	151.33341599764043	-32.406091133425264	12.314323834816058	51.36323399999999	ABprpa	0	0	0	0		0	0	0	0	0
16	1	16	16	-1	-92.21693533760413	-124.20083776091633	-8.369345437843835	53.997246000000004	ABarpa	0	0	0	0		0	0	0	0	0
7	1	7	7	-1	200.58718473542774	41.25263717340685	-2.9934342425559457	56.0106	Ep	0	0	0	0		0	0	0	0	0
13	1	13	13	-1	-130.76059053498093	110.05996852468016	5.024690397984272	48.729222	MSap	0	0	0	0		0	0	0	0	0
22	1	22	22	-1	-173.74866898187838	-23.45816202349655	-15.529885134102292	51.36323399999999	ABplaa	0	0	0	0		0	0	0	0	0
26	1	26	26	-1	-155.2544562486667	99.16992383117967	6.958795781396521	48.729222	MSaa	0	0	0	0		0	0	0	0	0
2	1	2	2	-1	31.253178084705326	-113.17932780025679	-10.317692928455207	53.997246000000004	ABarpp	0	0	0	0		0	0	0	0	0
24	1	24	24	-1	-5.98230329333257	131.82954943835682	-11.318142082297323	51.36323399999999	ABplpa	0	0	0	0		0	0	0	0	0
19	1	19	19	-1	-192.50912527811846	110.94203545032406	-0.5872566594990382	53.997246000000004	ABalpa	0	0	0	0		0	0	0	0	0
3	1	3	3	-1	53.28006864400693	-7.832766204215994	10.788344127389605	48.729222	MSpp	0	0	0	0		0	0	0	0	0
20	1	20	20	-1	276.3831608147843	71.94500324611514	0.982523701843453	56.0106	D	0	0	0	0		0	0	0	0	0
12	1	12	12	-1	-55.8170157821895	-21.848992602032528	-14.043292141194962	51.36323399999999	ABplap	0	0	0	0		0	0	0	0	0
14	1	14	14	-1	92.09231889210525	74.75404520469222	1.526080627176856	56.0106	Ea	0	0	0	0		0	0	0	0	0
1	1	1	1	-1	244.15495713016475	-23.63338246536555	7.349652999781739	51.36323399999999	ABprpp	0	0	0	0		0	0	0	0	0
17	1	17	17	-1	-166.0228986934973	-49.143744096749806	14.360588962613944	53.997246000000004	ABaraa	0	0	0	0		0	0	0	0	0
