# Supplementary material for: An Observation-Driven Agent-Based Modeling and Analysis Framework for C. elegans Embryogenesis
Source: PLoS One. 2016 Nov 16;11(11):e0166551. doi: 10.1371/journal.pone.0166551 (PMC5113041; doi:10.1371/journal.pone.0166551)
Supplement: S1 Dataset — The data obtained from our NetLogo code, including the index, name, diameter, position, and mother-daughter relationship of each cell. (ZIP) [file pone.0166551.s005.zip › S1_dataset/outputNucleiTest/t054-nuclei.txt]

12	1	12	12	-1	-48.59444620722714	-20.225541941833463	-13.883870821154416	51.36323399999999	ABplap	0	0	0	0		0	0	0	0	0
19	1	19	19	-1	-196.27283456580253	108.3399365680758	-0.9770293304386937	53.997246000000004	ABalpa	0	0	0	0		0	0	0	0	0
9	1	9	9	-1	145.92354577016832	-126.76464518986842	0.7535349445349218	51.36323399999999	ABprap	0	0	0	0		0	0	0	0	0
18	1	18	18	-1	-252.08659969398838	0.6347288235038994	11.136746021986237	53.997246000000004	ABalaa	0	0	0	0		0	0	0	0	0
14	1	14	14	-1	87.54591283874636	73.98714344716264	1.6125776068603617	56.0106	Ea	0	0	0	0		0	0	0	0	0
22	1	22	22	-1	-170.48260128170992	-21.510766239396652	-15.608791487403245	51.36323399999999	ABplaa	0	0	0	0		0	0	0	0	0
26	1	26	26	-1	-153.96633927117162	98.43843937931275	7.218171935039378	48.729222	MSaa	0	0	0	0		0	0	0	0	0
8	1	8	8	-1	220.19239788212957	-52.29736452142639	-11.200926560565213	56.0106	Cp	0	0	0	0		0	0	0	0	0
23	1	23	23	-1	148.87489667758055	-36.87673053747714	12.301238324132996	51.36323399999999	ABprpa	0	0	0	0		0	0	0	0	0
3	1	3	3	-1	55.9420605542152	-9.020662303016563	11.00257483413175	48.729222	MSpp	0	0	0	0		0	0	0	0	0
10	1	10	10	-1	-66.8393457837305	-98.14493118207645	12.061455758294802	53.997246000000004	ABarap	0	0	0	0		0	0	0	0	0
7	1	7	7	-1	199.6076587536773	39.51359230347871	-3.0547903328365504	56.0106	Ep	0	0	0	0		0	0	0	0	0
13	1	13	13	-1	-125.06250127619113	111.6663523714574	5.117949934719448	48.729222	MSap	0	0	0	0		0	0	0	0	0
1	1	1	1	-1	246.68297115303784	-27.334066269359404	7.1685567327535304	51.36323399999999	ABprpp	0	0	0	0		0	0	0	0	0
6	1	6	6	-1	95.63518977870055	110.67978947105611	-14.196706941808657	51.36323399999999	ABplpp	0	0	0	0		0	0	0	0	0
11	1	11	11	-1	-209.22820062962853	-48.67985330817357	-4.017751882092382	53.997246000000004	ABalap	0	0	0	0		0	0	0	0	0
16	1	16	16	-1	-95.32468919856916	-123.74563278824205	-8.511740004290345	53.997246000000004	ABarpa	0	0	0	0		0	0	0	0	0
20	1	20	20	-1	275.25707353903925	72.57648322224284	1.0875817928898508	56.0106	D	0	0	0	0		0	0	0	0	0
5	1	5	5	-1	-94.54586454980554	129.5126147399832	-8.85958671891463	53.997246000000004	ABalpp	0	0	0	0		0	0	0	0	0
15	1	15	15	-1	54.32089296192577	2.4874479522081807	-11.796945622327614	56.0106	Ca	0	0	0	0		0	0	0	0	0
24	1	24	24	-1	-5.183125251245073	132.96995295048697	-11.210496739023176	51.36323399999999	ABplpa	0	0	0	0		0	0	0	0	0
21	1	21	21	-1	24.428176173948362	-153.10317833026332	8.511307550323906	51.36323399999999	ABpraa	0	0	0	0		0	0	0	0	0
17	1	17	17	-1	-167.16712875429678	-48.54754423932534	13.942901572069918	53.997246000000004	ABaraa	0	0	0	0		0	0	0	0	0
25	1	25	25	-1	-14.500497623728762	1.3948949251008336	9.879839062275027	48.729222	MSpa	0	0	0	0		0	0	0	0	0
2	1	2	2	-1	33.39755033987678	-113.09827815700064	-10.328131376734394	53.997246000000004	ABarpp	0	0	0	0		0	0	0	0	0
4	1	4	4	-1	235.70337659827425	98.1460674319328	5.178984899649765	56.0106	P4	0	0	0	0		0	0	0	0	0
