# Supplementary material for: An Observation-Driven Agent-Based Modeling and Analysis Framework for C. elegans Embryogenesis
Source: PLoS One. 2016 Nov 16;11(11):e0166551. doi: 10.1371/journal.pone.0166551 (PMC5113041; doi:10.1371/journal.pone.0166551)
Supplement: S1 Dataset — The data obtained from our NetLogo code, including the index, name, diameter, position, and mother-daughter relationship of each cell. (ZIP) [file pone.0166551.s005.zip › S1_dataset/outputNucleiTest/t055-nuclei.txt]

16	1	16	16	-1	-98.43244305953421	-123.29042781556775	-8.654134570736858	53.997246000000004	ABarpa	0	0	0	0		0	0	0	0	0
5	1	5	5	-1	-93.04011901012119	127.950513772838	-9.388202800571282	53.997246000000004	ABalpp	0	0	0	0		0	0	0	0	0
8	1	8	8	-1	224.55063472347015	-51.822164774631254	-11.016645010041255	56.0106	Cp	0	0	0	0		0	0	0	0	0
24	1	24	24	-1	-4.383947209157577	134.11035646261715	-11.10285139574903	51.36323399999999	ABplpa	0	0	0	0		0	0	0	0	0
20	1	20	20	-1	274.1309862632943	73.20796319837055	1.1926398839362478	56.0106	D	0	0	0	0		0	0	0	0	0
18	1	18	18	-1	-251.38952547029146	1.8778766058639837	10.846458011151968	53.997246000000004	ABalaa	0	0	0	0		0	0	0	0	0
11	1	11	11	-1	-208.09063381332865	-49.23164685696321	-4.690786210249818	53.997246000000004	ABalap	0	0	0	0		0	0	0	0	0
3	1	3	3	-1	58.604052464423475	-10.20855840181713	11.216805540873894	48.729222	MSpp	0	0	0	0		0	0	0	0	0
6	1	6	6	-1	99.47029180647583	110.95035199220554	-14.114869869310116	51.36323399999999	ABplpp	0	0	0	0		0	0	0	0	0
2	1	2	2	-1	35.541922595048234	-113.01722851374448	-10.338569825013582	53.997246000000004	ABarpp	0	0	0	0		0	0	0	0	0
12	1	12	12	-1	-41.371876632264595	-18.602091281634397	-13.724449501113867	51.36323399999999	ABplap	0	0	0	0		0	0	0	0	0
19	1	19	19	-1	-200.0365438534866	105.73783768582753	-1.3668020013783493	53.997246000000004	ABalpa	0	0	0	0		0	0	0	0	0
9	1	9	9	-1	149.84931781468148	-126.27119211012852	0.2372963813764857	51.36323399999999	ABprap	0	0	0	0		0	0	0	0	0
7	1	7	7	-1	198.62813277192686	37.77454743355056	-3.1161464231171556	56.0106	Ep	0	0	0	0		0	0	0	0	0
1	1	1	1	-1	249.21098517591093	-31.034750073353262	6.987460465725322	51.36323399999999	ABprpp	0	0	0	0		0	0	0	0	0
21	1	21	21	-1	23.46805002788645	-153.86282617432852	8.230415826612933	51.36323399999999	ABpraa	0	0	0	0		0	0	0	0	0
22	1	22	22	-1	-167.21653358154146	-19.563370455296752	-15.687697840704198	51.36323399999999	ABplaa	0	0	0	0		0	0	0	0	0
15	1	15	15	-1	53.42587084879024	4.7368030052723284	-11.605197324072542	56.0106	Ca	0	0	0	0		0	0	0	0	0
14	1	14	14	-1	82.99950678538747	73.22024168963306	1.6990745865438674	56.0106	Ea	0	0	0	0		0	0	0	0	0
23	1	23	23	-1	146.41637735752067	-41.34736994152901	12.288152813449933	51.36323399999999	ABprpa	0	0	0	0		0	0	0	0	0
13	1	13	13	-1	-119.3644120174013	113.27273621823466	5.211209471454625	48.729222	MSap	0	0	0	0		0	0	0	0	0
17	1	17	17	-1	-168.3113588150963	-47.951344381900874	13.525214181525893	53.997246000000004	ABaraa	0	0	0	0		0	0	0	0	0
26	1	26	26	-1	-152.67822229367653	97.70695492744584	7.4775480886822345	48.729222	MSaa	0	0	0	0		0	0	0	0	0
25	1	25	25	-1	-16.170956127952063	2.276869843377775	9.927635744596571	48.729222	MSpa	0	0	0	0		0	0	0	0	0
10	1	10	10	-1	-65.6825255601612	-99.5828190474686	11.660901781977413	53.997246000000004	ABarap	0	0	0	0		0	0	0	0	0
4	1	4	4	-1	232.53341677804372	98.29015970101392	5.4749856048040595	56.0106	P4	0	0	0	0		0	0	0	0	0
