# Supplementary material for: An Observation-Driven Agent-Based Modeling and Analysis Framework for C. elegans Embryogenesis
Source: PLoS One. 2016 Nov 16;11(11):e0166551. doi: 10.1371/journal.pone.0166551 (PMC5113041; doi:10.1371/journal.pone.0166551)
Supplement: S1 Dataset — The data obtained from our NetLogo code, including the index, name, diameter, position, and mother-daughter relationship of each cell. (ZIP) [file pone.0166551.s005.zip › S1_dataset/outputNucleiTest/t056-nuclei.txt]

24	1	24	24	-1	-3.5847691670700805	135.2507599747473	-10.995206052474881	51.36323399999999	ABplpa	0	0	0	0		0	0	0	0	0
14	1	14	14	-1	78.45310073202857	72.45333993210348	1.785571566227373	56.0106	Ea	0	0	0	0		0	0	0	0	0
20	1	20	20	-1	273.0048989875493	73.83944317449826	1.297697974982645	56.0106	D	0	0	0	0		0	0	0	0	0
4	1	4	4	-1	229.36345695781318	98.43425197009505	5.770986309958355	56.0106	P4	0	0	0	0		0	0	0	0	0
23	1	23	23	-1	143.9578580374608	-45.818009345580876	12.275067302766871	51.36323399999999	ABprpa	0	0	0	0		0	0	0	0	0
6	1	6	6	-1	103.30539383425109	111.22091451335497	-14.033032796811574	51.36323399999999	ABplpp	0	0	0	0		0	0	0	0	0
9	1	9	9	-1	153.77508985919468	-125.77773903038864	-0.2789421817819492	51.36323399999999	ABprap	0	0	0	0		0	0	0	0	0
21	1	21	21	-1	22.507923881824535	-154.62247401839372	7.949524102901961	51.36323399999999	ABpraa	0	0	0	0		0	0	0	0	0
12	1	12	12	-1	-34.14930705730193	-16.978640621435332	-13.56502818107332	51.36323399999999	ABplap	0	0	0	0		0	0	0	0	0
16	1	16	16	-1	-101.54019692049926	-122.83522284289347	-8.79652913718337	53.997246000000004	ABarpa	0	0	0	0		0	0	0	0	0
18	1	18	18	-1	-250.69245124659454	3.121024388224071	10.556170000317701	53.997246000000004	ABalaa	0	0	0	0		0	0	0	0	0
13	1	13	13	-1	-113.66632275861149	114.8791200650119	5.304469008189801	48.729222	MSap	0	0	0	0		0	0	0	0	0
25	1	25	25	-1	-17.84141463217536	3.1588447616547226	9.975432426918116	48.729222	MSpa	0	0	0	0		0	0	0	0	0
22	1	22	22	-1	-163.950465881373	-17.615974671196856	-15.766604194005149	51.36323399999999	ABplaa	0	0	0	0		0	0	0	0	0
7	1	7	7	-1	197.64860679017642	36.035502563622416	-3.1775025133977604	56.0106	Ep	0	0	0	0		0	0	0	0	0
17	1	17	17	-1	-169.45558887589578	-47.35514452447641	13.107526790981867	53.997246000000004	ABaraa	0	0	0	0		0	0	0	0	0
19	1	19	19	-1	-203.80025314117066	103.13573880357926	-1.7565746723180047	53.997246000000004	ABalpa	0	0	0	0		0	0	0	0	0
1	1	1	1	-1	251.738999198784	-34.73543387734712	6.806364198697113	51.36323399999999	ABprpp	0	0	0	0		0	0	0	0	0
11	1	11	11	-1	-206.95306699702874	-49.783440405752856	-5.363820538407254	53.997246000000004	ABalap	0	0	0	0		0	0	0	0	0
8	1	8	8	-1	228.90887156481074	-51.34696502783613	-10.832363459517298	56.0106	Cp	0	0	0	0		0	0	0	0	0
10	1	10	10	-1	-64.52570533659188	-101.02070691286077	11.260347805660023	53.997246000000004	ABarap	0	0	0	0		0	0	0	0	0
5	1	5	5	-1	-91.53437347043666	126.38841280569277	-9.916818882227936	53.997246000000004	ABalpp	0	0	0	0		0	0	0	0	0
2	1	2	2	-1	37.68629485021969	-112.93617887048835	-10.34900827329277	53.997246000000004	ABarpp	0	0	0	0		0	0	0	0	0
3	1	3	3	-1	61.26604437463174	-11.396454500617697	11.431036247616039	48.729222	MSpp	0	0	0	0		0	0	0	0	0
26	1	26	26	-1	-151.3901053161814	96.97547047557892	7.736924242325092	48.729222	MSaa	0	0	0	0		0	0	0	0	0
15	1	15	15	-1	52.530848735654715	6.986158058336494	-11.413449025817467	56.0106	Ca	0	0	0	0		0	0	0	0	0
