# Supplementary material for: An Observation-Driven Agent-Based Modeling and Analysis Framework for C. elegans Embryogenesis
Source: PLoS One. 2016 Nov 16;11(11):e0166551. doi: 10.1371/journal.pone.0166551 (PMC5113041; doi:10.1371/journal.pone.0166551)
Supplement: S1 Dataset — The data obtained from our NetLogo code, including the index, name, diameter, position, and mother-daughter relationship of each cell. (ZIP) [file pone.0166551.s005.zip › S1_dataset/outputNucleiTest/t057-nuclei.txt]

4	1	4	4	-1	226.19349713758265	98.57834423917616	6.066987015112649	56.0106	P4	0	0	0	0		0	0	0	0	0
15	1	15	15	-1	51.63582662251918	9.235513111400676	-11.221700727562395	56.0106	Ca	0	0	0	0		0	0	0	0	0
19	1	19	19	-1	-207.56396242885472	100.53363992133099	-2.1463473432576654	53.997246000000004	ABalpa	0	0	0	0		0	0	0	0	0
3	1	3	3	-1	63.92803628484001	-12.584350599418265	11.645266954358181	48.729222	MSpp	0	0	0	0		0	0	0	0	0
23	1	23	23	-1	141.49933871740092	-50.288648749632756	12.261981792083809	51.36323399999999	ABprpa	0	0	0	0		0	0	0	0	0
1	1	1	1	-1	254.2670132216571	-38.436117681340974	6.625267931668904	51.36323399999999	ABprpp	0	0	0	0		0	0	0	0	0
25	1	25	25	-1	-19.511873136398663	4.0408196799316825	10.023229109239661	48.729222	MSpa	0	0	0	0		0	0	0	0	0
18	1	18	18	-1	-249.99537702289763	4.364172170584142	10.265881989483432	53.997246000000004	ABalaa	0	0	0	0		0	0	0	0	0
22	1	22	22	-1	-160.68439818120453	-15.66857888709696	-15.845510547306102	51.36323399999999	ABplaa	0	0	0	0		0	0	0	0	0
7	1	7	7	-1	196.66908080842595	34.29645769369427	-3.2388586036783655	56.0106	Ep	0	0	0	0		0	0	0	0	0
21	1	21	21	-1	21.54779773576262	-155.38212186245892	7.66863237919104	51.36323399999999	ABpraa	0	0	0	0		0	0	0	0	0
16	1	16	16	-1	-104.64795078146429	-122.38001787021919	-8.938923703629882	53.997246000000004	ABarpa	0	0	0	0		0	0	0	0	0
24	1	24	24	-1	-2.7855911249825844	136.39116348687745	-10.887560709200734	51.36323399999999	ABplpa	0	0	0	0		0	0	0	0	0
14	1	14	14	-1	73.90669467866968	71.6864381745739	1.8720685459108788	56.0106	Ea	0	0	0	0		0	0	0	0	0
10	1	10	10	-1	-63.36888511302258	-102.45859477825293	10.859793829342635	53.997246000000004	ABarap	0	0	0	0		0	0	0	0	0
13	1	13	13	-1	-107.96823349982166	116.48550391178915	5.397728544924978	48.729222	MSap	0	0	0	0		0	0	0	0	0
2	1	2	2	-1	39.83066710539114	-112.8551292272322	-10.359446721571958	53.997246000000004	ABarpp	0	0	0	0		0	0	0	0	0
9	1	9	9	-1	157.70086190370785	-125.28428595064875	-0.7951807449403853	51.36323399999999	ABprap	0	0	0	0		0	0	0	0	0
11	1	11	11	-1	-205.81550018072886	-50.3352339545425	-6.03685486656469	53.997246000000004	ABalap	0	0	0	0		0	0	0	0	0
26	1	26	26	-1	-150.1019883386863	96.243986023712	7.996300395967948	48.729222	MSaa	0	0	0	0		0	0	0	0	0
20	1	20	20	-1	271.87881171180436	74.47092315062598	1.402756066029042	56.0106	D	0	0	0	0		0	0	0	0	0
12	1	12	12	-1	-26.926737482339277	-15.355189961236267	-13.405606861032771	51.36323399999999	ABplap	0	0	0	0		0	0	0	0	0
6	1	6	6	-1	107.14049586202637	111.49147703450438	-13.951195724313033	51.36323399999999	ABplpp	0	0	0	0		0	0	0	0	0
5	1	5	5	-1	-90.0286279307517	124.82631183854753	-10.445434963884589	53.997246000000004	ABalpp	0	0	0	0		0	0	0	0	0
8	1	8	8	-1	233.26710840615132	-50.87176528104099	-10.64808190899334	56.0106	Cp	0	0	0	0		0	0	0	0	0
17	1	17	17	-1	-170.5998189366953	-46.758944667051935	12.689839400437842	53.997246000000004	ABaraa	0	0	0	0		0	0	0	0	0
