# Supplementary material for: An Observation-Driven Agent-Based Modeling and Analysis Framework for C. elegans Embryogenesis
Source: PLoS One. 2016 Nov 16;11(11):e0166551. doi: 10.1371/journal.pone.0166551 (PMC5113041; doi:10.1371/journal.pone.0166551)
Supplement: S1 Dataset — The data obtained from our NetLogo code, including the index, name, diameter, position, and mother-daughter relationship of each cell. (ZIP) [file pone.0166551.s005.zip › S1_dataset/outputNucleiTest/t058-nuclei.txt]

10	1	10	10	-1	-62.21206488945327	-103.89648264364509	10.459239853025247	53.997246000000004	ABarap	0	0	0	0		0	0	0	0	0
14	1	14	14	-1	69.3602886253108	70.91953641704431	1.9585655255943843	56.0106	Ea	0	0	0	0		0	0	0	0	0
13	1	13	13	-1	-102.27014424103184	118.0918877585664	5.490988081660154	48.729222	MSap	0	0	0	0		0	0	0	0	0
19	1	19	19	-1	-211.3276717165388	97.93154103908272	-2.5361200141973343	53.997246000000004	ABalpa	0	0	0	0		0	0	0	0	0
4	1	4	4	-1	223.02353731735212	98.72243650825727	6.362987720266943	56.0106	P4	0	0	0	0		0	0	0	0	0
25	1	25	25	-1	-21.182331640621964	4.922794598208643	10.071025791561206	48.729222	MSpa	0	0	0	0		0	0	0	0	0
1	1	1	1	-1	256.79502724453016	-42.13680148533483	6.444171664640695	51.36323399999999	ABprpp	0	0	0	0		0	0	0	0	0
5	1	5	5	-1	-88.52288239106673	123.2642108714023	-10.974051045541241	53.997246000000004	ABalpp	0	0	0	0		0	0	0	0	0
15	1	15	15	27	50.74080450938366	11.484868164464858	-11.02995242930732	56.0106	Ca	0	0	0	0		0	0	0	0	0
9	1	9	9	-1	161.626633948221	-124.79083287090887	-1.3114193080988172	51.36323399999999	ABprap	0	0	0	0		0	0	0	0	0
22	1	22	22	-1	-157.41833048103607	-13.721183102997061	-15.924416900606985	51.36323399999999	ABplaa	0	0	0	0		0	0	0	0	0
20	1	20	20	-1	270.7527244360594	75.10240312675369	1.507814157075439	56.0106	D	0	0	0	0		0	0	0	0	0
8	1	8	8	28	237.6253452474919	-50.396565534245866	-10.463800358469383	56.0106	Cp	0	0	0	0		0	0	0	0	0
11	1	11	11	-1	-204.67793336442895	-50.88702750333214	-6.709889194722126	53.997246000000004	ABalap	0	0	0	0		0	0	0	0	0
24	1	24	24	-1	-1.986413082895088	137.53156699900762	-10.779915365926586	51.36323399999999	ABplpa	0	0	0	0		0	0	0	0	0
2	1	2	2	-1	41.9750393605626	-112.77407958397605	-10.369885169851147	53.997246000000004	ABarpp	0	0	0	0		0	0	0	0	0
23	1	23	23	-1	139.04081939734104	-54.75928815368462	12.248896281400748	51.36323399999999	ABprpa	0	0	0	0		0	0	0	0	0
7	1	7	7	-1	195.6895548266755	32.55741282376613	-3.3002146939589703	56.0106	Ep	0	0	0	0		0	0	0	0	0
26	1	26	26	-1	-148.81387136119122	95.51250157184508	8.255676549610804	48.729222	MSaa	0	0	0	0		0	0	0	0	0
17	1	17	17	-1	-171.74404899749482	-46.16274480962747	12.272152009893816	53.997246000000004	ABaraa	0	0	0	0		0	0	0	0	0
16	1	16	16	-1	-107.75570464242934	-121.92481289754491	-9.081318270076395	53.997246000000004	ABarpa	0	0	0	0		0	0	0	0	0
6	1	6	6	-1	110.97559788980165	111.76203955565381	-13.86935865181449	51.36323399999999	ABplpp	0	0	0	0		0	0	0	0	0
12	1	12	12	-1	-19.70416790737669	-13.731739301037202	-13.246185540992224	51.36323399999999	ABplap	0	0	0	0		0	0	0	0	0
3	1	3	3	-1	66.59002819504829	-13.772246698218833	11.859497661100326	48.729222	MSpp	0	0	0	0		0	0	0	0	0
21	1	21	21	-1	20.587671589700708	-156.14176970652412	7.387740655480121	51.36323399999999	ABpraa	0	0	0	0		0	0	0	0	0
18	1	18	18	-1	-249.2983027992007	5.607319952944214	9.975593978649163	53.997246000000004	ABalaa	0	0	0	0		0	0	0	0	0
