# Supplementary material for: An Observation-Driven Agent-Based Modeling and Analysis Framework for C. elegans Embryogenesis
Source: PLoS One. 2016 Nov 16;11(11):e0166551. doi: 10.1371/journal.pone.0166551 (PMC5113041; doi:10.1371/journal.pone.0166551)
Supplement: S1 Dataset — The data obtained from our NetLogo code, including the index, name, diameter, position, and mother-daughter relationship of each cell. (ZIP) [file pone.0166551.s005.zip › S1_dataset/outputNucleiTest/t059-nuclei.txt]

9	1	9	9	-1	165.55240599273418	-124.29737979116898	-1.8276578712572467	51.36323399999999	ABprap	0	0	0	0		0	0	0	0	0
5	1	5	5	-1	-87.01713685138176	121.70210990425707	-11.502667127197894	53.997246000000004	ABalpp	0	0	0	0		0	0	0	0	0
4	1	4	4	-1	219.8535774971216	98.8665287773384	6.658988425421239	56.0106	P4	0	0	0	0		0	0	0	0	0
22	1	22	22	-1	-154.1522627808676	-11.773787318897163	-16.003323253907833	51.36323399999999	ABplaa	0	0	0	0		0	0	0	0	0
7	1	7	7	-1	194.71002884492506	30.81836795383798	-3.361570784239575	56.0106	Ep	0	0	0	0		0	0	0	0	0
28	1	28	28	-1	239.86701547727068	-51.80839643294725	-10.447990440284247	48.729222	Cpa	0	0	0	0		0	0	0	0	0
16	1	16	16	-1	-110.86345850339437	-121.46960792487062	-9.223712836522907	53.997246000000004	ABarpa	0	0	0	0		0	0	0	0	0
12	1	12	12	-1	-12.481598332414183	-12.108288640838136	-13.086764220951675	51.36323399999999	ABplap	0	0	0	0		0	0	0	0	0
1	1	1	1	-1	259.32304126740326	-45.83748528932868	6.263075397612487	51.36323399999999	ABprpp	0	0	0	0		0	0	0	0	0
3	1	3	3	-1	69.25202010525655	-14.960142797019401	12.07372836784247	48.729222	MSpp	0	0	0	0		0	0	0	0	0
13	1	13	13	-1	-96.57205498224204	119.69827160534365	5.58424761839533	48.729222	MSap	0	0	0	0		0	0	0	0	0
24	1	24	24	-1	-1.1872350408075945	138.67197051113777	-10.67227002265244	51.36323399999999	ABplpa	0	0	0	0		0	0	0	0	0
23	1	23	23	-1	136.58230007728116	-59.229927557736495	12.235810770717686	51.36323399999999	ABprpa	0	0	0	0		0	0	0	0	0
17	1	17	17	-1	-172.8882790582943	-45.566544952203216	11.854464619349791	53.997246000000004	ABaraa	0	0	0	0		0	0	0	0	0
27	1	27	27	-1	46.548959055617644	10.485838892916279	-10.967201099089376	48.729222	Caa	0	0	0	0		0	0	0	0	0
18	1	18	18	-1	-248.60122857550377	6.85046773530432	9.685305967814896	53.997246000000004	ABalaa	0	0	0	0		0	0	0	0	0
8	1	8	8	-1	242.17021802634525	-49.072890414061504	-10.2321393018808	48.729222	Cpp	0	0	0	0		0	0	0	0	0
6	1	6	6	-1	114.81069991757691	112.03260207680323	-13.78752157931595	51.36323399999999	ABplpp	0	0	0	0		0	0	0	0	0
20	1	20	20	-1	269.62663716031443	75.73388310288139	1.612872248121836	56.0106	D	0	0	0	0		0	0	0	0	0
26	1	26	26	-1	-147.5257543836961	94.78101711997816	8.515052703253662	48.729222	MSaa	0	0	0	0		0	0	0	0	0
19	1	19	19	-1	-215.09138100422285	95.32944215683446	-2.9258926851370033	53.997246000000004	ABalpa	0	0	0	0		0	0	0	0	0
10	1	10	10	-1	-61.05524466588397	-105.33437050903724	10.058685876707859	53.997246000000004	ABarap	0	0	0	0		0	0	0	0	0
2	1	2	2	-1	44.11941161573405	-112.6930299407199	-10.380323618130333	53.997246000000004	ABarpp	0	0	0	0		0	0	0	0	0
25	1	25	25	-1	-22.85279014484526	5.804769516485601	10.118822473882751	48.729222	MSpa	0	0	0	0		0	0	0	0	0
14	1	14	14	-1	64.81388257195191	70.15263465951473	2.04506250527789	56.0106	Ea	0	0	0	0		0	0	0	0	0
15	1	15	15	-1	51.91932957030265	14.289971729629851	-10.864786088704843	48.729222	Cap	0	0	0	0		0	0	0	0	0
11	1	11	11	-1	-203.54036654812907	-51.43882105212179	-7.382923522879562	53.997246000000004	ABalap	0	0	0	0		0	0	0	0	0
21	1	21	21	-1	19.627545443638795	-156.90141755058931	7.106848931769202	51.36323399999999	ABpraa	0	0	0	0		0	0	0	0	0
