# Supplementary material for: An Observation-Driven Agent-Based Modeling and Analysis Framework for C. elegans Embryogenesis
Source: PLoS One. 2016 Nov 16;11(11):e0166551. doi: 10.1371/journal.pone.0166551 (PMC5113041; doi:10.1371/journal.pone.0166551)
Supplement: S1 Dataset — The data obtained from our NetLogo code, including the index, name, diameter, position, and mother-daughter relationship of each cell. (ZIP) [file pone.0166551.s005.zip › S1_dataset/outputNucleiTest/t060-nuclei.txt]

8	1	8	8	-1	247.9282243990317	-42.23412536684714	-9.692511455872141	48.729222	Cpp	0	0	0	0		0	0	0	0	0
26	1	26	26	-1	-146.237637406201	94.04953266811124	8.774428856896519	48.729222	MSaa	0	0	0	0		0	0	0	0	0
6	1	6	6	-1	118.64580194535219	112.30316459795266	-13.705684506817407	51.36323399999999	ABplpp	0	0	0	0		0	0	0	0	0
11	1	11	11	-1	-202.40279973182916	-51.99061460091143	-8.055957851036988	53.997246000000004	ABalap	0	0	0	0		0	0	0	0	0
21	1	21	21	-1	18.66741929757688	-157.6610653946545	6.8259572080582815	51.36323399999999	ABpraa	0	0	0	0		0	0	0	0	0
18	1	18	18	-1	-247.90415435180685	8.09361551766443	9.395017956980627	53.997246000000004	ABalaa	0	0	0	0		0	0	0	0	0
9	1	9	9	-1	169.47817803724737	-123.8039267114291	-2.343896434415685	51.36323399999999	ABprap	0	0	0	0		0	0	0	0	0
4	1	4	4	-1	216.68361767689106	99.01062104641952	6.954989130575533	56.0106	P4	0	0	0	0		0	0	0	0	0
7	1	7	7	-1	193.73050286317462	29.079323083909838	-3.42292687452018	56.0106	Ep	0	0	0	0		0	0	0	0	0
17	1	17	17	-1	-174.03250911909382	-44.970345094779056	11.436777228805765	53.997246000000004	ABaraa	0	0	0	0		0	0	0	0	0
5	1	5	5	-1	-85.5113913116968	120.14000893711184	-12.031283208854546	53.997246000000004	ABalpp	0	0	0	0		0	0	0	0	0
20	1	20	20	-1	268.5005498845694	76.3653630790091	1.7179303391682332	56.0106	D	0	0	0	0		0	0	0	0	0
1	1	1	1	-1	261.85105529027635	-49.538169093322836	6.081979130584278	51.36323399999999	ABprpp	0	0	0	0		0	0	0	0	0
22	1	22	22	-1	-150.88619508069914	-9.826391534797267	-16.082229607208678	51.36323399999999	ABplaa	0	0	0	0		0	0	0	0	0
15	1	15	15	-1	57.57235116470771	18.294322084065183	-10.75698081461586	48.729222	Cap	0	0	0	0		0	0	0	0	0
25	1	25	25	-1	-24.523248649068705	6.686744434762523	10.166619156204298	48.729222	MSpa	0	0	0	0		0	0	0	0	0
16	1	16	16	-1	-113.97121236435942	-121.01440295219633	-9.36610740296942	53.997246000000004	ABarpa	0	0	0	0		0	0	0	0	0
24	1	24	24	-1	-0.38805699872010774	139.81237402326792	-10.564624679378293	51.36323399999999	ABplpa	0	0	0	0		0	0	0	0	0
23	1	23	23	-1	134.12378075722128	-63.70056696178837	12.222725260034624	51.36323399999999	ABprpa	0	0	0	0		0	0	0	0	0
27	1	27	27	-1	35.2429158668072	2.4771381840455584	-11.18281164726734	48.729222	Caa	0	0	0	0		0	0	0	0	0
3	1	3	3	-1	71.91401201546482	-16.14803889581997	12.287959074584615	48.729222	MSpp	0	0	0	0		0	0	0	0	0
13	1	13	13	-1	-90.87396572345209	121.3046554521209	5.677507155130507	48.729222	MSap	0	0	0	0		0	0	0	0	0
10	1	10	10	-1	-59.898424442314656	-106.77225837442941	9.658131900390469	53.997246000000004	ABarap	0	0	0	0		0	0	0	0	0
12	1	12	12	-1	-5.259028757451611	-10.484837980639071	-12.927342900911128	51.36323399999999	ABplap	0	0	0	0		0	0	0	0	0
2	1	2	2	-1	46.263783870905556	-112.61198029746375	-10.390762066409522	53.997246000000004	ABarpp	0	0	0	0		0	0	0	0	0
14	1	14	14	-1	60.267476518593014	69.38573290198515	2.1315594849613957	56.0106	Ea	0	0	0	0		0	0	0	0	0
28	1	28	28	-1	228.3510027318978	-65.48592652737597	-11.527246132301457	48.729222	Cpa	0	0	0	0		0	0	0	0	0
19	1	19	19	-1	-218.85509029190692	92.72734327458619	-3.315665356076672	53.997246000000004	ABalpa	0	0	0	0		0	0	0	0	0
