# Supplementary material for: An Observation-Driven Agent-Based Modeling and Analysis Framework for C. elegans Embryogenesis
Source: PLoS One. 2016 Nov 16;11(11):e0166551. doi: 10.1371/journal.pone.0166551 (PMC5113041; doi:10.1371/journal.pone.0166551)
Supplement: S1 Dataset — The data obtained from our NetLogo code, including the index, name, diameter, position, and mother-daughter relationship of each cell. (ZIP) [file pone.0166551.s005.zip › S1_dataset/outputNucleiTest/t061-nuclei.txt]

9	1	9	9	-1	173.40395008176054	-123.3104736316892	-2.8601349975741277	51.36323399999999	ABprap	0	0	0	0		0	0	0	0	0
3	1	3	3	-1	74.57600392567309	-17.335934994620537	12.50218978132676	48.729222	MSpp	0	0	0	0		0	0	0	0	0
24	1	24	24	-1	0.41112104336737926	140.95277753539807	-10.456979336104144	51.36323399999999	ABplpa	0	0	0	0		0	0	0	0	0
8	1	8	8	-1	250.9613598079284	-37.39214893891006	-9.515551000871865	48.729222	Cpp	0	0	0	0		0	0	0	0	0
28	1	28	28	-1	223.22191946077135	-70.03397459100927	-12.00782160893248	48.729222	Cpa	0	0	0	0		0	0	0	0	0
19	1	19	19	-1	-222.61879957959098	90.12524439233792	-3.7054380270163407	53.997246000000004	ABalpa	0	0	0	0		0	0	0	0	0
14	1	14	14	-1	55.72107046523412	68.61883114445557	2.2180564646449015	56.0106	Ea	0	0	0	0		0	0	0	0	0
5	1	5	5	-1	-84.00564577201183	118.57790796996662	-12.559899290511199	53.997246000000004	ABalpp	0	0	0	0		0	0	0	0	0
26	1	26	26	-1	-144.9495204287059	93.31804821624432	9.033805010539375	48.729222	MSaa	0	0	0	0		0	0	0	0	0
1	1	1	1	-1	264.37906931314944	-53.238852897316995	5.9008828635560695	51.36323399999999	ABprpp	0	0	0	0		0	0	0	0	0
20	1	20	20	-1	267.37446260882444	76.99684305513682	1.8229884302146302	56.0106	D	0	0	0	0		0	0	0	0	0
12	1	12	12	-1	1.963540817510959	-8.861387320440006	-12.76792158087058	51.36323399999999	ABplap	0	0	0	0		0	0	0	0	0
10	1	10	10	-1	-58.74160421874535	-108.21014623982157	9.25757792407308	53.997246000000004	ABarap	0	0	0	0		0	0	0	0	0
6	1	6	6	-1	122.48090397312747	112.57372711910209	-13.623847434318867	51.36323399999999	ABplpp	0	0	0	0		0	0	0	0	0
7	1	7	7	-1	192.75097688142418	27.340278213981694	-3.484282964800785	56.0106	Ep	0	0	0	0		0	0	0	0	0
13	1	13	13	-1	-85.17587646466166	122.91103929889815	5.770766691865683	48.729222	MSap	0	0	0	0		0	0	0	0	0
11	1	11	11	-1	-201.26523291552928	-52.542408149701075	-8.728992179194371	53.997246000000004	ABalap	0	0	0	0		0	0	0	0	0
4	1	4	4	-1	213.51365785666053	99.15471331550063	7.250989835729828	56.0106	P4	0	0	0	0		0	0	0	0	0
2	1	2	2	-1	48.408156126077316	-112.53093065420761	-10.401200514688709	53.997246000000004	ABarpp	0	0	0	0		0	0	0	0	0
23	1	23	23	-1	131.6652614371614	-68.17120636584023	12.209639749351561	51.36323399999999	ABprpa	0	0	0	0		0	0	0	0	0
17	1	17	17	-1	-175.1767391798933	-44.374145237354895	11.019089838261738	53.997246000000004	ABaraa	0	0	0	0		0	0	0	0	0
25	1	25	25	-1	-26.19370715329216	7.568719353039445	10.214415838525843	48.729222	MSpa	0	0	0	0		0	0	0	0	0
18	1	18	18	-1	-247.20708012810994	9.33676330002454	9.104729946146358	53.997246000000004	ABalaa	0	0	0	0		0	0	0	0	0
22	1	22	22	-1	-147.62012738053065	-7.878995750697369	-16.161135960509526	51.36323399999999	ABplaa	0	0	0	0		0	0	0	0	0
16	1	16	16	-1	-117.07896622532445	-120.55919797952205	-9.508501969415931	53.997246000000004	ABarpa	0	0	0	0		0	0	0	0	0
27	1	27	27	-1	34.201095186264666	0.6613120101032661	-11.295213583447824	48.729222	Caa	0	0	0	0		0	0	0	0	0
15	1	15	15	-1	61.95591700865361	21.016192236404176	-10.86784187836723	48.729222	Cap	0	0	0	0		0	0	0	0	0
21	1	21	21	-1	17.707293151514968	-158.4207132387197	6.545065484347362	51.36323399999999	ABpraa	0	0	0	0		0	0	0	0	0
