# Supplementary material for: An Observation-Driven Agent-Based Modeling and Analysis Framework for C. elegans Embryogenesis
Source: PLoS One. 2016 Nov 16;11(11):e0166551. doi: 10.1371/journal.pone.0166551 (PMC5113041; doi:10.1371/journal.pone.0166551)
Supplement: S1 Dataset — The data obtained from our NetLogo code, including the index, name, diameter, position, and mother-daughter relationship of each cell. (ZIP) [file pone.0166551.s005.zip › S1_dataset/outputNucleiTest/t062-nuclei.txt]

2	1	2	2	-1	50.552528381249076	-112.44988101095146	-10.411638962967897	53.997246000000004	ABarpp	0	0	0	0		0	0	0	0	0
16	1	16	16	29	-120.1867200862895	-120.10399300684777	-9.650896535862444	53.997246000000004	ABarpa	0	0	0	0		0	0	0	0	0
27	1	27	27	-1	35.4634877218639	0.23572297665510977	-11.384446239383976	48.729222	Caa	0	0	0	0		0	0	0	0	0
5	1	5	5	30	-82.49990023232687	117.01580700282139	-13.088515372167851	53.997246000000004	ABalpp	0	0	0	0		0	0	0	0	0
14	1	14	14	-1	51.17466441187523	67.85192938692599	2.3045534443284073	56.0106	Ea	0	0	0	0		0	0	0	0	0
21	1	21	21	-1	16.747167005453054	-159.1803610827849	6.264173760636443	51.36323399999999	ABpraa	0	0	0	0		0	0	0	0	0
17	1	17	17	31	-176.32096924069282	-43.777945379930735	10.601402447717714	53.997246000000004	ABaraa	0	0	0	0		0	0	0	0	0
22	1	22	22	-1	-144.35405968036218	-5.931599966597472	-16.24004231381037	51.36323399999999	ABplaa	0	0	0	0		0	0	0	0	0
10	1	10	10	32	-57.584783995176046	-109.64803410521372	8.857023947755692	53.997246000000004	ABarap	0	0	0	0		0	0	0	0	0
18	1	18	18	-1	-246.51000590441302	10.57991108238465	8.814441935312091	53.997246000000004	ABalaa	0	0	0	0		0	0	0	0	0
25	1	25	25	-1	-27.864165657515613	8.450694271316367	10.262212520847388	48.729222	MSpa	0	0	0	0		0	0	0	0	0
15	1	15	15	-1	66.05450299025154	23.450158669905218	-11.027791303674595	48.729222	Cap	0	0	0	0		0	0	0	0	0
4	1	4	4	-1	210.34369803643	99.29880558458174	7.5469905408841225	56.0106	P4	0	0	0	0		0	0	0	0	0
23	1	23	23	-1	129.20674211710153	-72.64184576989211	12.196554238668499	51.36323399999999	ABprpa	0	0	0	0		0	0	0	0	0
11	1	11	11	-1	-200.1276660992294	-53.09420169849072	-9.402026507351755	53.997246000000004	ABalap	0	0	0	0		0	0	0	0	0
1	1	1	1	-1	266.90708333602254	-56.93953670131116	5.719786596527861	51.36323399999999	ABprpp	0	0	0	0		0	0	0	0	0
12	1	12	12	-1	9.18611039247354	-7.23793666024094	-12.608500260830033	51.36323399999999	ABplap	0	0	0	0		0	0	0	0	0
24	1	24	24	-1	1.210299085454866	142.09318104752825	-10.349333992829997	51.36323399999999	ABplpa	0	0	0	0		0	0	0	0	0
28	1	28	28	-1	221.79053220105072	-69.29653305786627	-12.14179275033992	48.729222	Cpa	0	0	0	0		0	0	0	0	0
13	1	13	13	-1	-79.47778720587122	124.5174231456754	5.86402622860086	48.729222	MSap	0	0	0	0		0	0	0	0	0
6	1	6	6	-1	126.31600600090273	112.8442896402515	-13.542010361820326	51.36323399999999	ABplpp	0	0	0	0		0	0	0	0	0
3	1	3	3	-1	77.23799583588136	-18.523831093421105	12.716420488068902	48.729222	MSpp	0	0	0	0		0	0	0	0	0
19	1	19	19	33	-226.38250886727505	87.52314551008965	-4.095210697956009	53.997246000000004	ABalpa	0	0	0	0		0	0	0	0	0
7	1	7	7	-1	191.7714508996737	25.601233344053547	-3.54563905508139	56.0106	Ep	0	0	0	0		0	0	0	0	0
26	1	26	26	-1	-143.6614034512108	92.5865637643774	9.293181164182231	48.729222	MSaa	0	0	0	0		0	0	0	0	0
8	1	8	8	-1	252.41693834305215	-33.70620802739667	-9.54855587750802	48.729222	Cpp	0	0	0	0		0	0	0	0	0
20	1	20	20	-1	266.2483753330795	77.62832303126453	1.9280465212610274	56.0106	D	0	0	0	0		0	0	0	0	0
9	1	9	9	34	177.3297221262737	-122.81702055194933	-3.3763735607325707	51.36323399999999	ABprap	0	0	0	0		0	0	0	0	0
