# Supplementary material for: An Observation-Driven Agent-Based Modeling and Analysis Framework for C. elegans Embryogenesis
Source: PLoS One. 2016 Nov 16;11(11):e0166551. doi: 10.1371/journal.pone.0166551 (PMC5113041; doi:10.1371/journal.pone.0166551)
Supplement: S1 Dataset — The data obtained from our NetLogo code, including the index, name, diameter, position, and mother-daughter relationship of each cell. (ZIP) [file pone.0166551.s005.zip › S1_dataset/outputNucleiTest/t063-nuclei.txt]

17	1	17	17	-1	-176.07072079893868	-42.225548114471735	10.334860445416256	46.97760402	ABaraap	0	0	0	0		0	0	0	0	0
9	1	9	9	-1	181.94927355767155	-121.40675879190762	-3.681244317408285	44.686013579999994	ABprapp	0	0	0	0		0	0	0	0	0
24	1	24	24	-1	2.0094771275423597	143.2335845596584	-10.24168864955585	51.36323399999999	ABplpa	0	0	0	0		0	0	0	0	0
18	1	18	18	35	-245.8129316807161	11.823058864744759	8.524153924477822	53.997246000000004	ABalaa	0	0	0	0		0	0	0	0	0
21	1	21	21	36	15.787040859391142	-159.9400089268501	5.983282036925524	51.36323399999999	ABpraa	0	0	0	0		0	0	0	0	0
6	1	6	6	-1	130.151108028678	113.11485216140093	-13.460173289321784	51.36323399999999	ABplpp	0	0	0	0		0	0	0	0	0
4	1	4	4	-1	207.17373821619947	99.44289785366287	7.842991246038418	56.0106	P4	0	0	0	0		0	0	0	0	0
11	1	11	11	37	-198.9900992829295	-53.64599524728036	-10.075060835509138	53.997246000000004	ABalap	0	0	0	0		0	0	0	0	0
13	1	13	13	-1	-73.77969794708079	126.12380699245264	5.957285765336036	48.729222	MSap	0	0	0	0		0	0	0	0	0
30	1	30	30	-1	-80.9941546926419	115.45370603567616	-13.617131453824504	46.97760402	ABalppa	0	0	0	0		0	0	0	0	0
7	1	7	7	-1	190.79192491792327	23.862188474125404	-3.606995145361995	56.0106	Ep	0	0	0	0		0	0	0	0	0
32	1	32	32	-1	-64.389015708595	-117.81375581842009	8.215358903749946	46.97760402	ABarapa	0	0	0	0		0	0	0	0	0
31	1	31	31	-1	-179.56761827011988	-45.45186025303075	10.132036715014966	46.97760402	ABaraaa	0	0	0	0		0	0	0	0	0
23	1	23	23	-1	126.74822279704165	-77.11248517394398	12.183468727985439	51.36323399999999	ABprpa	0	0	0	0		0	0	0	0	0
29	1	29	29	-1	-123.62639353805503	-119.95381277355219	-9.84209738302606	46.97760402	ABarpaa	0	0	0	0		0	0	0	0	0
12	1	12	12	38	16.408679967436072	-5.614486000041871	-12.449078940789486	51.36323399999999	ABplap	0	0	0	0		0	0	0	0	0
3	1	3	3	-1	79.89998774608964	-19.711727192221673	12.930651194811047	48.729222	MSpp	0	0	0	0		0	0	0	0	0
1	1	1	1	39	269.43509735889563	-60.64022050530532	5.538690329499652	51.36323399999999	ABprpp	0	0	0	0		0	0	0	0	0
28	1	28	28	-1	220.3591449413301	-68.55909152472326	-12.275763891747362	48.729222	Cpa	0	0	0	0		0	0	0	0	0
15	1	15	15	-1	70.15308897184946	25.88412510340626	-11.187740728981963	48.729222	Cap	0	0	0	0		0	0	0	0	0
5	1	5	5	-1	-80.9941546926419	115.45370603567616	-13.617131453824504	46.97760402	ABalppp	0	0	0	0		0	0	0	0	0
8	1	8	8	-1	253.87251687817587	-30.020267115883275	-9.581560754144176	48.729222	Cpp	0	0	0	0		0	0	0	0	0
19	1	19	19	-1	-229.81742633716075	85.17464377727848	-4.43780798035538	46.97760402	ABalpap	0	0	0	0		0	0	0	0	0
16	1	16	16	-1	-122.97312645880604	-119.51903591311783	-9.761768233628075	46.97760402	ABarpap	0	0	0	0		0	0	0	0	0
22	1	22	22	40	-141.08799198019372	-3.9842041824976095	-16.31894866711122	51.36323399999999	ABplaa	0	0	0	0		0	0	0	0	0
26	1	26	26	-1	-142.3732864737157	91.85507931251057	9.552557317825089	48.729222	MSaa	0	0	0	0		0	0	0	0	0
25	1	25	25	-1	-29.534624161739067	9.33266918959329	10.310009203168933	48.729222	MSpa	0	0	0	0		0	0	0	0	0
34	1	34	34	-1	176.531029159181	-124.57661995059232	-3.8765449581717935	44.686013579999994	ABprapa	0	0	0	0		0	0	0	0	0
33	1	33	33	-1	-230.42743086178743	84.67406221719204	-4.5403568788823065	46.97760402	ABalpaa	0	0	0	0		0	0	0	0	0
10	1	10	10	-1	-53.60425802668192	-106.28411718130621	8.977579481599872	46.97760402	ABarapp	0	0	0	0		0	0	0	0	0
27	1	27	27	-1	36.72588025746313	-0.18986605679304555	-11.473678895320129	48.729222	Caa	0	0	0	0		0	0	0	0	0
20	1	20	20	-1	265.1222880573345	78.25980300739224	2.0331046123074246	56.0106	D	0	0	0	0		0	0	0	0	0
14	1	14	14	-1	46.62825835851634	67.08502762939641	2.3910504240119126	56.0106	Ea	0	0	0	0		0	0	0	0	0
2	1	2	2	-1	52.696900636420835	-112.36883136769531	-10.422077411247084	53.997246000000004	ABarpp	0	0	0	0		0	0	0	0	0
