# Supplementary material for: An Observation-Driven Agent-Based Modeling and Analysis Framework for C. elegans Embryogenesis
Source: PLoS One. 2016 Nov 16;11(11):e0166551. doi: 10.1371/journal.pone.0166551 (PMC5113041; doi:10.1371/journal.pone.0166551)
Supplement: S1 Dataset — The data obtained from our NetLogo code, including the index, name, diameter, position, and mother-daughter relationship of each cell. (ZIP) [file pone.0166551.s005.zip › S1_dataset/outputNucleiTest/t064-nuclei.txt]

9	1	9	9	37	178.96575270827333	-122.61137760502632	-3.591590138648426	51.36323399999999	ABprap	0	0	0	0		0	0	0	0	0
5	1	5	5	38	139.7630254698068	113.79144153904163	-13.255458296247745	51.36323399999999	ABplpp	0	0	0	0		0	0	0	0	0
22	1	22	22	-1	-245.5193835576211	12.311553980819905	8.441969832578001	46.97760402	ABalaap	0	0	0	0		0	0	0	0	0
2	1	2	2	-1	56.85406595662979	-112.17453633360844	-10.367546342332984	46.97760402	ABarppp	0	0	0	0		0	0	0	0	0
28	1	28	28	-1	37.04669039799873	-3.1845655224824037	-11.744431161624743	48.729222	Caa	0	0	0	0		0	0	0	0	0
23	1	23	23	-1	123.63968954572944	-82.79497183323033	12.165506043142988	51.36323399999999	ABprpa	0	0	0	0		0	0	0	0	0
11	1	11	11	-1	-52.53477995727439	-105.1258042577788	9.055784165883654	46.97760402	ABarapp	0	0	0	0		0	0	0	0	0
14	1	14	14	-1	38.28949423563542	65.7055549499349	2.550819481038848	56.0106	Ea	0	0	0	0		0	0	0	0	0
20	1	20	20	39	4.057348219700591	146.156296718457	-9.965800474633754	51.36323399999999	ABplpa	0	0	0	0		0	0	0	0	0
27	1	27	27	-1	217.28281534564158	-67.56428126448448	-12.56364707173572	48.729222	Cpa	0	0	0	0		0	0	0	0	0
19	1	19	19	-1	-220.76127937663568	92.60260320495863	-2.9172699522928496	46.97760402	ABalpap	0	0	0	0		0	0	0	0	0
26	1	26	26	-1	-24.760771915540854	7.799039046596764	10.253029727889235	48.729222	MSpa	0	0	0	0		0	0	0	0	0
32	1	32	32	-1	-81.41985917163142	115.0411869185612	-13.730307595867691	46.97760402	ABalppa	0	0	0	0		0	0	0	0	0
7	1	7	7	-1	188.5642807460599	19.849713359367698	-3.749286931838205	56.0106	Ep	0	0	0	0		0	0	0	0	0
17	1	17	17	-1	-166.7358312298215	-35.070788418758376	10.868045042578053	46.97760402	ABaraap	0	0	0	0		0	0	0	0	0
25	1	25	25	-1	-141.7798839471671	91.02807959467165	9.824573904547542	48.729222	MSaa	0	0	0	0		0	0	0	0	0
29	1	29	29	-1	-194.61189061312004	-59.512149218704835	9.269960352445025	46.97760402	ABaraaa	0	0	0	0		0	0	0	0	0
6	1	6	6	-1	-80.75608198784087	115.63226915569865	-13.569581042827958	46.97760402	ABalppp	0	0	0	0		0	0	0	0	0
15	1	15	15	-1	83.24291219748109	33.83544656973473	-11.615513609626673	48.729222	Cap	0	0	0	0		0	0	0	0	0
18	1	18	18	-1	15.238025815732366	-160.36419018526368	5.789029118870494	44.686013579999994	ABpraap	0	0	0	0		0	0	0	0	0
13	1	13	13	-1	-68.5153285564051	127.63780064382188	6.009269500059495	48.729222	MSap	0	0	0	0		0	0	0	0	0
36	1	36	36	-1	54.583530507963076	-112.37187831594008	-10.580790727099552	46.97760402	ABarppa	0	0	0	0		0	0	0	0	0
34	1	34	34	-1	-66.54804683969023	-120.10693856278515	8.065386356705842	46.97760402	ABarapa	0	0	0	0		0	0	0	0	0
1	1	1	1	-1	267.6284559534078	-58.01247999552937	5.668224112936468	51.36323399999999	ABprpp	0	0	0	0		0	0	0	0	0
10	1	10	10	40	-199.8218761220464	-53.22127568467176	-9.620469874276214	53.997246000000004	ABalap	0	0	0	0		0	0	0	0	0
31	1	31	31	-1	14.687108602522983	-160.83068225204937	5.728750286173772	44.686013579999994	ABpraaa	0	0	0	0		0	0	0	0	0
4	1	4	4	-1	214.56709395439725	99.67044791563691	7.15797892512393	56.0106	P4	0	0	0	0		0	0	0	0	0
33	1	33	33	-1	-245.74878991036576	12.016783389024539	8.416760677103495	46.97760402	ABalaaa	0	0	0	0		0	0	0	0	0
30	1	30	30	-1	-248.46331590797556	69.8697740133786	-7.574306447194375	46.97760402	ABalpaa	0	0	0	0		0	0	0	0	0
12	1	12	12	41	20.842257243702793	-4.618781602098601	-12.351714956355561	51.36323399999999	ABplap	0	0	0	0		0	0	0	0	0
35	1	35	35	-1	-131.86422448562553	-125.41209290368572	-10.85276734800938	46.97760402	ABarpaa	0	0	0	0		0	0	0	0	0
24	1	24	24	-1	267.4562828717493	76.3927382194156	1.8052409285001012	56.0106	D	0	0	0	0		0	0	0	0	0
16	1	16	16	-1	-118.89909548315752	-116.78325140550426	-9.258507025262666	46.97760402	ABarpap	0	0	0	0		0	0	0	0	0
8	1	8	8	-1	256.892536324939	-22.607948384523723	-9.629414727578975	48.729222	Cpp	0	0	0	0		0	0	0	0	0
21	1	21	21	42	-141.81949098308147	-4.408330146731961	-16.301325862582896	51.36323399999999	ABplaa	0	0	0	0		0	0	0	0	0
3	1	3	3	-1	72.43386287385388	-16.84811320940241	12.415802479656143	48.729222	MSpp	0	0	0	0		0	0	0	0	0
