# Supplementary material for: An Observation-Driven Agent-Based Modeling and Analysis Framework for C. elegans Embryogenesis
Source: PLoS One. 2016 Nov 16;11(11):e0166551. doi: 10.1371/journal.pone.0166551 (PMC5113041; doi:10.1371/journal.pone.0166551)
Supplement: S1 Dataset — The data obtained from our NetLogo code, including the index, name, diameter, position, and mother-daughter relationship of each cell. (ZIP) [file pone.0166551.s005.zip › S1_dataset/outputNucleiTest/t065-nuclei.txt]

1	1	1	1	43	270.0360421967824	-61.524771087414145	5.495673656867299	51.36323399999999	ABprpp	0	0	0	0		0	0	0	0	0
25	1	25	25	-1	-140.36912554346327	90.27545932823372	10.093546015642008	48.729222	MSaa	0	0	0	0		0	0	0	0	0
41	1	41	41	-1	22.730809209532993	-5.215048350630859	-12.37008691528905	44.686013579999994	ABplapa	0	0	0	0		0	0	0	0	0
40	1	40	40	-1	-200.44334549312404	-55.39856330206663	-10.366233122634364	46.97760402	ABalapa	0	0	0	0		0	0	0	0	0
12	1	12	12	-1	24.059262054431176	-3.3839844737940696	-12.249912101999982	44.686013579999994	ABplapp	0	0	0	0		0	0	0	0	0
3	1	3	3	-1	75.10424976324813	-18.00909816570526	12.625075852454943	48.729222	MSpp	0	0	0	0		0	0	0	0	0
4	1	4	4	-1	211.47447807182732	99.7936045856332	7.446591974835066	56.0106	P4	0	0	0	0		0	0	0	0	0
30	1	30	30	-1	-248.32766787122247	68.92727703720281	-7.50766597408098	46.97760402	ABalpaa	0	0	0	0		0	0	0	0	0
31	1	31	31	-1	3.6687643383353223	-170.1605235877631	4.523173632239332	44.686013579999994	ABpraaa	0	0	0	0		0	0	0	0	0
11	1	11	11	-1	-48.20591740562273	-101.30324700303932	9.358551151982516	46.97760402	ABarapp	0	0	0	0		0	0	0	0	0
29	1	29	29	-1	-194.84329255177775	-59.98827306169018	9.270165743949253	46.97760402	ABaraaa	0	0	0	0		0	0	0	0	0
26	1	26	26	-1	-26.688188825803604	8.72836855815673	10.301054146443827	48.729222	MSpa	0	0	0	0		0	0	0	0	0
27	1	27	27	-1	215.8864687514111	-66.8172848641568	-12.694340763245968	48.729222	Cpa	0	0	0	0		0	0	0	0	0
9	1	9	9	-1	184.47614980568315	-119.9071986357219	-3.5824109783013895	44.686013579999994	ABprapp	0	0	0	0		0	0	0	0	0
42	1	42	42	-1	-145.2191339444217	-10.27470769323889	-17.109003688546935	44.686013579999994	ABplaaa	0	0	0	0		0	0	0	0	0
19	1	19	19	-1	-218.06557439866737	94.19239906623808	-2.619979336282058	46.97760402	ABalpap	0	0	0	0		0	0	0	0	0
13	1	13	13	-1	-62.50766707699578	129.32916236980728	6.110221218156492	48.729222	MSap	0	0	0	0		0	0	0	0	0
10	1	10	10	-1	-197.9284647187124	-52.93266859835122	-10.126878582742167	46.97760402	ABalapp	0	0	0	0		0	0	0	0	0
21	1	21	21	-1	-138.18496688050107	-0.3402723983606911	-15.944150873663041	44.686013579999994	ABplaap	0	0	0	0		0	0	0	0	0
7	1	7	7	-1	187.57480631488153	18.10111004969854	-3.810878029832575	56.0106	Ep	0	0	0	0		0	0	0	0	0
17	1	17	17	-1	-163.84666782376846	-34.633482514302486	11.020391018574935	46.97760402	ABaraap	0	0	0	0		0	0	0	0	0
35	1	35	35	-1	-143.2005136449478	-132.922475777131	-12.199987088508989	46.97760402	ABarpaa	0	0	0	0		0	0	0	0	0
36	1	36	36	-1	36.4192469186294	-113.9506141745928	-12.286745805232107	46.97760402	ABarppa	0	0	0	0		0	0	0	0	0
34	1	34	34	-1	-73.95103568199735	-127.22677911403947	7.620016341518601	46.97760402	ABarapa	0	0	0	0		0	0	0	0	0
20	1	20	20	-1	9.438500268731756	148.8615602049208	-8.961560459588599	44.686013579999994	ABplpap	0	0	0	0		0	0	0	0	0
39	1	39	39	-1	-6.662952317295405	140.8040427239252	-11.968803729376544	44.686013579999994	ABplpaa	0	0	0	0		0	0	0	0	0
24	1	24	24	-1	266.3006803695949	77.08266129125244	1.9138116482915137	56.0106	D	0	0	0	0		0	0	0	0	0
22	1	22	22	-1	-240.93125650272867	18.206965816727173	8.94615294206812	46.97760402	ABalaap	0	0	0	0		0	0	0	0	0
28	1	28	28	-1	38.41010030428179	-3.51956533708416	-11.830092006730403	48.729222	Caa	0	0	0	0		0	0	0	0	0
6	1	6	6	-1	-76.33090076257037	119.5728174032812	-12.498070689229738	46.97760402	ABalppp	0	0	0	0		0	0	0	0	0
2	1	2	2	-1	65.93620775129662	-111.38516840428147	-9.514568803266707	46.97760402	ABarppp	0	0	0	0		0	0	0	0	0
18	1	18	18	-1	20.747197947826248	-155.6992695174068	6.391817445837714	44.686013579999994	ABpraap	0	0	0	0		0	0	0	0	0
33	1	33	33	-1	-254.92504402015308	0.22595971720991723	7.408394458123232	46.97760402	ABalaaa	0	0	0	0		0	0	0	0	0
32	1	32	32	-1	-90.27022162217182	107.16009042339486	-15.87332830306413	46.97760402	ABalppa	0	0	0	0		0	0	0	0	0
15	1	15	15	-1	87.52991701422225	36.37450468140716	-11.785992720531246	48.729222	Cap	0	0	0	0		0	0	0	0	0
37	1	37	37	-1	171.33849156470708	-127.59318500166391	-4.055957921534386	44.686013579999994	ABprapa	0	0	0	0		0	0	0	0	0
14	1	14	14	-1	33.78966802785075	64.94065478565786	2.636188333756621	56.0106	Ea	0	0	0	0		0	0	0	0	0
16	1	16	16	-1	-112.82948431918166	-112.69442615508726	-8.48861471734194	46.97760402	ABarpap	0	0	0	0		0	0	0	0	0
5	1	5	5	-1	144.41563997581852	115.28591564482701	-12.817276843234664	44.686013579999994	ABplppp	0	0	0	0		0	0	0	0	0
23	1	23	23	44	121.07119693944951	-87.44029546035404	12.153036568139008	51.36323399999999	ABprpa	0	0	0	0		0	0	0	0	0
8	1	8	8	-1	258.3371336600104	-18.94068561556434	-9.662971031381389	48.729222	Cpp	0	0	0	0		0	0	0	0	0
38	1	38	38	-1	137.49958191954337	111.30397733458801	-13.980343753466245	44.686013579999994	ABplppa	0	0	0	0		0	0	0	0	0
