# Supplementary material for: An Observation-Driven Agent-Based Modeling and Analysis Framework for C. elegans Embryogenesis
Source: PLoS One. 2016 Nov 16;11(11):e0166551. doi: 10.1371/journal.pone.0166551 (PMC5113041; doi:10.1371/journal.pone.0166551)
Supplement: S1 Dataset — The data obtained from our NetLogo code, including the index, name, diameter, position, and mother-daughter relationship of each cell. (ZIP) [file pone.0166551.s005.zip › S1_dataset/outputNucleiTest/t066-nuclei.txt]

10	1	10	10	-1	-192.8987031698892	-48.00087919092041	-9.648169502957808	46.97760402	ABalapp	0	0	0	0		0	0	0	0	0
43	1	43	43	-1	268.6671055066879	-72.82854340750525	5.032344778868519	44.686013579999994	ABprppa	0	0	0	0		0	0	0	0	0
41	1	41	41	-1	20.87003692083461	-7.124093992512795	-12.492855874621926	44.686013579999994	ABplapa	0	0	0	0		0	0	0	0	0
7	1	7	7	-1	186.58533188370313	16.352506740029387	-3.872469127826945	56.0106	Ep	0	0	0	0		0	0	0	0	0
19	1	19	19	-1	-215.42969097613374	95.72255585835401	-2.335387609068271	46.97760402	ABalpap	0	0	0	0		0	0	0	0	0
27	1	27	27	-1	214.4901221571806	-66.07028846382914	-12.825034454756219	48.729222	Cpa	0	0	0	0		0	0	0	0	0
13	1	13	13	-1	-56.500005597586465	131.02052409579267	6.211172936253489	48.729222	MSap	0	0	0	0		0	0	0	0	0
4	1	4	4	-1	208.3818621892574	99.91676125562948	7.735205024546202	56.0106	P4	0	0	0	0		0	0	0	0	0
29	1	29	29	-1	-195.07469449043546	-60.46439690467553	9.27037113545348	46.97760402	ABaraaa	0	0	0	0		0	0	0	0	0
23	1	23	23	-1	123.6787972403674	-83.19793046197691	12.343865355108594	44.686013579999994	ABprpap	0	0	0	0		0	0	0	0	0
36	1	36	36	-1	27.223847703316505	-114.73500065714398	-13.006027485104438	46.97760402	ABarppa	0	0	0	0		0	0	0	0	0
16	1	16	16	-1	-110.04185314771107	-110.51085704445848	-7.988892576792312	46.97760402	ABarpap	0	0	0	0		0	0	0	0	0
2	1	2	2	-1	69.953068905338	-110.80464557779591	-9.076653587466884	46.97760402	ABarppp	0	0	0	0		0	0	0	0	0
31	1	31	31	-1	-2.4252236809222243	-174.25124341467006	3.8670370787514208	44.686013579999994	ABpraaa	0	0	0	0		0	0	0	0	0
30	1	30	30	-1	-247.97869777457137	68.1419750594623	-7.404420575828916	46.97760402	ABalpaa	0	0	0	0		0	0	0	0	0
18	1	18	18	-1	24.318541173340833	-153.2019219089512	6.674159933977452	44.686013579999994	ABpraap	0	0	0	0		0	0	0	0	0
44	1	44	44	-1	114.44332540415975	-98.47995345202614	11.76452078294756	44.686013579999994	ABprpaa	0	0	0	0		0	0	0	0	0
34	1	34	34	-1	-75.52197932424049	-126.73952244997012	7.721284018586912	46.97760402	ABarapa	0	0	0	0		0	0	0	0	0
21	1	21	21	-1	-134.55607764653453	4.898982088677609	-15.34300190140596	44.686013579999994	ABplaap	0	0	0	0		0	0	0	0	0
37	1	37	37	-1	160.39712240360333	-133.87132633664055	-4.438594438147591	44.686013579999994	ABprapa	0	0	0	0		0	0	0	0	0
28	1	28	28	-1	39.77351021056486	-3.8545651516859163	-11.915752851836064	48.729222	Caa	0	0	0	0		0	0	0	0	0
1	1	1	1	-1	272.2252519439387	-58.06806685979657	5.6194940608234445	44.686013579999994	ABprppp	0	0	0	0		0	0	0	0	0
5	1	5	5	-1	150.17902168938113	118.60419757002619	-11.848054418041714	44.686013579999994	ABplppp	0	0	0	0		0	0	0	0	0
24	1	24	24	-1	265.1450778674405	77.77258436308925	2.0223823680829263	56.0106	D	0	0	0	0		0	0	0	0	0
40	1	40	40	-1	-210.5028685907705	-65.26214211692826	-11.323651282203189	46.97760402	ABalapa	0	0	0	0		0	0	0	0	0
20	1	20	20	-1	13.082942385357272	150.5249938145892	-8.304349478793375	44.686013579999994	ABplpap	0	0	0	0		0	0	0	0	0
32	1	32	32	-1	-96.09230318231067	103.9665983901853	-16.705786912466813	46.97760402	ABalppa	0	0	0	0		0	0	0	0	0
12	1	12	12	-1	24.584228072884972	-2.183918178113176	-12.191558833725653	44.686013579999994	ABplapp	0	0	0	0		0	0	0	0	0
14	1	14	14	-1	29.289841820066083	64.17575462138079	2.7215571864743944	56.0106	Ea	0	0	0	0		0	0	0	0	0
26	1	26	26	-1	-28.61560573606635	9.657698069716693	10.349078564998418	48.729222	MSpa	0	0	0	0		0	0	0	0	0
8	1	8	8	-1	259.7817309950819	-15.273422846604959	-9.6965273351838	48.729222	Cpp	0	0	0	0		0	0	0	0	0
35	1	35	35	-1	-143.42288819702594	-132.84116314913038	-11.915665533995366	46.97760402	ABarpaa	0	0	0	0		0	0	0	0	0
15	1	15	15	-1	91.81692183096342	38.91356279307959	-11.956471831435818	48.729222	Cap	0	0	0	0		0	0	0	0	0
22	1	22	22	-1	-237.2624288151697	21.30879232931417	9.159348769004701	46.97760402	ABalaap	0	0	0	0		0	0	0	0	0
6	1	6	6	-1	-73.90335916861653	121.59111068171784	-11.739536578353064	46.97760402	ABalppp	0	0	0	0		0	0	0	0	0
33	1	33	33	-1	-259.2260545593218	-5.480783485153514	6.855861518992102	46.97760402	ABalaaa	0	0	0	0		0	0	0	0	0
25	1	25	25	-1	-138.95836713975942	89.52283906179578	10.362518126736475	48.729222	MSaa	0	0	0	0		0	0	0	0	0
39	1	39	39	-1	-13.287336369341391	138.06336579226044	-13.047609258573564	44.686013579999994	ABplpaa	0	0	0	0		0	0	0	0	0
42	1	42	42	-1	-152.41416734844432	-20.241655904810514	-18.257900481104397	44.686013579999994	ABplaaa	0	0	0	0		0	0	0	0	0
17	1	17	17	-1	-160.95750441771537	-34.19617660984659	11.172736994571817	46.97760402	ABaraap	0	0	0	0		0	0	0	0	0
3	1	3	3	-1	77.7746366526424	-19.170083122008116	12.83434922525374	48.729222	MSpp	0	0	0	0		0	0	0	0	0
38	1	38	38	-1	125.97281849241817	104.66741348418967	-15.918788603852247	44.686013579999994	ABplppa	0	0	0	0		0	0	0	0	0
11	1	11	11	-1	-45.70944159223366	-100.83059266476876	9.526322709371835	46.97760402	ABarapp	0	0	0	0		0	0	0	0	0
9	1	9	9	-1	189.84526405361783	-116.53964473793364	-3.393544288259408	44.686013579999994	ABprapp	0	0	0	0		0	0	0	0	0
