# Supplementary material for: An Observation-Driven Agent-Based Modeling and Analysis Framework for C. elegans Embryogenesis
Source: PLoS One. 2016 Nov 16;11(11):e0166551. doi: 10.1371/journal.pone.0166551 (PMC5113041; doi:10.1371/journal.pone.0166551)
Supplement: S1 Dataset — The data obtained from our NetLogo code, including the index, name, diameter, position, and mother-daughter relationship of each cell. (ZIP) [file pone.0166551.s005.zip › S1_dataset/outputNucleiTest/t067-nuclei.txt]

16	1	16	16	-1	-131.1133052732905	13.269403941624123	-14.763285832995836	44.686013579999994	ABplaap	0	0	0	0		0	0	0	0	0
21	1	21	21	-1	-165.52119448071699	-34.78033836459164	10.934258475880059	46.97760402	ABaraap	0	0	0	0		0	0	0	0	0
36	1	36	36	-1	264.47227459530774	-89.30899091071461	4.363248018547748	44.686013579999994	ABprppa	0	0	0	0		0	0	0	0	0
17	1	17	17	-1	-234.23767150603493	21.92635727073845	9.106977148549856	46.97760402	ABalaap	0	0	0	0		0	0	0	0	0
41	1	41	41	-1	109.82714321966891	-106.11756908654726	11.474622891635946	44.686013579999994	ABprpaa	0	0	0	0		0	0	0	0	0
6	1	6	6	-1	150.62756200286222	119.40848130765191	-11.64237727249766	44.686013579999994	ABplppp	0	0	0	0		0	0	0	0	0
7	1	7	7	-1	185.41198987732133	14.318716122754902	-3.943585166329495	56.0106	Ep	0	0	0	0		0	0	0	0	0
27	1	27	27	-1	210.38386120081964	-64.17135567508855	-13.209683289522834	48.729222	Cpa	0	0	0	0		0	0	0	0	0
12	1	12	12	-1	-44.9397495688451	-100.7334027107945	9.576770909346042	46.97760402	ABarapp	0	0	0	0		0	0	0	0	0
4	1	4	4	-1	199.7025669530255	99.84887780851997	8.54031820345878	56.0106	P4	0	0	0	0		0	0	0	0	0
14	1	14	14	-1	23.979600946319124	63.2649601263054	2.821966049389243	56.0106	Ea	0	0	0	0		0	0	0	0	0
5	1	5	5	-1	-74.308625781884	121.21517624943355	-11.767039041211904	46.97760402	ABalppp	0	0	0	0		0	0	0	0	0
43	1	43	43	-1	-129.78985523158235	-124.05362972910203	-10.59982543134325	46.97760402	ABarpaa	0	0	0	0		0	0	0	0	0
2	1	2	2	44	55.95821692934769	-112.24530840703696	-10.438017855194737	53.997246000000004	ABarpp	0	0	0	0		0	0	0	0	0
37	1	37	37	-1	-95.42720065490794	105.02958918000502	-16.407788679810956	46.97760402	ABalppa	0	0	0	0		0	0	0	0	0
32	1	32	32	-1	-157.52170824444693	-21.371118163387244	-17.772412564582503	44.686013579999994	ABplaaa	0	0	0	0		0	0	0	0	0
24	1	24	24	-1	125.99522272506836	-79.36409432224059	12.488852513017953	44.686013579999994	ABprpap	0	0	0	0		0	0	0	0	0
9	1	9	9	-1	-183.2947030492255	-42.60304702695366	-8.688533318242968	46.97760402	ABalapp	0	0	0	0		0	0	0	0	0
35	1	35	35	-1	155.35483968499685	-135.51757242886345	-4.494359911183532	44.686013579999994	ABprapa	0	0	0	0		0	0	0	0	0
23	1	23	23	-1	-119.89525750301217	-117.46835661135302	-9.383133752826396	46.97760402	ABarpap	0	0	0	0		0	0	0	0	0
33	1	33	33	-1	-75.75850453577428	-126.52810733204461	7.749608400990594	46.97760402	ABarapa	0	0	0	0		0	0	0	0	0
10	1	10	10	-1	21.2458349450478	8.366246166592981	-12.149423651223623	44.686013579999994	ABplapp	0	0	0	0		0	0	0	0	0
13	1	13	13	-1	-53.974283694624205	131.72459326992347	6.257821238690341	48.729222	MSap	0	0	0	0		0	0	0	0	0
8	1	8	8	-1	264.4914949927494	-3.457395668282764	-9.794671366912299	48.729222	Cpp	0	0	0	0		0	0	0	0	0
42	1	42	42	-1	123.25984840831359	104.33907001257083	-16.107781229451035	44.686013579999994	ABplppa	0	0	0	0		0	0	0	0	0
25	1	25	25	-1	-31.201978662326262	10.67924945198492	10.39528477412365	48.729222	MSpa	0	0	0	0		0	0	0	0	0
19	1	19	19	-1	-214.51640350106112	96.23465527618812	-2.240800185483837	46.97760402	ABalpap	0	0	0	0		0	0	0	0	0
29	1	29	29	-1	-0.05150566655149823	-13.046277301041037	-12.79297601217474	44.686013579999994	ABplapa	0	0	0	0		0	0	0	0	0
40	1	40	40	-1	-259.1532891482102	-5.71507873753703	6.719808332701491	46.97760402	ABalaaa	0	0	0	0		0	0	0	0	0
20	1	20	20	-1	14.355899338994247	150.9353675828098	-8.101648900871194	44.686013579999994	ABplpap	0	0	0	0		0	0	0	0	0
1	1	1	1	-1	274.34852367533495	-47.46052843732202	5.974229262805005	44.686013579999994	ABprppp	0	0	0	0		0	0	0	0	0
22	1	22	22	-1	30.121448439983585	-151.1629526617345	6.715474012040919	44.686013579999994	ABpraap	0	0	0	0		0	0	0	0	0
34	1	34	34	-1	-247.68753600510615	67.8635474788047	-7.332846705343545	46.97760402	ABalpaa	0	0	0	0		0	0	0	0	0
11	1	11	11	-1	191.44603019683782	-112.9227059214819	-3.388990592974071	44.686013579999994	ABprapp	0	0	0	0		0	0	0	0	0
39	1	39	39	-1	-195.00129872845994	-60.00053574326224	9.255240553469696	46.97760402	ABaraaa	0	0	0	0		0	0	0	0	0
26	1	26	26	-1	-140.0050008561396	90.14622625518535	10.141833568399596	48.729222	MSaa	0	0	0	0		0	0	0	0	0
3	1	3	3	-1	81.87204617337409	-20.828595378245826	13.132813418569292	48.729222	MSpp	0	0	0	0		0	0	0	0	0
28	1	28	28	-1	44.98745091917337	-1.7280307857679282	-11.950820777839638	48.729222	Caa	0	0	0	0		0	0	0	0	0
15	1	15	15	-1	93.3633127440108	39.60764259978852	-12.12945728976371	48.729222	Cap	0	0	0	0		0	0	0	0	0
18	1	18	18	-1	258.89335533729627	81.72309360314054	2.6133447777017293	56.0106	D	0	0	0	0		0	0	0	0	0
38	1	38	38	-1	-14.857698264879762	138.15358162041184	-13.102403596675144	44.686013579999994	ABplpaa	0	0	0	0		0	0	0	0	0
30	1	30	30	-1	-8.896452514657646	-173.26690883616806	3.2214827658171976	44.686013579999994	ABpraaa	0	0	0	0		0	0	0	0	0
31	1	31	31	-1	-214.12921402252752	-68.09831014101596	-11.08496796253099	46.97760402	ABalapa	0	0	0	0		0	0	0	0	0
