# Supplementary material for: An Observation-Driven Agent-Based Modeling and Analysis Framework for C. elegans Embryogenesis
Source: PLoS One. 2016 Nov 16;11(11):e0166551. doi: 10.1371/journal.pone.0166551 (PMC5113041; doi:10.1371/journal.pone.0166551)
Supplement: S1 Dataset — The data obtained from our NetLogo code, including the index, name, diameter, position, and mother-daughter relationship of each cell. (ZIP) [file pone.0166551.s005.zip › S1_dataset/outputNucleiTest/t068-nuclei.txt]

27	1	27	27	-1	209.02144005817306	-63.42482875005233	-13.33718292651253	48.729222	Cpa	0	0	0	0		0	0	0	0	0
20	1	20	20	-1	15.985404609408342	151.43308108133832	-7.843717313709183	44.686013579999994	ABplpap	0	0	0	0		0	0	0	0	0
37	1	37	37	-1	-98.667534524689	105.60897788909769	-16.187759708050848	46.97760402	ABalppa	0	0	0	0		0	0	0	0	0
10	1	10	10	-1	20.35187396682631	11.003352109651262	-12.142016987592001	44.686013579999994	ABplapp	0	0	0	0		0	0	0	0	0
11	1	11	11	-1	192.21717935429314	-111.18220485575135	-3.3878318523284405	44.686013579999994	ABprapp	0	0	0	0		0	0	0	0	0
25	1	25	25	-1	-32.97102044780759	11.558640541449783	10.441500051793206	48.729222	MSpa	0	0	0	0		0	0	0	0	0
44	1	44	44	-1	39.68174517053519	-113.66697734330276	-11.980058048978776	46.97760402	ABarppa	0	0	0	0		0	0	0	0	0
7	1	7	7	-1	184.377113105213	12.479254433639426	-4.008515619863546	56.0106	Ep	0	0	0	0		0	0	0	0	0
17	1	17	17	-1	-231.17732958736056	22.454985865217317	9.042237001260641	46.97760402	ABalaap	0	0	0	0		0	0	0	0	0
13	1	13	13	-1	-47.92474890229853	133.42840965809688	6.3590768745293165	48.729222	MSap	0	0	0	0		0	0	0	0	0
14	1	14	14	45	19.23837925067906	62.464922572184626	2.9121572008458085	56.0106	Ea	0	0	0	0		0	0	0	0	0
34	1	34	34	-1	-247.33841055667028	67.06302940830568	-7.228980528911826	46.97760402	ABalpaa	0	0	0	0		0	0	0	0	0
40	1	40	40	-1	-258.8843304010694	-5.722013426854717	6.593053509372013	46.97760402	ABalaaa	0	0	0	0		0	0	0	0	0
30	1	30	30	-1	-10.790450634990634	-172.70814496593349	3.035844724296991	44.686013579999994	ABpraaa	0	0	0	0		0	0	0	0	0
35	1	35	35	-1	152.92106459289155	-136.3099596041122	-4.521816994908221	44.686013579999994	ABprapa	0	0	0	0		0	0	0	0	0
42	1	42	42	-1	119.67884277649488	105.42791371365841	-16.032491644018243	44.686013579999994	ABplppa	0	0	0	0		0	0	0	0	0
39	1	39	39	-1	-195.23458147842635	-60.49233376033192	9.256016064717084	46.97760402	ABaraaa	0	0	0	0		0	0	0	0	0
3	1	3	3	-1	84.44479063721492	-21.957218833183127	13.336293779612928	48.729222	MSpp	0	0	0	0		0	0	0	0	0
16	1	16	16	-1	-130.0376972973196	15.886773375515961	-14.58331416175687	44.686013579999994	ABplaap	0	0	0	0		0	0	0	0	0
36	1	36	36	-1	264.15882431109173	-89.80582539900843	4.330172813062551	44.686013579999994	ABprppa	0	0	0	0		0	0	0	0	0
1	1	1	1	-1	274.55384593776563	-44.95542232235192	6.0086116460188	44.686013579999994	ABprppp	0	0	0	0		0	0	0	0	0
43	1	43	43	-1	-142.34844537466032	-132.4081605454559	-12.139028202199007	46.97760402	ABarpaa	0	0	0	0		0	0	0	0	0
2	1	2	2	-1	64.30090541622144	-111.52722044627866	-9.667873192695836	46.97760402	ABarppp	0	0	0	0		0	0	0	0	0
18	1	18	18	-1	257.67025708624936	82.41429419436481	2.727612173523828	56.0106	D	0	0	0	0		0	0	0	0	0
23	1	23	23	-1	-113.57275362447635	-113.255143692139	-8.603147932185143	46.97760402	ABarpap	0	0	0	0		0	0	0	0	0
12	1	12	12	-1	-42.266863913328095	-100.22536042457845	9.756450148556254	46.97760402	ABarapp	0	0	0	0		0	0	0	0	0
24	1	24	24	-1	130.3993563995212	-78.29324215390294	12.481766431839533	44.686013579999994	ABprpap	0	0	0	0		0	0	0	0	0
5	1	5	5	-1	-73.44372244232693	121.70714723639236	-11.228524496722896	46.97760402	ABalppp	0	0	0	0		0	0	0	0	0
29	1	29	29	-1	-5.305510356716332	-14.457691674872736	-12.863185519049715	44.686013579999994	ABplapa	0	0	0	0		0	0	0	0	0
31	1	31	31	-1	-214.4003119371334	-68.08807293951229	-10.884434075256875	46.97760402	ABalapa	0	0	0	0		0	0	0	0	0
28	1	28	28	-1	46.22022863039743	-2.20868550345627	-12.043532665757672	48.729222	Caa	0	0	0	0		0	0	0	0	0
8	1	8	8	-1	265.9625972727031	0.2841153241919605	-9.829402435867381	48.729222	Cpp	0	0	0	0		0	0	0	0	0
4	1	4	4	-1	196.66541887020287	99.98456691506807	8.823928321565155	56.0106	P4	0	0	0	0		0	0	0	0	0
21	1	21	21	-1	-162.7627168331056	-34.36697615687569	11.079628808278	46.97760402	ABaraap	0	0	0	0		0	0	0	0	0
41	1	41	41	-1	110.80378890527146	-108.13886988355432	11.430577936834707	44.686013579999994	ABprpaa	0	0	0	0		0	0	0	0	0
15	1	15	15	-1	97.6969447767896	42.183741731283526	-12.297052873347871	48.729222	Cap	0	0	0	0		0	0	0	0	0
32	1	32	32	-1	-159.0943582429136	-21.68486729543818	-17.61553305013505	44.686013579999994	ABplaaa	0	0	0	0		0	0	0	0	0
9	1	9	9	-1	-180.0977809256704	-41.05063108173831	-8.369007722836773	46.97760402	ABalapp	0	0	0	0		0	0	0	0	0
6	1	6	6	-1	150.25064959273783	120.54829715560696	-11.385645577838023	44.686013579999994	ABplppp	0	0	0	0		0	0	0	0	0
22	1	22	22	-1	31.96076224923944	-150.5821234238115	6.715781448602419	44.686013579999994	ABpraap	0	0	0	0		0	0	0	0	0
33	1	33	33	-1	-77.33421781114417	-126.04465026494029	7.850683481643	46.97760402	ABarapa	0	0	0	0		0	0	0	0	0
19	1	19	19	-1	-211.9547555149983	97.72247434833571	-1.9640552743468767	46.97760402	ABalpap	0	0	0	0		0	0	0	0	0
26	1	26	26	-1	-138.7118039696955	89.4495837021472	10.390582423522316	48.729222	MSaa	0	0	0	0		0	0	0	0	0
38	1	38	38	-1	-16.829823827342228	138.3188281457131	-13.152804188522467	44.686013579999994	ABplpaa	0	0	0	0		0	0	0	0	0
