# Supplementary material for: An Observation-Driven Agent-Based Modeling and Analysis Framework for C. elegans Embryogenesis
Source: PLoS One. 2016 Nov 16;11(11):e0166551. doi: 10.1371/journal.pone.0166551 (PMC5113041; doi:10.1371/journal.pone.0166551)
Supplement: S1 Dataset — The data obtained from our NetLogo code, including the index, name, diameter, position, and mother-daughter relationship of each cell. (ZIP) [file pone.0166551.s005.zip › S1_dataset/outputNucleiTest/t069-nuclei.txt]

30	1	30	30	-1	-12.684448755323672	-172.1493810956989	2.8502066827767845	44.686013579999994	ABpraaa	0	0	0	0		0	0	0	0	0
31	1	31	31	-1	-214.6714098517393	-68.07783573800862	-10.683900187982761	46.97760402	ABalapa	0	0	0	0		0	0	0	0	0
1	1	1	1	-1	274.7591682001963	-42.450316207382	6.042994029232597	44.686013579999994	ABprppp	0	0	0	0		0	0	0	0	0
12	1	12	12	-1	-39.59397825781109	-99.71731813836242	9.936129387766469	46.97760402	ABarapp	0	0	0	0		0	0	0	0	0
33	1	33	33	-1	-78.90993108651408	-125.56119319783596	7.951758562295414	46.97760402	ABarapa	0	0	0	0		0	0	0	0	0
6	1	6	6	-1	149.8737371826134	121.68811300356202	-11.128913883178386	44.686013579999994	ABplppp	0	0	0	0		0	0	0	0	0
8	1	8	8	-1	267.43369955265683	4.025626316666683	-9.864133504822464	48.729222	Cpp	0	0	0	0		0	0	0	0	0
24	1	24	24	-1	134.82864766537054	-77.39513077885384	12.46648749502971	44.686013579999994	ABprpap	0	0	0	0		0	0	0	0	0
5	1	5	5	-1	-72.57881910276987	122.19911822335118	-10.69000995223389	46.97760402	ABalppp	0	0	0	0		0	0	0	0	0
7	1	7	7	-1	183.3422363331047	10.639792744523914	-4.073446073397598	56.0106	Ep	0	0	0	0		0	0	0	0	0
2	1	2	2	-1	69.4523621609052	-110.91826956949352	-9.14180118971215	46.97760402	ABarppp	0	0	0	0		0	0	0	0	0
25	1	25	25	-1	-34.740062233288924	12.438031630914647	10.48771532946276	48.729222	MSpa	0	0	0	0		0	0	0	0	0
28	1	28	28	-1	47.45300634162148	-2.6893402211446116	-12.136244553675708	48.729222	Caa	0	0	0	0		0	0	0	0	0
18	1	18	18	-1	256.44715883520246	83.10549478558907	2.8418795693459264	56.0106	D	0	0	0	0		0	0	0	0	0
32	1	32	32	-1	-160.66700824138024	-21.998616427489118	-17.458653535687592	44.686013579999994	ABplaaa	0	0	0	0		0	0	0	0	0
26	1	26	26	-1	-137.41860708325143	88.75294114910902	10.639331278645038	48.729222	MSaa	0	0	0	0		0	0	0	0	0
17	1	17	17	-1	-228.11698766868616	22.983614459696184	8.977496853971425	46.97760402	ABalaap	0	0	0	0		0	0	0	0	0
21	1	21	21	-1	-160.00423918549424	-33.95361394915973	11.224999140675942	46.97760402	ABaraap	0	0	0	0		0	0	0	0	0
20	1	20	20	-1	17.614909879822434	151.93079457986684	-7.585785726547205	44.686013579999994	ABplpap	0	0	0	0		0	0	0	0	0
4	1	4	4	-1	193.62827078738027	100.12025602161617	9.107538439671533	56.0106	P4	0	0	0	0		0	0	0	0	0
16	1	16	16	-1	-128.96208932134869	18.5041428094078	-14.403342490517906	44.686013579999994	ABplaap	0	0	0	0		0	0	0	0	0
3	1	3	3	-1	87.01753510105576	-23.085842288120418	13.539774140656563	48.729222	MSpp	0	0	0	0		0	0	0	0	0
23	1	23	23	-1	-110.855595741773	-111.12760334391409	-8.116778714674009	46.97760402	ABarpap	0	0	0	0		0	0	0	0	0
34	1	34	34	-1	-246.9892851082344	66.26251133780666	-7.125114352480108	46.97760402	ABalpaa	0	0	0	0		0	0	0	0	0
44	1	44	44	-1	28.470143320004315	-114.63019953430131	-12.923726991433913	46.97760402	ABarppa	0	0	0	0		0	0	0	0	0
39	1	39	39	-1	-195.46786422839276	-60.98413177740159	9.256791575964472	46.97760402	ABaraaa	0	0	0	0		0	0	0	0	0
29	1	29	29	-1	-10.559515046881192	-15.869106048704433	-12.933395025924689	44.686013579999994	ABplapa	0	0	0	0		0	0	0	0	0
19	1	19	19	-1	-209.3931075289355	99.21029342048331	-1.6873103632099165	46.97760402	ABalpap	0	0	0	0		0	0	0	0	0
41	1	41	41	-1	112.0675302023744	-109.81053724778879	11.400911206497721	44.686013579999994	ABprpaa	0	0	0	0		0	0	0	0	0
43	1	43	43	-1	-142.59770430044563	-132.3495399173837	-11.865634411616167	46.97760402	ABarpaa	0	0	0	0		0	0	0	0	0
10	1	10	10	-1	19.45791298860482	13.640458052709542	-12.13461032396038	44.686013579999994	ABplapp	0	0	0	0		0	0	0	0	0
40	1	40	40	-1	-258.6153716539286	-5.728948116172406	6.466298686042536	46.97760402	ABalaaa	0	0	0	0		0	0	0	0	0
38	1	38	38	-1	-18.801949389804694	138.48407467101435	-13.20320478036979	44.686013579999994	ABplpaa	0	0	0	0		0	0	0	0	0
14	1	14	14	-1	17.183969087447306	58.12284230523038	2.8301769353203428	48.729222	Ear	0	0	0	0		0	0	0	0	0
27	1	27	27	-1	207.65901891552647	-62.6783018250161	-13.464682563502224	48.729222	Cpa	0	0	0	0		0	0	0	0	0
22	1	22	22	-1	33.80007605849529	-150.0012941858885	6.716088885163918	44.686013579999994	ABpraap	0	0	0	0		0	0	0	0	0
35	1	35	35	-1	150.48728950078626	-137.10234677936097	-4.5492740786329104	44.686013579999994	ABprapa	0	0	0	0		0	0	0	0	0
45	1	45	45	-1	17.89479462715658	70.22903991885426	3.1798375560717904	48.729222	Eal	0	0	0	0		0	0	0	0	0
13	1	13	13	-1	-41.87521410997285	135.1322260462703	6.460332510368292	48.729222	MSap	0	0	0	0		0	0	0	0	0
37	1	37	37	-1	-101.90786839447009	106.18836659819036	-15.967730736290745	46.97760402	ABalppa	0	0	0	0		0	0	0	0	0
11	1	11	11	-1	192.98832851174842	-109.4417037900208	-3.3866731116828097	44.686013579999994	ABprapp	0	0	0	0		0	0	0	0	0
42	1	42	42	-1	116.09783714467618	106.51675741474601	-15.957202058585453	44.686013579999994	ABplppa	0	0	0	0		0	0	0	0	0
9	1	9	9	-1	-176.9008588021153	-39.49821513652296	-8.049482127430581	46.97760402	ABalapp	0	0	0	0		0	0	0	0	0
36	1	36	36	-1	263.8453740268757	-90.30265988730224	4.297097607577355	44.686013579999994	ABprppa	0	0	0	0		0	0	0	0	0
15	1	15	15	-1	102.0305768095684	44.759840862778525	-12.464648456932034	48.729222	Cap	0	0	0	0		0	0	0	0	0
