# Supplementary material for: An Observation-Driven Agent-Based Modeling and Analysis Framework for C. elegans Embryogenesis
Source: PLoS One. 2016 Nov 16;11(11):e0166551. doi: 10.1371/journal.pone.0166551 (PMC5113041; doi:10.1371/journal.pone.0166551)
Supplement: S1 Dataset — The data obtained from our NetLogo code, including the index, name, diameter, position, and mother-daughter relationship of each cell. (ZIP) [file pone.0166551.s005.zip › S1_dataset/outputNucleiTest/t070-nuclei.txt]

23	1	23	23	-1	-108.13843785906964	-109.00006299568919	-7.63040949716291	46.97760402	ABarpap	0	0	0	0		0	0	0	0	0
27	1	27	27	-1	206.2965977728799	-61.93177489997988	-13.592182200491921	48.729222	Cpa	0	0	0	0		0	0	0	0	0
21	1	21	21	-1	-157.24576153788286	-33.540251741443775	11.370369473073884	46.97760402	ABaraap	0	0	0	0		0	0	0	0	0
32	1	32	32	-1	-162.2396582398469	-22.312365559540055	-17.30177402124014	44.686013579999994	ABplaaa	0	0	0	0		0	0	0	0	0
10	1	10	10	-1	18.56395201038333	16.277563995767824	-12.127203660328759	44.686013579999994	ABplapp	0	0	0	0		0	0	0	0	0
45	1	45	45	-1	18.53815995661485	81.73062853719625	3.5013004258757774	48.729222	Eal	0	0	0	0		0	0	0	0	0
42	1	42	42	-1	112.51683151285748	107.6056011158336	-15.881912473152662	44.686013579999994	ABplppa	0	0	0	0		0	0	0	0	0
9	1	9	9	-1	-173.7039366785602	-37.945799191307614	-7.729956532024354	46.97760402	ABalapp	0	0	0	0		0	0	0	0	0
28	1	28	28	-1	48.68578405284554	-3.169994938832941	-12.228956441593741	48.729222	Caa	0	0	0	0		0	0	0	0	0
37	1	37	37	-1	-105.14820226425117	106.76775530728302	-15.747701764530639	46.97760402	ABalppa	0	0	0	0		0	0	0	0	0
36	1	36	36	-1	263.53192374265967	-90.79949437559605	4.264022402092158	44.686013579999994	ABprppa	0	0	0	0		0	0	0	0	0
8	1	8	8	-1	268.90480183261053	7.767137309141395	-9.898864573777544	48.729222	Cpp	0	0	0	0		0	0	0	0	0
11	1	11	11	-1	193.75947766920373	-107.70120272429024	-3.3855143710371793	44.686013579999994	ABprapp	0	0	0	0		0	0	0	0	0
5	1	5	5	-1	-71.71391576321281	122.69108921031	-10.151495407744882	46.97760402	ABalppp	0	0	0	0		0	0	0	0	0
6	1	6	6	-1	149.49682477248902	122.82792885151707	-10.872182188518751	44.686013579999994	ABplppp	0	0	0	0		0	0	0	0	0
40	1	40	40	-1	-258.3464129067878	-5.735882805490093	6.339543862713058	46.97760402	ABalaaa	0	0	0	0		0	0	0	0	0
12	1	12	12	-1	-36.921092602294074	-99.20927585214636	10.115808626976683	46.97760402	ABarapp	0	0	0	0		0	0	0	0	0
38	1	38	38	-1	-20.774074952267163	138.6493211963156	-13.253605372217113	44.686013579999994	ABplpaa	0	0	0	0		0	0	0	0	0
33	1	33	33	-1	-80.48564436188397	-125.07773613073162	8.052833642947872	46.97760402	ABarapa	0	0	0	0		0	0	0	0	0
15	1	15	15	-1	106.36420884234721	47.335939994273524	-12.632244040516195	48.729222	Cap	0	0	0	0		0	0	0	0	0
19	1	19	19	-1	-206.83145954287266	100.6981124926309	-1.410565452072956	46.97760402	ABalpap	0	0	0	0		0	0	0	0	0
24	1	24	24	-1	139.25793893121988	-76.49701940380476	12.45120855821989	44.686013579999994	ABprpap	0	0	0	0		0	0	0	0	0
16	1	16	16	-1	-127.88648134537779	21.121512243299637	-14.22337081927894	44.686013579999994	ABplaap	0	0	0	0		0	0	0	0	0
43	1	43	43	-1	-142.84696322623094	-132.29091928931155	-11.592240621033326	46.97760402	ABarpaa	0	0	0	0		0	0	0	0	0
30	1	30	30	-1	-14.578446875656738	-171.5906172254643	2.664568641256578	44.686013579999994	ABpraaa	0	0	0	0		0	0	0	0	0
4	1	4	4	-1	190.59112270455765	100.25594512816429	9.391148557777909	56.0106	P4	0	0	0	0		0	0	0	0	0
2	1	2	2	-1	69.84237980861867	-110.51233532771981	-9.007655428892974	46.97760402	ABarppp	0	0	0	0		0	0	0	0	0
18	1	18	18	-1	255.22406058415552	83.79669537681335	2.956146965168025	56.0106	D	0	0	0	0		0	0	0	0	0
14	1	14	14	-1	16.88264785022436	52.01879352199245	2.6454528901257595	48.729222	Ear	0	0	0	0		0	0	0	0	0
29	1	29	29	-1	-15.81351973704599	-17.280520422536128	-13.003604532799663	44.686013579999994	ABplapa	0	0	0	0		0	0	0	0	0
3	1	3	3	-1	89.59027956489659	-24.21446574305757	13.7432545017002	48.729222	MSpp	0	0	0	0		0	0	0	0	0
13	1	13	13	-1	-35.82567931764718	136.8360424344437	6.561588146207267	48.729222	MSap	0	0	0	0		0	0	0	0	0
22	1	22	22	-1	35.63938986775115	-149.4204649479655	6.716396321725418	44.686013579999994	ABpraap	0	0	0	0		0	0	0	0	0
31	1	31	31	-1	-214.9425077663452	-68.06759853650495	-10.483366300708648	46.97760402	ABalapa	0	0	0	0		0	0	0	0	0
34	1	34	34	-1	-246.64015965979854	65.46199326730763	-7.021248176048389	46.97760402	ABalpaa	0	0	0	0		0	0	0	0	0
35	1	35	35	-1	148.05351440868097	-137.89473395460973	-4.5767311623576	44.686013579999994	ABprapa	0	0	0	0		0	0	0	0	0
39	1	39	39	-1	-195.70114697835916	-61.47592979447128	9.25756708721186	46.97760402	ABaraaa	0	0	0	0		0	0	0	0	0
17	1	17	17	-1	-225.05664575001177	23.5122430541749	8.912756706682211	46.97760402	ABalaap	0	0	0	0		0	0	0	0	0
26	1	26	26	-1	-136.12541019680737	88.05629859607086	10.888080133767758	48.729222	MSaa	0	0	0	0		0	0	0	0	0
44	1	44	44	-1	25.593134883431517	-114.85434595037384	-12.94169144342878	46.97760402	ABarppa	0	0	0	0		0	0	0	0	0
1	1	1	1	-1	274.96449046262705	-39.94521009241209	6.077376412446393	44.686013579999994	ABprppp	0	0	0	0		0	0	0	0	0
41	1	41	41	-1	113.33127149947734	-111.48220461202327	11.371244476160735	44.686013579999994	ABprpaa	0	0	0	0		0	0	0	0	0
20	1	20	20	-1	19.24441515023653	152.42850807839537	-7.327854139385228	44.686013579999994	ABplpap	0	0	0	0		0	0	0	0	0
25	1	25	25	-1	-36.50910401877025	13.317422720379511	10.533930607132314	48.729222	MSpa	0	0	0	0		0	0	0	0	0
7	1	7	7	46	182.3073595609964	8.800331055408362	-4.13837652693165	56.0106	Ep	0	0	0	0		0	0	0	0	0
