# Supplementary material for: An Observation-Driven Agent-Based Modeling and Analysis Framework for C. elegans Embryogenesis
Source: PLoS One. 2016 Nov 16;11(11):e0166551. doi: 10.1371/journal.pone.0166551 (PMC5113041; doi:10.1371/journal.pone.0166551)
Supplement: S1 Dataset — The data obtained from our NetLogo code, including the index, name, diameter, position, and mother-daughter relationship of each cell. (ZIP) [file pone.0166551.s005.zip › S1_dataset/outputNucleiTest/t071-nuclei.txt]

43	1	43	43	-1	-143.09622215201625	-132.23229866123935	-11.318846830450486	46.97760402	ABarpaa	0	0	0	0		0	0	0	0	0
23	1	23	23	-1	-105.42127997636628	-106.87252264746428	-7.144040279651829	46.97760402	ABarpap	0	0	0	0		0	0	0	0	0
15	1	15	15	-1	110.697840875126	49.91203912576852	-12.799839624100356	48.729222	Cap	0	0	0	0		0	0	0	0	0
39	1	39	39	-1	-195.93442972832557	-61.967727811540954	9.25834259845925	46.97760402	ABaraaa	0	0	0	0		0	0	0	0	0
42	1	42	42	-1	108.93582588103878	108.69444481692118	-15.806622887719962	44.686013579999994	ABplppa	0	0	0	0		0	0	0	0	0
3	1	3	3	-1	92.16302402873744	-25.34308919799472	13.946734862743837	48.729222	MSpp	0	0	0	0		0	0	0	0	0
36	1	36	36	-1	263.2184734584436	-91.29632886388987	4.230947196606961	44.686013579999994	ABprppa	0	0	0	0		0	0	0	0	0
40	1	40	40	-1	-258.077454159647	-5.742817494807781	6.212789039383581	46.97760402	ABalaaa	0	0	0	0		0	0	0	0	0
27	1	27	27	-1	204.9341766302333	-61.18524797494366	-13.719681837481616	48.729222	Cpa	0	0	0	0		0	0	0	0	0
37	1	37	37	-1	-108.38853613403225	107.3471440163757	-15.527672792770534	46.97760402	ABalppa	0	0	0	0		0	0	0	0	0
35	1	35	35	-1	145.61973931657568	-138.68712112985847	-4.6041882460822885	44.686013579999994	ABprapa	0	0	0	0		0	0	0	0	0
19	1	19	19	-1	-204.26981155680986	102.1859315647785	-1.1338205409359958	46.97760402	ABalpap	0	0	0	0		0	0	0	0	0
28	1	28	28	-1	49.918561764069594	-3.6506496565212636	-12.321668329511777	48.729222	Caa	0	0	0	0		0	0	0	0	0
13	1	13	13	-1	-29.776144525321506	138.5398588226171	6.662843782046242	48.729222	MSap	0	0	0	0		0	0	0	0	0
38	1	38	38	-1	-22.74620051472963	138.8145677216169	-13.304005964064435	44.686013579999994	ABplpaa	0	0	0	0		0	0	0	0	0
29	1	29	29	-1	-21.067524427210774	-18.69193479636783	-13.073814039674637	44.686013579999994	ABplapa	0	0	0	0		0	0	0	0	0
18	1	18	18	-1	254.00096233310862	84.4878959680376	3.0704143609901235	56.0106	D	0	0	0	0		0	0	0	0	0
12	1	12	12	-1	-34.24820694677707	-98.70123356593032	10.295487866186896	46.97760402	ABarapp	0	0	0	0		0	0	0	0	0
22	1	22	22	-1	37.478703677007	-148.83963571004253	6.716703758286918	44.686013579999994	ABpraap	0	0	0	0		0	0	0	0	0
10	1	10	10	-1	17.66999103216184	18.914669938826105	-12.119796996697138	44.686013579999994	ABplapp	0	0	0	0		0	0	0	0	0
16	1	16	16	-1	-126.81087336940688	23.73888167719143	-14.043399148039976	44.686013579999994	ABplaap	0	0	0	0		0	0	0	0	0
20	1	20	20	-1	20.873920420650624	152.9262215769239	-7.06992255222325	44.686013579999994	ABplpap	0	0	0	0		0	0	0	0	0
34	1	34	34	-1	-246.29103421136264	64.66147519680861	-6.917381999616671	46.97760402	ABalpaa	0	0	0	0		0	0	0	0	0
21	1	21	21	-1	-154.4872838902715	-33.12688953372782	11.515739805471824	46.97760402	ABaraap	0	0	0	0		0	0	0	0	0
8	1	8	8	-1	270.3759041125642	11.508648301616107	-9.933595642732627	48.729222	Cpp	0	0	0	0		0	0	0	0	0
5	1	5	5	-1	-70.84901242365575	123.18306019726882	-9.612980863255874	46.97760402	ABalppp	0	0	0	0		0	0	0	0	0
41	1	41	41	-1	114.59501279658028	-113.15387197625773	11.341577745823749	44.686013579999994	ABprpaa	0	0	0	0		0	0	0	0	0
33	1	33	33	-1	-82.06135763725388	-124.5942790636273	8.153908723600331	46.97760402	ABarapa	0	0	0	0		0	0	0	0	0
6	1	6	6	-1	149.1199123623646	123.96774469947214	-10.615450493859115	44.686013579999994	ABplppp	0	0	0	0		0	0	0	0	0
25	1	25	25	-1	-38.27814580425158	14.196813809844375	10.580145884801869	48.729222	MSpa	0	0	0	0		0	0	0	0	0
45	1	45	45	-1	18.234379598366214	81.22247329332227	3.3946095184309155	48.729222	Eal	0	0	0	0		0	0	0	0	0
2	1	2	2	-1	70.23239745633215	-110.1064010859461	-8.873509668073797	46.97760402	ABarppp	0	0	0	0		0	0	0	0	0
46	1	46	46	-1	180.7013844959029	10.873092183623772	-4.545005593717777	48.729222	Epl	0	0	0	0		0	0	0	0	0
14	1	14	14	-1	17.209064550829716	49.24497565192724	2.4931473984831327	48.729222	Ear	0	0	0	0		0	0	0	0	0
11	1	11	11	-1	194.53062682665905	-105.9607016585597	-3.3843556303915485	44.686013579999994	ABprapp	0	0	0	0		0	0	0	0	0
17	1	17	17	-1	-221.9963038313374	24.040871648653614	8.848016559392997	46.97760402	ABalaap	0	0	0	0		0	0	0	0	0
32	1	32	32	-1	-163.81230823831353	-22.626114691590992	-17.144894506792685	44.686013579999994	ABplaaa	0	0	0	0		0	0	0	0	0
7	1	7	7	-1	181.94611072492114	5.694556091045671	-4.008108753764389	48.729222	Epr	0	0	0	0		0	0	0	0	0
24	1	24	24	-1	143.68723019706923	-75.59890802875567	12.435929621410066	44.686013579999994	ABprpap	0	0	0	0		0	0	0	0	0
4	1	4	4	-1	187.55397462173502	100.39163423471238	9.674758675884286	56.0106	P4	0	0	0	0		0	0	0	0	0
1	1	1	1	-1	275.16981272505774	-37.44010397744217	6.111758795660189	44.686013579999994	ABprppp	0	0	0	0		0	0	0	0	0
30	1	30	30	-1	-16.472444995989804	-171.03185335522974	2.4789305997363718	44.686013579999994	ABpraaa	0	0	0	0		0	0	0	0	0
31	1	31	31	-1	-215.21360568095108	-68.05736133500127	-10.282832413434534	46.97760402	ABalapa	0	0	0	0		0	0	0	0	0
44	1	44	44	-1	22.716126446858702	-115.07849236644638	-12.959655895423648	46.97760402	ABarppa	0	0	0	0		0	0	0	0	0
9	1	9	9	-1	-170.50701455500513	-36.39338324609226	-7.410430936618108	46.97760402	ABalapp	0	0	0	0		0	0	0	0	0
26	1	26	26	-1	-134.8322133103633	87.3596560430327	11.13682898889048	48.729222	MSaa	0	0	0	0		0	0	0	0	0
