# Supplementary material for: An Observation-Driven Agent-Based Modeling and Analysis Framework for C. elegans Embryogenesis
Source: PLoS One. 2016 Nov 16;11(11):e0166551. doi: 10.1371/journal.pone.0166551 (PMC5113041; doi:10.1371/journal.pone.0166551)
Supplement: S1 Dataset — The data obtained from our NetLogo code, including the index, name, diameter, position, and mother-daughter relationship of each cell. (ZIP) [file pone.0166551.s005.zip › S1_dataset/outputNucleiTest/t072-nuclei.txt]

4	1	4	4	-1	184.5168265389124	100.52732334126048	9.958368793990664	56.0106	P4	0	0	0	0		0	0	0	0	0
10	1	10	10	-1	16.77603005394035	21.551775881884385	-12.112390333065516	44.686013579999994	ABplapp	0	0	0	0		0	0	0	0	0
34	1	34	34	-1	-245.94190876292677	63.86095712630958	-6.813515823184952	46.97760402	ABalpaa	0	0	0	0		0	0	0	0	0
12	1	12	12	-1	-31.57532129126006	-98.19319127971427	10.47516710539711	46.97760402	ABarapp	0	0	0	0		0	0	0	0	0
22	1	22	22	-1	39.31801748626285	-148.25880647211955	6.717011194848417	44.686013579999994	ABpraap	0	0	0	0		0	0	0	0	0
11	1	11	11	-1	195.30177598411433	-104.22020059282914	-3.383196889745918	44.686013579999994	ABprapp	0	0	0	0		0	0	0	0	0
35	1	35	35	-1	143.1859642244704	-139.47950830510723	-4.631645329806978	44.686013579999994	ABprapa	0	0	0	0		0	0	0	0	0
42	1	42	42	-1	105.35482024922008	109.78328851800876	-15.731333302287277	44.686013579999994	ABplppa	0	0	0	0		0	0	0	0	0
40	1	40	40	-1	-257.8084954125062	-5.749752184125454	6.086034216054103	46.97760402	ABalaaa	0	0	0	0		0	0	0	0	0
30	1	30	30	-1	-18.36644311632287	-170.47308948499517	2.2932925582161654	44.686013579999994	ABpraaa	0	0	0	0		0	0	0	0	0
43	1	43	43	-1	-143.34548107780157	-132.1736780331672	-11.045453039867647	46.97760402	ABarpaa	0	0	0	0		0	0	0	0	0
37	1	37	37	-1	-111.62887000381333	107.92653272546836	-15.307643821010428	46.97760402	ABalppa	0	0	0	0		0	0	0	0	0
26	1	26	26	-1	-133.5390164239192	86.66301348999454	11.3855778440132	48.729222	MSaa	0	0	0	0		0	0	0	0	0
15	1	15	15	-1	115.03147290790481	52.48813825726353	-12.967435207684519	48.729222	Cap	0	0	0	0		0	0	0	0	0
19	1	19	19	-1	-201.70816357074702	103.67375063692609	-0.8570756297990356	46.97760402	ABalpap	0	0	0	0		0	0	0	0	0
9	1	9	9	-1	-167.31009243145004	-34.84096730087691	-7.0909053412118626	46.97760402	ABalapp	0	0	0	0		0	0	0	0	0
7	1	7	7	-1	183.60574569694504	-1.210158699058468	-3.292246300493211	48.729222	Epr	0	0	0	0		0	0	0	0	0
3	1	3	3	-1	94.73576849257829	-26.47171265293187	14.150215223787471	48.729222	MSpp	0	0	0	0		0	0	0	0	0
27	1	27	27	-1	203.57175548758673	-60.438721049907436	-13.847181474471311	48.729222	Cpa	0	0	0	0		0	0	0	0	0
21	1	21	21	-1	-151.7288062426601	-32.713527326011864	11.661110137869766	46.97760402	ABaraap	0	0	0	0		0	0	0	0	0
46	1	46	46	-1	177.38211455185385	24.682521763831993	-5.976730500260127	48.729222	Epl	0	0	0	0		0	0	0	0	0
29	1	29	29	-1	-26.32152911737556	-20.103349170199525	-13.144023546549612	44.686013579999994	ABplapa	0	0	0	0		0	0	0	0	0
1	1	1	1	-1	275.3751349874884	-34.93499786247225	6.146141178873985	44.686013579999994	ABprppp	0	0	0	0		0	0	0	0	0
6	1	6	6	-1	148.7429999522402	125.1075605474272	-10.358718799199478	44.686013579999994	ABplppp	0	0	0	0		0	0	0	0	0
20	1	20	20	-1	22.503425691064717	153.42393507545242	-6.811990965061273	44.686013579999994	ABplpap	0	0	0	0		0	0	0	0	0
44	1	44	44	-1	19.83911801028575	-115.30263878251891	-12.977620347418515	46.97760402	ABarppa	0	0	0	0		0	0	0	0	0
38	1	38	38	-1	-24.71832607719196	138.97981424691815	-13.35440655591176	44.686013579999994	ABplpaa	0	0	0	0		0	0	0	0	0
18	1	18	18	47	252.77786408206168	85.17909655926186	3.184681756812222	56.0106	D	0	0	0	0		0	0	0	0	0
5	1	5	5	-1	-69.98410908409868	123.67503118422763	-9.074466318766866	46.97760402	ABalppp	0	0	0	0		0	0	0	0	0
8	1	8	8	-1	271.847006392518	15.25015929409082	-9.968326711687709	48.729222	Cpp	0	0	0	0		0	0	0	0	0
41	1	41	41	-1	115.85875409368322	-114.82553934049221	11.311911015486762	44.686013579999994	ABprpaa	0	0	0	0		0	0	0	0	0
2	1	2	2	-1	70.62241510404563	-109.70046684417241	-8.739363907254623	46.97760402	ABarppp	0	0	0	0		0	0	0	0	0
31	1	31	31	-1	-215.48470359555697	-68.0471241334976	-10.08229852616042	46.97760402	ABalapa	0	0	0	0		0	0	0	0	0
17	1	17	17	-1	-218.935961912663	24.569500243132325	8.783276412103781	46.97760402	ABalaap	0	0	0	0		0	0	0	0	0
36	1	36	36	-1	262.9050231742276	-91.79316335218368	4.197871991121765	44.686013579999994	ABprppa	0	0	0	0		0	0	0	0	0
14	1	14	14	-1	17.535481251435073	46.471157781862026	2.3408419068405055	48.729222	Ear	0	0	0	0		0	0	0	0	0
16	1	16	16	-1	-125.73526539343598	26.356251111083115	-13.86342747680101	44.686013579999994	ABplaap	0	0	0	0		0	0	0	0	0
13	1	13	13	-1	-23.72660973299583	140.2436752107905	6.764099417885217	48.729222	MSap	0	0	0	0		0	0	0	0	0
25	1	25	25	-1	-40.04718758973291	15.07620489930924	10.626361162471422	48.729222	MSpa	0	0	0	0		0	0	0	0	0
33	1	33	33	-1	-83.63707091262377	-124.11082199652297	8.254983804252792	46.97760402	ABarapa	0	0	0	0		0	0	0	0	0
45	1	45	45	-1	17.930599240117576	80.7143180494483	3.2879186109860536	48.729222	Eal	0	0	0	0		0	0	0	0	0
28	1	28	28	-1	51.151339475293646	-4.131304374209586	-12.41438021742981	48.729222	Caa	0	0	0	0		0	0	0	0	0
32	1	32	32	-1	-165.3849582367802	-22.93986382364193	-16.98801499234523	44.686013579999994	ABplaaa	0	0	0	0		0	0	0	0	0
39	1	39	39	-1	-196.167712478292	-62.45952582861063	9.25911810970664	46.97760402	ABaraaa	0	0	0	0		0	0	0	0	0
24	1	24	24	-1	148.11652146291857	-74.70079665370659	12.420650684600243	44.686013579999994	ABprpap	0	0	0	0		0	0	0	0	0
23	1	23	23	-1	-102.70412209366292	-104.74498229923938	-6.657671062140749	46.97760402	ABarpap	0	0	0	0		0	0	0	0	0
