# Supplementary material for: An Observation-Driven Agent-Based Modeling and Analysis Framework for C. elegans Embryogenesis
Source: PLoS One. 2016 Nov 16;11(11):e0166551. doi: 10.1371/journal.pone.0166551 (PMC5113041; doi:10.1371/journal.pone.0166551)
Supplement: S1 Dataset — The data obtained from our NetLogo code, including the index, name, diameter, position, and mother-daughter relationship of each cell. (ZIP) [file pone.0166551.s005.zip › S1_dataset/outputNucleiTest/t073-nuclei.txt]

6	1	6	6	-1	148.3660875421158	126.24737639538225	-10.101987104539843	44.686013579999994	ABplppp	0	0	0	0		0	0	0	0	0
3	1	3	3	-1	97.30851295641912	-27.60033610786902	14.353695584831108	48.729222	MSpp	0	0	0	0		0	0	0	0	0
4	1	4	4	-1	181.47967845608977	100.6630124478086	10.24197891209704	56.0106	P4	0	0	0	0		0	0	0	0	0
33	1	33	33	-1	-85.21278418799368	-123.62736492941863	8.35605888490525	46.97760402	ABarapa	0	0	0	0		0	0	0	0	0
28	1	28	28	-1	52.384117186517706	-4.6119590918979085	-12.507092105347846	48.729222	Caa	0	0	0	0		0	0	0	0	0
18	1	18	18	-1	252.97491377113994	83.94193177924014	3.651204356317642	48.729222	Dp	0	0	0	0		0	0	0	0	0
26	1	26	26	-1	-132.24581953747514	85.96637093695637	11.634326699135922	48.729222	MSaa	0	0	0	0		0	0	0	0	0
13	1	13	13	-1	-17.677074940670156	141.94749159896392	6.865355053724192	48.729222	MSap	0	0	0	0		0	0	0	0	0
38	1	38	38	-1	-26.690451639654274	139.1450607722194	-13.404807147759083	44.686013579999994	ABplpaa	0	0	0	0		0	0	0	0	0
20	1	20	20	-1	24.132930961478703	153.92164857398095	-6.5540593778992955	44.686013579999994	ABplpap	0	0	0	0		0	0	0	0	0
16	1	16	16	-1	-124.65965741746507	28.9736205449748	-13.683455805562046	44.686013579999994	ABplaap	0	0	0	0		0	0	0	0	0
27	1	27	27	-1	202.20933434494015	-59.692194124871214	-13.974681111461008	48.729222	Cpa	0	0	0	0		0	0	0	0	0
44	1	44	44	-1	16.962109573712794	-115.52678519859144	-12.995584799413383	46.97760402	ABarppa	0	0	0	0		0	0	0	0	0
19	1	19	19	-1	-199.1465155846842	105.16156970907369	-0.5803307186620753	46.97760402	ABalpap	0	0	0	0		0	0	0	0	0
24	1	24	24	-1	152.5458127287679	-73.80268527865749	12.405371747790422	44.686013579999994	ABprpap	0	0	0	0		0	0	0	0	0
35	1	35	35	-1	140.75218913236512	-140.271895480356	-4.659102413531667	44.686013579999994	ABprapa	0	0	0	0		0	0	0	0	0
5	1	5	5	-1	-69.11920574454162	124.16700217118645	-8.53595177427786	46.97760402	ABalppp	0	0	0	0		0	0	0	0	0
34	1	34	34	-1	-245.5927833144909	63.060439055810555	-6.709649646753234	46.97760402	ABalpaa	0	0	0	0		0	0	0	0	0
17	1	17	17	-1	-215.87561999398864	25.09812883761104	8.718536264814567	46.97760402	ABalaap	0	0	0	0		0	0	0	0	0
9	1	9	9	-1	-164.11317030789496	-33.28855135566157	-6.771379745805616	46.97760402	ABalapp	0	0	0	0		0	0	0	0	0
39	1	39	39	-1	-196.4009952282584	-62.95132384568031	9.259893620954028	46.97760402	ABaraaa	0	0	0	0		0	0	0	0	0
7	1	7	7	-1	183.86628604558797	-3.6559606968661305	-3.0208956438783807	48.729222	Epr	0	0	0	0		0	0	0	0	0
14	1	14	14	-1	17.86189795204043	43.69733991179682	2.188536415197879	48.729222	Ear	0	0	0	0		0	0	0	0	0
2	1	2	2	-1	71.0124327517591	-109.2945326023987	-8.605218146435446	46.97760402	ABarppp	0	0	0	0		0	0	0	0	0
1	1	1	1	-1	275.58045724991916	-32.42989174750234	6.180523562087782	44.686013579999994	ABprppp	0	0	0	0		0	0	0	0	0
40	1	40	40	-1	-257.53953666536535	-5.756686873443105	5.959279392724626	46.97760402	ABalaaa	0	0	0	0		0	0	0	0	0
31	1	31	31	-1	-215.75580151016285	-68.03688693199395	-9.881764638886306	46.97760402	ABalapa	0	0	0	0		0	0	0	0	0
41	1	41	41	-1	117.12249539078617	-116.49720670472668	11.282244285149776	44.686013579999994	ABprpaa	0	0	0	0		0	0	0	0	0
25	1	25	25	-1	-41.81622937521424	15.955595988774103	10.672576440140977	48.729222	MSpa	0	0	0	0		0	0	0	0	0
29	1	29	29	-1	-31.575533807540346	-21.514763544031222	-13.214233053424586	44.686013579999994	ABplapa	0	0	0	0		0	0	0	0	0
30	1	30	30	-1	-20.260441236655936	-169.91432561476057	2.1076545166959586	44.686013579999994	ABpraaa	0	0	0	0		0	0	0	0	0
43	1	43	43	-1	-143.5947400035869	-132.11505740509503	-10.772059249284807	46.97760402	ABarpaa	0	0	0	0		0	0	0	0	0
10	1	10	10	-1	15.882069075718858	24.18888182494267	-12.104983669433896	44.686013579999994	ABplapp	0	0	0	0		0	0	0	0	0
47	1	47	47	-1	250.18218785201978	88.89758718350902	2.4573178702811496	48.729222	Da	0	0	0	0		0	0	0	0	0
46	1	46	46	-1	175.35466091429137	29.149764542764842	-6.280403447939947	48.729222	Epl	0	0	0	0		0	0	0	0	0
42	1	42	42	-1	101.77381461740138	110.87213221909634	-15.65604371685459	44.686013579999994	ABplppa	0	0	0	0		0	0	0	0	0
36	1	36	36	-1	262.59157289001155	-92.28999784047707	4.164796785636569	44.686013579999994	ABprppa	0	0	0	0		0	0	0	0	0
12	1	12	12	-1	-28.90243563574305	-97.68514899349823	10.654846344607325	46.97760402	ABarapp	0	0	0	0		0	0	0	0	0
11	1	11	11	-1	196.07292514156964	-102.47969952709859	-3.3820381491002878	44.686013579999994	ABprapp	0	0	0	0		0	0	0	0	0
22	1	22	22	-1	41.15733129551871	-147.67797723419656	6.717318631409917	44.686013579999994	ABpraap	0	0	0	0		0	0	0	0	0
37	1	37	37	-1	-114.86920387359442	108.50592143456103	-15.087614849250324	46.97760402	ABalppa	0	0	0	0		0	0	0	0	0
23	1	23	23	-1	-99.98696421095956	-102.61744195101447	-6.171301844629669	46.97760402	ABarpap	0	0	0	0		0	0	0	0	0
8	1	8	8	-1	273.3181086724717	18.99167028656553	-10.003057780642791	48.729222	Cpp	0	0	0	0		0	0	0	0	0
45	1	45	45	-1	17.626818881868942	80.20616280557431	3.1812277035411918	48.729222	Eal	0	0	0	0		0	0	0	0	0
21	1	21	21	-1	-148.97032859504876	-32.30016511829591	11.806480470267708	46.97760402	ABaraap	0	0	0	0		0	0	0	0	0
32	1	32	32	-1	-166.95760823524685	-23.253612955692994	-16.831135477897778	44.686013579999994	ABplaaa	0	0	0	0		0	0	0	0	0
15	1	15	15	-1	119.36510494068361	55.06423738875853	-13.13503079126868	48.729222	Cap	0	0	0	0		0	0	0	0	0
