# Supplementary material for: An Observation-Driven Agent-Based Modeling and Analysis Framework for C. elegans Embryogenesis
Source: PLoS One. 2016 Nov 16;11(11):e0166551. doi: 10.1371/journal.pone.0166551 (PMC5113041; doi:10.1371/journal.pone.0166551)
Supplement: S1 Dataset — The data obtained from our NetLogo code, including the index, name, diameter, position, and mother-daughter relationship of each cell. (ZIP) [file pone.0166551.s005.zip › S1_dataset/outputNucleiTest/t074-nuclei.txt]

25	1	25	25	-1	-43.58527116069557	16.834987078238967	10.71879171781053	48.729222	MSpa	0	0	0	0		0	0	0	0	0
5	1	5	5	-1	-68.25430240498456	124.65897315814527	-7.9974372297888525	46.97760402	ABalppp	0	0	0	0		0	0	0	0	0
26	1	26	26	-1	-130.95262265103108	85.2697283839182	11.883075554258642	48.729222	MSaa	0	0	0	0		0	0	0	0	0
3	1	3	3	-1	99.88125742025996	-28.72895956280617	14.557175945874745	48.729222	MSpp	0	0	0	0		0	0	0	0	0
20	1	20	20	-1	25.762436231892643	154.41936207250947	-6.2961277907373185	44.686013579999994	ABplpap	0	0	0	0		0	0	0	0	0
28	1	28	28	-1	53.61689489774176	-5.092613809586231	-12.59980399326588	48.729222	Caa	0	0	0	0		0	0	0	0	0
44	1	44	44	-1	14.085101137139842	-115.75093161466398	-13.01354925140825	46.97760402	ABarppa	0	0	0	0		0	0	0	0	0
43	1	43	43	-1	-143.84399892937222	-132.05643677702284	-10.498665458701966	46.97760402	ABarpaa	0	0	0	0		0	0	0	0	0
10	1	10	10	-1	14.988108097497367	26.82598776800095	-12.097577005802274	44.686013579999994	ABplapp	0	0	0	0		0	0	0	0	0
9	1	9	9	-1	-160.91624818433988	-31.736135410446217	-6.45185415039937	46.97760402	ABalapp	0	0	0	0		0	0	0	0	0
21	1	21	21	-1	-146.21185094743737	-31.886802910579956	11.95185080266565	46.97760402	ABaraap	0	0	0	0		0	0	0	0	0
17	1	17	17	-1	-212.81527807531424	25.626757432089754	8.653796117525353	46.97760402	ABalaap	0	0	0	0		0	0	0	0	0
12	1	12	12	-1	-26.229549980226043	-97.17710670728218	10.834525583817538	46.97760402	ABarapp	0	0	0	0		0	0	0	0	0
42	1	42	42	-1	98.19280898558267	111.96097592018393	-15.580754131421905	44.686013579999994	ABplppa	0	0	0	0		0	0	0	0	0
39	1	39	39	-1	-196.63427797822482	-63.44312186274999	9.260669132201416	46.97760402	ABaraaa	0	0	0	0		0	0	0	0	0
6	1	6	6	-1	147.9891751319914	127.38719224333731	-9.845255409880206	44.686013579999994	ABplppp	0	0	0	0		0	0	0	0	0
16	1	16	16	-1	-123.58404944149416	31.590989978866485	-13.503484134323081	44.686013579999994	ABplaap	0	0	0	0		0	0	0	0	0
2	1	2	2	-1	71.40245039947258	-108.88859836062501	-8.47107238561627	46.97760402	ABarppp	0	0	0	0		0	0	0	0	0
33	1	33	33	-1	-86.78849746336357	-123.14390786231431	8.45713396555771	46.97760402	ABarapa	0	0	0	0		0	0	0	0	0
40	1	40	40	-1	-257.27057791822455	-5.763621562760754	5.832524569395148	46.97760402	ABalaaa	0	0	0	0		0	0	0	0	0
35	1	35	35	-1	138.31841404025982	-141.06428265560473	-4.686559497256356	44.686013579999994	ABprapa	0	0	0	0		0	0	0	0	0
32	1	32	32	-1	-168.5302582337135	-23.567362087744083	-16.67425596345032	44.686013579999994	ABplaaa	0	0	0	0		0	0	0	0	0
11	1	11	11	-1	196.84407429902492	-100.73919846136803	-3.380879408454657	44.686013579999994	ABprapp	0	0	0	0		0	0	0	0	0
37	1	37	37	-1	-118.1095377433755	109.0853101436537	-14.867585877490217	46.97760402	ABalppa	0	0	0	0		0	0	0	0	0
7	1	7	7	-1	183.66046151977145	-4.61545843057497	-2.897715586148998	48.729222	Epr	0	0	0	0		0	0	0	0	0
24	1	24	24	-1	156.97510399461726	-72.90457390360841	12.3900928109806	44.686013579999994	ABprpap	0	0	0	0		0	0	0	0	0
38	1	38	38	-1	-28.662577202116587	139.31030729752067	-13.455207739606406	44.686013579999994	ABplpaa	0	0	0	0		0	0	0	0	0
23	1	23	23	-1	-97.2698063282562	-100.48990160278957	-5.684932627118589	46.97760402	ABarpap	0	0	0	0		0	0	0	0	0
36	1	36	36	-1	262.27812260579555	-92.78683232877027	4.131721580151372	44.686013579999994	ABprppa	0	0	0	0		0	0	0	0	0
47	1	47	47	-1	245.5276446534854	97.1570128572905	0.467507060220328	48.729222	Da	0	0	0	0		0	0	0	0	0
1	1	1	1	-1	275.78577951234985	-29.92478563253242	6.214905945301577	44.686013579999994	ABprppp	0	0	0	0		0	0	0	0	0
31	1	31	31	-1	-216.02689942476874	-68.02664973049028	-9.681230751612192	46.97760402	ABalapa	0	0	0	0		0	0	0	0	0
41	1	41	41	-1	118.38623668788911	-118.16887406896116	11.252577554812788	44.686013579999994	ABprpaa	0	0	0	0		0	0	0	0	0
18	1	18	18	-1	255.30218537040588	79.81221894234939	4.646109761348044	48.729222	Dp	0	0	0	0		0	0	0	0	0
45	1	45	45	-1	17.323038523620305	79.69800756170032	3.07453679609633	48.729222	Eal	0	0	0	0		0	0	0	0	0
4	1	4	4	-1	178.44253037326718	100.7987015543567	10.525589030203417	56.0106	P4	0	0	0	0		0	0	0	0	0
13	1	13	13	-1	-11.62754014834448	143.65130798713733	6.966610689563168	48.729222	MSap	0	0	0	0		0	0	0	0	0
19	1	19	19	-1	-196.5848675986214	106.64938878122128	-0.30358580752511505	46.97760402	ABalpap	0	0	0	0		0	0	0	0	0
8	1	8	8	-1	274.7892109524254	22.73318127904024	-10.037788849597872	48.729222	Cpp	0	0	0	0		0	0	0	0	0
46	1	46	46	-1	173.75781271222445	30.502945054605902	-6.208059075998921	48.729222	Epl	0	0	0	0		0	0	0	0	0
34	1	34	34	-1	-245.24365786605503	62.25992098531153	-6.605783470321516	46.97760402	ABalpaa	0	0	0	0		0	0	0	0	0
27	1	27	27	-1	200.84691320229356	-58.94566719983499	-14.102180748450703	48.729222	Cpa	0	0	0	0		0	0	0	0	0
30	1	30	30	-1	-22.154439356989002	-169.355561744526	1.9220164751757522	44.686013579999994	ABpraaa	0	0	0	0		0	0	0	0	0
29	1	29	29	-1	-36.82953849770513	-22.92617791786292	-13.28444256029956	44.686013579999994	ABplapa	0	0	0	0		0	0	0	0	0
15	1	15	15	-1	123.6987369734624	57.64033652025353	-13.302626374852842	48.729222	Cap	0	0	0	0		0	0	0	0	0
14	1	14	14	-1	18.188314652645786	40.9235220417316	2.036230923555252	48.729222	Ear	0	0	0	0		0	0	0	0	0
22	1	22	22	-1	42.99664510477456	-147.09714799627358	6.717626067971416	44.686013579999994	ABpraap	0	0	0	0		0	0	0	0	0
