# Supplementary material for: An Observation-Driven Agent-Based Modeling and Analysis Framework for C. elegans Embryogenesis
Source: PLoS One. 2016 Nov 16;11(11):e0166551. doi: 10.1371/journal.pone.0166551 (PMC5113041; doi:10.1371/journal.pone.0166551)
Supplement: S1 Dataset — The data obtained from our NetLogo code, including the index, name, diameter, position, and mother-daughter relationship of each cell. (ZIP) [file pone.0166551.s005.zip › S1_dataset/outputNucleiTest/t075-nuclei.txt]

23	1	23	23	-1	-94.55264844555283	-98.36236125456466	-5.198563409607508	46.97760402	ABarpap	0	0	0	0		0	0	0	0	0
35	1	35	35	-1	135.88463894815453	-141.8566698308535	-4.7140165809810455	44.686013579999994	ABprapa	0	0	0	0		0	0	0	0	0
29	1	29	29	-1	-42.08354318786992	-24.337592291694616	-13.354652067174534	44.686013579999994	ABplapa	0	0	0	0		0	0	0	0	0
14	1	14	14	-1	18.514731353251143	38.14970417166639	1.8839254319126164	48.729222	Ear	0	0	0	0		0	0	0	0	0
42	1	42	42	-1	94.61180335376397	113.04981962127151	-15.505464545989218	44.686013579999994	ABplppa	0	0	0	0		0	0	0	0	0
38	1	38	38	-1	-30.6347027645789	139.47555382282195	-13.505608331453729	44.686013579999994	ABplpaa	0	0	0	0		0	0	0	0	0
11	1	11	11	-1	197.61522345648024	-98.99869739563748	-3.3797206678090266	44.686013579999994	ABprapp	0	0	0	0		0	0	0	0	0
22	1	22	22	-1	44.835958914030414	-146.51631875835056	6.717933504532916	44.686013579999994	ABpraap	0	0	0	0		0	0	0	0	0
30	1	30	30	-1	-24.048437477322068	-168.79679787429143	1.736378433655546	44.686013579999994	ABpraaa	0	0	0	0		0	0	0	0	0
3	1	3	3	-1	102.45400188410079	-29.85758301774332	14.76065630691838	48.729222	MSpp	0	0	0	0		0	0	0	0	0
5	1	5	5	-1	-67.38939906542748	125.15094414510409	-7.458922685299845	46.97760402	ABalppp	0	0	0	0		0	0	0	0	0
17	1	17	17	-1	-209.75493615663984	26.15538602656847	8.589055970236137	46.97760402	ABalaap	0	0	0	0		0	0	0	0	0
47	1	47	47	-1	243.1495112767759	98.85951308741008	0.3833283287617895	48.729222	Da	0	0	0	0		0	0	0	0	0
33	1	33	33	-1	-88.36421073873346	-122.66045079520998	8.558209046210168	46.97760402	ABarapa	0	0	0	0		0	0	0	0	0
18	1	18	18	-1	255.1748354383427	77.86873661027606	4.9568585255307545	48.729222	Dp	0	0	0	0		0	0	0	0	0
8	1	8	8	-1	276.26031323237913	26.474692271514954	-10.072519918552954	48.729222	Cpp	0	0	0	0		0	0	0	0	0
27	1	27	27	-1	199.48449205964698	-58.19914027479877	-14.229680385440398	48.729222	Cpa	0	0	0	0		0	0	0	0	0
24	1	24	24	-1	161.40439526046657	-72.00646252855933	12.374813874170776	44.686013579999994	ABprpap	0	0	0	0		0	0	0	0	0
9	1	9	9	-1	-157.7193260607848	-30.183719465230865	-6.132328554993125	46.97760402	ABalapp	0	0	0	0		0	0	0	0	0
39	1	39	39	-1	-196.86756072819122	-63.93491987981967	9.261444643448804	46.97760402	ABaraaa	0	0	0	0		0	0	0	0	0
36	1	36	36	-1	261.9646723215795	-93.28366681706348	4.098646374666176	44.686013579999994	ABprppa	0	0	0	0		0	0	0	0	0
12	1	12	12	-1	-23.556664324709033	-96.66906442106614	11.014204823027752	46.97760402	ABarapp	0	0	0	0		0	0	0	0	0
6	1	6	6	-1	147.61226272186698	128.52700809129237	-9.58852371522057	44.686013579999994	ABplppp	0	0	0	0		0	0	0	0	0
13	1	13	13	-1	-5.578005356018731	145.35512437531077	7.067866325402143	48.729222	MSap	0	0	0	0		0	0	0	0	0
43	1	43	43	-1	-144.09325785515753	-131.99781614895068	-10.225271668119127	46.97760402	ABarpaa	0	0	0	0		0	0	0	0	0
15	1	15	15	-1	128.0323690062412	60.21643565174853	-13.470221958437003	48.729222	Cap	0	0	0	0		0	0	0	0	0
2	1	2	2	-1	71.79246804718608	-108.4826641188513	-8.336926624797096	46.97760402	ABarppp	0	0	0	0		0	0	0	0	0
32	1	32	32	-1	-170.10290823218014	-23.88111121979517	-16.517376449002867	44.686013579999994	ABplaaa	0	0	0	0		0	0	0	0	0
44	1	44	44	-1	11.208092700566896	-115.97507803073651	-13.031513703403117	46.97760402	ABarppa	0	0	0	0		0	0	0	0	0
26	1	26	26	-1	-129.659425764587	84.57308583088005	12.131824409381364	48.729222	MSaa	0	0	0	0		0	0	0	0	0
1	1	1	1	-1	275.9911017747806	-27.419679517562503	6.249288328515374	44.686013579999994	ABprppp	0	0	0	0		0	0	0	0	0
34	1	34	34	-1	-244.89453241761913	61.45940291481251	-6.501917293889797	46.97760402	ABalpaa	0	0	0	0		0	0	0	0	0
28	1	28	28	-1	54.84967260896582	-5.5732685272745535	-12.692515881183915	48.729222	Caa	0	0	0	0		0	0	0	0	0
25	1	25	25	48	-45.3543129461769	17.71437816770383	10.765006995480086	48.729222	MSpa	0	0	0	0		0	0	0	0	0
19	1	19	19	-1	-194.02321961255856	108.13720785336886	-0.026840896388156083	46.97760402	ABalpap	0	0	0	0		0	0	0	0	0
40	1	40	40	-1	-257.00161917108375	-5.7705562520784035	5.7057697460656716	46.97760402	ABalaaa	0	0	0	0		0	0	0	0	0
31	1	31	31	-1	-216.29799733937463	-68.0164125289866	-9.480696864338077	46.97760402	ABalapa	0	0	0	0		0	0	0	0	0
7	1	7	7	-1	183.45463699395492	-5.57495616428381	-2.7745355284196154	48.729222	Epr	0	0	0	0		0	0	0	0	0
4	1	4	4	-1	175.40538229044455	100.9343906609048	10.809199148309792	56.0106	P4	0	0	0	0		0	0	0	0	0
37	1	37	37	-1	-121.34987161315657	109.66469885274637	-14.647556905730113	46.97760402	ABalppa	0	0	0	0		0	0	0	0	0
45	1	45	45	-1	17.01925816537167	79.18985231782634	2.967845888651468	48.729222	Eal	0	0	0	0		0	0	0	0	0
20	1	20	20	-1	27.391941502306583	154.917075571038	-6.038196203575341	44.686013579999994	ABplpap	0	0	0	0		0	0	0	0	0
16	1	16	16	-1	-122.50844146552325	34.20835941275817	-13.323512463084116	44.686013579999994	ABplaap	0	0	0	0		0	0	0	0	0
46	1	46	46	-1	172.16096451015753	31.85612556644696	-6.1357147040578965	48.729222	Epl	0	0	0	0		0	0	0	0	0
10	1	10	10	-1	14.094147119275876	29.46309371105923	-12.090170342170651	44.686013579999994	ABplapp	0	0	0	0		0	0	0	0	0
41	1	41	41	-1	119.64997798499205	-119.84054143319564	11.222910824475802	44.686013579999994	ABprpaa	0	0	0	0		0	0	0	0	0
21	1	21	21	-1	-143.453373299826	-31.473440702864	12.097221135063592	46.97760402	ABaraap	0	0	0	0		0	0	0	0	0
