# Supplementary material for: An Observation-Driven Agent-Based Modeling and Analysis Framework for C. elegans Embryogenesis
Source: PLoS One. 2016 Nov 16;11(11):e0166551. doi: 10.1371/journal.pone.0166551 (PMC5113041; doi:10.1371/journal.pone.0166551)
Supplement: S1 Dataset — The data obtained from our NetLogo code, including the index, name, diameter, position, and mother-daughter relationship of each cell. (ZIP) [file pone.0166551.s005.zip › S1_dataset/outputNucleiTest/t076-nuclei.txt]

18	1	18	18	-1	254.77474978057631	76.16816877873799	5.191589885174832	48.729222	Dp	0	0	0	0		0	0	0	0	0
13	1	13	13	-1	0.4715294363069903	147.05894076348417	7.169121961241118	48.729222	MSap	0	0	0	0		0	0	0	0	0
44	1	44	44	-1	8.33108426399402	-116.19922444680904	-13.049478155397985	46.97760402	ABarppa	0	0	0	0		0	0	0	0	0
29	1	29	29	-1	-47.33754787803478	-25.749006665526313	-13.424861574049508	44.686013579999994	ABplapa	0	0	0	0		0	0	0	0	0
47	1	47	47	-1	241.02431232471363	99.83346604601165	0.5108864949257275	48.729222	Da	0	0	0	0		0	0	0	0	0
46	1	46	46	-1	170.5641163080906	33.20930607828802	-6.063370332116872	48.729222	Epl	0	0	0	0		0	0	0	0	0
24	1	24	24	-1	165.83368652631592	-71.10835115351023	12.359534937360955	44.686013579999994	ABprpap	0	0	0	0		0	0	0	0	0
14	1	14	14	-1	18.841148053856504	35.37588630160118	1.7316199402699763	48.729222	Ear	0	0	0	0		0	0	0	0	0
7	1	7	7	-1	183.24881246813837	-6.534453897992617	-2.6513554706902327	48.729222	Epr	0	0	0	0		0	0	0	0	0
34	1	34	34	-1	-244.54540696918326	60.658884844313484	-6.3980511174580785	46.97760402	ABalpaa	0	0	0	0		0	0	0	0	0
39	1	39	39	-1	-197.10084347815763	-64.42671789688934	9.262220154696195	46.97760402	ABaraaa	0	0	0	0		0	0	0	0	0
31	1	31	31	-1	-216.56909525398052	-68.00617532748294	-9.280162977063963	46.97760402	ABalapa	0	0	0	0		0	0	0	0	0
4	1	4	4	-1	172.36823420762192	101.07007976745291	11.09280926641617	56.0106	P4	0	0	0	0		0	0	0	0	0
19	1	19	19	-1	-191.46157162649575	109.62502692551647	0.2499040147488027	46.97760402	ABalpap	0	0	0	0		0	0	0	0	0
26	1	26	26	49	-128.36622887814292	83.87644327784189	12.380573264504084	48.729222	MSaa	0	0	0	0		0	0	0	0	0
10	1	10	10	-1	13.200186141054386	32.10019965411751	-12.082763678539031	44.686013579999994	ABplapp	0	0	0	0		0	0	0	0	0
36	1	36	36	-1	261.6512220373635	-93.78050130535668	4.06557116918098	44.686013579999994	ABprppa	0	0	0	0		0	0	0	0	0
25	1	25	25	-1	-43.7712684916601	20.09948357538445	10.940242382923056	42.39442314	MSpap	0	0	0	0		0	0	0	0	0
8	1	8	8	-1	277.73141551233283	30.216203263989666	-10.107250987508037	48.729222	Cpp	0	0	0	0		0	0	0	0	0
23	1	23	23	-1	-91.83549056284947	-96.23482090633976	-4.712194192096428	46.97760402	ABarpap	0	0	0	0		0	0	0	0	0
30	1	30	30	-1	-25.94243559765513	-168.23803400405683	1.5507403921353393	44.686013579999994	ABpraaa	0	0	0	0		0	0	0	0	0
5	1	5	5	-1	-66.52449572587042	125.64291513206291	-6.920408140810838	46.97760402	ABalppp	0	0	0	0		0	0	0	0	0
6	1	6	6	-1	147.2353503117426	129.66682393924742	-9.331792020560934	44.686013579999994	ABplppp	0	0	0	0		0	0	0	0	0
38	1	38	38	-1	-32.606828327041214	139.6408003481232	-13.556008923301052	44.686013579999994	ABplpaa	0	0	0	0		0	0	0	0	0
37	1	37	37	-1	-124.59020548293765	110.24408756183904	-14.427527933970007	46.97760402	ABalppa	0	0	0	0		0	0	0	0	0
15	1	15	15	-1	132.36600103902	62.79253478324353	-13.637817542021166	48.729222	Cap	0	0	0	0		0	0	0	0	0
42	1	42	42	-1	91.03079772194528	114.1386633223591	-15.430174960556533	44.686013579999994	ABplppa	0	0	0	0		0	0	0	0	0
40	1	40	40	-1	-256.73266042394295	-5.777490941396053	5.579014922736194	46.97760402	ABalaaa	0	0	0	0		0	0	0	0	0
17	1	17	17	-1	-206.69459423796548	26.68401462104718	8.524315822946923	46.97760402	ABalaap	0	0	0	0		0	0	0	0	0
48	1	48	48	-1	-51.43932080125482	14.395162649959687	10.490791428748862	42.39442314	MSpaa	0	0	0	0		0	0	0	0	0
41	1	41	41	-1	120.91371928209499	-121.5122087974301	11.193244094138816	44.686013579999994	ABprpaa	0	0	0	0		0	0	0	0	0
33	1	33	33	-1	-89.93992401410337	-122.17699372810566	8.659284126862627	46.97760402	ABarapa	0	0	0	0		0	0	0	0	0
3	1	3	3	-1	105.02674634794164	-30.986206472680472	14.964136667962016	48.729222	MSpp	0	0	0	0		0	0	0	0	0
9	1	9	9	-1	-154.5224039372297	-28.631303520015518	-5.812802959586879	46.97760402	ABalapp	0	0	0	0		0	0	0	0	0
11	1	11	11	-1	198.38637261393552	-97.25819632990692	-3.3785619271633958	44.686013579999994	ABprapp	0	0	0	0		0	0	0	0	0
20	1	20	20	-1	29.021446772720523	155.41478906956652	-5.780264616413364	44.686013579999994	ABplpap	0	0	0	0		0	0	0	0	0
45	1	45	45	-1	16.715477807123033	78.68169707395235	2.861154981206606	48.729222	Eal	0	0	0	0		0	0	0	0	0
43	1	43	43	-1	-144.34251678094284	-131.93919552087849	-9.951877877536287	46.97760402	ABarpaa	0	0	0	0		0	0	0	0	0
32	1	32	32	-1	-171.6755582306468	-24.19486035184626	-16.360496934555414	44.686013579999994	ABplaaa	0	0	0	0		0	0	0	0	0
2	1	2	2	-1	72.18248569489955	-108.0767298770776	-8.20278086397792	46.97760402	ABarppp	0	0	0	0		0	0	0	0	0
12	1	12	12	-1	-20.883778669192147	-96.1610221348501	11.193884062237967	46.97760402	ABarapp	0	0	0	0		0	0	0	0	0
27	1	27	27	-1	198.1220709170004	-57.452613349762544	-14.357180022430095	48.729222	Cpa	0	0	0	0		0	0	0	0	0
22	1	22	22	-1	46.67527272328615	-145.93548952042758	6.7182409410944155	44.686013579999994	ABpraap	0	0	0	0		0	0	0	0	0
28	1	28	28	-1	56.08245032018987	-6.0539232449629	-12.78522776910195	48.729222	Caa	0	0	0	0		0	0	0	0	0
35	1	35	35	-1	133.45086385604924	-142.64905700610225	-4.741473664705734	44.686013579999994	ABprapa	0	0	0	0		0	0	0	0	0
16	1	16	16	-1	-121.43283348955235	36.82572884664985	-13.143540791845151	44.686013579999994	ABplaap	0	0	0	0		0	0	0	0	0
1	1	1	1	-1	276.1964240372113	-24.914573402592584	6.28367071172917	44.686013579999994	ABprppp	0	0	0	0		0	0	0	0	0
21	1	21	21	-1	-140.69489565221463	-31.060078495148044	12.242591467461533	46.97760402	ABaraap	0	0	0	0		0	0	0	0	0
