# Supplementary material for: An Observation-Driven Agent-Based Modeling and Analysis Framework for C. elegans Embryogenesis
Source: PLoS One. 2016 Nov 16;11(11):e0166551. doi: 10.1371/journal.pone.0166551 (PMC5113041; doi:10.1371/journal.pone.0166551)
Supplement: S1 Dataset — The data obtained from our NetLogo code, including the index, name, diameter, position, and mother-daughter relationship of each cell. (ZIP) [file pone.0166551.s005.zip › S1_dataset/outputNucleiTest/t077-nuclei.txt]

35	1	35	35	-1	131.01708876394397	-143.441444181351	-4.7689307484304235	44.686013579999994	ABprapa	0	0	0	0		0	0	0	0	0
8	1	8	8	-1	279.2025177922865	33.95771425646438	-10.141982056463117	48.729222	Cpp	0	0	0	0		0	0	0	0	0
38	1	38	38	-1	-34.578953889503524	139.80604687342446	-13.606409515148375	44.686013579999994	ABplpaa	0	0	0	0		0	0	0	0	0
31	1	31	31	-1	-216.8401931685864	-67.99593812597927	-9.079629089789849	46.97760402	ABalapa	0	0	0	0		0	0	0	0	0
28	1	28	28	-1	57.31522803141393	-6.5345779626512615	-12.877939657019985	48.729222	Caa	0	0	0	0		0	0	0	0	0
24	1	24	24	-1	170.26297779216526	-70.21023977846114	12.344256000551132	44.686013579999994	ABprpap	0	0	0	0		0	0	0	0	0
7	1	7	7	-1	183.04298794232184	-7.493951631701419	-2.52817541296085	48.729222	Epr	0	0	0	0		0	0	0	0	0
41	1	41	41	-1	122.17746057919793	-123.18387616166459	11.16357736380183	44.686013579999994	ABprpaa	0	0	0	0		0	0	0	0	0
33	1	33	33	-1	-91.51563728947326	-121.69353666100132	8.760359207515085	46.97760402	ABarapa	0	0	0	0		0	0	0	0	0
16	1	16	16	-1	-120.35722551358144	39.44309828054154	-12.963569120606186	44.686013579999994	ABplaap	0	0	0	0		0	0	0	0	0
5	1	5	5	-1	-65.65959238631336	126.13488611902173	-6.381893596321831	46.97760402	ABalppp	0	0	0	0		0	0	0	0	0
48	1	48	48	-1	-62.79939829695069	5.944316834515592	9.824938163305577	42.39442314	MSpaa	0	0	0	0		0	0	0	0	0
42	1	42	42	-1	87.44979209012658	115.22750702344668	-15.354885375123848	44.686013579999994	ABplppa	0	0	0	0		0	0	0	0	0
17	1	17	17	-1	-203.63425231929108	27.212643215525894	8.459575675657707	46.97760402	ABalaap	0	0	0	0		0	0	0	0	0
40	1	40	40	-1	-256.46370167680215	-5.784425630713702	5.4522600994067165	46.97760402	ABalaaa	0	0	0	0		0	0	0	0	0
39	1	39	39	-1	-197.33412622812403	-64.91851591395903	9.262995665943583	46.97760402	ABaraaa	0	0	0	0		0	0	0	0	0
25	1	25	25	-1	-38.091229743812164	24.324906483106503	11.273169015644646	42.39442314	MSpap	0	0	0	0		0	0	0	0	0
27	1	27	27	-1	196.75964977435382	-56.70608642472632	-14.48467965941979	48.729222	Cpa	0	0	0	0		0	0	0	0	0
43	1	43	43	-1	-144.59177570672816	-131.88057489280632	-9.678484086953446	46.97760402	ABarpaa	0	0	0	0		0	0	0	0	0
10	1	10	10	-1	12.306225162832895	34.73730559717579	-12.075357014907409	44.686013579999994	ABplapp	0	0	0	0		0	0	0	0	0
21	1	21	21	-1	-137.93641800460327	-30.64671628743209	12.387961799859475	46.97760402	ABaraap	0	0	0	0		0	0	0	0	0
14	1	14	14	-1	19.16756475446186	32.60206843153597	1.5793144486273365	48.729222	Ear	0	0	0	0		0	0	0	0	0
13	1	13	13	50	6.5210642286327145	148.76275715165758	7.270377597080094	48.729222	MSap	0	0	0	0		0	0	0	0	0
4	1	4	4	-1	169.3310861247993	101.20576887400101	11.376419384522547	56.0106	P4	0	0	0	0		0	0	0	0	0
3	1	3	3	-1	107.59949081178247	-32.11482992761762	15.167617029005653	48.729222	MSpp	0	0	0	0		0	0	0	0	0
9	1	9	9	-1	-151.32548181367463	-27.07888757480017	-5.493277364180633	46.97760402	ABalapp	0	0	0	0		0	0	0	0	0
15	1	15	15	-1	136.69963307179881	65.36863391473854	-13.805413125605327	48.729222	Cap	0	0	0	0		0	0	0	0	0
19	1	19	19	-1	-188.89992364043292	111.11284599766405	0.526648925885763	46.97760402	ABalpap	0	0	0	0		0	0	0	0	0
18	1	18	18	-1	254.3746641228099	74.46760094719991	5.42632124481891	48.729222	Dp	0	0	0	0		0	0	0	0	0
47	1	47	47	-1	238.89911337265136	100.80741900461324	0.6384446610896684	48.729222	Da	0	0	0	0		0	0	0	0	0
36	1	36	36	-1	261.3377717531475	-94.27733579364988	4.032495963695783	44.686013579999994	ABprppa	0	0	0	0		0	0	0	0	0
2	1	2	2	-1	72.57250334261303	-107.6707956353039	-8.068635103158744	46.97760402	ABarppp	0	0	0	0		0	0	0	0	0
20	1	20	20	-1	30.650952043134463	155.91250256809508	-5.522333029251386	44.686013579999994	ABplpap	0	0	0	0		0	0	0	0	0
26	1	26	26	-1	-124.75289526676036	84.12283377340931	12.621675061820195	42.39442314	MSaap	0	0	0	0		0	0	0	0	0
1	1	1	1	-1	276.40174629964196	-22.409467287622633	6.318053094942966	44.686013579999994	ABprppp	0	0	0	0		0	0	0	0	0
46	1	46	46	-1	168.96726810602368	34.56248659012908	-5.991025960175847	48.729222	Epl	0	0	0	0		0	0	0	0	0
44	1	44	44	-1	5.454075827421138	-116.42337086288157	-13.067442607392852	46.97760402	ABarppa	0	0	0	0		0	0	0	0	0
34	1	34	34	-1	-244.1962815207474	59.85836677381445	-6.2941849410263595	46.97760402	ABalpaa	0	0	0	0		0	0	0	0	0
45	1	45	45	-1	16.411697448874396	78.17354183007836	2.7544640737617443	48.729222	Eal	0	0	0	0		0	0	0	0	0
22	1	22	22	-1	48.5145865325417	-145.3546602825046	6.718548377655915	44.686013579999994	ABpraap	0	0	0	0		0	0	0	0	0
37	1	37	37	-1	-127.83053935271873	110.8234762709317	-14.207498962209902	46.97760402	ABalppa	0	0	0	0		0	0	0	0	0
11	1	11	11	-1	199.15752177139083	-95.51769526417638	-3.3774031865177654	44.686013579999994	ABprapp	0	0	0	0		0	0	0	0	0
49	1	49	49	-1	-133.07116217234216	82.02520930828238	12.383429937361171	42.39442314	MSaaa	0	0	0	0		0	0	0	0	0
6	1	6	6	-1	146.85843790161817	130.80663978720247	-9.075060325901298	44.686013579999994	ABplppp	0	0	0	0		0	0	0	0	0
32	1	32	32	-1	-173.24820822911346	-24.50860948389735	-16.20361742010796	44.686013579999994	ABplaaa	0	0	0	0		0	0	0	0	0
30	1	30	30	-1	-27.836433717988196	-167.67927013382226	1.365102350615133	44.686013579999994	ABpraaa	0	0	0	0		0	0	0	0	0
12	1	12	12	-1	-18.21089301367529	-95.65297984863405	11.37356330144818	46.97760402	ABarapp	0	0	0	0		0	0	0	0	0
29	1	29	29	-1	-52.59155256819987	-27.16042103935801	-13.495071080924482	44.686013579999994	ABplapa	0	0	0	0		0	0	0	0	0
23	1	23	23	-1	-89.11833268014612	-94.10728055811485	-4.225824974585348	46.97760402	ABarpap	0	0	0	0		0	0	0	0	0
