# Supplementary material for: An Observation-Driven Agent-Based Modeling and Analysis Framework for C. elegans Embryogenesis
Source: PLoS One. 2016 Nov 16;11(11):e0166551. doi: 10.1371/journal.pone.0166551 (PMC5113041; doi:10.1371/journal.pone.0166551)
Supplement: S1 Dataset — The data obtained from our NetLogo code, including the index, name, diameter, position, and mother-daughter relationship of each cell. (ZIP) [file pone.0166551.s005.zip › S1_dataset/outputNucleiTest/t078-nuclei.txt]

11	1	11	11	-1	199.92867092884612	-93.77719419844583	-3.3762444458721346	44.686013579999994	ABprapp	0	0	0	0		0	0	0	0	0
37	1	37	37	-1	-131.0708732224998	111.40286498002438	-13.987469990449796	46.97760402	ABalppa	0	0	0	0		0	0	0	0	0
12	1	12	12	-1	-15.538007358158435	-95.14493756241801	11.553242540658394	46.97760402	ABarapp	0	0	0	0		0	0	0	0	0
30	1	30	30	-1	-29.730431838321262	-167.12050626358769	1.1794643090949264	44.686013579999994	ABpraaa	0	0	0	0		0	0	0	0	0
27	1	27	27	-1	195.39722863170724	-55.9595594996901	-14.612179296409485	48.729222	Cpa	0	0	0	0		0	0	0	0	0
36	1	36	36	-1	261.0243214689314	-94.77417028194309	3.9994207582105865	44.686013579999994	ABprppa	0	0	0	0		0	0	0	0	0
49	1	49	49	-1	-148.91548008773603	78.02973413661186	11.929629700296362	42.39442314	MSaaa	0	0	0	0		0	0	0	0	0
48	1	48	48	-1	-63.00959824445616	4.208376086396228	9.82168580218856	42.39442314	MSpaa	0	0	0	0		0	0	0	0	0
40	1	40	40	-1	-256.19474292966134	-5.791360320031352	5.325505276077239	46.97760402	ABalaaa	0	0	0	0		0	0	0	0	0
13	1	13	13	-1	12.411667139297267	149.3850581984363	7.569519299367778	42.39442314	MSapp	0	0	0	0		0	0	0	0	0
4	1	4	4	-1	166.29393804197667	101.34145798054911	11.660029502628923	56.0106	P4	0	0	0	0		0	0	0	0	0
10	1	10	10	-1	11.412264184611404	37.37441154023407	-12.067950351275789	44.686013579999994	ABplapp	0	0	0	0		0	0	0	0	0
8	1	8	8	-1	280.6736200722403	37.699225248939086	-10.1767131254182	48.729222	Cpp	0	0	0	0		0	0	0	0	0
15	1	15	15	-1	141.0332651045776	67.94473304623354	-13.973008709189488	48.729222	Cap	0	0	0	0		0	0	0	0	0
35	1	35	35	-1	128.58331367183868	-144.23383135659975	-4.796387832155113	44.686013579999994	ABprapa	0	0	0	0		0	0	0	0	0
34	1	34	34	-1	-243.8471560723115	59.05784870331543	-6.190318764594641	46.97760402	ABalpaa	0	0	0	0		0	0	0	0	0
33	1	33	33	-1	-93.09135056484361	-121.21007959389699	8.861434288167544	46.97760402	ABarapa	0	0	0	0		0	0	0	0	0
9	1	9	9	-1	-148.12855969011954	-25.52647162958482	-5.173751768774387	46.97760402	ABalapp	0	0	0	0		0	0	0	0	0
3	1	3	3	-1	110.17223527562331	-33.24345338255477	15.371097390049288	48.729222	MSpp	0	0	0	0		0	0	0	0	0
6	1	6	6	-1	146.48152549149376	131.94645563515752	-8.81832863124166	44.686013579999994	ABplppp	0	0	0	0		0	0	0	0	0
16	1	16	16	-1	-119.28161753761053	42.06046771443322	-12.783597449367221	44.686013579999994	ABplaap	0	0	0	0		0	0	0	0	0
41	1	41	41	-1	123.44120187630088	-124.85554352589905	11.133910633464843	44.686013579999994	ABprpaa	0	0	0	0		0	0	0	0	0
43	1	43	43	-1	-144.84103463251347	-131.82195426473413	-9.405090296370606	46.97760402	ABarpaa	0	0	0	0		0	0	0	0	0
1	1	1	1	-1	276.6070685620727	-19.90436117265256	6.352435478156762	44.686013579999994	ABprppp	0	0	0	0		0	0	0	0	0
28	1	28	28	-1	58.54800574263798	-7.015232680339622	-12.97065154493802	48.729222	Caa	0	0	0	0		0	0	0	0	0
19	1	19	19	-1	-186.3382756543701	112.60066506981165	0.8033938370227232	46.97760402	ABalpap	0	0	0	0		0	0	0	0	0
14	1	14	14	-1	19.493981455067217	29.828250561470757	1.4270089569846964	48.729222	Ear	0	0	0	0		0	0	0	0	0
32	1	32	32	-1	-174.8208582275801	-24.82235861594844	-16.046737905660507	44.686013579999994	ABplaaa	0	0	0	0		0	0	0	0	0
46	1	46	46	-1	167.37041990395676	35.91566710197014	-5.918681588234822	48.729222	Epl	0	0	0	0		0	0	0	0	0
18	1	18	18	-1	253.97457846504346	72.76703311566185	5.661052604462987	48.729222	Dp	0	0	0	0		0	0	0	0	0
31	1	31	31	-1	-217.1112910831923	-67.9857009244756	-8.879095202515735	46.97760402	ABalapa	0	0	0	0		0	0	0	0	0
23	1	23	23	-1	-86.40117479744276	-91.97974020988994	-3.7394557570742673	46.97760402	ABarpap	0	0	0	0		0	0	0	0	0
39	1	39	39	-1	-197.56740897809044	-65.4103139310287	9.263771177190971	46.97760402	ABaraaa	0	0	0	0		0	0	0	0	0
29	1	29	29	-1	-57.84555725836496	-28.571835413189707	-13.565280587799457	44.686013579999994	ABplapa	0	0	0	0		0	0	0	0	0
50	1	50	50	-1	4.419114075024822	150.24426127917758	6.8341032098470835	42.39442314	MSapa	0	0	0	0		0	0	0	0	0
47	1	47	47	-1	236.77391442058908	101.78137196321482	0.7660028272536092	48.729222	Da	0	0	0	0		0	0	0	0	0
45	1	45	45	-1	16.10791709062576	77.66538658620438	2.6477731663168824	48.729222	Eal	0	0	0	0		0	0	0	0	0
26	1	26	26	-1	-116.83073630906341	86.12057135924427	12.848575180352599	42.39442314	MSaap	0	0	0	0		0	0	0	0	0
5	1	5	5	-1	-64.7946890467563	126.62685710598055	-5.843379051832823	46.97760402	ABalppp	0	0	0	0		0	0	0	0	0
22	1	22	22	-1	50.35390034179724	-144.7738310445816	6.718855814217415	44.686013579999994	ABpraap	0	0	0	0		0	0	0	0	0
44	1	44	44	-1	2.577067390848226	-116.64751727895411	-13.08540705938772	46.97760402	ABarppa	0	0	0	0		0	0	0	0	0
17	1	17	17	-1	-200.57391040061668	27.74127181000461	8.394835528368493	46.97760402	ABalaap	0	0	0	0		0	0	0	0	0
25	1	25	25	-1	-34.12826926729442	24.302338432362852	11.365497865266425	42.39442314	MSpap	0	0	0	0		0	0	0	0	0
21	1	21	21	-1	-135.17794035699188	-30.233354079716136	12.533332132257417	46.97760402	ABaraap	0	0	0	0		0	0	0	0	0
42	1	42	42	-1	83.86878645830788	116.31635072453427	-15.279595789691161	44.686013579999994	ABplppa	0	0	0	0		0	0	0	0	0
20	1	20	20	-1	32.2804573135484	156.4102160666236	-5.264401442089409	44.686013579999994	ABplpap	0	0	0	0		0	0	0	0	0
38	1	38	38	-1	-36.55107945196584	139.97129339872572	-13.656810106995698	44.686013579999994	ABplpaa	0	0	0	0		0	0	0	0	0
2	1	2	2	-1	72.96252099032651	-107.2648613935302	-7.934489342339568	46.97760402	ABarppp	0	0	0	0		0	0	0	0	0
24	1	24	24	-1	174.6922690580146	-69.31212840341206	12.32897706374131	44.686013579999994	ABprpap	0	0	0	0		0	0	0	0	0
7	1	7	7	-1	182.83716341650532	-8.45344936541022	-2.4049953552314673	48.729222	Epr	0	0	0	0		0	0	0	0	0
