# Supplementary material for: An Observation-Driven Agent-Based Modeling and Analysis Framework for C. elegans Embryogenesis
Source: PLoS One. 2016 Nov 16;11(11):e0166551. doi: 10.1371/journal.pone.0166551 (PMC5113041; doi:10.1371/journal.pone.0166551)
Supplement: S1 Dataset — The data obtained from our NetLogo code, including the index, name, diameter, position, and mother-daughter relationship of each cell. (ZIP) [file pone.0166551.s005.zip › S1_dataset/outputNucleiTest/t079-nuclei.txt]

50	1	50	50	-1	-6.998818873935821	151.47169425166516	5.783508796246092	42.39442314	MSapa	0	0	0	0		0	0	0	0	0
5	1	5	5	-1	-63.92978570719924	127.11882809293937	-5.304864507343816	46.97760402	ABalppp	0	0	0	0		0	0	0	0	0
22	1	22	22	-1	52.19321415105279	-144.19300180665863	6.719163250778914	44.686013579999994	ABpraap	0	0	0	0		0	0	0	0	0
37	1	37	37	-1	-134.31120709228088	111.98225368911704	-13.767441018689691	46.97760402	ABalppa	0	0	0	0		0	0	0	0	0
29	1	29	29	-1	-63.09956194853006	-29.983249787021403	-13.63549009467443	44.686013579999994	ABplapa	0	0	0	0		0	0	0	0	0
48	1	48	48	-1	-62.632962531530545	2.8258513944518504	9.853307172878191	42.39442314	MSpaa	0	0	0	0		0	0	0	0	0
42	1	42	42	-1	80.28778082648918	117.40519442562186	-15.204306204258476	44.686013579999994	ABplppa	0	0	0	0		0	0	0	0	0
49	1	49	49	-1	-151.34249816541734	76.33542352557275	11.902587565725245	42.39442314	MSaaa	0	0	0	0		0	0	0	0	0
35	1	35	35	-1	126.14953857973339	-145.0262185318485	-4.823844915879802	44.686013579999994	ABprapa	0	0	0	0		0	0	0	0	0
12	1	12	12	-1	-12.865121702641579	-94.63689527620195	11.732921779868608	46.97760402	ABarapp	0	0	0	0		0	0	0	0	0
15	1	15	15	-1	145.3668971373564	70.52083217772854	-14.14060429277365	48.729222	Cap	0	0	0	0		0	0	0	0	0
43	1	43	43	-1	-145.09029355829878	-131.76333363666197	-9.131696505787767	46.97760402	ABarpaa	0	0	0	0		0	0	0	0	0
18	1	18	18	-1	253.57449280727707	71.06646528412378	5.895783964107065	48.729222	Dp	0	0	0	0		0	0	0	0	0
3	1	3	3	51	112.74497973946414	-34.372076837491925	15.574577751092924	48.729222	MSpp	0	0	0	0		0	0	0	0	0
36	1	36	36	-1	260.7108711847154	-95.27100477023627	3.96634555272539	44.686013579999994	ABprppa	0	0	0	0		0	0	0	0	0
39	1	39	39	-1	-197.80069172805688	-65.90211194809838	9.26454668843836	46.97760402	ABaraaa	0	0	0	0		0	0	0	0	0
16	1	16	16	-1	-118.20600956163963	44.67783714832491	-12.603625778128256	44.686013579999994	ABplaap	0	0	0	0		0	0	0	0	0
46	1	46	46	-1	165.7735717018898	37.2688476138112	-5.846337216293797	48.729222	Epl	0	0	0	0		0	0	0	0	0
27	1	27	27	-1	194.03480748906065	-55.21303257465388	-14.739678933399182	48.729222	Cpa	0	0	0	0		0	0	0	0	0
44	1	44	44	-1	-0.2999410457246757	-116.87166369502664	-13.103371511382587	46.97760402	ABarppa	0	0	0	0		0	0	0	0	0
13	1	13	13	-1	18.120633613777535	148.7713417121925	8.094816506168291	42.39442314	MSapp	0	0	0	0		0	0	0	0	0
2	1	2	2	-1	73.35253863803999	-106.8589271517565	-7.8003435815203925	46.97760402	ABarppp	0	0	0	0		0	0	0	0	0
25	1	25	25	-1	-30.255681331373005	24.05619191012101	11.445163673672424	42.39442314	MSpap	0	0	0	0		0	0	0	0	0
6	1	6	6	-1	146.10461308136937	133.0862714831126	-8.561596936582026	44.686013579999994	ABplppp	0	0	0	0		0	0	0	0	0
47	1	47	47	-1	234.6487154685268	102.75532492181641	0.8935609934175502	48.729222	Da	0	0	0	0		0	0	0	0	0
23	1	23	23	-1	-83.6840169147394	-89.85219986166443	-3.253086539563187	46.97760402	ABarpap	0	0	0	0		0	0	0	0	0
34	1	34	34	-1	-243.49803062387562	58.257330632816405	-6.086452588162922	46.97760402	ABalpaa	0	0	0	0		0	0	0	0	0
11	1	11	11	-1	200.69982008630143	-92.03669313271527	-3.375085705226504	44.686013579999994	ABprapp	0	0	0	0		0	0	0	0	0
19	1	19	19	-1	-183.77662766830738	114.08848414195924	1.0801387481596834	46.97760402	ABalpap	0	0	0	0		0	0	0	0	0
14	1	14	14	-1	19.820398155672574	27.054432691405545	1.2747034653420564	48.729222	Ear	0	0	0	0		0	0	0	0	0
20	1	20	20	-1	33.90996258396235	156.90792956515213	-5.006469854927431	44.686013579999994	ABplpap	0	0	0	0		0	0	0	0	0
4	1	4	4	-1	163.25678995915405	101.47714708709721	11.9436396207353	56.0106	P4	0	0	0	0		0	0	0	0	0
10	1	10	10	-1	10.518303206389914	40.01151748329235	-12.060543687644167	44.686013579999994	ABplapp	0	0	0	0		0	0	0	0	0
38	1	38	38	-1	-38.52320501442815	140.13653992402698	-13.707210698843022	44.686013579999994	ABplpaa	0	0	0	0		0	0	0	0	0
40	1	40	40	-1	-255.92578418252052	-5.798295009349001	5.1987504527477615	46.97760402	ABalaaa	0	0	0	0		0	0	0	0	0
9	1	9	9	-1	-144.93163756656446	-23.97405568436947	-4.854226173368141	46.97760402	ABalapp	0	0	0	0		0	0	0	0	0
7	1	7	7	-1	182.6313388906888	-9.412947099119021	-2.2818152975020847	48.729222	Epr	0	0	0	0		0	0	0	0	0
26	1	26	26	-1	-112.43783354441378	85.90541373353986	12.895086934150372	42.39442314	MSaap	0	0	0	0		0	0	0	0	0
31	1	31	31	-1	-217.3823889977982	-67.97546372297192	-8.678561315241621	46.97760402	ABalapa	0	0	0	0		0	0	0	0	0
8	1	8	8	-1	282.144722352194	41.4407362414138	-10.211444194373282	48.729222	Cpp	0	0	0	0		0	0	0	0	0
32	1	32	32	-1	-176.39350822604675	-25.136107747999528	-15.889858391213052	44.686013579999994	ABplaaa	0	0	0	0		0	0	0	0	0
33	1	33	33	-1	-94.66706384021413	-120.72662252679267	8.962509368820005	46.97760402	ABarapa	0	0	0	0		0	0	0	0	0
21	1	21	21	-1	-132.41946270938053	-29.81999187200018	12.678702464655359	46.97760402	ABaraap	0	0	0	0		0	0	0	0	0
28	1	28	28	-1	59.78078345386204	-7.495887398027983	-13.063363432856054	48.729222	Caa	0	0	0	0		0	0	0	0	0
41	1	41	41	-1	124.70494317340382	-126.52721089013353	11.104243903127857	44.686013579999994	ABprpaa	0	0	0	0		0	0	0	0	0
45	1	45	45	-1	15.804136732377124	77.15723134233039	2.5410822588720205	48.729222	Eal	0	0	0	0		0	0	0	0	0
17	1	17	17	-1	-197.51356848194231	28.269900404483323	8.330095381079278	46.97760402	ABalaap	0	0	0	0		0	0	0	0	0
24	1	24	24	-1	179.12156032386395	-68.41401702836296	12.313698126931488	44.686013579999994	ABprpap	0	0	0	0		0	0	0	0	0
1	1	1	1	-1	276.8123908245034	-17.399255057682492	6.386817861370559	44.686013579999994	ABprppp	0	0	0	0		0	0	0	0	0
30	1	30	30	-1	-31.62442995865433	-166.56174239335311	0.99382626757472	44.686013579999994	ABpraaa	0	0	0	0		0	0	0	0	0
