# Supplementary material for: An Observation-Driven Agent-Based Modeling and Analysis Framework for C. elegans Embryogenesis
Source: PLoS One. 2016 Nov 16;11(11):e0166551. doi: 10.1371/journal.pone.0166551 (PMC5113041; doi:10.1371/journal.pone.0166551)
Supplement: S1 Dataset — The data obtained from our NetLogo code, including the index, name, diameter, position, and mother-daughter relationship of each cell. (ZIP) [file pone.0166551.s005.zip › S1_dataset/outputNucleiTest/t080-nuclei.txt]

22	1	22	22	-1	54.03252796030834	-143.61217256873562	6.719470687340413	44.686013579999994	ABpraap	0	0	0	0		0	0	0	0	0
30	1	30	30	-1	-33.5184280789874	-166.00297852311851	0.8081882260545201	44.686013579999994	ABpraaa	0	0	0	0		0	0	0	0	0
27	1	27	27	-1	192.67238634641407	-54.46650564961766	-14.867178570388877	48.729222	Cpa	0	0	0	0		0	0	0	0	0
38	1	38	38	-1	-40.49533057689047	140.30178644932826	-13.757611290690345	44.686013579999994	ABplpaa	0	0	0	0		0	0	0	0	0
1	1	1	1	-1	277.01771308693407	-14.894148942712421	6.421200244584354	44.686013579999994	ABprppp	0	0	0	0		0	0	0	0	0
45	1	45	45	-1	15.500356374128486	76.6490760984564	2.4343913514271587	48.729222	Eal	0	0	0	0		0	0	0	0	0
2	1	2	2	-1	73.74255628575347	-106.4529929099828	-7.666197820701217	46.97760402	ABarppp	0	0	0	0		0	0	0	0	0
44	1	44	44	-1	-3.1769494822975775	-117.09581011109917	-13.121335963377454	46.97760402	ABarppa	0	0	0	0		0	0	0	0	0
25	1	25	25	-1	-26.38309339545159	23.81004538787917	11.524829482078424	42.39442314	MSpap	0	0	0	0		0	0	0	0	0
36	1	36	36	-1	260.39742090049936	-95.76783925852948	3.9332703472401938	44.686013579999994	ABprppa	0	0	0	0		0	0	0	0	0
37	1	37	37	-1	-137.55154096206198	112.56164239820971	-13.547412046929585	46.97760402	ABalppa	0	0	0	0		0	0	0	0	0
43	1	43	43	-1	-145.3395524840841	-131.7047130085898	-8.858302715204927	46.97760402	ABarpaa	0	0	0	0		0	0	0	0	0
6	1	6	6	-1	145.72770067124495	134.22608733106765	-8.30486524192239	44.686013579999994	ABplppp	0	0	0	0		0	0	0	0	0
12	1	12	12	-1	-10.192236047124723	-94.12885298998592	11.91260101907882	46.97760402	ABarapp	0	0	0	0		0	0	0	0	0
3	1	3	3	-1	115.8137560309418	-30.366522912118135	15.653629078911427	42.39442314	MSppp	0	0	0	0		0	0	0	0	0
49	1	49	49	-1	-151.40175744820823	75.04720077817446	11.950855684535368	42.39442314	MSaaa	0	0	0	0		0	0	0	0	0
33	1	33	33	-1	-96.24277711558464	-120.24316545968833	9.063584449472463	46.97760402	ABarapa	0	0	0	0		0	0	0	0	0
16	1	16	16	-1	-117.13040158566872	47.29520658221675	-12.423654106889291	44.686013579999994	ABplaap	0	0	0	0		0	0	0	0	0
11	1	11	11	-1	201.47096924375674	-90.29619206698472	-3.3739269645808734	44.686013579999994	ABprapp	0	0	0	0		0	0	0	0	0
5	1	5	5	-1	-63.06488236764217	127.61079907989819	-4.766349962854808	46.97760402	ABalppp	0	0	0	0		0	0	0	0	0
24	1	24	24	-1	183.5508515897133	-67.51590565331388	12.298419190121665	44.686013579999994	ABprpap	0	0	0	0		0	0	0	0	0
8	1	8	8	-1	283.6158246321477	45.18224723388851	-10.246175263328364	48.729222	Cpp	0	0	0	0		0	0	0	0	0
41	1	41	41	-1	125.96868447050676	-128.198878254368	11.074577172790871	44.686013579999994	ABprpaa	0	0	0	0		0	0	0	0	0
50	1	50	50	-1	-8.588508916641972	150.48991316938356	5.874524529175014	42.39442314	MSapa	0	0	0	0		0	0	0	0	0
19	1	19	19	-1	-181.21497968224577	115.57630321410684	1.3568836592966436	46.97760402	ABalpap	0	0	0	0		0	0	0	0	0
13	1	13	13	-1	20.535058681632293	148.12620193545226	8.188659748621118	42.39442314	MSapp	0	0	0	0		0	0	0	0	0
42	1	42	42	-1	76.70677519467048	118.49403812670944	-15.129016618825789	44.686013579999994	ABplppa	0	0	0	0		0	0	0	0	0
29	1	29	29	-1	-68.35356663869514	-31.3946641608531	-13.705699601549405	44.686013579999994	ABplapa	0	0	0	0		0	0	0	0	0
21	1	21	21	-1	-129.66098506176914	-29.406629664284225	12.8240727970533	46.97760402	ABaraap	0	0	0	0		0	0	0	0	0
32	1	32	32	-1	-177.9661582245134	-25.449856880050618	-15.732978876765502	44.686013579999994	ABplaaa	0	0	0	0		0	0	0	0	0
20	1	20	20	-1	35.53946785437629	157.40564306368066	-4.748538267765454	44.686013579999994	ABplpap	0	0	0	0		0	0	0	0	0
9	1	9	9	-1	-141.73471544300938	-22.421639739154177	-4.534700577961895	46.97760402	ABalapp	0	0	0	0		0	0	0	0	0
4	1	4	4	-1	160.21964187633145	101.61283619364532	12.227249738841678	56.0106	P4	0	0	0	0		0	0	0	0	0
7	1	7	7	-1	182.42551436487224	-10.372444832827822	-2.158635239772702	48.729222	Epr	0	0	0	0		0	0	0	0	0
15	1	15	15	-1	149.7005291701352	73.09693130922354	-14.308199876357811	48.729222	Cap	0	0	0	0		0	0	0	0	0
31	1	31	31	-1	-217.65348691240408	-67.96522652146825	-8.478027427967508	46.97760402	ABalapa	0	0	0	0		0	0	0	0	0
18	1	18	18	-1	253.17440714951064	69.36589745258571	6.130515323751142	48.729222	Dp	0	0	0	0		0	0	0	0	0
51	1	51	51	-1	108.0224366116213	-43.00392758845518	15.528389294030003	42.39442314	MSppa	0	0	0	0		0	0	0	0	0
23	1	23	23	-1	-80.96685903203604	-87.72465951343891	-2.7667173220521066	46.97760402	ABarpap	0	0	0	0		0	0	0	0	0
46	1	46	46	-1	164.17672349982288	38.62202812565226	-5.773992844352772	48.729222	Epl	0	0	0	0		0	0	0	0	0
48	1	48	48	-1	-62.25632681860493	1.4433267025074734	9.88492854356782	42.39442314	MSpaa	0	0	0	0		0	0	0	0	0
47	1	47	47	-1	232.5235165164645	103.729277880418	1.021119159581491	48.729222	Da	0	0	0	0		0	0	0	0	0
17	1	17	17	-1	-194.45322656326792	28.798528998962038	8.265355233790062	46.97760402	ABalaap	0	0	0	0		0	0	0	0	0
26	1	26	26	-1	-108.66774069618427	85.29974518815204	12.909765447112623	42.39442314	MSaap	0	0	0	0		0	0	0	0	0
40	1	40	40	-1	-255.65682543537972	-5.805229698666651	5.071995629418284	46.97760402	ABalaaa	0	0	0	0		0	0	0	0	0
10	1	10	10	-1	9.624342228168423	42.64862342635063	-12.053137024012546	44.686013579999994	ABplapp	0	0	0	0		0	0	0	0	0
39	1	39	39	-1	-198.03397447802328	-66.39390996516806	9.26532219968575	46.97760402	ABaraaa	0	0	0	0		0	0	0	0	0
14	1	14	14	-1	20.14681485627793	24.280614821340333	1.1223979736994163	48.729222	Ear	0	0	0	0		0	0	0	0	0
34	1	34	34	-1	-243.14890517543975	57.45681256231738	-5.982586411731204	46.97760402	ABalpaa	0	0	0	0		0	0	0	0	0
28	1	28	28	-1	61.013561165086095	-7.976542115716343	-13.15607532077409	48.729222	Caa	0	0	0	0		0	0	0	0	0
35	1	35	35	-1	123.71576348762811	-145.81860570709725	-4.851301999604491	44.686013579999994	ABprapa	0	0	0	0		0	0	0	0	0
