# Supplementary material for: An Observation-Driven Agent-Based Modeling and Analysis Framework for C. elegans Embryogenesis
Source: PLoS One. 2016 Nov 16;11(11):e0166551. doi: 10.1371/journal.pone.0166551 (PMC5113041; doi:10.1371/journal.pone.0166551)
Supplement: S1 Dataset — The data obtained from our NetLogo code, including the index, name, diameter, position, and mother-daughter relationship of each cell. (ZIP) [file pone.0166551.s005.zip › S1_dataset/outputNucleiTest/t081-nuclei.txt]

42	1	42	42	-1	73.12576956285177	119.58288182779702	-15.053727033393104	44.686013579999994	ABplppa	0	0	0	0		0	0	0	0	0
34	1	34	34	-1	-242.79977972700388	56.65629449181836	-5.878720235299486	46.97760402	ABalpaa	0	0	0	0		0	0	0	0	0
40	1	40	40	-1	-255.38786668823892	-5.812164387984301	4.9452408060888065	46.97760402	ABalaaa	0	0	0	0		0	0	0	0	0
6	1	6	6	-1	145.35078826112056	135.3659031790227	-8.048133547262752	44.686013579999994	ABplppp	0	0	0	0		0	0	0	0	0
27	1	27	27	-1	191.3099652037675	-53.71997872458144	-14.994678207378572	48.729222	Cpa	0	0	0	0		0	0	0	0	0
41	1	41	41	-1	127.2324257676097	-129.87054561860248	11.044910442453885	44.686013579999994	ABprpaa	0	0	0	0		0	0	0	0	0
1	1	1	1	-1	277.2230353493648	-12.389042827742351	6.455582627798151	44.686013579999994	ABprppp	0	0	0	0		0	0	0	0	0
26	1	26	26	-1	-104.89764784795474	84.69407664276422	12.924443960074873	42.39442314	MSaap	0	0	0	0		0	0	0	0	0
9	1	9	9	-1	-138.5377933194543	-20.869223793938982	-4.2151749825556495	46.97760402	ABalapp	0	0	0	0		0	0	0	0	0
19	1	19	19	-1	-178.65333169618418	117.06412228625443	1.6336285704336038	46.97760402	ABalpap	0	0	0	0		0	0	0	0	0
24	1	24	24	-1	187.9801428555615	-66.6177942782648	12.283140253311842	44.686013579999994	ABprpap	0	0	0	0		0	0	0	0	0
43	1	43	43	-1	-145.5888114098694	-131.64609238051762	-8.584908924622086	46.97760402	ABarpaa	0	0	0	0		0	0	0	0	0
2	1	2	2	-1	74.13257393346694	-106.0470586682091	-7.532052059882041	46.97760402	ABarppp	0	0	0	0		0	0	0	0	0
37	1	37	37	-1	-140.79187483184305	113.14103110730238	-13.32738307516948	46.97760402	ABalppa	0	0	0	0		0	0	0	0	0
33	1	33	33	-1	-97.81849039095515	-119.759708392584	9.164659530124922	46.97760402	ABarapa	0	0	0	0		0	0	0	0	0
8	1	8	8	-1	285.08692691210143	48.923758226363226	-10.280906332283445	48.729222	Cpp	0	0	0	0		0	0	0	0	0
16	1	16	16	-1	-116.05479360969781	49.912576016108744	-12.243682435650326	44.686013579999994	ABplaap	0	0	0	0		0	0	0	0	0
13	1	13	13	-1	22.835878873396517	147.47997859697074	8.267625268165403	42.39442314	MSapp	0	0	0	0		0	0	0	0	0
44	1	44	44	-1	-6.053957918870489	-117.3199565271717	-13.139300415372322	46.97760402	ABarppa	0	0	0	0		0	0	0	0	0
17	1	17	17	-1	-191.39288464459352	29.32715759344075	8.200615086500848	46.97760402	ABalaap	0	0	0	0		0	0	0	0	0
29	1	29	29	-1	-73.60757132886025	-32.8060785346848	-13.77590910842438	44.686013579999994	ABplapa	0	0	0	0		0	0	0	0	0
11	1	11	11	-1	202.24211840121202	-88.55569100125416	-3.372768223935243	44.686013579999994	ABprapp	0	0	0	0		0	0	0	0	0
31	1	31	31	-1	-217.92458482700997	-67.95498931996458	-8.277493540693394	46.97760402	ABalapa	0	0	0	0		0	0	0	0	0
21	1	21	21	-1	-126.90250741415778	-28.99326745656827	12.969443129451241	46.97760402	ABaraap	0	0	0	0		0	0	0	0	0
36	1	36	36	-1	260.08397061628335	-96.26467374682268	3.900195141754997	44.686013579999994	ABprppa	0	0	0	0		0	0	0	0	0
22	1	22	22	-1	55.871841769563886	-143.03134333081263	6.719778123901913	44.686013579999994	ABpraap	0	0	0	0		0	0	0	0	0
10	1	10	10	-1	8.730381249946932	45.28572936940891	-12.045730360380924	44.686013579999994	ABplapp	0	0	0	0		0	0	0	0	0
5	1	5	5	-1	-62.19997902808511	128.102770066857	-4.227835418365801	46.97760402	ABalppp	0	0	0	0		0	0	0	0	0
48	1	48	48	-1	-61.87969110567932	0.06080201056309832	9.91654991425745	42.39442314	MSpaa	0	0	0	0		0	0	0	0	0
14	1	14	14	-1	20.473231556883288	21.50679695127512	0.9700924820567773	48.729222	Ear	0	0	0	0		0	0	0	0	0
12	1	12	12	-1	-7.519350391607866	-93.62081070376988	12.092280258289035	46.97760402	ABarapp	0	0	0	0		0	0	0	0	0
15	1	15	15	-1	154.03416120291402	75.67303044071853	-14.475795459941974	48.729222	Cap	0	0	0	0		0	0	0	0	0
20	1	20	20	-1	37.16897312479023	157.90335656220918	-4.490606680603476	44.686013579999994	ABplpap	0	0	0	0		0	0	0	0	0
18	1	18	18	-1	252.77432149174422	67.66532962104763	6.36524668339522	48.729222	Dp	0	0	0	0		0	0	0	0	0
7	1	7	7	-1	182.21968983905572	-11.331942566536625	-2.0354551820433193	48.729222	Epr	0	0	0	0		0	0	0	0	0
49	1	49	49	-1	-151.4610167309991	73.75897803077618	11.99912380334549	42.39442314	MSaaa	0	0	0	0		0	0	0	0	0
23	1	23	23	-1	-78.24970114933268	-85.59711916521339	-2.2803481045410265	46.97760402	ABarpap	0	0	0	0		0	0	0	0	0
38	1	38	38	-1	-42.46745613935278	140.46703297462952	-13.808011882537668	44.686013579999994	ABplpaa	0	0	0	0		0	0	0	0	0
25	1	25	25	-1	-22.510505459530172	23.56389886563733	11.604495290484424	42.39442314	MSpap	0	0	0	0		0	0	0	0	0
30	1	30	30	-1	-35.41242619932046	-165.44421465288394	0.6225501845343203	44.686013579999994	ABpraaa	0	0	0	0		0	0	0	0	0
4	1	4	4	-1	157.18249379350883	101.74852530019342	12.510859856948054	56.0106	P4	0	0	0	0		0	0	0	0	0
45	1	45	45	-1	15.19657601587985	76.14092085458242	2.327700443982297	48.729222	Eal	0	0	0	0		0	0	0	0	0
46	1	46	46	-1	162.57987529775596	39.97520863749332	-5.7016484724117475	48.729222	Epl	0	0	0	0		0	0	0	0	0
47	1	47	47	-1	230.39831756440222	104.70323083901957	1.148677325745432	48.729222	Da	0	0	0	0		0	0	0	0	0
35	1	35	35	-1	121.28198839552282	-146.610992882346	-4.8787590833291805	44.686013579999994	ABprapa	0	0	0	0		0	0	0	0	0
28	1	28	28	-1	62.246338876310155	-8.457196833404705	-13.248787208692123	48.729222	Caa	0	0	0	0		0	0	0	0	0
39	1	39	39	-1	-198.2672572279897	-66.88570798223773	9.266097710933138	46.97760402	ABaraaa	0	0	0	0		0	0	0	0	0
50	1	50	50	-1	-9.839294031546245	149.43195229210994	6.004906129225658	42.39442314	MSapa	0	0	0	0		0	0	0	0	0
32	1	32	32	-1	-179.53880822298007	-25.763606012101707	-15.576099362317942	44.686013579999994	ABplaaa	0	0	0	0		0	0	0	0	0
51	1	51	51	-1	103.45994723161573	-50.36770709390792	15.419883443158145	42.39442314	MSppa	0	0	0	0		0	0	0	0	0
3	1	3	3	-1	118.55379875202303	-26.500439023636368	15.668145844703178	42.39442314	MSppp	0	0	0	0		0	0	0	0	0
