# Supplementary material for: An Observation-Driven Agent-Based Modeling and Analysis Framework for C. elegans Embryogenesis
Source: PLoS One. 2016 Nov 16;11(11):e0166551. doi: 10.1371/journal.pone.0166551 (PMC5113041; doi:10.1371/journal.pone.0166551)
Supplement: S1 Dataset — The data obtained from our NetLogo code, including the index, name, diameter, position, and mother-daughter relationship of each cell. (ZIP) [file pone.0166551.s005.zip › S1_dataset/outputNucleiTest/t082-nuclei.txt]

41	1	41	41	-1	128.49616706471264	-131.54221298283696	11.015243712116899	44.686013579999994	ABprpaa	0	0	0	0		0	0	0	0	0
31	1	31	31	-1	-218.19568274161585	-67.94475211846091	-8.076959653419278	46.97760402	ABalapa	0	0	0	0		0	0	0	0	0
2	1	2	2	-1	74.52259158118042	-105.6411244264354	-7.397906299062865	46.97760402	ABarppp	0	0	0	0		0	0	0	0	0
38	1	38	38	-1	-44.439581701815094	140.63227949993077	-13.858412474384991	44.686013579999994	ABplpaa	0	0	0	0		0	0	0	0	0
8	1	8	8	-1	286.55802919205513	52.66526921883794	-10.315637401238527	48.729222	Cpp	0	0	0	0		0	0	0	0	0
10	1	10	10	-1	7.836420271725442	47.9228353124672	-12.038323696749302	44.686013579999994	ABplapp	0	0	0	0		0	0	0	0	0
7	1	7	7	-1	182.0138653132392	-12.291440300245426	-1.912275124313929	48.729222	Epr	0	0	0	0		0	0	0	0	0
27	1	27	27	-1	189.9475440611209	-52.97345179954522	-15.122177844368268	48.729222	Cpa	0	0	0	0		0	0	0	0	0
16	1	16	16	-1	-114.9791856337269	52.52994545000073	-12.063710764411361	44.686013579999994	ABplaap	0	0	0	0		0	0	0	0	0
42	1	42	42	-1	69.54476393103307	120.67172552888461	-14.978437447960417	44.686013579999994	ABplppa	0	0	0	0		0	0	0	0	0
29	1	29	29	-1	-78.86157601902534	-34.2174929085165	-13.846118615299353	44.686013579999994	ABplapa	0	0	0	0		0	0	0	0	0
3	1	3	3	-1	120.34417864046127	-25.42244246344279	15.60368039660963	42.39442314	MSppp	0	0	0	0		0	0	0	0	0
37	1	37	37	-1	-144.03220870162414	113.72041981639505	-13.107354103409374	46.97760402	ABalppa	0	0	0	0		0	0	0	0	0
32	1	32	32	-1	-181.1114582214467	-26.077355144152797	-15.419219847870382	44.686013579999994	ABplaaa	0	0	0	0		0	0	0	0	0
12	1	12	12	-1	-4.846464736090997	-93.11276841755382	12.27195949749925	46.97760402	ABarapp	0	0	0	0		0	0	0	0	0
44	1	44	44	-1	-8.930966355443365	-117.54410294324424	-13.15726486736719	46.97760402	ABarppa	0	0	0	0		0	0	0	0	0
17	1	17	17	-1	-188.33254272591915	29.855786187919463	8.135874939211632	46.97760402	ABalaap	0	0	0	0		0	0	0	0	0
24	1	24	24	-1	192.40943412140962	-65.7196829032157	12.267861316502021	44.686013579999994	ABprpap	0	0	0	0		0	0	0	0	0
13	1	13	13	-1	25.136699065160737	146.83375525848925	8.34659078770969	42.39442314	MSapp	0	0	0	0		0	0	0	0	0
23	1	23	23	-1	-75.53254326662932	-83.46957881698788	-1.7939788870299462	46.97760402	ABarpap	0	0	0	0		0	0	0	0	0
33	1	33	33	-1	-99.39420366632567	-119.27625132547968	9.26573461077738	46.97760402	ABarapa	0	0	0	0		0	0	0	0	0
35	1	35	35	-1	118.84821330341752	-147.40338005759477	-4.906216167053869	44.686013579999994	ABprapa	0	0	0	0		0	0	0	0	0
36	1	36	36	-1	259.7705203320673	-96.76150823511588	3.8671199362698006	44.686013579999994	ABprppa	0	0	0	0		0	0	0	0	0
18	1	18	18	-1	252.37423583397782	65.96476178950957	6.599978043039298	48.729222	Dp	0	0	0	0		0	0	0	0	0
30	1	30	30	-1	-37.30642431965352	-164.88545078264937	0.43691214301412046	44.686013579999994	ABpraaa	0	0	0	0		0	0	0	0	0
39	1	39	39	-1	-198.5005399779561	-67.37750599930742	9.266873222180527	46.97760402	ABaraaa	0	0	0	0		0	0	0	0	0
15	1	15	15	-1	158.3677932356928	78.24912957221353	-14.643391043526135	48.729222	Cap	0	0	0	0		0	0	0	0	0
40	1	40	40	-1	-255.1189079410981	-5.81909907730195	4.818485982759329	46.97760402	ABalaaa	0	0	0	0		0	0	0	0	0
11	1	11	11	-1	203.01326755866734	-86.8151899355236	-3.371609483289612	44.686013579999994	ABprapp	0	0	0	0		0	0	0	0	0
5	1	5	5	-1	-61.33507568852804	128.59474105381582	-3.689320873876794	46.97760402	ABalppp	0	0	0	0		0	0	0	0	0
6	1	6	6	-1	144.97387585099614	136.50571902697777	-7.791401852603147	44.686013579999994	ABplppp	0	0	0	0		0	0	0	0	0
25	1	25	25	-1	-18.637917523608753	23.31775234339549	11.684161098890423	42.39442314	MSpap	0	0	0	0		0	0	0	0	0
21	1	21	21	-1	-124.14402976654641	-28.579905248852313	13.114813461849183	46.97760402	ABaraap	0	0	0	0		0	0	0	0	0
51	1	51	51	-1	102.7768592299715	-51.36036883057649	15.297849120539675	42.39442314	MSppa	0	0	0	0		0	0	0	0	0
45	1	45	45	-1	14.892795657631215	75.63276561070845	2.221009536537435	48.729222	Eal	0	0	0	0		0	0	0	0	0
14	1	14	14	-1	20.799648257488645	18.73297908120991	0.8177869904141439	48.729222	Ear	0	0	0	0		0	0	0	0	0
28	1	28	28	-1	63.47911658753421	-8.937851551093065	-13.341499096610159	48.729222	Caa	0	0	0	0		0	0	0	0	0
46	1	46	46	-1	160.98302709568904	41.32838914933438	-5.629304100470723	48.729222	Epl	0	0	0	0		0	0	0	0	0
4	1	4	4	-1	154.1453457106862	101.88421440674152	12.794469975054431	56.0106	P4	0	0	0	0		0	0	0	0	0
43	1	43	43	-1	-145.83807033565475	-131.58747175244545	-8.311515134039247	46.97760402	ABarpaa	0	0	0	0		0	0	0	0	0
34	1	34	34	-1	-242.45065427856798	55.85577642131933	-5.774854058867767	46.97760402	ABalpaa	0	0	0	0		0	0	0	0	0
49	1	49	49	-1	-151.52027601378995	72.4707552833779	12.047391922155613	42.39442314	MSaaa	0	0	0	0		0	0	0	0	0
22	1	22	22	-1	57.71115557881944	-142.45051409288965	6.720085560463413	44.686013579999994	ABpraap	0	0	0	0		0	0	0	0	0
48	1	48	48	-1	-61.50305539275371	-1.3217226813812764	9.94817128494708	42.39442314	MSpaa	0	0	0	0		0	0	0	0	0
20	1	20	20	-1	38.79847839520417	158.4010700607377	-4.232675093441499	44.686013579999994	ABplpap	0	0	0	0		0	0	0	0	0
19	1	19	19	-1	-176.0916837101226	118.55194135840203	1.9103734815705642	46.97760402	ABalpap	0	0	0	0		0	0	0	0	0
50	1	50	50	-1	-11.090079146450519	148.3739914148363	6.1352877292763015	42.39442314	MSapa	0	0	0	0		0	0	0	0	0
1	1	1	1	-1	277.4283576117955	-9.88393671277228	6.489965011011947	44.686013579999994	ABprppp	0	0	0	0		0	0	0	0	0
47	1	47	47	-1	228.27311861233994	105.67718379762115	1.276235491909373	48.729222	Da	0	0	0	0		0	0	0	0	0
26	1	26	26	-1	-101.12755499972523	84.0884080973764	12.939122473037123	42.39442314	MSaap	0	0	0	0		0	0	0	0	0
9	1	9	9	-1	-135.3408711958992	-19.316807848723787	-3.8956493871494096	46.97760402	ABalapp	0	0	0	0		0	0	0	0	0
