# Supplementary material for: An Observation-Driven Agent-Based Modeling and Analysis Framework for C. elegans Embryogenesis
Source: PLoS One. 2016 Nov 16;11(11):e0166551. doi: 10.1371/journal.pone.0166551 (PMC5113041; doi:10.1371/journal.pone.0166551)
Supplement: S1 Dataset — The data obtained from our NetLogo code, including the index, name, diameter, position, and mother-daughter relationship of each cell. (ZIP) [file pone.0166551.s005.zip › S1_dataset/outputNucleiTest/t083-nuclei.txt]

28	1	28	28	-1	64.71189429875827	-9.418506268781426	-13.434210984528193	48.729222	Caa	0	0	0	0		0	0	0	0	0
15	1	15	15	-1	162.7014252684716	80.82522870370855	-14.810986627110298	48.729222	Cap	0	0	0	0		0	0	0	0	0
17	1	17	17	-1	-185.27220080724476	30.384414782398178	8.071134791922418	46.97760402	ABalaap	0	0	0	0		0	0	0	0	0
16	1	16	16	-1	-113.903577657756	55.147314883892726	-11.883739093172398	44.686013579999994	ABplaap	0	0	0	0		0	0	0	0	0
46	1	46	46	-1	159.38617889362212	42.68156966117544	-5.556959728529698	48.729222	Epl	0	0	0	0		0	0	0	0	0
23	1	23	23	-1	-72.81538538392596	-81.34203846876235	-1.307609669518866	46.97760402	ABarpap	0	0	0	0		0	0	0	0	0
35	1	35	35	-1	116.41443821131224	-148.19576723284354	-4.933673250778559	44.686013579999994	ABprapa	0	0	0	0		0	0	0	0	0
24	1	24	24	-1	196.8387253872577	-64.82157152816661	12.252582379692198	44.686013579999994	ABprpap	0	0	0	0		0	0	0	0	0
49	1	49	49	-1	-151.57953529658081	71.18253253597962	12.095660040965734	42.39442314	MSaaa	0	0	0	0		0	0	0	0	0
8	1	8	8	-1	288.0291314720088	56.40678021131265	-10.35036847019361	48.729222	Cpp	0	0	0	0		0	0	0	0	0
42	1	42	42	-1	65.96375829921438	121.76056922997219	-14.903147862527732	44.686013579999994	ABplppa	0	0	0	0		0	0	0	0	0
43	1	43	43	-1	-146.08732926144006	-131.52885112437326	-8.038121343456407	46.97760402	ABarpaa	0	0	0	0		0	0	0	0	0
34	1	34	34	-1	-242.1015288301321	55.0552583508203	-5.670987882436049	46.97760402	ABalpaa	0	0	0	0		0	0	0	0	0
21	1	21	21	-1	-121.38555211893504	-28.16654304113636	13.260183794247125	46.97760402	ABaraap	0	0	0	0		0	0	0	0	0
50	1	50	50	-1	-12.340864261354792	147.31603053756268	6.265669329326945	42.39442314	MSapa	0	0	0	0		0	0	0	0	0
41	1	41	41	-1	129.75990836181558	-133.2138803470714	10.985576981779912	44.686013579999994	ABprpaa	0	0	0	0		0	0	0	0	0
45	1	45	45	-1	14.589015299382577	75.12461036683446	2.114318629092573	48.729222	Eal	0	0	0	0		0	0	0	0	0
39	1	39	39	-1	-198.7338227279225	-67.86930401637709	9.267648733427915	46.97760402	ABaraaa	0	0	0	0		0	0	0	0	0
20	1	20	20	-1	40.42798366561811	158.89878355926623	-3.974743506279522	44.686013579999994	ABplpap	0	0	0	0		0	0	0	0	0
44	1	44	44	-1	-11.80797479201625	-117.76824935931677	-13.175229319362057	46.97760402	ABarppa	0	0	0	0		0	0	0	0	0
1	1	1	1	-1	277.63367987422623	-7.37883059780221	6.524347394225743	44.686013579999994	ABprppp	0	0	0	0		0	0	0	0	0
36	1	36	36	-1	259.4570700478513	-97.25834272340909	3.8340447307846044	44.686013579999994	ABprppa	0	0	0	0		0	0	0	0	0
14	1	14	14	-1	21.126064958094002	15.959161211144696	0.6654814987715105	48.729222	Ear	0	0	0	0		0	0	0	0	0
6	1	6	6	-1	144.59696344087175	137.64553487493282	-7.534670157943563	44.686013579999994	ABplppp	0	0	0	0		0	0	0	0	0
37	1	37	37	-1	-147.2725425714052	114.29980852548772	-12.88732513164927	46.97760402	ABalppa	0	0	0	0		0	0	0	0	0
31	1	31	31	-1	-218.46678065622174	-67.93451491695726	-7.876425766145164	46.97760402	ABalapa	0	0	0	0		0	0	0	0	0
2	1	2	2	-1	74.91260922889391	-105.23519018466169	-7.263760538243689	46.97760402	ABarppp	0	0	0	0		0	0	0	0	0
22	1	22	22	-1	59.55046938807498	-141.86968485496666	6.720392997024913	44.686013579999994	ABpraap	0	0	0	0		0	0	0	0	0
13	1	13	13	-1	27.437519256924958	146.18753192000773	8.425556307253975	42.39442314	MSapp	0	0	0	0		0	0	0	0	0
38	1	38	38	-1	-46.411707264277474	140.79752602523203	-13.908813066232314	44.686013579999994	ABplpaa	0	0	0	0		0	0	0	0	0
25	1	25	25	-1	-14.765329587687336	23.071605821153646	11.763826907296423	42.39442314	MSpap	0	0	0	0		0	0	0	0	0
9	1	9	9	-1	-132.14394907234413	-17.76439190350859	-3.57612379174319	46.97760402	ABalapp	0	0	0	0		0	0	0	0	0
32	1	32	32	-1	-182.68410821991336	-26.391104276203887	-15.262340333422822	44.686013579999994	ABplaaa	0	0	0	0		0	0	0	0	0
18	1	18	18	-1	251.9741501762114	64.2641939579715	6.834709402683376	48.729222	Dp	0	0	0	0		0	0	0	0	0
10	1	10	10	-1	6.942459293503951	50.55994125552548	-12.030917033117682	44.686013579999994	ABplapp	0	0	0	0		0	0	0	0	0
29	1	29	29	-1	-84.11558070919043	-35.628907282348194	-13.916328122174328	44.686013579999994	ABplapa	0	0	0	0		0	0	0	0	0
4	1	4	4	-1	151.10819762786358	102.01990351328963	13.078080093160807	56.0106	P4	0	0	0	0		0	0	0	0	0
5	1	5	5	-1	-60.470172348970976	129.08671204077464	-3.1508063293877866	46.97760402	ABalppp	0	0	0	0		0	0	0	0	0
27	1	27	27	52	188.58512291847433	-52.22692487450899	-15.249677481357963	48.729222	Cpa	0	0	0	0		0	0	0	0	0
3	1	3	3	-1	122.1345585288995	-24.34444590324921	15.53921494851608	42.39442314	MSppp	0	0	0	0		0	0	0	0	0
19	1	19	19	-1	-173.53003572406098	120.03976043054962	2.187118392707524	46.97760402	ABalpap	0	0	0	0		0	0	0	0	0
40	1	40	40	-1	-254.8499491939573	-5.8260337666196	4.691731159429851	46.97760402	ABalaaa	0	0	0	0		0	0	0	0	0
48	1	48	48	-1	-61.126419679828096	-2.7042473733256536	9.979792655636711	42.39442314	MSpaa	0	0	0	0		0	0	0	0	0
12	1	12	12	-1	-2.173579080574103	-92.60472613133778	12.451638736709462	46.97760402	ABarapp	0	0	0	0		0	0	0	0	0
7	1	7	7	-1	181.80804078742267	-13.25093803395423	-1.7890950665845333	48.729222	Epr	0	0	0	0		0	0	0	0	0
30	1	30	30	-1	-39.20042243998659	-164.32668691241477	0.2512741014939206	44.686013579999994	ABpraaa	0	0	0	0		0	0	0	0	0
51	1	51	51	-1	102.09377122832727	-52.35303056724506	15.175814797921205	42.39442314	MSppa	0	0	0	0		0	0	0	0	0
47	1	47	47	-1	226.14791966027767	106.65113675622274	1.403793658073314	48.729222	Da	0	0	0	0		0	0	0	0	0
26	1	26	26	-1	-97.35746215149571	83.48273955198857	12.953800985999374	42.39442314	MSaap	0	0	0	0		0	0	0	0	0
33	1	33	33	-1	-100.96991694169617	-118.79279425837535	9.36680969142984	46.97760402	ABarapa	0	0	0	0		0	0	0	0	0
11	1	11	11	-1	203.78441671612262	-85.07468886979306	-3.370450742643982	44.686013579999994	ABprapp	0	0	0	0		0	0	0	0	0
