# Supplementary material for: An Observation-Driven Agent-Based Modeling and Analysis Framework for C. elegans Embryogenesis
Source: PLoS One. 2016 Nov 16;11(11):e0166551. doi: 10.1371/journal.pone.0166551 (PMC5113041; doi:10.1371/journal.pone.0166551)
Supplement: S1 Dataset — The data obtained from our NetLogo code, including the index, name, diameter, position, and mother-daughter relationship of each cell. (ZIP) [file pone.0166551.s005.zip › S1_dataset/outputNucleiTest/t084-nuclei.txt]

12	1	12	12	-1	0.49930657494279024	-92.09668384512173	12.631317975919677	46.97760402	ABarapp	0	0	0	0		0	0	0	0	0
24	1	24	24	-1	201.26801665310583	-63.923460153117524	12.237303442882375	44.686013579999994	ABprpap	0	0	0	0		0	0	0	0	0
8	1	8	8	-1	289.5002337519626	60.14829120378736	-10.38509953914869	48.729222	Cpp	0	0	0	0		0	0	0	0	0
5	1	5	5	-1	-59.60526900941392	129.57868302773346	-2.6122917848987792	46.97760402	ABalppp	0	0	0	0		0	0	0	0	0
37	1	37	37	-1	-150.51287644118628	114.87919723458039	-12.667296159889164	46.97760402	ABalppa	0	0	0	0		0	0	0	0	0
47	1	47	47	-1	224.0227207082154	107.62508971482433	1.5313518242372548	48.729222	Da	0	0	0	0		0	0	0	0	0
27	1	27	27	-1	187.83685782914827	-50.71217655808209	-15.352255085998069	42.39442314	Cpap	0	0	0	0		0	0	0	0	0
26	1	26	26	-1	-93.5873693032662	82.87707100660076	12.968479498961623	42.39442314	MSaap	0	0	0	0		0	0	0	0	0
2	1	2	2	-1	75.30262687660739	-104.829255942888	-7.129614777424513	46.97760402	ABarppp	0	0	0	0		0	0	0	0	0
32	1	32	32	-1	-184.25675821838	-26.704853408254976	-15.105460818975262	44.686013579999994	ABplaaa	0	0	0	0		0	0	0	0	0
41	1	41	41	-1	131.02364965891852	-134.8855477113059	10.955910251442926	44.686013579999994	ABprpaa	0	0	0	0		0	0	0	0	0
16	1	16	16	-1	-112.82796968178509	57.76468431778471	-11.703767421933433	44.686013579999994	ABplaap	0	0	0	0		0	0	0	0	0
40	1	40	40	-1	-254.5809904468165	-5.832968455937249	4.564976336100374	46.97760402	ABalaaa	0	0	0	0		0	0	0	0	0
35	1	35	35	-1	113.98066311920695	-148.98815440809227	-4.961130334503247	44.686013579999994	ABprapa	0	0	0	0		0	0	0	0	0
28	1	28	28	-1	65.94467200998231	-9.899160986469786	-13.526922872446228	48.729222	Caa	0	0	0	0		0	0	0	0	0
11	1	11	11	-1	204.55556587357793	-83.33418780406251	-3.369292001998351	44.686013579999994	ABprapp	0	0	0	0		0	0	0	0	0
38	1	38	38	-1	-48.38383282674009	140.9627725505333	-13.959213658079637	44.686013579999994	ABplpaa	0	0	0	0		0	0	0	0	0
14	1	14	14	-1	21.45248165869936	13.185343341079484	0.5131760071288771	48.729222	Ear	0	0	0	0		0	0	0	0	0
42	1	42	42	-1	62.38275266739568	122.84941293105977	-14.827858277095045	44.686013579999994	ABplppa	0	0	0	0		0	0	0	0	0
9	1	9	9	-1	-128.94702694878904	-16.211975958293394	-3.256598196336971	46.97760402	ABalapp	0	0	0	0		0	0	0	0	0
13	1	13	13	-1	29.73833944868918	145.5413085815262	8.50452182679826	42.39442314	MSapp	0	0	0	0		0	0	0	0	0
7	1	7	7	-1	181.60221626160615	-14.21043576766303	-1.6659150088551375	48.729222	Epr	0	0	0	0		0	0	0	0	0
52	1	52	52	-1	186.60747918337765	-53.35277784852033	-15.369646346401476	42.39442314	Cpaa	0	0	0	0		0	0	0	0	0
25	1	25	25	-1	-10.892741651765919	22.825459298911806	11.843492715702421	42.39442314	MSpap	0	0	0	0		0	0	0	0	0
10	1	10	10	-1	6.048498315282461	53.19704719858376	-12.02351036948606	44.686013579999994	ABplapp	0	0	0	0		0	0	0	0	0
4	1	4	4	-1	148.07104954504095	102.15559261983773	13.361690211267184	56.0106	P4	0	0	0	0		0	0	0	0	0
30	1	30	30	-1	-41.094420560319655	-163.7679230421802	0.06563605997372074	44.686013579999994	ABpraaa	0	0	0	0		0	0	0	0	0
29	1	29	29	-1	-89.36958539935551	-37.04032165617989	-13.986537629049302	44.686013579999994	ABplapa	0	0	0	0		0	0	0	0	0
17	1	17	17	-1	-182.21185888857107	30.913043376876892	8.006394644633204	46.97760402	ABalaap	0	0	0	0		0	0	0	0	0
20	1	20	20	-1	42.05748893603205	159.39649705779476	-3.7168119191175446	44.686013579999994	ABplpap	0	0	0	0		0	0	0	0	0
6	1	6	6	-1	144.22005103074733	138.78535072288787	-7.277938463283981	44.686013579999994	ABplppp	0	0	0	0		0	0	0	0	0
49	1	49	49	-1	-151.63879457937168	69.89430978858132	12.143928159775857	42.39442314	MSaaa	0	0	0	0		0	0	0	0	0
50	1	50	50	-1	-13.591649376259065	146.25806966028907	6.396050929377589	42.39442314	MSapa	0	0	0	0		0	0	0	0	0
31	1	31	31	-1	-218.73787857082763	-67.92427771545358	-7.675891878871051	46.97760402	ABalapa	0	0	0	0		0	0	0	0	0
15	1	15	15	-1	167.03505730125042	83.40132783520355	-14.978582210694459	48.729222	Cap	0	0	0	0		0	0	0	0	0
36	1	36	36	-1	259.14361976363523	-97.75517721170229	3.800969525299408	44.686013579999994	ABprppa	0	0	0	0		0	0	0	0	0
34	1	34	34	-1	-241.75240338169624	54.25474028032128	-5.56712170600433	46.97760402	ABalpaa	0	0	0	0		0	0	0	0	0
48	1	48	48	-1	-60.749783966902484	-4.086772065270031	10.01141402632634	42.39442314	MSpaa	0	0	0	0		0	0	0	0	0
39	1	39	39	-1	-198.9671054778889	-68.36110203344677	9.268424244675305	46.97760402	ABaraaa	0	0	0	0		0	0	0	0	0
19	1	19	19	-1	-170.9683877379994	121.52757950269722	2.4638633038444846	46.97760402	ABalpap	0	0	0	0		0	0	0	0	0
23	1	23	23	-1	-70.0982275012226	-79.21449812053683	-0.8212404520077856	46.97760402	ABarpap	0	0	0	0		0	0	0	0	0
45	1	45	45	-1	14.285234941133941	74.61645512296047	2.007627721647711	48.729222	Eal	0	0	0	0		0	0	0	0	0
44	1	44	44	-1	-14.684983228589202	-117.9923957753893	-13.193193771356924	46.97760402	ABarppa	0	0	0	0		0	0	0	0	0
46	1	46	46	-1	157.78933069155516	44.0347501730165	-5.484615356588672	48.729222	Epl	0	0	0	0		0	0	0	0	0
22	1	22	22	-1	61.38978319733053	-141.28885561704368	6.720700433586412	44.686013579999994	ABpraap	0	0	0	0		0	0	0	0	0
1	1	1	1	-1	277.8390021366569	-4.87372448283214	6.558729777439539	44.686013579999994	ABprppp	0	0	0	0		0	0	0	0	0
21	1	21	21	-1	-118.62707447132367	-27.753180833420405	13.405554126645066	46.97760402	ABaraap	0	0	0	0		0	0	0	0	0
51	1	51	51	-1	101.41068322668305	-53.34569230391363	15.053780475302736	42.39442314	MSppa	0	0	0	0		0	0	0	0	0
33	1	33	33	-1	-102.54563021706669	-118.30933719127101	9.467884772082298	46.97760402	ABarapa	0	0	0	0		0	0	0	0	0
43	1	43	43	-1	-146.33658818722537	-131.4702304963011	-7.7647275528736	46.97760402	ABarpaa	0	0	0	0		0	0	0	0	0
3	1	3	3	-1	123.92493841733773	-23.266449343055626	15.47474950042253	42.39442314	MSppp	0	0	0	0		0	0	0	0	0
18	1	18	18	-1	251.574064518445	62.56362612643343	7.069440762327454	48.729222	Dp	0	0	0	0		0	0	0	0	0
