# Supplementary material for: An Observation-Driven Agent-Based Modeling and Analysis Framework for C. elegans Embryogenesis
Source: PLoS One. 2016 Nov 16;11(11):e0166551. doi: 10.1371/journal.pone.0166551 (PMC5113041; doi:10.1371/journal.pone.0166551)
Supplement: S1 Dataset — The data obtained from our NetLogo code, including the index, name, diameter, position, and mother-daughter relationship of each cell. (ZIP) [file pone.0166551.s005.zip › S1_dataset/outputNucleiTest/t085-nuclei.txt]

40	1	40	40	-1	-254.31203169967569	-5.839903145254898	4.438221512770897	46.97760402	ABalaaa	0	0	0	0		0	0	0	0	0
41	1	41	41	-1	132.28739095602148	-136.55721507554037	10.92624352110594	44.686013579999994	ABprpaa	0	0	0	0		0	0	0	0	0
8	1	8	8	-1	290.9713360319163	63.889802196262075	-10.419830608103773	48.729222	Cpp	0	0	0	0		0	0	0	0	0
26	1	26	26	-1	-89.81727645503632	82.27140246121294	12.983158011923873	42.39442314	MSaap	0	0	0	0		0	0	0	0	0
47	1	47	47	-1	221.89752175615308	108.59904267342591	1.6589099904011957	48.729222	Da	0	0	0	0		0	0	0	0	0
2	1	2	2	-1	75.69264452432087	-104.42332170111429	-6.995469016605338	46.97760402	ABarppp	0	0	0	0		0	0	0	0	0
13	1	13	13	-1	32.039159640453406	144.89508524304472	8.583487346342546	42.39442314	MSapp	0	0	0	0		0	0	0	0	0
4	1	4	4	-1	145.03390146221835	102.29128172638583	13.645300329373562	56.0106	P4	0	0	0	0		0	0	0	0	0
39	1	39	39	-1	-199.2003882278553	-68.85290005051645	9.269199755922694	46.97760402	ABaraaa	0	0	0	0		0	0	0	0	0
33	1	33	33	-1	-104.12134349243719	-117.82588012416669	9.568959852734757	46.97760402	ABarapa	0	0	0	0		0	0	0	0	0
52	1	52	52	-1	181.1435740910638	-65.08878358380122	-15.446940837083284	42.39442314	Cpaa	0	0	0	0		0	0	0	0	0
29	1	29	29	-1	-94.6235900895203	-38.45173603001159	-14.056747135924276	44.686013579999994	ABplapa	0	0	0	0		0	0	0	0	0
11	1	11	11	-1	205.32671503103322	-81.59368673833195	-3.3681332613527206	44.686013579999994	ABprapp	0	0	0	0		0	0	0	0	0
23	1	23	23	-1	-67.38106961851925	-77.08695777231132	-0.33487123449670425	46.97760402	ABarpap	0	0	0	0		0	0	0	0	0
6	1	6	6	-1	143.84313862062294	139.92516657084292	-7.021206768624397	44.686013579999994	ABplppp	0	0	0	0		0	0	0	0	0
7	1	7	7	-1	181.3963917357896	-15.169933501371831	-1.5427349511257415	48.729222	Epr	0	0	0	0		0	0	0	0	0
35	1	35	35	-1	111.54688802710167	-149.78054158334103	-4.988587418227937	44.686013579999994	ABprapa	0	0	0	0		0	0	0	0	0
37	1	37	37	-1	-153.75321031096738	115.45858594367304	-12.447267188129059	46.97760402	ABalppa	0	0	0	0		0	0	0	0	0
45	1	45	45	-1	13.981454582885306	74.10829987908649	1.9009368142028389	48.729222	Eal	0	0	0	0		0	0	0	0	0
9	1	9	9	-1	-125.75010482523396	-14.659560013078197	-2.9370726009307515	46.97760402	ABalapp	0	0	0	0		0	0	0	0	0
44	1	44	44	-1	-17.561991665162154	-118.21654219146184	-13.211158223351791	46.97760402	ABarppa	0	0	0	0		0	0	0	0	0
25	1	25	25	-1	-7.0201537158445015	22.579312776669966	11.923158524108421	42.39442314	MSpap	0	0	0	0		0	0	0	0	0
48	1	48	48	-1	-60.37314825397687	-5.4692967572144084	10.04303539701597	42.39442314	MSpaa	0	0	0	0		0	0	0	0	0
18	1	18	18	-1	251.17397886067857	60.86305829489536	7.304172121971531	48.729222	Dp	0	0	0	0		0	0	0	0	0
19	1	19	19	-1	-168.4067397519378	123.01539857484481	2.7406082149814446	46.97760402	ABalpap	0	0	0	0		0	0	0	0	0
12	1	12	12	-1	3.1721922304596846	-91.58864155890613	12.810997215129891	46.97760402	ABarapp	0	0	0	0		0	0	0	0	0
50	1	50	50	-1	-14.842434491163338	145.20010878301542	6.526432529428233	42.39442314	MSapa	0	0	0	0		0	0	0	0	0
43	1	43	43	-1	-146.5858471130107	-131.41160986822894	-7.491333762290813	46.97760402	ABarpaa	0	0	0	0		0	0	0	0	0
21	1	21	21	-1	-115.8685968237123	-27.33981862570445	13.550924459043008	46.97760402	ABaraap	0	0	0	0		0	0	0	0	0
46	1	46	46	-1	156.19248248948824	45.38793068485756	-5.412270984647647	48.729222	Epl	0	0	0	0		0	0	0	0	0
20	1	20	20	-1	43.686994206445995	159.8942105563233	-3.458880331955567	44.686013579999994	ABplpap	0	0	0	0		0	0	0	0	0
27	1	27	27	-1	190.5688103753052	-44.84417369044141	-15.313607840657165	42.39442314	Cpap	0	0	0	0		0	0	0	0	0
32	1	32	32	-1	-185.82940821684667	-27.018602540306066	-14.948581304527702	44.686013579999994	ABplaaa	0	0	0	0		0	0	0	0	0
15	1	15	15	-1	171.3686893340292	85.97742696669854	-15.14617779427862	48.729222	Cap	0	0	0	0		0	0	0	0	0
30	1	30	30	-1	-42.98841868065272	-163.20915917194563	-0.12000198154647937	44.686013579999994	ABpraaa	0	0	0	0		0	0	0	0	0
5	1	5	5	-1	-58.74036566985685	130.07065401469228	-2.0737772404097723	46.97760402	ABalppp	0	0	0	0		0	0	0	0	0
36	1	36	36	-1	258.8301694794192	-98.25201169999548	3.767894319814211	44.686013579999994	ABprppa	0	0	0	0		0	0	0	0	0
24	1	24	24	-1	205.69730791895395	-63.02534877806844	12.222024506072554	44.686013579999994	ABprpap	0	0	0	0		0	0	0	0	0
1	1	1	1	-1	278.0443243990876	-2.368618367862074	6.593112160653335	44.686013579999994	ABprppp	0	0	0	0		0	0	0	0	0
3	1	3	3	-1	125.71531830577597	-22.188452782862164	15.410284052328981	42.39442314	MSppp	0	0	0	0		0	0	0	0	0
49	1	49	49	-1	-151.69805386216254	68.60608704118305	12.19219627858598	42.39442314	MSaaa	0	0	0	0		0	0	0	0	0
22	1	22	22	-1	63.22909700658607	-140.7080263791207	6.721007870147911	44.686013579999994	ABpraap	0	0	0	0		0	0	0	0	0
16	1	16	16	-1	-111.75236170581418	60.38205375167671	-11.523795750694468	44.686013579999994	ABplaap	0	0	0	0		0	0	0	0	0
17	1	17	17	-1	-179.1515169698979	31.441671971355603	7.941654497343989	46.97760402	ABalaap	0	0	0	0		0	0	0	0	0
34	1	34	34	-1	-241.40327793326034	53.454222209822255	-5.463255529572612	46.97760402	ABalpaa	0	0	0	0		0	0	0	0	0
31	1	31	31	-1	-219.00897648543352	-67.91404051394991	-7.475357991596937	46.97760402	ABalapa	0	0	0	0		0	0	0	0	0
28	1	28	28	-1	67.17744972120637	-10.379815704158148	-13.619634760364262	48.729222	Caa	0	0	0	0		0	0	0	0	0
14	1	14	14	-1	21.778898359304716	10.411525471014272	0.36087051548624066	48.729222	Ear	0	0	0	0		0	0	0	0	0
51	1	51	51	-1	100.72759522503881	-54.338354040582196	14.931746152684266	42.39442314	MSppa	0	0	0	0		0	0	0	0	0
10	1	10	10	-1	5.154537337060945	55.83415314164204	-12.016103705854439	44.686013579999994	ABplapp	0	0	0	0		0	0	0	0	0
38	1	38	38	-1	-50.35595838920271	141.12801907583457	-14.00961424992696	44.686013579999994	ABplpaa	0	0	0	0		0	0	0	0	0
42	1	42	42	-1	58.80174703557697	123.93825663214736	-14.75256869166236	44.686013579999994	ABplppa	0	0	0	0		0	0	0	0	0
