# Supplementary material for: An Observation-Driven Agent-Based Modeling and Analysis Framework for C. elegans Embryogenesis
Source: PLoS One. 2016 Nov 16;11(11):e0166551. doi: 10.1371/journal.pone.0166551 (PMC5113041; doi:10.1371/journal.pone.0166551)
Supplement: S1 Dataset — The data obtained from our NetLogo code, including the index, name, diameter, position, and mother-daughter relationship of each cell. (ZIP) [file pone.0166551.s005.zip › S1_dataset/outputNucleiTest/t086-nuclei.txt]

38	1	38	38	-1	-52.328083951665334	141.29326560113583	-14.060014841774285	44.686013579999994	ABplpaa	0	0	0	0		0	0	0	0	0
44	1	44	44	-1	-20.439000101735108	-118.44068860753437	-13.229122675346659	46.97760402	ABarppa	0	0	0	0		0	0	0	0	0
3	1	3	3	-1	127.5056981942142	-21.110456222668734	15.345818604235431	42.39442314	MSppp	0	0	0	0		0	0	0	0	0
18	1	18	18	-1	250.77389320291215	59.16249046335729	7.538903481615609	48.729222	Dp	0	0	0	0		0	0	0	0	0
26	1	26	26	-1	-86.0471836068062	81.66573391582511	12.997836524886123	42.39442314	MSaap	0	0	0	0		0	0	0	0	0
41	1	41	41	-1	133.55113225312442	-138.22888243977485	10.896576790768954	44.686013579999994	ABprpaa	0	0	0	0		0	0	0	0	0
32	1	32	32	-1	-187.4020582153133	-27.332351672357156	-14.791701790080143	44.686013579999994	ABplaaa	0	0	0	0		0	0	0	0	0
8	1	8	8	-1	292.44243831187	67.63131318873678	-10.454561677058855	48.729222	Cpp	0	0	0	0		0	0	0	0	0
49	1	49	49	-1	-151.7573131449534	67.31786429378477	12.240464397396103	42.39442314	MSaaa	0	0	0	0		0	0	0	0	0
12	1	12	12	-1	5.845077885976577	-91.0805992726907	12.990676454340104	46.97760402	ABarapp	0	0	0	0		0	0	0	0	0
20	1	20	20	-1	45.31649947685993	160.3919240548518	-3.20094874479359	44.686013579999994	ABplpap	0	0	0	0		0	0	0	0	0
27	1	27	27	-1	193.2783033058177	-41.180519720673054	-15.227532560758789	42.39442314	Cpap	0	0	0	0		0	0	0	0	0
29	1	29	29	-1	-99.87759477968478	-39.863150403843285	-14.12695664279925	44.686013579999994	ABplapa	0	0	0	0		0	0	0	0	0
30	1	30	30	-1	-44.88241680098579	-162.65039530171103	-0.30564002306667926	44.686013579999994	ABpraaa	0	0	0	0		0	0	0	0	0
33	1	33	33	-1	-105.69705676780771	-117.34242305706236	9.670034933387218	46.97760402	ABarapa	0	0	0	0		0	0	0	0	0
13	1	13	13	-1	34.33997983221762	144.2488619045632	8.662452865886832	42.39442314	MSapp	0	0	0	0		0	0	0	0	0
50	1	50	50	-1	-16.093219606067613	144.1421479057418	6.656814129478876	42.39442314	MSapa	0	0	0	0		0	0	0	0	0
51	1	51	51	-1	100.04450722339459	-55.33101577725076	14.809711830065796	42.39442314	MSppa	0	0	0	0		0	0	0	0	0
47	1	47	47	-1	219.7723228040908	109.57299563202749	1.7864681565651366	48.729222	Da	0	0	0	0		0	0	0	0	0
22	1	22	22	-1	65.06841081584162	-140.12719714119768	6.721315306709411	44.686013579999994	ABpraap	0	0	0	0		0	0	0	0	0
48	1	48	48	-1	-59.99651254105126	-6.851821449158756	10.0746567677056	42.39442314	MSpaa	0	0	0	0		0	0	0	0	0
5	1	5	5	-1	-57.87546233029979	130.5626250016511	-1.5352626959207536	46.97760402	ABalppp	0	0	0	0		0	0	0	0	0
16	1	16	16	-1	-110.67675372984327	62.999423185568695	-11.343824079455503	44.686013579999994	ABplaap	0	0	0	0		0	0	0	0	0
21	1	21	21	-1	-113.11011917610092	-26.926456417988494	13.69629479144095	46.97760402	ABaraap	0	0	0	0		0	0	0	0	0
45	1	45	45	-1	13.677674224636668	73.6001446352125	1.7942459067579637	48.729222	Eal	0	0	0	0		0	0	0	0	0
28	1	28	28	53	68.41022743243043	-10.860470421846507	-13.712346648282297	48.729222	Caa	0	0	0	0		0	0	0	0	0
43	1	43	43	-1	-146.835106038796	-131.35298924015675	-7.2179399717080255	46.97760402	ABarpaa	0	0	0	0		0	0	0	0	0
46	1	46	46	-1	154.59563428742132	46.741111196698796	-5.3399266127066225	48.729222	Epl	0	0	0	0		0	0	0	0	0
23	1	23	23	-1	-64.66391173581589	-74.9594174240858	0.15149798301437922	46.97760402	ABarpap	0	0	0	0		0	0	0	0	0
14	1	14	14	-1	22.105315059910073	7.63770760094906	0.2085650238436044	48.729222	Ear	0	0	0	0		0	0	0	0	0
42	1	42	42	-1	55.220741403758275	125.02710033323494	-14.677279106229673	44.686013579999994	ABplppa	0	0	0	0		0	0	0	0	0
7	1	7	7	-1	181.19056720997307	-16.129431235080634	-1.4195548933963458	48.729222	Epr	0	0	0	0		0	0	0	0	0
37	1	37	37	-1	-156.99354418074844	116.03797465276571	-12.227238216368953	46.97760402	ABalppa	0	0	0	0		0	0	0	0	0
10	1	10	10	-1	4.260576358839415	58.47125908470032	-12.008697042222817	44.686013579999994	ABplapp	0	0	0	0		0	0	0	0	0
24	1	24	24	-1	210.12659918480207	-62.12723740301935	12.206745569262731	44.686013579999994	ABprpap	0	0	0	0		0	0	0	0	0
31	1	31	31	-1	-219.2800744000394	-67.90380331244624	-7.274824104322823	46.97760402	ABalapa	0	0	0	0		0	0	0	0	0
6	1	6	6	-1	143.46622621049852	141.064982418798	-6.764475073964814	44.686013579999994	ABplppp	0	0	0	0		0	0	0	0	0
11	1	11	11	-1	206.09786418848853	-79.8531856726014	-3.36697452070709	44.686013579999994	ABprapp	0	0	0	0		0	0	0	0	0
4	1	4	4	-1	141.99675337939573	102.42697083293395	13.928910447479938	56.0106	P4	0	0	0	0		0	0	0	0	0
34	1	34	34	-1	-241.05415248482447	52.653704139323224	-5.359389353140893	46.97760402	ABalpaa	0	0	0	0		0	0	0	0	0
15	1	15	15	-1	175.702321366808	88.55352609819354	-15.313773377862782	48.729222	Cap	0	0	0	0		0	0	0	0	0
25	1	25	25	-1	-3.147565779923058	22.333166254428125	12.00282433251442	42.39442314	MSpap	0	0	0	0		0	0	0	0	0
9	1	9	9	-1	-122.55318270167886	-13.107144067863002	-2.617547005524532	46.97760402	ABalapp	0	0	0	0		0	0	0	0	0
17	1	17	17	-1	-176.09117505122475	31.970300565834318	7.8769143500548235	46.97760402	ABalaap	0	0	0	0		0	0	0	0	0
40	1	40	40	-1	-254.04307295253486	-5.846837834572548	4.31146668944142	46.97760402	ABalaaa	0	0	0	0		0	0	0	0	0
35	1	35	35	-1	109.11311293499638	-150.5729287585898	-5.016044501952626	44.686013579999994	ABprapa	0	0	0	0		0	0	0	0	0
39	1	39	39	-1	-199.43367097782172	-69.34469806758612	9.269975267170082	46.97760402	ABaraaa	0	0	0	0		0	0	0	0	0
36	1	36	36	-1	258.5167191952032	-98.74884618828868	3.734819114329015	44.686013579999994	ABprppa	0	0	0	0		0	0	0	0	0
19	1	19	19	-1	-165.84509176587622	124.5032176469924	3.017353126118405	46.97760402	ABalpap	0	0	0	0		0	0	0	0	0
1	1	1	1	-1	278.24964666151834	0.13648774710798203	6.627494543867131	44.686013579999994	ABprppp	0	0	0	0		0	0	0	0	0
2	1	2	2	-1	76.08266217203435	-104.0173874593406	-6.8613232557861625	46.97760402	ABarppp	0	0	0	0		0	0	0	0	0
52	1	52	52	-1	179.55078896047632	-68.60504589423515	-15.487736632014872	42.39442314	Cpaa	0	0	0	0		0	0	0	0	0
