# Supplementary material for: An Observation-Driven Agent-Based Modeling and Analysis Framework for C. elegans Embryogenesis
Source: PLoS One. 2016 Nov 16;11(11):e0166551. doi: 10.1371/journal.pone.0166551 (PMC5113041; doi:10.1371/journal.pone.0166551)
Supplement: S1 Dataset — The data obtained from our NetLogo code, including the index, name, diameter, position, and mother-daughter relationship of each cell. (ZIP) [file pone.0166551.s005.zip › S1_dataset/outputNucleiTest/t087-nuclei.txt]

34	1	34	34	-1	-240.7050270363886	51.8531860688242	-5.255523176709175	46.97760402	ABalpaa	0	0	0	0		0	0	0	0	0
37	1	37	37	-1	-160.23387805052954	116.61736336185838	-12.007209244608848	46.97760402	ABalppa	0	0	0	0		0	0	0	0	0
7	1	7	7	-1	180.98474268415654	-17.088928968789435	-1.29637483566695	48.729222	Epr	0	0	0	0		0	0	0	0	0
35	1	35	35	-1	106.67933784289109	-151.36531593383853	-5.043501585677315	44.686013579999994	ABprapa	0	0	0	0		0	0	0	0	0
51	1	51	51	-1	99.36141922175035	-56.323677513919336	14.687677507447326	42.39442314	MSppa	0	0	0	0		0	0	0	0	0
19	1	19	19	-1	-163.2834437798146	125.99103671914	3.294098037255365	46.97760402	ABalpap	0	0	0	0		0	0	0	0	0
6	1	6	6	-1	143.08931380037413	142.20479826675304	-6.50774337930523	44.686013579999994	ABplppp	0	0	0	0		0	0	0	0	0
27	1	27	27	-1	195.97570259713703	-38.703822849758915	-15.115919108406386	42.39442314	Cpap	0	0	0	0		0	0	0	0	0
50	1	50	50	-1	-17.344004720971885	143.08418702846816	6.787195729529519	42.39442314	MSapa	0	0	0	0		0	0	0	0	0
45	1	45	45	-1	13.373893866388032	73.09198939133852	1.6875549993130887	48.729222	Eal	0	0	0	0		0	0	0	0	0
24	1	24	24	-1	214.5558904506502	-61.22912602797027	12.191466632452908	44.686013579999994	ABprpap	0	0	0	0		0	0	0	0	0
8	1	8	8	54	293.91354059182373	71.3728241812115	-10.489292746013938	48.729222	Cpp	0	0	0	0		0	0	0	0	0
5	1	5	5	-1	-57.01055899074272	131.05459598860992	-0.996748151431733	46.97760402	ABalppp	0	0	0	0		0	0	0	0	0
17	1	17	17	-1	-173.03083313255158	32.49892916031303	7.812174202765661	46.97760402	ABalaap	0	0	0	0		0	0	0	0	0
52	1	52	52	-1	180.0424530400492	-67.69529251436687	-15.508879283080962	42.39442314	Cpaa	0	0	0	0		0	0	0	0	0
22	1	22	22	-1	66.90772462509717	-139.5463679032747	6.721622743270911	44.686013579999994	ABpraap	0	0	0	0		0	0	0	0	0
12	1	12	12	-1	8.517963541493433	-90.57255698647528	13.170355693550318	46.97760402	ABarapp	0	0	0	0		0	0	0	0	0
36	1	36	36	-1	258.20326891098716	-99.24568067658188	3.7017439088438184	44.686013579999994	ABprppa	0	0	0	0		0	0	0	0	0
10	1	10	10	-1	3.366615380617887	61.10836502775861	-12.001290378591197	44.686013579999994	ABplapp	0	0	0	0		0	0	0	0	0
18	1	18	18	-1	250.37380754514575	57.46192263181922	7.773634841259686	48.729222	Dp	0	0	0	0		0	0	0	0	0
41	1	41	41	-1	134.81487355022736	-139.9005498040093	10.866910060431968	44.686013579999994	ABprpaa	0	0	0	0		0	0	0	0	0
46	1	46	46	-1	152.9987860853544	48.09429170854016	-5.267582240765598	48.729222	Epl	0	0	0	0		0	0	0	0	0
20	1	20	20	-1	46.946004747273875	160.88963755338034	-2.9430171576316124	44.686013579999994	ABplpap	0	0	0	0		0	0	0	0	0
44	1	44	44	-1	-23.316008538308044	-118.6648350236069	-13.247087127341526	46.97760402	ABarppa	0	0	0	0		0	0	0	0	0
42	1	42	42	-1	51.63973577193958	126.11594403432254	-14.601989520796987	44.686013579999994	ABplppa	0	0	0	0		0	0	0	0	0
4	1	4	4	-1	138.9596052965731	102.56265993948205	14.212520565586315	56.0106	P4	0	0	0	0		0	0	0	0	0
39	1	39	39	-1	-199.66695372778815	-69.8364960846558	9.27075077841747	46.97760402	ABaraaa	0	0	0	0		0	0	0	0	0
32	1	32	32	-1	-188.97470821377996	-27.646100804408245	-14.634822275632583	44.686013579999994	ABplaaa	0	0	0	0		0	0	0	0	0
33	1	33	33	-1	-107.27277004317821	-116.85896598995804	9.771110014039676	46.97760402	ABarapa	0	0	0	0		0	0	0	0	0
23	1	23	23	-1	-61.946753853112526	-72.83187707586028	0.6378672005254619	46.97760402	ABarpap	0	0	0	0		0	0	0	0	0
11	1	11	11	-1	206.8690133459438	-78.11268460687084	-3.3658157800614594	44.686013579999994	ABprapp	0	0	0	0		0	0	0	0	0
9	1	9	9	-1	-119.35626057812378	-11.554728122647806	-2.2980214101183125	46.97760402	ABalapp	0	0	0	0		0	0	0	0	0
47	1	47	47	-1	217.64712385202853	110.54694859062907	1.9140263227290775	48.729222	Da	0	0	0	0		0	0	0	0	0
38	1	38	38	-1	-54.30020951412795	141.45851212643709	-14.110415433621608	44.686013579999994	ABplpaa	0	0	0	0		0	0	0	0	0
43	1	43	43	-1	-147.0843649645813	-131.29436861208458	-6.944546181125238	46.97760402	ABarpaa	0	0	0	0		0	0	0	0	0
15	1	15	15	-1	180.03595339958682	91.12962522968854	-15.481368961446943	48.729222	Cap	0	0	0	0		0	0	0	0	0
28	1	28	28	-1	74.36026547691105	-7.995859395170415	-13.522367528473449	42.39442314	Caap	0	0	0	0		0	0	0	0	0
49	1	49	49	-1	-151.81657242774426	66.02964154638649	12.288732516206226	42.39442314	MSaaa	0	0	0	0		0	0	0	0	0
16	1	16	16	-1	-109.60114575387237	65.6167926194607	-11.163852408216538	44.686013579999994	ABplaap	0	0	0	0		0	0	0	0	0
25	1	25	25	-1	0.7250221559983927	22.087019732186285	12.08249014092042	42.39442314	MSpap	0	0	0	0		0	0	0	0	0
31	1	31	31	-1	-219.5511723146453	-67.89356611094257	-7.074290217048708	46.97760402	ABalapa	0	0	0	0		0	0	0	0	0
30	1	30	30	-1	-46.776414921318725	-162.09163143147646	-0.49127806458687906	44.686013579999994	ABpraaa	0	0	0	0		0	0	0	0	0
29	1	29	29	55	-105.13159946984926	-41.27456477767498	-14.197166149674224	44.686013579999994	ABplapa	0	0	0	0		0	0	0	0	0
48	1	48	48	-1	-59.61987682812565	-8.234346141103094	10.106278138395231	42.39442314	MSpaa	0	0	0	0		0	0	0	0	0
3	1	3	3	-1	129.29607808265243	-20.032459662475308	15.281353156141881	42.39442314	MSppp	0	0	0	0		0	0	0	0	0
26	1	26	26	-1	-82.27709075857607	81.0600653704373	13.012515037848374	42.39442314	MSaap	0	0	0	0		0	0	0	0	0
14	1	14	14	-1	22.43173176051543	4.863889730883848	0.05625953220096898	48.729222	Ear	0	0	0	0		0	0	0	0	0
21	1	21	21	-1	-110.35164152848955	-26.513094210272538	13.841665123838892	46.97760402	ABaraap	0	0	0	0		0	0	0	0	0
53	1	53	53	-1	57.188179084642414	-16.854052569927287	-14.143296426254912	42.39442314	Caaa	0	0	0	0		0	0	0	0	0
1	1	1	1	-1	278.454968923949	2.6415938620780373	6.661876927080927	44.686013579999994	ABprppp	0	0	0	0		0	0	0	0	0
13	1	13	13	-1	36.640800023981846	143.60263856608168	8.741418385431118	42.39442314	MSapp	0	0	0	0		0	0	0	0	0
2	1	2	2	-1	76.47267981974782	-103.61145321756689	-6.727177494966987	46.97760402	ABarppp	0	0	0	0		0	0	0	0	0
40	1	40	40	-1	-253.77411420539406	-5.853772523890198	4.184711866111942	46.97760402	ABalaaa	0	0	0	0		0	0	0	0	0
