# Supplementary material for: An Observation-Driven Agent-Based Modeling and Analysis Framework for C. elegans Embryogenesis
Source: PLoS One. 2016 Nov 16;11(11):e0166551. doi: 10.1371/journal.pone.0166551 (PMC5113041; doi:10.1371/journal.pone.0166551)
Supplement: S1 Dataset — The data obtained from our NetLogo code, including the index, name, diameter, position, and mother-daughter relationship of each cell. (ZIP) [file pone.0166551.s005.zip › S1_dataset/outputNucleiTest/t088-nuclei.txt]

27	1	27	27	-1	198.67310188845636	-36.22712597884477	-15.004305656053985	42.39442314	Cpap	0	0	0	0		0	0	0	0	0
4	1	4	4	-1	135.92245721375048	102.69834904603015	14.496130683692693	56.0106	P4	0	0	0	0		0	0	0	0	0
25	1	25	25	-1	4.597610091919846	21.840873209944444	12.16215594932642	42.39442314	MSpap	0	0	0	0		0	0	0	0	0
53	1	53	53	-1	48.469179444365786	-21.135502968823143	-14.484925625568717	42.39442314	Caaa	0	0	0	0		0	0	0	0	0
1	1	1	1	-1	278.6602911863797	5.146699977048106	6.696259310294724	44.686013579999994	ABprppp	0	0	0	0		0	0	0	0	0
33	1	33	33	-1	-108.84848331854873	-116.3755089228537	9.872185094692135	46.97760402	ABarapa	0	0	0	0		0	0	0	0	0
47	1	47	47	-1	215.52192489996625	111.52090154923066	2.041584488893012	48.729222	Da	0	0	0	0		0	0	0	0	0
43	1	43	43	-1	-147.33362389036662	-131.2357479840124	-6.671152390542451	46.97760402	ABarpaa	0	0	0	0		0	0	0	0	0
40	1	40	40	-1	-253.50515545825326	-5.8607072132078475	4.057957042782465	46.97760402	ABalaaa	0	0	0	0		0	0	0	0	0
37	1	37	37	-1	-163.4742119203106	117.19675207095105	-11.787180272848742	46.97760402	ABalppa	0	0	0	0		0	0	0	0	0
22	1	22	22	56	68.74703843435272	-138.96553866535172	6.72193017983241	44.686013579999994	ABpraap	0	0	0	0		0	0	0	0	0
8	1	8	8	-1	292.5179293117145	79.63926152293627	-10.220933607521385	42.39442314	Cppp	0	0	0	0		0	0	0	0	0
28	1	28	28	-1	80.67865495207603	-4.84129720548612	-13.334842700391906	42.39442314	Caap	0	0	0	0		0	0	0	0	0
41	1	41	41	-1	136.0786148473303	-141.57221716824378	10.837243330094982	44.686013579999994	ABprpaa	0	0	0	0		0	0	0	0	0
23	1	23	23	-1	-59.229595970409164	-70.70433672763477	1.124236418036542	46.97760402	ABarpap	0	0	0	0		0	0	0	0	0
32	1	32	32	-1	-190.54735821224662	-27.959849936459335	-14.477942761185023	44.686013579999994	ABplaaa	0	0	0	0		0	0	0	0	0
36	1	36	36	-1	257.88981862677116	-99.74251516487509	3.668668703358622	44.686013579999994	ABprppa	0	0	0	0		0	0	0	0	0
5	1	5	5	-1	-56.14565565118566	131.54656697556874	-0.4582336069427188	46.97760402	ABalppp	0	0	0	0		0	0	0	0	0
44	1	44	44	-1	-26.193016974880845	-118.88898143967943	-13.265051579336394	46.97760402	ABarppa	0	0	0	0		0	0	0	0	0
26	1	26	26	-1	-78.50699791034594	80.45439682504947	13.027193550810624	42.39442314	MSaap	0	0	0	0		0	0	0	0	0
48	1	48	48	-1	-59.243241115200036	-9.616870833047434	10.13789950908486	42.39442314	MSpaa	0	0	0	0		0	0	0	0	0
6	1	6	6	-1	142.7124013902497	143.3446141147081	-6.251011684645647	44.686013579999994	ABplppp	0	0	0	0		0	0	0	0	0
34	1	34	34	-1	-240.35590158795273	51.05266799832518	-5.151657000277456	46.97760402	ABalpaa	0	0	0	0		0	0	0	0	0
31	1	31	31	-1	-219.8222702292512	-67.8833289094389	-6.8737563297745945	46.97760402	ABalapa	0	0	0	0		0	0	0	0	0
52	1	52	52	-1	180.5341171196221	-66.7855391344986	-15.53002193414705	42.39442314	Cpaa	0	0	0	0		0	0	0	0	0
46	1	46	46	-1	151.40193788328747	49.44747222038153	-5.195237868824573	48.729222	Epl	0	0	0	0		0	0	0	0	0
2	1	2	2	-1	76.8626974674613	-103.20551897579318	-6.593031734147811	46.97760402	ABarppp	0	0	0	0		0	0	0	0	0
30	1	30	30	-1	-48.670413041651486	-161.5328675612419	-0.676916106107079	44.686013579999994	ABpraaa	0	0	0	0		0	0	0	0	0
17	1	17	17	-1	-169.9704912138784	33.027557754791744	7.747434055476499	46.97760402	ABalaap	0	0	0	0		0	0	0	0	0
20	1	20	20	-1	48.57551001768781	161.38735105190887	-2.685085570469635	44.686013579999994	ABplpap	0	0	0	0		0	0	0	0	0
15	1	15	15	-1	184.36958543236574	93.70572436118314	-15.648964545031106	48.729222	Cap	0	0	0	0		0	0	0	0	0
12	1	12	12	-1	11.190849197010289	-90.06451470025985	13.350034932760533	46.97760402	ABarapp	0	0	0	0		0	0	0	0	0
13	1	13	13	-1	38.94162021574607	142.9564152276002	8.820383904975403	42.39442314	MSapp	0	0	0	0		0	0	0	0	0
9	1	9	9	-1	-116.1593384545687	-10.00231217743261	-1.978495814712093	46.97760402	ABalapp	0	0	0	0		0	0	0	0	0
7	1	7	7	-1	180.77891815834002	-18.048426702498237	-1.173194777937554	48.729222	Epr	0	0	0	0		0	0	0	0	0
29	1	29	29	-1	-105.74992867368422	-41.66544333802932	-14.151079199171601	38.87683181459999	ABplapap	0	0	0	0		0	0	0	0	0
16	1	16	16	57	-108.52553777790146	68.23416205335268	-10.983880736977573	44.686013579999994	ABplaap	0	0	0	0		0	0	0	0	0
55	1	55	55	-1	-112.82674903545947	-42.89221209248033	-14.40869621236688	38.87683181459999	ABplapaa	0	0	0	0		0	0	0	0	0
19	1	19	19	-1	-160.72179579375302	127.47885579128759	3.5708429483923254	46.97760402	ABalpap	0	0	0	0		0	0	0	0	0
39	1	39	39	-1	-199.90023647775456	-70.32829410172549	9.27152628966486	46.97760402	ABaraaa	0	0	0	0		0	0	0	0	0
50	1	50	50	-1	-18.59478983587616	142.02622615119455	6.917577329580163	42.39442314	MSapa	0	0	0	0		0	0	0	0	0
51	1	51	51	-1	98.67833122010613	-57.3163392505879	14.565643184828856	42.39442314	MSppa	0	0	0	0		0	0	0	0	0
14	1	14	14	-1	22.758148461120786	2.0900718608186306	-0.0960459594416666	48.729222	Ear	0	0	0	0		0	0	0	0	0
3	1	3	3	-1	131.08645797109068	-18.95446310228188	15.216887708048333	42.39442314	MSppp	0	0	0	0		0	0	0	0	0
11	1	11	11	-1	207.64016250339913	-76.37218354114029	-3.3646570394158286	44.686013579999994	ABprapp	0	0	0	0		0	0	0	0	0
45	1	45	45	-1	13.070113508139396	72.58383414746453	1.5808640918682135	48.729222	Eal	0	0	0	0		0	0	0	0	0
10	1	10	10	-1	2.4726544023963664	63.74547097081689	-11.993883714959575	44.686013579999994	ABplapp	0	0	0	0		0	0	0	0	0
54	1	54	54	-1	297.36675917802125	56.52362944437609	-11.041640004028737	42.39442314	Cppa	0	0	0	0		0	0	0	0	0
18	1	18	18	-1	249.97372188737933	55.76135480028115	8.008366200903763	48.729222	Dp	0	0	0	0		0	0	0	0	0
42	1	42	42	-1	48.05873014012088	127.20478773541012	-14.5266999353643	44.686013579999994	ABplppa	0	0	0	0		0	0	0	0	0
49	1	49	49	-1	-151.87583171053512	64.74141879898819	12.337000635016349	42.39442314	MSaaa	0	0	0	0		0	0	0	0	0
35	1	35	35	-1	104.24556275078581	-152.1577031090873	-5.070958669402004	44.686013579999994	ABprapa	0	0	0	0		0	0	0	0	0
21	1	21	21	-1	-107.59316388087818	-26.099732002556586	13.987035456236834	46.97760402	ABaraap	0	0	0	0		0	0	0	0	0
24	1	24	24	-1	218.9851817164983	-60.331014652921176	12.176187695643087	44.686013579999994	ABprpap	0	0	0	0		0	0	0	0	0
38	1	38	38	-1	-56.27233507659057	141.62375865173834	-14.16081602546893	44.686013579999994	ABplpaa	0	0	0	0		0	0	0	0	0
