# Supplementary material for: An Observation-Driven Agent-Based Modeling and Analysis Framework for C. elegans Embryogenesis
Source: PLoS One. 2016 Nov 16;11(11):e0166551. doi: 10.1371/journal.pone.0166551 (PMC5113041; doi:10.1371/journal.pone.0166551)
Supplement: S1 Dataset — The data obtained from our NetLogo code, including the index, name, diameter, position, and mother-daughter relationship of each cell. (ZIP) [file pone.0166551.s005.zip › S1_dataset/outputNucleiTest/t089-nuclei.txt]

37	1	37	37	-1	-166.7145457900917	117.77614078004372	-11.567151301088638	46.97760402	ABalppa	0	0	0	0		0	0	0	0	0
9	1	9	9	-1	-112.96241633101361	-8.449896232217414	-1.6589702193058735	46.97760402	ABalapp	0	0	0	0		0	0	0	0	0
16	1	16	16	-1	-107.44992980193055	70.85153148724467	-10.803909065738608	38.87683181459999	ABplaapp	0	0	0	0		0	0	0	0	0
6	1	6	6	-1	142.33548898012532	144.48442996266317	-5.994279989986064	44.686013579999994	ABplppp	0	0	0	0		0	0	0	0	0
55	1	55	55	-1	-123.71416497665257	-44.77954863778969	-14.805030078821119	38.87683181459999	ABplapaa	0	0	0	0		0	0	0	0	0
46	1	46	46	-1	149.80508968122055	50.80065273222289	-5.122893496883548	48.729222	Epl	0	0	0	0		0	0	0	0	0
35	1	35	35	-1	101.81178765868052	-152.95009028433606	-5.098415753126693	44.686013579999994	ABprapa	0	0	0	0		0	0	0	0	0
10	1	10	10	58	1.5786934241748567	66.38257691387517	-11.986477051327952	44.686013579999994	ABplapp	0	0	0	0		0	0	0	0	0
45	1	45	45	-1	12.76633314989076	72.07567890359054	1.4741731844233386	48.729222	Eal	0	0	0	0		0	0	0	0	0
38	1	38	38	-1	-58.24446063905319	141.7890051770396	-14.211216617316254	44.686013579999994	ABplpaa	0	0	0	0		0	0	0	0	0
15	1	15	15	-1	188.70321746514577	96.28182349267753	-15.816560128615267	48.729222	Cap	0	0	0	0		0	0	0	0	0
18	1	18	18	-1	249.5736362296129	54.06078696874308	8.243097560547842	48.729222	Dp	0	0	0	0		0	0	0	0	0
21	1	21	21	-1	-104.83468623326681	-25.68636979484063	14.132405788634776	46.97760402	ABaraap	0	0	0	0		0	0	0	0	0
47	1	47	47	-1	213.39672594790397	112.49485450783224	2.1691426550569397	48.729222	Da	0	0	0	0		0	0	0	0	0
54	1	54	54	-1	299.5619214652537	44.13435722916474	-11.27707606549496	42.39442314	Cppa	0	0	0	0		0	0	0	0	0
23	1	23	23	-1	-56.5124380877058	-68.57679637940925	1.6106056355476224	46.97760402	ABarpap	0	0	0	0		0	0	0	0	0
40	1	40	40	-1	-253.23619671111246	-5.867641902525497	3.931202219452987	46.97760402	ABalaaa	0	0	0	0		0	0	0	0	0
7	1	7	7	-1	180.5730936325235	-19.007924436207038	-1.0500147202081582	48.729222	Epr	0	0	0	0		0	0	0	0	0
30	1	30	30	59	-50.564411161984246	-160.9741036910073	-0.8625541476272789	44.686013579999994	ABpraaa	0	0	0	0		0	0	0	0	0
28	1	28	28	-1	85.50674755715092	-2.6815824532077146	-13.28955666561324	42.39442314	Caap	0	0	0	0		0	0	0	0	0
12	1	12	12	-1	13.863734852527147	-89.5564724140444	13.529714171970745	46.97760402	ABarapp	0	0	0	0		0	0	0	0	0
19	1	19	19	-1	-158.16014780769143	128.96667486343517	3.847587859529286	46.97760402	ABalpap	0	0	0	0		0	0	0	0	0
24	1	24	24	-1	223.4144729823464	-59.432903277872086	12.160908758833264	44.686013579999994	ABprpap	0	0	0	0		0	0	0	0	0
48	1	48	48	-1	-58.86660540227442	-10.999395524991773	10.16952087977449	42.39442314	MSpaa	0	0	0	0		0	0	0	0	0
52	1	52	52	-1	181.02578119919497	-65.87578575463033	-15.551164585213137	42.39442314	Cpaa	0	0	0	0		0	0	0	0	0
20	1	20	20	-1	50.205015288101755	161.8850645504374	-2.4271539833076576	44.686013579999994	ABplpap	0	0	0	0		0	0	0	0	0
39	1	39	39	-1	-200.13351922772097	-70.82009211879516	9.272301800912249	46.97760402	ABaraaa	0	0	0	0		0	0	0	0	0
33	1	33	33	-1	-110.42419659391925	-115.89205185574937	9.973260175344594	46.97760402	ABarapa	0	0	0	0		0	0	0	0	0
50	1	50	50	-1	-19.84557495078043	140.96826527392093	7.0479589296308065	42.39442314	MSapa	0	0	0	0		0	0	0	0	0
29	1	29	29	-1	-100.30622070308829	-40.72177506537479	-13.952912265944429	38.87683181459999	ABplapap	0	0	0	0		0	0	0	0	0
14	1	14	14	-1	23.084565161726147	-0.683746009246598	-0.24835145108430184	48.729222	Ear	0	0	0	0		0	0	0	0	0
25	1	25	25	-1	8.470198027841276	21.594726687702604	12.241821757732419	42.39442314	MSpap	0	0	0	0		0	0	0	0	0
49	1	49	49	-1	-151.93509099332599	63.45319605158992	12.385268753826471	42.39442314	MSaaa	0	0	0	0		0	0	0	0	0
56	1	56	56	-1	70.17448884758889	-138.7023790357503	6.777773907357429	38.87683181459999	ABpraapa	0	0	0	0		0	0	0	0	0
5	1	5	5	-1	-55.280752311628596	132.03853796252756	0.08028093754629832	46.97760402	ABalppp	0	0	0	0		0	0	0	0	0
22	1	22	22	-1	70.6543354059238	-138.26943681611218	6.694446413170036	38.87683181459999	ABpraapp	0	0	0	0		0	0	0	0	0
4	1	4	4	-1	132.88530913092785	102.83403815257826	14.779740801799068	56.0106	P4	0	0	0	0		0	0	0	0	0
32	1	32	32	-1	-192.12000821071325	-28.273599068510425	-14.321063246737463	44.686013579999994	ABplaaa	0	0	0	0		0	0	0	0	0
44	1	44	44	-1	-29.070025411453646	-119.11312785575197	-13.283016031331261	46.97760402	ABarppa	0	0	0	0		0	0	0	0	0
11	1	11	11	-1	208.41131166085444	-74.63168247540975	-3.3634982987701982	44.686013579999994	ABprapp	0	0	0	0		0	0	0	0	0
34	1	34	34	-1	-240.00677613951683	50.25214992782615	-5.047790823845737	46.97760402	ABalpaa	0	0	0	0		0	0	0	0	0
3	1	3	3	-1	132.8768378595289	-17.876466542088455	15.152422259954783	42.39442314	MSppp	0	0	0	0		0	0	0	0	0
17	1	17	17	-1	-166.91014929520526	33.55618634927046	7.682693908187337	46.97760402	ABalaap	0	0	0	0		0	0	0	0	0
8	1	8	8	-1	291.15037175691776	84.98149756812418	-9.900614711100905	42.39442314	Cppp	0	0	0	0		0	0	0	0	0
57	1	57	57	-1	-107.44992980193055	70.85153148724467	-10.803909065738608	38.87683181459999	ABplaapa	0	0	0	0		0	0	0	0	0
26	1	26	26	-1	-74.73690506211581	79.84872827966166	13.041872063772875	42.39442314	MSaap	0	0	0	0		0	0	0	0	0
42	1	42	42	-1	44.477724508302174	128.2936314364977	-14.451410349931615	44.686013579999994	ABplppa	0	0	0	0		0	0	0	0	0
53	1	53	53	-1	51.18492889754227	-19.05175148241341	-14.46995941033885	42.39442314	Caaa	0	0	0	0		0	0	0	0	0
31	1	31	31	-1	-220.09336814385708	-67.87309170793523	-6.673222442500481	46.97760402	ABalapa	0	0	0	0		0	0	0	0	0
51	1	51	51	-1	97.99524321846191	-58.309000987256475	14.443608862210386	42.39442314	MSppa	0	0	0	0		0	0	0	0	0
1	1	1	1	-1	278.86561344881045	7.651806092018176	6.730641693508519	44.686013579999994	ABprppp	0	0	0	0		0	0	0	0	0
43	1	43	43	-1	-147.58288281615194	-131.17712735594023	-6.397758599959664	46.97760402	ABarpaa	0	0	0	0		0	0	0	0	0
36	1	36	36	-1	257.5763683425551	-100.23934965316829	3.6355934978734257	44.686013579999994	ABprppa	0	0	0	0		0	0	0	0	0
41	1	41	41	-1	137.34235614443324	-143.24388453247826	10.807576599757995	44.686013579999994	ABprpaa	0	0	0	0		0	0	0	0	0
2	1	2	2	-1	77.25271511517478	-102.79958473401949	-6.458885973328635	46.97760402	ABarppp	0	0	0	0		0	0	0	0	0
27	1	27	27	-1	201.3705011797757	-33.75042910793062	-14.892692203701584	42.39442314	Cpap	0	0	0	0		0	0	0	0	0
13	1	13	13	-1	41.24244040751029	142.31019188911867	8.899349424519688	42.39442314	MSapp	0	0	0	0		0	0	0	0	0
