# Supplementary material for: An Observation-Driven Agent-Based Modeling and Analysis Framework for C. elegans Embryogenesis
Source: PLoS One. 2016 Nov 16;11(11):e0166551. doi: 10.1371/journal.pone.0166551 (PMC5113041; doi:10.1371/journal.pone.0166551)
Supplement: S1 Dataset — The data obtained from our NetLogo code, including the index, name, diameter, position, and mother-daughter relationship of each cell. (ZIP) [file pone.0166551.s005.zip › S1_dataset/outputNucleiTest/t090-nuclei.txt]

46	1	46	46	-1	148.2082414791536	52.15383324406426	-5.050549124942523	48.729222	Epl	0	0	0	0		0	0	0	0	0
30	1	30	30	-1	-51.762549045968676	-160.24069915091658	-1.123657157760771	38.87683181459999	ABpraaap	0	0	0	0		0	0	0	0	0
45	1	45	45	-1	12.462552791642123	71.56752365971656	1.3674822769784634	48.729222	Eal	0	0	0	0		0	0	0	0	0
55	1	55	55	-1	-122.0100765144426	-41.14835497255465	-14.907192029260955	38.87683181459999	ABplapaa	0	0	0	0		0	0	0	0	0
54	1	54	54	-1	298.7710923405971	42.4062648519535	-10.75432384283879	42.39442314	Cppa	0	0	0	0		0	0	0	0	0
52	1	52	52	-1	181.51744527876784	-64.96603237476207	-15.572307236279224	42.39442314	Cpaa	0	0	0	0		0	0	0	0	0
20	1	20	20	-1	51.8345205585157	162.38277804896592	-2.1692223961456802	44.686013579999994	ABplpap	0	0	0	0		0	0	0	0	0
39	1	39	39	-1	-200.36680197768737	-71.31189013586484	9.273077312159637	46.97760402	ABaraaa	0	0	0	0		0	0	0	0	0
5	1	5	5	-1	-54.41584897207154	132.53050894948638	0.6187954820353148	46.97760402	ABalppp	0	0	0	0		0	0	0	0	0
51	1	51	51	-1	97.31215521681767	-59.30166272392504	14.321574539591916	42.39442314	MSppa	0	0	0	0		0	0	0	0	0
47	1	47	47	-1	211.2715269958417	113.46880746643383	2.2967008212208677	48.729222	Da	0	0	0	0		0	0	0	0	0
11	1	11	11	-1	209.18246081830972	-72.89118140967919	-3.3623395581245674	44.686013579999994	ABprapp	0	0	0	0		0	0	0	0	0
42	1	42	42	-1	40.896718876483476	129.3824751375853	-14.376120764498928	44.686013579999994	ABplppa	0	0	0	0		0	0	0	0	0
41	1	41	41	-1	138.60609744153618	-144.91555189671274	10.77790986942101	44.686013579999994	ABprpaa	0	0	0	0		0	0	0	0	0
2	1	2	2	-1	77.64273276288827	-102.39365049224578	-6.324740212509459	46.97760402	ABarppp	0	0	0	0		0	0	0	0	0
14	1	14	14	-1	23.410981862331504	-3.4575638793118246	-0.4006569427269386	48.729222	Ear	0	0	0	0		0	0	0	0	0
26	1	26	26	-1	-70.96681221388567	79.24305973427383	13.056550576735125	42.39442314	MSaap	0	0	0	0		0	0	0	0	0
1	1	1	1	-1	279.07093571124113	10.156912206988245	6.765024076722316	44.686013579999994	ABprppp	0	0	0	0		0	0	0	0	0
23	1	23	23	-1	-53.79528020500244	-66.44925603118372	2.0969748530587027	46.97760402	ABarpap	0	0	0	0		0	0	0	0	0
9	1	9	9	-1	-109.76549420745853	-6.897480287002218	-1.3394446238996542	46.97760402	ABalapp	0	0	0	0		0	0	0	0	0
57	1	57	57	-1	-118.81777571852149	70.94535518092637	-11.156708001674083	38.87683181459999	ABplaapa	0	0	0	0		0	0	0	0	0
6	1	6	6	-1	141.9585765700009	145.62424581061822	-5.737548295326481	44.686013579999994	ABplppp	0	0	0	0		0	0	0	0	0
3	1	3	3	-1	134.66721774796716	-16.79846998189503	15.087956811861234	42.39442314	MSppp	0	0	0	0		0	0	0	0	0
58	1	58	58	-1	-0.636422875632443	68.35191162449301	-12.037643961785918	38.87683181459999	ABplappa	0	0	0	0		0	0	0	0	0
15	1	15	15	60	193.0368494979258	98.85792262417192	-15.984155712199358	48.729222	Cap	0	0	0	0		0	0	0	0	0
19	1	19	19	61	-155.59849982162982	130.45449393558278	4.124332770666245	46.97760402	ABalpap	0	0	0	0		0	0	0	0	0
56	1	56	56	-1	63.776534736456895	-144.47494196425893	7.888807163189316	38.87683181459999	ABpraapa	0	0	0	0		0	0	0	0	0
59	1	59	59	-1	-53.18723041289712	-160.96018851506722	-0.8322889373888264	38.87683181459999	ABpraaaa	0	0	0	0		0	0	0	0	0
50	1	50	50	-1	-21.096360065684706	139.9103043966473	7.17834052968145	42.39442314	MSapa	0	0	0	0		0	0	0	0	0
49	1	49	49	-1	-151.99435027611685	62.16497330419163	12.433536872636592	42.39442314	MSaaa	0	0	0	0		0	0	0	0	0
34	1	34	34	-1	-239.65765069108096	49.45163185732713	-4.943924647414019	46.97760402	ABalpaa	0	0	0	0		0	0	0	0	0
32	1	32	32	62	-193.6926582091799	-28.587348200561514	-14.164183732289903	44.686013579999994	ABplaaa	0	0	0	0		0	0	0	0	0
38	1	38	38	-1	-60.21658620151581	141.95425170234088	-14.261617209163576	44.686013579999994	ABplpaa	0	0	0	0		0	0	0	0	0
35	1	35	35	-1	99.37801256657524	-153.7424774595848	-5.125872836851382	44.686013579999994	ABprapa	0	0	0	0		0	0	0	0	0
44	1	44	44	-1	-31.947033848026443	-119.3372742718245	-13.300980483326128	46.97760402	ABarppa	0	0	0	0		0	0	0	0	0
40	1	40	40	-1	-252.96723796397163	-5.874576591843146	3.8044473961235097	46.97760402	ABalaaa	0	0	0	0		0	0	0	0	0
53	1	53	53	-1	53.900678350718756	-16.96799999600368	-14.454993195108981	42.39442314	Caaa	0	0	0	0		0	0	0	0	0
18	1	18	18	-1	249.1735505718465	52.36021913720501	8.47782892019192	48.729222	Dp	0	0	0	0		0	0	0	0	0
27	1	27	27	-1	204.06790047109502	-31.27373223701647	-14.781078751349183	42.39442314	Cpap	0	0	0	0		0	0	0	0	0
37	1	37	37	-1	-169.95487965987277	118.35552948913639	-11.347122329328533	46.97760402	ABalppa	0	0	0	0		0	0	0	0	0
7	1	7	7	-1	180.36726910670694	-19.96742216991584	-0.9268346624787659	48.729222	Epr	0	0	0	0		0	0	0	0	0
48	1	48	48	-1	-58.48996968934881	-12.381920216936111	10.20114225046412	42.39442314	MSpaa	0	0	0	0		0	0	0	0	0
31	1	31	31	-1	-220.36446605846297	-67.86285450643156	-6.472688555226366	46.97760402	ABalapa	0	0	0	0		0	0	0	0	0
33	1	33	33	-1	-111.99990986928975	-115.40859478864505	10.074335255997052	46.97760402	ABarapa	0	0	0	0		0	0	0	0	0
8	1	8	8	-1	290.7744251444446	83.4101150069642	-9.583131206179466	42.39442314	Cppp	0	0	0	0		0	0	0	0	0
22	1	22	22	-1	73.8533124614901	-135.38315535185785	6.138929785254066	38.87683181459999	ABpraapp	0	0	0	0		0	0	0	0	0
13	1	13	13	-1	43.54326059927451	141.66396855063715	8.978314944063973	42.39442314	MSapp	0	0	0	0		0	0	0	0	0
36	1	36	36	-1	257.2629180583391	-100.7361841414615	3.602518292388229	44.686013579999994	ABprppa	0	0	0	0		0	0	0	0	0
24	1	24	24	-1	227.84376424819453	-58.534791902823	12.14562982202344	44.686013579999994	ABprpap	0	0	0	0		0	0	0	0	0
21	1	21	21	-1	-102.07620858565544	-25.273007587124674	14.277776121032717	46.97760402	ABaraap	0	0	0	0		0	0	0	0	0
25	1	25	25	-1	12.342785963762694	21.348580165460763	12.32148756613842	42.39442314	MSpap	0	0	0	0		0	0	0	0	0
12	1	12	12	-1	16.536620508044003	-89.04843012782898	13.70939341118096	46.97760402	ABarapp	0	0	0	0		0	0	0	0	0
29	1	29	29	-1	-94.90285450440707	-36.53773873360283	-13.938078234718551	38.87683181459999	ABplapap	0	0	0	0		0	0	0	0	0
28	1	28	28	-1	90.3348401622258	-0.5218677009293057	-13.244270630834574	42.39442314	Caap	0	0	0	0		0	0	0	0	0
17	1	17	17	-1	-163.84980737653208	34.08481494374917	7.6179537608981756	46.97760402	ABalaap	0	0	0	0		0	0	0	0	0
4	1	4	4	-1	129.84816104810525	102.96972725912636	15.063350919905446	56.0106	P4	0	0	0	0		0	0	0	0	0
43	1	43	43	-1	-147.83214174193725	-131.11850672786804	-6.124364809376877	46.97760402	ABarpaa	0	0	0	0		0	0	0	0	0
16	1	16	16	-1	-101.76600684363508	70.80461964040413	-10.627509597770818	38.87683181459999	ABplaapp	0	0	0	0		0	0	0	0	0
10	1	10	10	-1	1.5241023023905438	68.82614728454202	-11.95126493337787	38.87683181459999	ABplappp	0	0	0	0		0	0	0	0	0
