# Supplementary material for: An Observation-Driven Agent-Based Modeling and Analysis Framework for C. elegans Embryogenesis
Source: PLoS One. 2016 Nov 16;11(11):e0166551. doi: 10.1371/journal.pone.0166551 (PMC5113041; doi:10.1371/journal.pone.0166551)
Supplement: S1 Dataset — The data obtained from our NetLogo code, including the index, name, diameter, position, and mother-daughter relationship of each cell. (ZIP) [file pone.0166551.s005.zip › S1_dataset/outputNucleiTest/t091-nuclei.txt]

33	1	33	33	-1	-113.57562314466027	-114.92513772154071	10.175410336649511	46.97760402	ABarapa	0	0	0	0		0	0	0	0	0
30	1	30	30	-1	-47.69203085474434	-158.18501525334372	-1.9561377873948942	38.87683181459999	ABpraaap	0	0	0	0		0	0	0	0	0
15	1	15	15	-1	198.72112961561595	100.18404709212966	-15.855299776167323	42.39442314	Capp	0	0	0	0		0	0	0	0	0
44	1	44	44	-1	-34.824042284599244	-119.56142068789703	-13.318944935320996	46.97760402	ABarppa	0	0	0	0		0	0	0	0	0
5	1	5	5	63	-53.55094563251447	133.02247993644517	1.1573100265243308	46.97760402	ABalppp	0	0	0	0		0	0	0	0	0
19	1	19	19	-1	-152.62572666298965	131.94134284089628	4.386664612697988	40.8705154974	ABalpapp	0	0	0	0		0	0	0	0	0
38	1	38	38	-1	-62.18871176397843	142.11949822764214	-14.3120178010109	44.686013579999994	ABplpaa	0	0	0	0		0	0	0	0	0
56	1	56	56	-1	59.59302439188928	-147.17064171651367	8.095768621251255	38.87683181459999	ABpraapa	0	0	0	0		0	0	0	0	0
39	1	39	39	-1	-200.60008472765378	-71.80368815293451	9.273852823407026	46.97760402	ABaraaa	0	0	0	0		0	0	0	0	0
2	1	2	2	-1	78.03275041060175	-101.98771625047209	-6.190594451690284	46.97760402	ABarppp	0	0	0	0		0	0	0	0	0
26	1	26	26	-1	-67.19671936565555	78.63739118888601	13.071229089697374	42.39442314	MSaap	0	0	0	0		0	0	0	0	0
10	1	10	10	-1	6.9254152474480195	70.01173643466451	-11.735317362357785	38.87683181459999	ABplappp	0	0	0	0		0	0	0	0	0
13	1	13	13	-1	45.844080791038735	141.01774521215566	9.05728046360826	42.39442314	MSapp	0	0	0	0		0	0	0	0	0
43	1	43	43	-1	-148.08140066772256	-131.05988609979588	-5.85097101879409	46.97760402	ABarpaa	0	0	0	0		0	0	0	0	0
24	1	24	24	-1	232.27305551404265	-57.63668052777391	12.13035088521362	44.686013579999994	ABprpap	0	0	0	0		0	0	0	0	0
1	1	1	1	-1	279.2762579736719	12.662018321958316	6.799406459936112	44.686013579999994	ABprppp	0	0	0	0		0	0	0	0	0
21	1	21	21	-1	-99.31773093804406	-24.859645379408718	14.42314645343066	46.97760402	ABaraap	0	0	0	0		0	0	0	0	0
12	1	12	12	64	19.209506163560857	-88.54038784161355	13.889072650391174	46.97760402	ABarapp	0	0	0	0		0	0	0	0	0
7	1	7	7	-1	180.16144458089042	-20.92691990362464	-0.8036546047493767	48.729222	Epr	0	0	0	0		0	0	0	0	0
41	1	41	41	-1	139.86983873863912	-146.5872192609472	10.748243139084023	44.686013579999994	ABprpaa	0	0	0	0		0	0	0	0	0
58	1	58	58	-1	-11.439048765747376	65.980733324248	-12.469539103826193	38.87683181459999	ABplappa	0	0	0	0		0	0	0	0	0
52	1	52	52	-1	182.0091093583407	-64.05627899489379	-15.593449887345312	42.39442314	Cpaa	0	0	0	0		0	0	0	0	0
36	1	36	36	-1	256.94946777412304	-101.23301862975468	3.5694430869030325	44.686013579999994	ABprppa	0	0	0	0		0	0	0	0	0
14	1	14	14	-1	23.73739856293686	-6.231381749377037	-0.552962434369574	48.729222	Ear	0	0	0	0		0	0	0	0	0
34	1	34	34	-1	-239.3085252426451	48.6511137868281	-4.8400584709823	46.97760402	ABalpaa	0	0	0	0		0	0	0	0	0
57	1	57	57	-1	-124.98585934004333	71.42180007535218	-11.377028754603678	38.87683181459999	ABplaapa	0	0	0	0		0	0	0	0	0
3	1	3	3	-1	136.45759763640538	-15.720473421701602	15.023491363767684	42.39442314	MSppp	0	0	0	0		0	0	0	0	0
59	1	59	59	-1	-61.32826679534519	-165.0715563102142	0.8326723218794315	38.87683181459999	ABpraaaa	0	0	0	0		0	0	0	0	0
8	1	8	8	-1	290.39847853197136	81.83873244580424	-9.265647701258025	42.39442314	Cppp	0	0	0	0		0	0	0	0	0
17	1	17	17	-1	-160.78946545785894	34.613443538227884	7.553213613609013	46.97760402	ABalaap	0	0	0	0		0	0	0	0	0
4	1	4	4	-1	126.81101296528263	103.10541636567446	15.346961038011822	56.0106	P4	0	0	0	0		0	0	0	0	0
16	1	16	16	-1	-98.208617776519	71.42946245562268	-10.532601934299919	38.87683181459999	ABplaapp	0	0	0	0		0	0	0	0	0
49	1	49	49	-1	-152.0536095589077	60.876750556793354	12.481804991446715	42.39442314	MSaaa	0	0	0	0		0	0	0	0	0
62	1	62	62	-1	-197.4027614030531	-28.24510713018823	-13.929294834174542	38.87683181459999	ABplaaaa	0	0	0	0		0	0	0	0	0
47	1	47	47	-1	209.1463280437794	114.4427604250354	2.4242589873847953	48.729222	Da	0	0	0	0		0	0	0	0	0
35	1	35	35	65	96.94423747446994	-154.53486463483355	-5.153329920576072	44.686013579999994	ABprapa	0	0	0	0		0	0	0	0	0
20	1	20	20	-1	53.464025828929636	162.88049154749447	-1.911290808983703	44.686013579999994	ABplpap	0	0	0	0		0	0	0	0	0
45	1	45	45	-1	12.158772433393487	71.05936841584258	1.2607913695335884	48.729222	Eal	0	0	0	0		0	0	0	0	0
27	1	27	27	-1	206.76529976241434	-28.797035366102328	-14.669465298996782	42.39442314	Cpap	0	0	0	0		0	0	0	0	0
23	1	23	23	-1	-51.07812232229909	-64.32171568295821	2.583344070569783	46.97760402	ABarpap	0	0	0	0		0	0	0	0	0
11	1	11	11	66	209.95360997576503	-71.15068034394864	-3.361180817478937	44.686013579999994	ABprapp	0	0	0	0		0	0	0	0	0
42	1	42	42	-1	37.31571324466478	130.47131883867286	-14.300831179066243	44.686013579999994	ABplppa	0	0	0	0		0	0	0	0	0
32	1	32	32	-1	-193.48888911063366	-29.087905324401845	-14.11690469117763	38.87683181459999	ABplaaap	0	0	0	0		0	0	0	0	0
46	1	46	46	-1	146.61139327708668	53.507013755905625	-4.978204753001498	48.729222	Epl	0	0	0	0		0	0	0	0	0
25	1	25	25	-1	16.21537389968411	21.102433643218923	12.401153374544418	42.39442314	MSpap	0	0	0	0		0	0	0	0	0
37	1	37	37	-1	-173.19521352965384	118.93491819822906	-11.127093357568427	46.97760402	ABalppa	0	0	0	0		0	0	0	0	0
18	1	18	18	-1	248.77346491408008	50.65965130566694	8.712560279835998	48.729222	Dp	0	0	0	0		0	0	0	0	0
51	1	51	51	-1	96.62906721517345	-60.294324460593614	14.199540216973446	42.39442314	MSppa	0	0	0	0		0	0	0	0	0
28	1	28	28	-1	95.16293276730069	1.6378470513491072	-13.19898459605591	42.39442314	Caap	0	0	0	0		0	0	0	0	0
55	1	55	55	-1	-119.40659488056099	-37.12298057799501	-14.988341699985476	38.87683181459999	ABplapaa	0	0	0	0		0	0	0	0	0
54	1	54	54	-1	297.9802632159405	40.67817247474226	-10.231571620182619	42.39442314	Cppa	0	0	0	0		0	0	0	0	0
29	1	29	29	-1	-89.5023698608629	-32.12224754046534	-13.936339410778478	38.87683181459999	ABplapap	0	0	0	0		0	0	0	0	0
61	1	61	61	-1	-154.6275965765439	131.49790761975441	4.346880346672559	40.8705154974	ABalpapa	0	0	0	0		0	0	0	0	0
22	1	22	22	-1	75.50989230979155	-134.12621039176477	5.622367218531912	38.87683181459999	ABpraapp	0	0	0	0		0	0	0	0	0
53	1	53	53	-1	56.61642780389524	-14.884248509593949	-14.440026979879113	42.39442314	Caaa	0	0	0	0		0	0	0	0	0
40	1	40	40	-1	-252.69827921683083	-5.881511281160796	3.677692572794032	46.97760402	ABalaaa	0	0	0	0		0	0	0	0	0
60	1	60	60	-1	188.6021005149947	100.32743229864687	-16.51002051799792	42.39442314	Capa	0	0	0	0		0	0	0	0	0
6	1	6	6	-1	141.5816641598765	146.76406165857327	-5.4808166006668975	44.686013579999994	ABplppp	0	0	0	0		0	0	0	0	0
9	1	9	9	-1	-106.56857208390345	-5.345064341787012	-1.0199190284934347	46.97760402	ABalapp	0	0	0	0		0	0	0	0	0
31	1	31	31	67	-220.63556397306886	-67.85261730492789	-6.272154667952252	46.97760402	ABalapa	0	0	0	0		0	0	0	0	0
50	1	50	50	-1	-22.347145180588978	138.85234351937368	7.308722129732094	42.39442314	MSapa	0	0	0	0		0	0	0	0	0
48	1	48	48	-1	-58.1133339764232	-13.764444908880451	10.232763621153751	42.39442314	MSpaa	0	0	0	0		0	0	0	0	0
