# Supplementary material for: An Observation-Driven Agent-Based Modeling and Analysis Framework for C. elegans Embryogenesis
Source: PLoS One. 2016 Nov 16;11(11):e0166551. doi: 10.1371/journal.pone.0166551 (PMC5113041; doi:10.1371/journal.pone.0166551)
Supplement: S1 Dataset — The data obtained from our NetLogo code, including the index, name, diameter, position, and mother-daughter relationship of each cell. (ZIP) [file pone.0166551.s005.zip › S1_dataset/outputNucleiTest/t092-nuclei.txt]

14	1	14	14	-1	24.063815263542217	-9.005199619442248	-0.7052679260122074	48.729222	Ear	0	0	0	0		0	0	0	0	0
54	1	54	54	-1	297.1894340912839	38.95008009753102	-9.708819397526447	42.39442314	Cppa	0	0	0	0		0	0	0	0	0
6	1	6	6	-1	141.2047517497521	147.90387750652832	-5.224084906007314	44.686013579999994	ABplppp	0	0	0	0		0	0	0	0	0
40	1	40	40	-1	-252.42932046969003	-5.888445970478445	3.5509377494645546	46.97760402	ABalaaa	0	0	0	0		0	0	0	0	0
67	1	67	67	-1	-227.53498613845346	-67.93449220874474	-5.63678993294051	40.8705154974	ABalapaa	0	0	0	0		0	0	0	0	0
49	1	49	49	-1	-152.11286884169857	59.58852780939507	12.530073110256838	42.39442314	MSaaa	0	0	0	0		0	0	0	0	0
19	1	19	19	-1	-145.9528269511421	133.41946024470283	4.519278832782771	40.8705154974	ABalpapp	0	0	0	0		0	0	0	0	0
51	1	51	51	-1	95.94597921352921	-61.28698619726218	14.077505894354976	42.39442314	MSppa	0	0	0	0		0	0	0	0	0
36	1	36	36	-1	256.63601748990703	-101.72985311804788	3.5363678814178363	44.686013579999994	ABprppa	0	0	0	0		0	0	0	0	0
58	1	58	58	-1	-13.946748742540233	66.79585450122995	-12.535539750312665	38.87683181459999	ABplappa	0	0	0	0		0	0	0	0	0
41	1	41	41	-1	141.13358003574206	-148.25888662518167	10.718576408747037	44.686013579999994	ABprpaa	0	0	0	0		0	0	0	0	0
45	1	45	45	-1	11.854992075144851	70.5512131719686	1.1541004620887132	48.729222	Eal	0	0	0	0		0	0	0	0	0
18	1	18	18	-1	248.37337925631368	48.95908347412887	8.947291639480074	48.729222	Dp	0	0	0	0		0	0	0	0	0
42	1	42	42	-1	33.73470761284607	131.56016253976046	-14.225541593633556	44.686013579999994	ABplppa	0	0	0	0		0	0	0	0	0
33	1	33	33	-1	-115.15133642003077	-114.44168065443638	10.27648541730197	46.97760402	ABarapa	0	0	0	0		0	0	0	0	0
11	1	11	11	-1	211.28287935733007	-67.25805586178792	-3.606375992992	38.87683181459999	ABprappp	0	0	0	0		0	0	0	0	0
60	1	60	60	-1	174.14634465696517	100.53226830795674	-17.445335863470195	42.39442314	Capa	0	0	0	0		0	0	0	0	0
1	1	1	1	68	279.48158023610256	15.167124436928386	6.833788843149908	44.686013579999994	ABprppp	0	0	0	0		0	0	0	0	0
29	1	29	29	-1	-84.10188521731905	-27.70675634732784	-13.934600586838407	38.87683181459999	ABplapap	0	0	0	0		0	0	0	0	0
22	1	22	22	-1	75.90451080669447	-134.20235893507635	5.13767615642288	38.87683181459999	ABpraapp	0	0	0	0		0	0	0	0	0
31	1	31	31	-1	-217.2671822647583	-67.80860869256837	-6.52967686927589	40.8705154974	ABalapap	0	0	0	0		0	0	0	0	0
13	1	13	13	-1	48.14490098280296	140.37152187367414	9.136245983152545	42.39442314	MSapp	0	0	0	0		0	0	0	0	0
62	1	62	62	-1	-206.1002553862082	-26.372222254158075	-13.51238404083431	38.87683181459999	ABplaaaa	0	0	0	0		0	0	0	0	0
21	1	21	21	69	-96.5592532904327	-24.446283171692762	14.5685167858286	46.97760402	ABaraap	0	0	0	0		0	0	0	0	0
17	1	17	17	70	-157.72912353918576	35.1420721327066	7.488473466319851	46.97760402	ABalaap	0	0	0	0		0	0	0	0	0
46	1	46	46	-1	145.01454507501975	54.86019426774699	-4.9058603810604735	48.729222	Epl	0	0	0	0		0	0	0	0	0
53	1	53	53	-1	59.33217725707173	-12.800497023184215	-14.425060764649245	42.39442314	Caaa	0	0	0	0		0	0	0	0	0
37	1	37	37	-1	-176.43554739943494	119.51430690732172	-10.907064385808322	46.97760402	ABalppa	0	0	0	0		0	0	0	0	0
20	1	20	20	71	55.09353109934358	163.378205046023	-1.6533592218217257	44.686013579999994	ABplpap	0	0	0	0		0	0	0	0	0
48	1	48	48	-1	-57.73669826349759	-15.14696960082479	10.26438499184338	42.39442314	MSpaa	0	0	0	0		0	0	0	0	0
39	1	39	39	-1	-200.8333674776202	-72.2954861700042	9.274628334654414	46.97760402	ABaraaa	0	0	0	0		0	0	0	0	0
28	1	28	28	-1	99.99102537237559	3.797561803627512	-13.153698561277244	42.39442314	Caap	0	0	0	0		0	0	0	0	0
30	1	30	30	-1	-46.405618778516654	-157.15266663824437	-2.4282882754130233	38.87683181459999	ABpraaap	0	0	0	0		0	0	0	0	0
57	1	57	57	-1	-125.9541806664961	72.28086617052207	-11.464871324527396	38.87683181459999	ABplaapa	0	0	0	0		0	0	0	0	0
24	1	24	24	72	236.70234677989077	-56.73856915272482	12.115071948403797	44.686013579999994	ABprpap	0	0	0	0		0	0	0	0	0
32	1	32	32	-1	-189.14014211905734	-30.024347762417076	-14.325360087847693	38.87683181459999	ABplaaap	0	0	0	0		0	0	0	0	0
61	1	61	61	-1	-167.97339600023898	128.5416728121425	4.081651906503046	40.8705154974	ABalpapa	0	0	0	0		0	0	0	0	0
10	1	10	10	-1	12.132198806877819	71.70029695039528	-11.507920564235684	38.87683181459999	ABplappp	0	0	0	0		0	0	0	0	0
63	1	63	63	-1	-58.20126417384409	132.67441476742428	1.0657391347610066	40.8705154974	ABalpppa	0	0	0	0		0	0	0	0	0
66	1	66	66	-1	207.449301044126	-78.58782909512453	-2.8705587183237093	38.87683181459999	ABprappa	0	0	0	0		0	0	0	0	0
64	1	64	64	-1	14.31172864652489	-92.00329767110352	14.217290719982998	40.8705154974	ABarappa	0	0	0	0		0	0	0	0	0
35	1	35	35	-1	96.78440374173658	-153.8571241820377	-5.314147302389702	38.87683181459999	ABprapap	0	0	0	0		0	0	0	0	0
55	1	55	55	-1	-116.80311324667937	-33.097606183435374	-15.069491370709995	38.87683181459999	ABplapaa	0	0	0	0		0	0	0	0	0
26	1	26	26	-1	-63.426626517425426	78.03172264349818	13.085907602659624	42.39442314	MSaap	0	0	0	0		0	0	0	0	0
65	1	65	65	-1	93.12648728335769	-157.2374037383487	-4.878372199280783	38.87683181459999	ABprapaa	0	0	0	0		0	0	0	0	0
2	1	2	2	-1	78.42276805831523	-101.58178200869838	-6.056448690871108	46.97760402	ABarppp	0	0	0	0		0	0	0	0	0
27	1	27	27	-1	209.46269905373367	-26.32033849518818	-14.557851846644379	42.39442314	Cpap	0	0	0	0		0	0	0	0	0
56	1	56	56	-1	57.22133167451071	-147.34890796092435	7.563034972046832	38.87683181459999	ABpraapa	0	0	0	0		0	0	0	0	0
43	1	43	43	-1	-148.3306595935079	-131.0012654717237	-5.577577228211303	46.97760402	ABarpaa	0	0	0	0		0	0	0	0	0
50	1	50	50	-1	-23.59793029549333	137.79438264210003	7.439103729782738	42.39442314	MSapa	0	0	0	0		0	0	0	0	0
4	1	4	4	-1	123.77386488246	103.24110547222257	15.630571156118199	56.0106	P4	0	0	0	0		0	0	0	0	0
25	1	25	25	-1	20.087961835605526	20.856287120977083	12.480819182950418	42.39442314	MSpap	0	0	0	0		0	0	0	0	0
7	1	7	7	-1	179.9556200550739	-21.88641763733344	-0.6804745470199874	48.729222	Epr	0	0	0	0		0	0	0	0	0
3	1	3	3	-1	138.24797752484363	-14.642476861508175	14.959025915674134	42.39442314	MSppp	0	0	0	0		0	0	0	0	0
16	1	16	16	-1	-96.7777626005823	72.72605993290036	-10.519186075325912	38.87683181459999	ABplaapp	0	0	0	0		0	0	0	0	0
12	1	12	12	-1	23.32894845677684	-86.4914064979839	13.837263140101646	40.8705154974	ABarappp	0	0	0	0		0	0	0	0	0
34	1	34	34	73	-238.95939979420922	47.850595716329074	-4.736192294550582	46.97760402	ABalpaa	0	0	0	0		0	0	0	0	0
44	1	44	44	-1	-37.701050721172045	-119.78556710396957	-13.336909387315863	46.97760402	ABarppa	0	0	0	0		0	0	0	0	0
59	1	59	59	-1	-65.76481501692595	-166.16853187755885	1.428696384085384	38.87683181459999	ABpraaaa	0	0	0	0		0	0	0	0	0
8	1	8	8	-1	290.0225319194982	80.26734988464426	-8.948164196336586	42.39442314	Cppp	0	0	0	0		0	0	0	0	0
38	1	38	38	-1	-64.16083732644105	142.2847447529434	-14.362418392858222	44.686013579999994	ABplpaa	0	0	0	0		0	0	0	0	0
47	1	47	47	-1	207.0211290917171	115.41671338363699	2.551817153548723	48.729222	Da	0	0	0	0		0	0	0	0	0
15	1	15	15	-1	205.94900754463194	100.08162908747411	-15.387642103431185	42.39442314	Capp	0	0	0	0		0	0	0	0	0
23	1	23	23	-1	-48.360964439595726	-62.19417533473269	3.0697132880808633	46.97760402	ABarpap	0	0	0	0		0	0	0	0	0
5	1	5	5	-1	-50.81495727556027	133.43019873976064	1.4588898810382775	40.8705154974	ABalpppp	0	0	0	0		0	0	0	0	0
9	1	9	9	74	-103.37164996034836	-3.7926483965717774	-0.7003934330872092	46.97760402	ABalapp	0	0	0	0		0	0	0	0	0
52	1	52	52	-1	182.50077343791358	-63.14652561502552	-15.614592538411399	42.39442314	Cpaa	0	0	0	0		0	0	0	0	0
