# Supplementary material for: An Observation-Driven Agent-Based Modeling and Analysis Framework for C. elegans Embryogenesis
Source: PLoS One. 2016 Nov 16;11(11):e0166551. doi: 10.1371/journal.pone.0166551 (PMC5113041; doi:10.1371/journal.pone.0166551)
Supplement: S1 Dataset — The data obtained from our NetLogo code, including the index, name, diameter, position, and mother-daughter relationship of each cell. (ZIP) [file pone.0166551.s005.zip › S1_dataset/outputNucleiTest/t093-nuclei.txt]

41	1	41	41	75	142.397321332845	-149.93055398941615	10.68890967841005	44.686013579999994	ABprpaa	0	0	0	0		0	0	0	0	0
11	1	11	11	-1	212.66684634712044	-64.8924221840405	-3.734358292964979	38.87683181459999	ABprappp	0	0	0	0		0	0	0	0	0
24	1	24	24	-1	239.9612025580576	-53.14777100509513	12.011140720618807	38.87683181459999	ABprpapp	0	0	0	0		0	0	0	0	0
18	1	18	18	-1	247.97329359854726	47.2585156425908	9.182022999124152	48.729222	Dp	0	0	0	0		0	0	0	0	0
48	1	48	48	-1	-57.360062550571975	-16.52949429276913	10.29600636253301	42.39442314	MSpaa	0	0	0	0		0	0	0	0	0
50	1	50	50	-1	-24.848715410397755	136.73642176482642	7.569485329833381	42.39442314	MSapa	0	0	0	0		0	0	0	0	0
51	1	51	51	-1	95.26289121188499	-62.27964793393075	13.955471571736506	42.39442314	MSppa	0	0	0	0		0	0	0	0	0
8	1	8	8	-1	289.64658530702496	78.6959673234843	-8.630680691415145	42.39442314	Cppp	0	0	0	0		0	0	0	0	0
58	1	58	58	-1	-11.652123190567634	69.45567537555382	-12.389706741478513	38.87683181459999	ABplappa	0	0	0	0		0	0	0	0	0
37	1	37	37	-1	-179.675881269216	120.0936956164144	-10.687035414048216	46.97760402	ABalppa	0	0	0	0		0	0	0	0	0
73	1	73	73	-1	-243.4708036533535	45.86932645854799	-3.8280639635394804	40.8705154974	ABalpaaa	0	0	0	0		0	0	0	0	0
31	1	31	31	-1	-213.56679310688864	-67.05674280950895	-6.874812143975075	40.8705154974	ABalapap	0	0	0	0		0	0	0	0	0
45	1	45	45	-1	11.551211716896214	70.04305792809461	1.0474095546438382	48.729222	Eal	0	0	0	0		0	0	0	0	0
14	1	14	14	-1	24.390231964147574	-11.779017489507462	-0.8575734176548409	48.729222	Ear	0	0	0	0		0	0	0	0	0
5	1	5	5	-1	-48.08961840518699	133.36482399723968	1.591562263373568	40.8705154974	ABalpppp	0	0	0	0		0	0	0	0	0
35	1	35	35	-1	99.59818563279727	-151.25690913872194	-5.649358920165793	38.87683181459999	ABprapap	0	0	0	0		0	0	0	0	0
38	1	38	38	76	-66.13296288890366	142.44999127824465	-14.412818984705547	44.686013579999994	ABplpaa	0	0	0	0		0	0	0	0	0
1	1	1	1	-1	279.70270533838914	18.02521503592766	6.825808244845174	38.87683181459999	ABprpppp	0	0	0	0		0	0	0	0	0
39	1	39	39	77	-201.0666502275866	-72.78728418707388	9.275403845901804	46.97760402	ABaraaa	0	0	0	0		0	0	0	0	0
13	1	13	13	-1	50.44572117456718	139.72529853519262	9.21521150269683	42.39442314	MSapp	0	0	0	0		0	0	0	0	0
27	1	27	27	-1	212.160098345053	-23.843641624274035	-14.446238394291978	42.39442314	Cpap	0	0	0	0		0	0	0	0	0
57	1	57	57	-1	-126.92250199294887	73.13993226569198	-11.552713894451111	38.87683181459999	ABplaapa	0	0	0	0		0	0	0	0	0
68	1	68	68	-1	279.4294423301487	14.210644857372923	6.915076567865571	38.87683181459999	ABprpppa	0	0	0	0		0	0	0	0	0
36	1	36	36	-1	256.322567205691	-102.22668760634109	3.5032926759326397	44.686013579999994	ABprppa	0	0	0	0		0	0	0	0	0
59	1	59	59	-1	-67.89857330067028	-165.39169606005342	1.360245972441794	38.87683181459999	ABpraaaa	0	0	0	0		0	0	0	0	0
52	1	52	52	-1	182.99243751748645	-62.23677223515725	-15.635735189477487	42.39442314	Cpaa	0	0	0	0		0	0	0	0	0
30	1	30	30	-1	-46.84986726025986	-156.75644536089882	-2.676449756480662	38.87683181459999	ABpraaap	0	0	0	0		0	0	0	0	0
67	1	67	67	-1	-233.35127669669697	-67.32385457576103	-5.1746288716267745	40.8705154974	ABalapaa	0	0	0	0		0	0	0	0	0
22	1	22	22	-1	76.2991293035974	-134.2785074783879	4.6529850943138475	38.87683181459999	ABpraapp	0	0	0	0		0	0	0	0	0
32	1	32	32	-1	-186.06135485356623	-28.294167965758366	-14.405209586551756	38.87683181459999	ABplaaap	0	0	0	0		0	0	0	0	0
63	1	63	63	-1	-64.68294331321769	131.73875442369578	0.7287921985998428	40.8705154974	ABalpppa	0	0	0	0		0	0	0	0	0
21	1	21	21	-1	-93.51675416043032	-23.80060711655138	14.602900183608845	40.8705154974	ABaraapp	0	0	0	0		0	0	0	0	0
9	1	9	9	-1	-100.01948655214692	-2.288776692126928	-0.4262691884201291	40.8705154974	ABalappp	0	0	0	0		0	0	0	0	0
47	1	47	47	-1	204.89593013965484	116.39066634223857	2.679375319712651	48.729222	Da	0	0	0	0		0	0	0	0	0
19	1	19	19	-1	-143.43449188589986	132.67904551709935	4.76851951552829	40.8705154974	ABalpapp	0	0	0	0		0	0	0	0	0
15	1	15	15	-1	207.63855786671297	100.03595262585131	-14.935634673231277	42.39442314	Capp	0	0	0	0		0	0	0	0	0
4	1	4	4	-1	120.73671679963739	103.37679457877067	15.91418127422456	56.0106	P4	0	0	0	0		0	0	0	0	0
65	1	65	65	-1	87.4989235012363	-162.43783382498145	-4.2079489637286	38.87683181459999	ABprapaa	0	0	0	0		0	0	0	0	0
16	1	16	16	-1	-95.34690742464561	74.02265741017803	-10.505770216351905	38.87683181459999	ABplaapp	0	0	0	0		0	0	0	0	0
56	1	56	56	-1	54.84963895713214	-147.52717420533503	7.030301322842409	38.87683181459999	ABpraapa	0	0	0	0		0	0	0	0	0
55	1	55	55	-1	-114.19963161279776	-29.072231788875737	-15.150641041434517	38.87683181459999	ABplapaa	0	0	0	0		0	0	0	0	0
64	1	64	64	-1	4.709430053761204	-97.87606931853749	14.607704557902263	40.8705154974	ABarappa	0	0	0	0		0	0	0	0	0
70	1	70	70	-1	-158.42624841503115	35.34929743819848	7.571226893323959	40.8705154974	ABalaapa	0	0	0	0		0	0	0	0	0
44	1	44	44	-1	-40.578059157744846	-120.0097135200421	-13.35487383931073	46.97760402	ABarppa	0	0	0	0		0	0	0	0	0
61	1	61	61	-1	-174.50801658066385	125.57274623713631	4.102540771277014	40.8705154974	ABalpapa	0	0	0	0		0	0	0	0	0
33	1	33	33	78	-116.72704969540129	-113.95822358733206	10.37756049795443	46.97760402	ABarapa	0	0	0	0		0	0	0	0	0
20	1	20	20	-1	60.094279228034914	163.0338876904359	-1.4716379737909422	38.87683181459999	ABplpapp	0	0	0	0		0	0	0	0	0
34	1	34	34	-1	-236.52040700420744	48.420958358207635	-5.135726717429465	40.8705154974	ABalpaap	0	0	0	0		0	0	0	0	0
28	1	28	28	-1	104.81911797745047	5.957276555905917	-13.108412526498578	42.39442314	Caap	0	0	0	0		0	0	0	0	0
25	1	25	25	-1	23.960549771526946	20.610140598735242	12.560484991356416	42.39442314	MSpap	0	0	0	0		0	0	0	0	0
74	1	74	74	-1	-101.12459483079702	-2.4536271588588194	-0.3539702552839367	40.8705154974	ABalappa	0	0	0	0		0	0	0	0	0
42	1	42	42	-1	30.153701981027375	132.64900624084805	-14.150252008200871	44.686013579999994	ABplppa	0	0	0	0		0	0	0	0	0
49	1	49	49	-1	-152.17212812448943	58.30030506199679	12.578341229066961	42.39442314	MSaaa	0	0	0	0		0	0	0	0	0
7	1	7	7	-1	179.74979552925737	-22.845915371042242	-0.5572944892905982	48.729222	Epr	0	0	0	0		0	0	0	0	0
23	1	23	23	79	-45.64380655689232	-60.066634986507175	3.5560825055919434	46.97760402	ABarpap	0	0	0	0		0	0	0	0	0
17	1	17	17	-1	-154.77927047039088	35.48779378526757	7.392067627622021	40.8705154974	ABalaapp	0	0	0	0		0	0	0	0	0
10	1	10	10	-1	17.226360090417952	73.6800514146361	-11.273895266212417	38.87683181459999	ABplappp	0	0	0	0		0	0	0	0	0
71	1	71	71	-1	45.33646063252356	164.14149678197643	-1.9781119798089961	38.87683181459999	ABplpapa	0	0	0	0		0	0	0	0	0
43	1	43	43	80	-148.57991851929322	-130.94264484365152	-5.304183437628516	46.97760402	ABarpaa	0	0	0	0		0	0	0	0	0
40	1	40	40	81	-252.1603617225492	-5.8953806597960945	3.4241829261350776	46.97760402	ABalaaa	0	0	0	0		0	0	0	0	0
62	1	62	62	-1	-207.63218798906857	-23.998146559566372	-13.42724048783124	38.87683181459999	ABplaaaa	0	0	0	0		0	0	0	0	0
3	1	3	3	-1	140.03835741328186	-13.564480301314749	14.894560467580586	42.39442314	MSppp	0	0	0	0		0	0	0	0	0
72	1	72	72	-1	233.72806823623557	-63.2016763479445	12.310711254525916	38.87683181459999	ABprpapa	0	0	0	0		0	0	0	0	0
69	1	69	69	-1	-97.54106790235687	-24.972915197701013	14.768685105204263	40.8705154974	ABaraapa	0	0	0	0		0	0	0	0	0
29	1	29	29	-1	-78.70140057377522	-23.29126515419035	-13.932861762898334	38.87683181459999	ABplapap	0	0	0	0		0	0	0	0	0
12	1	12	12	-1	27.982640835247878	-83.71698716744743	13.615131496062206	40.8705154974	ABarappp	0	0	0	0		0	0	0	0	0
54	1	54	54	-1	296.39860496662726	37.221987720319774	-9.186067174870278	42.39442314	Cppa	0	0	0	0		0	0	0	0	0
60	1	60	60	-1	174.27909915137013	100.46568904312355	-16.897149570433612	42.39442314	Capa	0	0	0	0		0	0	0	0	0
46	1	46	46	-1	143.41769687295283	56.21337477958836	-4.833516009119449	48.729222	Epl	0	0	0	0		0	0	0	0	0
26	1	26	26	-1	-59.65653366919529	77.42605409811037	13.100586115621875	42.39442314	MSaap	0	0	0	0		0	0	0	0	0
53	1	53	53	-1	62.047926710248205	-10.716745536774514	-14.410094549419377	42.39442314	Caaa	0	0	0	0		0	0	0	0	0
2	1	2	2	-1	78.8127857060287	-101.17584776692468	-5.9223029300519325	46.97760402	ABarppp	0	0	0	0		0	0	0	0	0
6	1	6	6	-1	140.8278393396277	149.0436933544834	-4.967353211347731	44.686013579999994	ABplppp	0	0	0	0		0	0	0	0	0
66	1	66	66	-1	205.59986144829736	-83.91061307715587	-2.600511763815031	38.87683181459999	ABprappa	0	0	0	0		0	0	0	0	0
