# Supplementary material for: An Observation-Driven Agent-Based Modeling and Analysis Framework for C. elegans Embryogenesis
Source: PLoS One. 2016 Nov 16;11(11):e0166551. doi: 10.1371/journal.pone.0166551 (PMC5113041; doi:10.1371/journal.pone.0166551)
Supplement: S1 Dataset — The data obtained from our NetLogo code, including the index, name, diameter, position, and mother-daughter relationship of each cell. (ZIP) [file pone.0166551.s005.zip › S1_dataset/outputNucleiTest/t094-nuclei.txt]

64	1	64	64	-1	2.8411816980499545	-99.05698291138408	14.51518103728218	40.8705154974	ABarappa	0	0	0	0		0	0	0	0	0
71	1	71	71	-1	37.78455581211612	164.2993964484719	-2.0078785171619664	38.87683181459999	ABplpapa	0	0	0	0		0	0	0	0	0
80	1	80	80	-1	-154.57387957091024	-133.44899427509608	-4.192838908143226	40.8705154974	ABarpaaa	0	0	0	0		0	0	0	0	0
23	1	23	23	-1	-42.92664867418866	-57.93909463828165	4.042451723103024	40.8705154974	ABarpapp	0	0	0	0		0	0	0	0	0
16	1	16	16	-1	-93.91605224870891	75.3192548874557	-10.4923543573779	38.87683181459999	ABplaapp	0	0	0	0		0	0	0	0	0
19	1	19	19	-1	-143.68586658506115	130.45960936855587	5.095511173380966	40.8705154974	ABalpapp	0	0	0	0		0	0	0	0	0
73	1	73	73	-1	-249.54203555454654	43.48328023766631	-2.641911490919371	40.8705154974	ABalpaaa	0	0	0	0		0	0	0	0	0
27	1	27	27	-1	214.85749763637233	-21.366944753359785	-14.334624941939577	42.39442314	Cpap	0	0	0	0		0	0	0	0	0
65	1	65	65	-1	86.32600845343298	-161.6661815504523	-4.492374571541272	38.87683181459999	ABprapaa	0	0	0	0		0	0	0	0	0
2	1	2	2	-1	79.20280335374218	-100.76991352515098	-5.788157169232757	46.97760402	ABarppp	0	0	0	0		0	0	0	0	0
55	1	55	55	-1	-111.59614997891615	-25.0468573943161	-15.231790712159038	38.87683181459999	ABplapaa	0	0	0	0		0	0	0	0	0
72	1	72	72	-1	228.03085154359317	-70.72885807577843	12.523542263747647	38.87683181459999	ABprpapa	0	0	0	0		0	0	0	0	0
22	1	22	22	-1	76.69374780050033	-134.35465602169947	4.168294032204815	38.87683181459999	ABpraapp	0	0	0	0		0	0	0	0	0
70	1	70	70	-1	-164.03698371447774	35.13622613501525	7.846856532865421	40.8705154974	ABalaapa	0	0	0	0		0	0	0	0	0
11	1	11	11	-1	214.07020886959086	-64.72464515206056	-3.686051137150936	38.87683181459999	ABprappp	0	0	0	0		0	0	0	0	0
32	1	32	32	-1	-183.30005751959672	-25.897332610431167	-14.452907610764317	38.87683181459999	ABplaaap	0	0	0	0		0	0	0	0	0
25	1	25	25	-1	27.833137707448362	20.3639940764934	12.640150799762417	42.39442314	MSpap	0	0	0	0		0	0	0	0	0
61	1	61	61	-1	-176.50185126557528	122.59535848386726	4.314174506013304	40.8705154974	ABalpapa	0	0	0	0		0	0	0	0	0
14	1	14	14	-1	24.71664866475293	-14.552835359572674	-1.0098789092974751	48.729222	Ear	0	0	0	0		0	0	0	0	0
60	1	60	60	-1	174.91490572689352	100.38975063090612	-16.297808048482928	42.39442314	Capa	0	0	0	0		0	0	0	0	0
7	1	7	7	-1	179.54397100344084	-23.805413104751178	-0.43411443156120894	48.729222	Epr	0	0	0	0		0	0	0	0	0
17	1	17	17	-1	-151.9739028206676	35.594329436859184	7.254252807851317	40.8705154974	ABalaapp	0	0	0	0		0	0	0	0	0
21	1	21	21	-1	-90.0173509065812	-22.78120878511692	14.45873938222149	40.8705154974	ABaraapp	0	0	0	0		0	0	0	0	0
24	1	24	24	-1	241.29127355616694	-50.022581727495904	11.92039519506452	38.87683181459999	ABprpapp	0	0	0	0		0	0	0	0	0
35	1	35	35	-1	102.05171337685765	-149.50800216166704	-5.9717641875464915	38.87683181459999	ABprapap	0	0	0	0		0	0	0	0	0
50	1	50	50	-1	-26.099500525302183	135.67846088755277	7.699866929884025	42.39442314	MSapa	0	0	0	0		0	0	0	0	0
12	1	12	12	-1	27.1472819981727	-85.07012828919027	13.338296555414574	40.8705154974	ABarappp	0	0	0	0		0	0	0	0	0
47	1	47	47	-1	202.77073118759256	117.36461930084016	2.8069334858765784	48.729222	Da	0	0	0	0		0	0	0	0	0
44	1	44	44	82	-43.45506759431765	-120.23385993611463	-13.372838291305598	46.97760402	ABarppa	0	0	0	0		0	0	0	0	0
26	1	26	26	-1	-55.88644082096516	76.82038555272256	13.115264628584125	42.39442314	MSaap	0	0	0	0		0	0	0	0	0
69	1	69	69	-1	-104.53987441005563	-27.011711860569935	15.057006707978866	40.8705154974	ABaraapa	0	0	0	0		0	0	0	0	0
6	1	6	6	83	140.45092692950328	150.18350920243844	-4.710621516688148	44.686013579999994	ABplppp	0	0	0	0		0	0	0	0	0
66	1	66	66	-1	204.9127388273999	-85.61120551004541	-2.6646283341444947	38.87683181459999	ABprappa	0	0	0	0		0	0	0	0	0
53	1	53	53	-1	64.76367616342469	-8.632994050364857	-14.39512833418951	42.39442314	Caaa	0	0	0	0		0	0	0	0	0
31	1	31	31	-1	-211.21474968008232	-64.67290995114898	-7.157178538201853	40.8705154974	ABalapap	0	0	0	0		0	0	0	0	0
10	1	10	10	-1	22.320521373958083	75.65980587887691	-11.03986996818915	38.87683181459999	ABplappp	0	0	0	0		0	0	0	0	0
4	1	4	4	-1	117.69956871681477	103.51248368531877	16.19779139233083	56.0106	P4	0	0	0	0		0	0	0	0	0
57	1	57	57	-1	-127.89082331940163	73.99899836086188	-11.640556464374827	38.87683181459999	ABplaapa	0	0	0	0		0	0	0	0	0
40	1	40	40	-1	-251.09612667912793	-7.888298962397532	2.7503933286521964	40.8705154974	ABalaaap	0	0	0	0		0	0	0	0	0
37	1	37	37	-1	-182.9162151389971	120.67308432550706	-10.467006442288112	46.97760402	ABalppa	0	0	0	0		0	0	0	0	0
59	1	59	59	-1	-70.0323315844146	-164.61486024254796	1.2917955607982041	38.87683181459999	ABpraaaa	0	0	0	0		0	0	0	0	0
42	1	42	42	-1	26.572696349208673	133.73784994193562	-14.074962422768184	44.686013579999994	ABplppa	0	0	0	0		0	0	0	0	0
77	1	77	77	-1	-205.64550189477401	-70.03176192561274	10.021277930058368	40.8705154974	ABaraaaa	0	0	0	0		0	0	0	0	0
81	1	81	81	-1	-254.1409044984663	-1.913358133717932	4.702046968269637	40.8705154974	ABalaaaa	0	0	0	0		0	0	0	0	0
52	1	52	52	-1	183.48410159705935	-61.327018855288976	-15.656877840543576	42.39442314	Cpaa	0	0	0	0		0	0	0	0	0
5	1	5	5	-1	-49.27420186239205	131.36595446400148	1.4609332815400615	40.8705154974	ABalpppp	0	0	0	0		0	0	0	0	0
1	1	1	1	-1	279.95112625497217	21.493006107341	6.744655223917522	38.87683181459999	ABprpppp	0	0	0	0		0	0	0	0	0
30	1	30	30	-1	-47.29411574200307	-156.36022408355328	-2.924611237548301	38.87683181459999	ABpraaap	0	0	0	0		0	0	0	0	0
45	1	45	45	-1	11.247431358647516	69.53490268422063	0.940718647198963	48.729222	Eal	0	0	0	0		0	0	0	0	0
67	1	67	67	-1	-232.77373769199028	-65.04362229547236	-5.37026104345534	40.8705154974	ABalapaa	0	0	0	0		0	0	0	0	0
33	1	33	33	-1	-111.23604146311357	-113.54428713521102	10.348662842901554	40.8705154974	ABarapap	0	0	0	0		0	0	0	0	0
58	1	58	58	-1	-9.357497638595033	72.1154962498777	-12.243873732644358	38.87683181459999	ABplappa	0	0	0	0		0	0	0	0	0
74	1	74	74	-1	-112.17567761729813	-4.1021318261777395	0.3690190760779872	40.8705154974	ABalappa	0	0	0	0		0	0	0	0	0
38	1	38	38	-1	-66.84274217845177	142.38667010388423	-14.451277262915266	38.87683181459999	ABplpaap	0	0	0	0		0	0	0	0	0
62	1	62	62	-1	-207.37273024685524	-21.49877316033428	-13.425038744912463	38.87683181459999	ABplaaaa	0	0	0	0		0	0	0	0	0
28	1	28	28	-1	109.64721058252536	8.116991308184323	-13.063126491719911	42.39442314	Caap	0	0	0	0		0	0	0	0	0
8	1	8	8	-1	289.2706386945518	77.12458476232432	-8.313197186493705	42.39442314	Cppp	0	0	0	0		0	0	0	0	0
76	1	76	76	-1	-69.6437182159639	142.98974994021864	-14.461903907904416	38.87683181459999	ABplpaaa	0	0	0	0		0	0	0	0	0
75	1	75	75	-1	141.18213585912832	-152.29019808013743	10.963705378229815	38.87683181459999	ABprpaaa	0	0	0	0		0	0	0	0	0
63	1	63	63	-1	-67.93742039131607	129.91971260597515	0.5994928632273332	40.8705154974	ABalpppa	0	0	0	0		0	0	0	0	0
48	1	48	48	-1	-56.98342683764636	-17.912018984713466	10.32762773322264	42.39442314	MSpaa	0	0	0	0		0	0	0	0	0
46	1	46	46	-1	141.8208486708859	57.56655529142972	-4.761171637178424	48.729222	Epl	0	0	0	0		0	0	0	0	0
20	1	20	20	-1	62.29801840894962	162.44950300694333	-1.174478321367988	38.87683181459999	ABplpapp	0	0	0	0		0	0	0	0	0
15	1	15	15	-1	209.13713137476176	99.99223276916067	-14.4841669065671	42.39442314	Capp	0	0	0	0		0	0	0	0	0
51	1	51	51	-1	94.57980321024075	-63.27230967059932	13.833437249118036	42.39442314	MSppa	0	0	0	0		0	0	0	0	0
39	1	39	39	-1	-198.95801852521686	-74.54618878103344	8.903067825040248	40.8705154974	ABaraaap	0	0	0	0		0	0	0	0	0
13	1	13	13	-1	52.74654136633141	139.07907519671113	9.294177022241115	42.39442314	MSapp	0	0	0	0		0	0	0	0	0
34	1	34	34	-1	-233.4185235549047	49.50259256191642	-5.682331068020696	40.8705154974	ABalpaap	0	0	0	0		0	0	0	0	0
36	1	36	36	-1	256.00911692147497	-102.72352209463429	3.470217470447443	44.686013579999994	ABprppa	0	0	0	0		0	0	0	0	0
68	1	68	68	-1	278.932600496985	7.275062714546133	7.0773826097208214	38.87683181459999	ABprpppa	0	0	0	0		0	0	0	0	0
49	1	49	49	-1	-152.2313874072803	57.0120823145985	12.626609347877084	42.39442314	MSaaa	0	0	0	0		0	0	0	0	0
41	1	41	41	-1	144.42662302894402	-150.6313577288193	10.518136756871058	38.87683181459999	ABprpaap	0	0	0	0		0	0	0	0	0
3	1	3	3	-1	141.82873730172008	-12.48648374112132	14.830095019487036	42.39442314	MSppp	0	0	0	0		0	0	0	0	0
18	1	18	18	-1	247.57320794078083	45.557947811052806	9.41675435876823	48.729222	Dp	0	0	0	0		0	0	0	0	0
79	1	79	79	-1	-42.92664867418866	-57.93909463828165	4.042451723103024	40.8705154974	ABarpapa	0	0	0	0		0	0	0	0	0
43	1	43	43	-1	-145.73249334895624	-129.65429775108558	-5.695819428021489	40.8705154974	ABarpaap	0	0	0	0		0	0	0	0	0
9	1	9	9	-1	-94.49394515889637	-1.4645243584674654	-0.7877638541010911	40.8705154974	ABalappp	0	0	0	0		0	0	0	0	0
29	1	29	29	-1	-73.30091593023137	-18.875773961052996	-13.931122938958262	38.87683181459999	ABplapap	0	0	0	0		0	0	0	0	0
54	1	54	54	-1	295.60777584197064	35.493895343108534	-8.663314952214106	42.39442314	Cppa	0	0	0	0		0	0	0	0	0
56	1	56	56	-1	52.47794623975357	-147.70544044974574	6.497567673637987	38.87683181459999	ABpraapa	0	0	0	0		0	0	0	0	0
78	1	78	78	-1	-128.49692279766302	-114.54436795802094	10.485893348386501	40.8705154974	ABarapaa	0	0	0	0		0	0	0	0	0
