# Supplementary material for: An Observation-Driven Agent-Based Modeling and Analysis Framework for C. elegans Embryogenesis
Source: PLoS One. 2016 Nov 16;11(11):e0166551. doi: 10.1371/journal.pone.0166551 (PMC5113041; doi:10.1371/journal.pone.0166551)
Supplement: S1 Dataset — The data obtained from our NetLogo code, including the index, name, diameter, position, and mother-daughter relationship of each cell. (ZIP) [file pone.0166551.s005.zip › S1_dataset/outputNucleiTest/t095-nuclei.txt]

33	1	33	33	-1	-106.04494852472999	-113.02047942750521	10.34970051313267	40.8705154974	ABarapap	0	0	0	0		0	0	0	0	0
82	1	82	82	-1	-50.817821324972385	-123.23575018273561	-13.164377921487715	40.8705154974	ABarppaa	0	0	0	0		0	0	0	0	0
10	1	10	10	-1	27.414682657498084	77.63956034311772	-10.80584467016588	38.87683181459999	ABplappp	0	0	0	0		0	0	0	0	0
23	1	23	23	-1	-38.96906363635107	-56.475643349988545	3.7581900968352064	40.8705154974	ABarpapp	0	0	0	0		0	0	0	0	0
27	1	27	27	-1	217.55489692769166	-18.890247882445486	-14.223011489587176	42.39442314	Cpap	0	0	0	0		0	0	0	0	0
39	1	39	39	-1	-194.34596102897055	-77.65958661235805	8.131888442269132	40.8705154974	ABaraaap	0	0	0	0		0	0	0	0	0
7	1	7	7	-1	179.3381464776243	-24.764910838460132	-0.3109343738318197	48.729222	Epr	0	0	0	0		0	0	0	0	0
19	1	19	19	-1	-143.9372412842224	128.24017322001237	5.422502831233641	40.8705154974	ABalpapp	0	0	0	0		0	0	0	0	0
54	1	54	54	-1	294.81694671731407	33.765802965897294	-8.140562729557937	42.39442314	Cppa	0	0	0	0		0	0	0	0	0
75	1	75	75	-1	132.5301700729527	-156.7137723503191	12.151888368519835	38.87683181459999	ABprpaaa	0	0	0	0		0	0	0	0	0
46	1	46	46	-1	140.22400046881899	58.91973580327109	-4.688827265237398	48.729222	Epl	0	0	0	0		0	0	0	0	0
6	1	6	6	-1	143.5274008203775	150.26570516690583	-4.36900939211596	38.87683181459999	ABplpppp	0	0	0	0		0	0	0	0	0
45	1	45	45	-1	10.943651000398802	69.02674744034664	0.834027739754088	48.729222	Eal	0	0	0	0		0	0	0	0	0
17	1	17	17	-1	-150.78586992512288	31.59623013351181	6.8695236965330615	40.8705154974	ABalaapp	0	0	0	0		0	0	0	0	0
61	1	61	61	-1	-178.49568595048672	119.6179707305982	4.525808240749594	40.8705154974	ABalpapa	0	0	0	0		0	0	0	0	0
38	1	38	38	-1	-61.2407901034273	141.1805104312154	-14.430023972936967	38.87683181459999	ABplpaap	0	0	0	0		0	0	0	0	0
76	1	76	76	-1	-80.84762236601223	145.40206928555634	-14.504410487861014	38.87683181459999	ABplpaaa	0	0	0	0		0	0	0	0	0
49	1	49	49	-1	-152.29064669007116	55.72385956720022	12.674877466687207	42.39442314	MSaaa	0	0	0	0		0	0	0	0	0
79	1	79	79	-1	-50.84181874986384	-60.865997214867264	4.61097497563866	40.8705154974	ABarpapa	0	0	0	0		0	0	0	0	0
42	1	42	42	84	22.991690717389975	134.82669364302322	-13.999672837335499	44.686013579999994	ABplppa	0	0	0	0		0	0	0	0	0
48	1	48	48	-1	-56.60679112472075	-19.294543676657806	10.359249103912271	42.39442314	MSpaa	0	0	0	0		0	0	0	0	0
73	1	73	73	-1	-249.6214471913997	42.40630279733004	-2.334319559308264	40.8705154974	ABalpaaa	0	0	0	0		0	0	0	0	0
71	1	71	71	-1	33.66032323270201	163.70028849433348	-1.639623721712536	38.87683181459999	ABplpapa	0	0	0	0		0	0	0	0	0
78	1	78	78	-1	-137.77736816965506	-114.66567663337511	10.608478726253669	40.8705154974	ABarapaa	0	0	0	0		0	0	0	0	0
63	1	63	63	-1	-71.19189746941443	128.10067078825455	0.4701935278548236	40.8705154974	ABalpppa	0	0	0	0		0	0	0	0	0
37	1	37	37	85	-186.15654900877902	121.25247303459973	-10.246977470528005	46.97760402	ABalppa	0	0	0	0		0	0	0	0	0
5	1	5	5	-1	-50.4587853195971	129.36708493076327	1.330304299706555	40.8705154974	ABalpppp	0	0	0	0		0	0	0	0	0
41	1	41	41	-1	148.7526059220312	-148.41957059372848	9.924045261726048	38.87683181459999	ABprpaap	0	0	0	0		0	0	0	0	0
44	1	44	44	-1	-41.284120158190966	-118.85059168124262	-13.486499813511811	40.8705154974	ABarppap	0	0	0	0		0	0	0	0	0
77	1	77	77	-1	-214.86961688726666	-63.80496626296351	11.5636366956006	40.8705154974	ABaraaaa	0	0	0	0		0	0	0	0	0
8	1	8	8	-1	288.89469208207856	75.55320220116434	-7.995713681572266	42.39442314	Cppp	0	0	0	0		0	0	0	0	0
25	1	25	25	-1	31.70572564336978	20.11784755425156	12.719816608168417	42.39442314	MSpap	0	0	0	0		0	0	0	0	0
24	1	24	24	-1	237.68235124923902	-51.64448630957366	11.978896337485338	38.87683181459999	ABprpapp	0	0	0	0		0	0	0	0	0
57	1	57	57	-1	-128.8591446458544	74.85806445603178	-11.728399034298544	38.87683181459999	ABplaapa	0	0	0	0		0	0	0	0	0
47	1	47	47	-1	200.64553223553028	118.33857225944173	2.934491652040506	48.729222	Da	0	0	0	0		0	0	0	0	0
55	1	55	55	-1	-108.99266834503453	-21.02148299975646	-15.312940382883559	38.87683181459999	ABplapaa	0	0	0	0		0	0	0	0	0
56	1	56	56	-1	50.106253522375	-147.88370669415642	5.964834024433564	38.87683181459999	ABpraapa	0	0	0	0		0	0	0	0	0
40	1	40	40	-1	-249.88145734494051	-10.058631409100578	2.1112368536102912	40.8705154974	ABalaaap	0	0	0	0		0	0	0	0	0
72	1	72	72	-1	222.23266174420448	-72.9570625086342	12.540854085105257	38.87683181459999	ABprpapa	0	0	0	0		0	0	0	0	0
22	1	22	22	-1	77.08836629740325	-134.43080456501102	3.6836029700957833	38.87683181459999	ABpraapp	0	0	0	0		0	0	0	0	0
31	1	31	31	-1	-208.86270625327603	-62.28907709278903	-7.439544932428631	40.8705154974	ABalapap	0	0	0	0		0	0	0	0	0
18	1	18	18	-1	247.17312228301444	43.857379979515045	9.651485718412308	48.729222	Dp	0	0	0	0		0	0	0	0	0
51	1	51	51	-1	93.89671520859653	-64.2649714072679	13.711402926499566	42.39442314	MSppa	0	0	0	0		0	0	0	0	0
20	1	20	20	-1	60.866327522458676	161.62586842791288	-0.7313248663227757	38.87683181459999	ABplpapp	0	0	0	0		0	0	0	0	0
2	1	2	2	86	79.59282100145566	-100.36397928337728	-5.654011408413581	46.97760402	ABarppp	0	0	0	0		0	0	0	0	0
64	1	64	64	-1	0.9729333423387073	-100.23789650423069	14.422657516662094	40.8705154974	ABarappa	0	0	0	0		0	0	0	0	0
34	1	34	34	-1	-232.9370344117771	49.298488570536655	-5.526314462367503	40.8705154974	ABalpaap	0	0	0	0		0	0	0	0	0
30	1	30	30	-1	-47.738364223746274	-155.96400280620773	-3.17277271861594	38.87683181459999	ABpraaap	0	0	0	0		0	0	0	0	0
13	1	13	13	-1	55.04736155809562	138.4328518582296	9.373142541785402	42.39442314	MSapp	0	0	0	0		0	0	0	0	0
60	1	60	60	-1	175.55071230241694	100.3138122186887	-15.698466526532213	42.39442314	Capa	0	0	0	0		0	0	0	0	0
74	1	74	74	-1	-118.23057330272769	-5.2750537857359605	0.5037559219195232	40.8705154974	ABalappa	0	0	0	0		0	0	0	0	0
4	1	4	4	87	114.66242063399214	103.64817279186687	16.481401510437102	56.0106	P4	0	0	0	0		0	0	0	0	0
3	1	3	3	-1	143.61911719015833	-11.408487180927894	14.765629571393486	42.39442314	MSppp	0	0	0	0		0	0	0	0	0
62	1	62	62	-1	-207.1132725046419	-18.999399761102186	-13.422837001993685	38.87683181459999	ABplaaaa	0	0	0	0		0	0	0	0	0
80	1	80	80	-1	-163.4516173817308	-136.94229829454045	-2.7183060295045745	40.8705154974	ABarpaaa	0	0	0	0		0	0	0	0	0
14	1	14	14	-1	25.043065365358288	-17.326653229637884	-1.162184400940115	48.729222	Ear	0	0	0	0		0	0	0	0	0
58	1	58	58	-1	-7.062872086622433	74.77531712420156	-12.098040723810206	38.87683181459999	ABplappa	0	0	0	0		0	0	0	0	0
81	1	81	81	-1	-255.74865189580817	1.3998264395957842	5.748863100831864	40.8705154974	ABalaaaa	0	0	0	0		0	0	0	0	0
52	1	52	52	-1	183.97576567663202	-60.417265475420706	-15.678020491609663	42.39442314	Cpaa	0	0	0	0		0	0	0	0	0
53	1	53	53	-1	67.47942561660118	-6.549242563955202	-14.38016211895964	42.39442314	Caaa	0	0	0	0		0	0	0	0	0
70	1	70	70	-1	-165.29930612105977	32.12469303563925	7.707197850702219	40.8705154974	ABalaapa	0	0	0	0		0	0	0	0	0
11	1	11	11	-1	215.47357139206125	-64.55686812008061	-3.637743981336893	38.87683181459999	ABprappp	0	0	0	0		0	0	0	0	0
29	1	29	29	-1	-67.90043128668752	-14.460282767915654	-13.929384115018191	38.87683181459999	ABplapap	0	0	0	0		0	0	0	0	0
28	1	28	28	-1	114.47530318760025	10.276706060462727	-13.017840456941247	42.39442314	Caap	0	0	0	0		0	0	0	0	0
9	1	9	9	-1	-91.6957356267604	-1.7035268763921183	-1.066912028081029	40.8705154974	ABalappp	0	0	0	0		0	0	0	0	0
26	1	26	26	-1	-52.116347972735035	76.21471700733473	13.129943141546375	42.39442314	MSaap	0	0	0	0		0	0	0	0	0
12	1	12	12	-1	26.311923161097525	-86.42326941093309	13.061461614766943	40.8705154974	ABarappp	0	0	0	0		0	0	0	0	0
68	1	68	68	-1	277.69634489478244	3.122683800625965	7.095328363302574	38.87683181459999	ABprpppa	0	0	0	0		0	0	0	0	0
21	1	21	21	-1	-89.66642870319463	-22.610270005975977	14.470146220255902	40.8705154974	ABaraapp	0	0	0	0		0	0	0	0	0
66	1	66	66	-1	204.22561620650242	-87.31179794293493	-2.7287449044739587	38.87683181459999	ABprappa	0	0	0	0		0	0	0	0	0
67	1	67	67	-1	-232.1961986872836	-62.763390015183695	-5.565893215283906	40.8705154974	ABalapaa	0	0	0	0		0	0	0	0	0
15	1	15	15	-1	210.6357048828106	99.94851291247001	-14.032699139902926	42.39442314	Capp	0	0	0	0		0	0	0	0	0
69	1	69	69	-1	-108.05105572212577	-27.18036579284894	15.029541007405264	40.8705154974	ABaraapa	0	0	0	0		0	0	0	0	0
35	1	35	35	-1	104.47950868184658	-147.81990290363075	-6.293254715613234	38.87683181459999	ABprapap	0	0	0	0		0	0	0	0	0
1	1	1	1	-1	278.6294908124663	19.953863408524807	6.9209017923299	38.87683181459999	ABprpppp	0	0	0	0		0	0	0	0	0
50	1	50	50	-1	-27.350285640206607	134.62050001027916	7.830248529934669	42.39442314	MSapa	0	0	0	0		0	0	0	0	0
32	1	32	32	-1	-180.53876018562815	-23.50049725510397	-14.500605634976878	38.87683181459999	ABplaaap	0	0	0	0		0	0	0	0	0
59	1	59	59	-1	-72.16608986815893	-163.83802442504253	1.2233451491546141	38.87683181459999	ABpraaaa	0	0	0	0		0	0	0	0	0
36	1	36	36	88	255.69566663725894	-103.2203565829275	3.437142264962247	44.686013579999994	ABprppa	0	0	0	0		0	0	0	0	0
16	1	16	16	-1	-92.48519707277222	76.61585236473337	-10.478938498403894	38.87683181459999	ABplaapp	0	0	0	0		0	0	0	0	0
83	1	83	83	-1	133.78914739408694	151.55786866824295	-5.047257978042056	38.87683181459999	ABplpppa	0	0	0	0		0	0	0	0	0
65	1	65	65	-1	85.47128260093807	-160.46795196441158	-4.845003668165719	38.87683181459999	ABprapaa	0	0	0	0		0	0	0	0	0
43	1	43	43	-1	-141.0916530019917	-127.48205339582034	-6.478345729095308	40.8705154974	ABarpaap	0	0	0	0		0	0	0	0	0
