# Supplementary material for: An Observation-Driven Agent-Based Modeling and Analysis Framework for C. elegans Embryogenesis
Source: PLoS One. 2016 Nov 16;11(11):e0166551. doi: 10.1371/journal.pone.0166551 (PMC5113041; doi:10.1371/journal.pone.0166551)
Supplement: S1 Dataset — The data obtained from our NetLogo code, including the index, name, diameter, position, and mother-daughter relationship of each cell. (ZIP) [file pone.0166551.s005.zip › S1_dataset/outputNucleiTest/t096-nuclei.txt]

36	1	36	36	-1	258.25804121981525	-100.0712814687604	2.9767800731457124	38.87683181459999	ABprppap	0	0	0	0		0	0	0	0	0
44	1	44	44	-1	-36.603622092507635	-116.25481661800744	-13.62739875078253	40.8705154974	ABarppap	0	0	0	0		0	0	0	0	0
2	1	2	2	-1	80.2782616703753	-99.79143512688293	-5.555967847674914	40.8705154974	ABarpppp	0	0	0	0		0	0	0	0	0
82	1	82	82	-1	-58.92325602939465	-126.45735117462051	-12.894192472797139	40.8705154974	ABarppaa	0	0	0	0		0	0	0	0	0
48	1	48	48	-1	-56.23015541179514	-20.677068368602146	10.3908704746019	42.39442314	MSpaa	0	0	0	0		0	0	0	0	0
21	1	21	21	-1	-89.7313436196805	-22.55139192242097	14.502099727647906	40.8705154974	ABaraapp	0	0	0	0		0	0	0	0	0
40	1	40	40	-1	-248.72741864391455	-11.64974409845577	1.8118125226361774	40.8705154974	ABalaaap	0	0	0	0		0	0	0	0	0
1	1	1	1	-1	277.06630823779295	17.64442320659638	7.136748297563822	38.87683181459999	ABprpppp	0	0	0	0		0	0	0	0	0
51	1	51	51	-1	93.2136272069523	-65.25763314393646	13.589368603881097	42.39442314	MSppa	0	0	0	0		0	0	0	0	0
53	1	53	53	-1	70.19517506977766	-4.465491077545523	-14.365195903729772	42.39442314	Caaa	0	0	0	0		0	0	0	0	0
15	1	15	15	-1	212.13427839085938	99.90479305577936	-13.581231373238749	42.39442314	Capp	0	0	0	0		0	0	0	0	0
71	1	71	71	-1	29.536090653287907	163.1011805401951	-1.2713689262631056	38.87683181459999	ABplpapa	0	0	0	0		0	0	0	0	0
46	1	46	46	-1	138.62715226675203	60.272916315112454	-4.616482893296373	48.729222	Epl	0	0	0	0		0	0	0	0	0
61	1	61	61	-1	-180.48952063539818	116.64058297732915	4.737441975485884	40.8705154974	ABalpapa	0	0	0	0		0	0	0	0	0
11	1	11	11	-1	216.87693391453166	-64.38909108810067	-3.5894368255228497	38.87683181459999	ABprappp	0	0	0	0		0	0	0	0	0
57	1	57	57	-1	-129.82746597230718	75.71713055120168	-11.81624160422226	38.87683181459999	ABplaapa	0	0	0	0		0	0	0	0	0
30	1	30	30	-1	-48.18261270548948	-155.56778152886218	-3.4209341996835785	38.87683181459999	ABpraaap	0	0	0	0		0	0	0	0	0
20	1	20	20	-1	59.434636635967735	160.8022338488824	-0.2881714112775646	38.87683181459999	ABplpapp	0	0	0	0		0	0	0	0	0
45	1	45	45	-1	10.63987064215009	68.51859219647265	0.7273368323092129	48.729222	Eal	0	0	0	0		0	0	0	0	0
52	1	52	52	-1	184.46742975620367	-59.507512095552435	-15.69916314267575	42.39442314	Cpaa	0	0	0	0		0	0	0	0	0
39	1	39	39	-1	-193.02804773593348	-78.4585430075226	8.07918293000476	40.8705154974	ABaraaap	0	0	0	0		0	0	0	0	0
83	1	83	83	-1	122.53781808417911	153.06848320757123	-5.811088658965384	38.87683181459999	ABplpppa	0	0	0	0		0	0	0	0	0
34	1	34	34	-1	-232.4555452686495	49.09438457915689	-5.370297856714309	40.8705154974	ABalpaap	0	0	0	0		0	0	0	0	0
87	1	87	87	89	127.0949287988132	98.32048439220402	16.91844510098805	48.729222	Z2	0	0	0	0		0	0	0	0	0
66	1	66	66	-1	203.53849358560493	-89.01239037582445	-2.7928614748034226	38.87683181459999	ABprappa	0	0	0	0		0	0	0	0	0
78	1	78	78	-1	-138.00129415035127	-113.42947334294256	10.756666051079188	40.8705154974	ABarapaa	0	0	0	0		0	0	0	0	0
59	1	59	59	-1	-74.29984815190325	-163.0611886075371	1.1548947375110243	38.87683181459999	ABpraaaa	0	0	0	0		0	0	0	0	0
18	1	18	18	-1	246.773036625248	42.15681214797728	9.886217078056385	48.729222	Dp	0	0	0	0		0	0	0	0	0
50	1	50	50	-1	-28.601070755111035	133.56253913300554	7.960630129985321	42.39442314	MSapa	0	0	0	0		0	0	0	0	0
12	1	12	12	-1	25.47656432402235	-87.77641053267591	12.784626674119309	40.8705154974	ABarappp	0	0	0	0		0	0	0	0	0
4	1	4	4	90	108.14245174329879	106.32558590235254	16.291240726972354	48.729222	Z3	0	0	0	0		0	0	0	0	0
77	1	77	77	-1	-215.7053079189677	-62.55726305329765	11.538081897951747	40.8705154974	ABaraaaa	0	0	0	0		0	0	0	0	0
24	1	24	24	-1	234.0734289423111	-53.26639089165141	12.037397479906156	38.87683181459999	ABprpapp	0	0	0	0		0	0	0	0	0
23	1	23	23	-1	-36.63122991264062	-56.29745377603298	3.3337078089325036	40.8705154974	ABarpapp	0	0	0	0		0	0	0	0	0
42	1	42	42	-1	26.95774116577949	134.91586342225446	-13.84708941612354	38.87683181459999	ABplppap	0	0	0	0		0	0	0	0	0
10	1	10	10	-1	32.508843941038066	79.61931480735853	-10.571819372142613	38.87683181459999	ABplappp	0	0	0	0		0	0	0	0	0
25	1	25	25	-1	35.5783135792912	19.87170103200972	12.799482416574415	42.39442314	MSpap	0	0	0	0		0	0	0	0	0
38	1	38	38	-1	-59.98018808220953	141.0825244395832	-14.206497122045263	38.87683181459999	ABplpaap	0	0	0	0		0	0	0	0	0
80	1	80	80	-1	-163.81513327039312	-133.92837324888285	-3.002782441900482	40.8705154974	ABarpaaa	0	0	0	0		0	0	0	0	0
88	1	88	88	-1	250.53957244372236	-109.56819026009099	4.3545591280467955	38.87683181459999	ABprppaa	0	0	0	0		0	0	0	0	0
63	1	63	63	-1	-74.4463745475128	126.28162897053393	0.340894192482314	40.8705154974	ABalpppa	0	0	0	0		0	0	0	0	0
9	1	9	9	-1	-90.98313281194736	-2.7556066337634455	-1.283089355466066	40.8705154974	ABalappp	0	0	0	0		0	0	0	0	0
64	1	64	64	-1	-0.895315013372536	-101.41881009707728	14.33013399604201	40.8705154974	ABarappa	0	0	0	0		0	0	0	0	0
81	1	81	81	-1	-255.46223054722432	1.337377123277645	5.6166691811330045	40.8705154974	ABalaaaa	0	0	0	0		0	0	0	0	0
65	1	65	65	-1	84.61655674844316	-159.2697223783709	-5.197632764790168	38.87683181459999	ABprapaa	0	0	0	0		0	0	0	0	0
6	1	6	6	-1	149.134457972541	149.499313634752	-3.952353933573004	38.87683181459999	ABplpppp	0	0	0	0		0	0	0	0	0
75	1	75	75	-1	126.62245986613894	-158.044065591251	12.23916527591393	38.87683181459999	ABprpaaa	0	0	0	0		0	0	0	0	0
29	1	29	29	-1	-62.49994664314368	-10.044791574778289	-13.927645291078118	38.87683181459999	ABplapap	0	0	0	0		0	0	0	0	0
67	1	67	67	-1	-231.61865968257692	-60.48315773489503	-5.761525387112472	40.8705154974	ABalapaa	0	0	0	0		0	0	0	0	0
68	1	68	68	-1	276.3463333281123	-0.6015100011547323	7.091064841765328	38.87683181459999	ABprpppa	0	0	0	0		0	0	0	0	0
35	1	35	35	-1	106.90730398683552	-146.1318036455945	-6.614745243679976	38.87683181459999	ABprapap	0	0	0	0		0	0	0	0	0
43	1	43	43	-1	-138.89018064211228	-124.73309246322408	-6.788706140442192	40.8705154974	ABarpaap	0	0	0	0		0	0	0	0	0
72	1	72	72	-1	216.43447194481578	-75.18526694148994	12.558165906462868	38.87683181459999	ABprpapa	0	0	0	0		0	0	0	0	0
7	1	7	7	-1	179.13232195180777	-25.724408572169086	-0.18775431610243046	48.729222	Epr	0	0	0	0		0	0	0	0	0
32	1	32	32	-1	-177.77746285165958	-21.103661899776892	-14.54830365918944	38.87683181459999	ABplaaap	0	0	0	0		0	0	0	0	0
56	1	56	56	-1	47.73456080499643	-148.0619729385671	5.432100375229142	38.87683181459999	ABpraapa	0	0	0	0		0	0	0	0	0
26	1	26	26	-1	-48.34625512450491	75.60904846194691	13.144621654508626	42.39442314	MSaap	0	0	0	0		0	0	0	0	0
60	1	60	60	-1	176.18651887794033	100.23787380647127	-15.099125004581424	42.39442314	Capa	0	0	0	0		0	0	0	0	0
33	1	33	33	-1	-104.280374777218	-112.24912096263651	10.462597928213906	40.8705154974	ABarapap	0	0	0	0		0	0	0	0	0
74	1	74	74	-1	-120.46485532263195	-6.0842948511242305	0.18865263177488034	40.8705154974	ABalappa	0	0	0	0		0	0	0	0	0
49	1	49	49	-1	-152.34990597286202	54.435636819801935	12.72314558549733	42.39442314	MSaaa	0	0	0	0		0	0	0	0	0
85	1	85	85	-1	-197.4011076198798	118.90710926128918	-10.48037008294816	40.8705154974	ABalppaa	0	0	0	0		0	0	0	0	0
14	1	14	14	-1	25.369482065963645	-20.100471099703096	-1.314489892582755	48.729222	Ear	0	0	0	0		0	0	0	0	0
69	1	69	69	-1	-111.10160729137704	-27.102019741842486	14.960367549785673	40.8705154974	ABaraapa	0	0	0	0		0	0	0	0	0
8	1	8	8	-1	288.5187454696054	73.98181964000437	-7.678230176650868	42.39442314	Cppp	0	0	0	0		0	0	0	0	0
86	1	86	86	-1	79.27498731244286	-100.41304514357687	-5.4879049756791405	40.8705154974	ABarpppa	0	0	0	0		0	0	0	0	0
79	1	79	79	-1	-55.68541134518788	-62.87025558842044	4.629305992299767	40.8705154974	ABarpapa	0	0	0	0		0	0	0	0	0
55	1	55	55	-1	-106.38918671115292	-16.996108605196824	-15.39409005360808	38.87683181459999	ABplapaa	0	0	0	0		0	0	0	0	0
3	1	3	3	-1	145.40949707859656	-10.330490620734468	14.701164123299938	42.39442314	MSppp	0	0	0	0		0	0	0	0	0
31	1	31	31	-1	-206.5106628264697	-59.90524423442907	-7.721911326655408	40.8705154974	ABalapap	0	0	0	0		0	0	0	0	0
17	1	17	17	-1	-149.71336094059092	27.304942619097364	6.467157850104266	40.8705154974	ABalaapp	0	0	0	0		0	0	0	0	0
37	1	37	37	-1	-180.77729474346228	122.46860907443696	-10.113778991435922	40.8705154974	ABalppap	0	0	0	0		0	0	0	0	0
13	1	13	13	-1	57.34818174985985	137.7866285197481	9.452108061329687	42.39442314	MSapp	0	0	0	0		0	0	0	0	0
73	1	73	73	-1	-249.70085882825285	41.329325356993785	-2.0267276276971566	40.8705154974	ABalpaaa	0	0	0	0		0	0	0	0	0
16	1	16	16	-1	-91.05434189683552	77.91244984201104	-10.465522639429887	38.87683181459999	ABplaapp	0	0	0	0		0	0	0	0	0
70	1	70	70	-1	-166.25102760672294	28.91326980796376	7.537875716988682	40.8705154974	ABalaapa	0	0	0	0		0	0	0	0	0
5	1	5	5	-1	-51.643368776802156	127.36821539752508	1.1996753178730488	40.8705154974	ABalpppp	0	0	0	0		0	0	0	0	0
41	1	41	41	-1	147.66060035724985	-148.28907139945593	9.540500987041423	38.87683181459999	ABprpaap	0	0	0	0		0	0	0	0	0
19	1	19	19	-1	-144.1886159833837	126.02073707146887	5.749494489086317	40.8705154974	ABalpapp	0	0	0	0		0	0	0	0	0
76	1	76	76	-1	-86.08918837926281	146.18040616498376	-14.160044124039805	38.87683181459999	ABplpaaa	0	0	0	0		0	0	0	0	0
58	1	58	58	-1	-4.768246534649816	77.43513799852542	-11.952207714976053	38.87683181459999	ABplappa	0	0	0	0		0	0	0	0	0
84	1	84	84	-1	14.164338412656171	134.9205650098337	-14.286017283401343	38.87683181459999	ABplppaa	0	0	0	0		0	0	0	0	0
54	1	54	54	-1	294.02611759265744	32.037710588686046	-7.6178105069017334	42.39442314	Cppa	0	0	0	0		0	0	0	0	0
27	1	27	27	-1	220.252296219011	-16.413551011531187	-14.111398037234775	42.39442314	Cpap	0	0	0	0		0	0	0	0	0
47	1	47	47	-1	198.52033328346798	119.31252521804332	3.0620498182044336	48.729222	Da	0	0	0	0		0	0	0	0	0
62	1	62	62	-1	-206.85381476242858	-16.500026361870095	-13.420635259074908	38.87683181459999	ABplaaaa	0	0	0	0		0	0	0	0	0
22	1	22	22	-1	77.48298479430618	-134.5069531083226	3.198911907986751	38.87683181459999	ABpraapp	0	0	0	0		0	0	0	0	0
28	1	28	28	-1	119.30339579267515	12.436420812741133	-12.972554422162581	42.39442314	Caap	0	0	0	0		0	0	0	0	0
