# Supplementary material for: An Observation-Driven Agent-Based Modeling and Analysis Framework for C. elegans Embryogenesis
Source: PLoS One. 2016 Nov 16;11(11):e0166551. doi: 10.1371/journal.pone.0166551 (PMC5113041; doi:10.1371/journal.pone.0166551)
Supplement: S1 Dataset — The data obtained from our NetLogo code, including the index, name, diameter, position, and mother-daughter relationship of each cell. (ZIP) [file pone.0166551.s005.zip › S1_dataset/outputNucleiTest/t097-nuclei.txt]

27	1	27	27	-1	222.94969551033032	-13.936854140616889	-13.999784584882372	42.39442314	Cpap	0	0	0	0		0	0	0	0	0
66	1	66	66	-1	202.85137096470746	-90.71298280871397	-2.856978045132886	38.87683181459999	ABprappa	0	0	0	0		0	0	0	0	0
34	1	34	34	-1	-231.97405612552188	48.89028058777711	-5.214281251061115	40.8705154974	ABalpaap	0	0	0	0		0	0	0	0	0
71	1	71	71	-1	25.411858073873802	162.50207258605667	-0.9031141308136754	38.87683181459999	ABplpapa	0	0	0	0		0	0	0	0	0
36	1	36	36	-1	258.5799820000502	-98.42891068929258	2.735968555424059	38.87683181459999	ABprppap	0	0	0	0		0	0	0	0	0
8	1	8	8	-1	288.14279885713216	72.4104370788444	-7.360746671729482	42.39442314	Cppp	0	0	0	0		0	0	0	0	0
13	1	13	13	-1	59.64900194162407	137.14040518126657	9.531073580873972	42.39442314	MSapp	0	0	0	0		0	0	0	0	0
32	1	32	32	-1	-175.016165517691	-18.706826544449846	-14.596001683402001	38.87683181459999	ABplaaap	0	0	0	0		0	0	0	0	0
60	1	60	60	-1	176.82232545346372	100.16193539425383	-14.499783482630637	42.39442314	Capa	0	0	0	0		0	0	0	0	0
18	1	18	18	-1	246.37295096748161	40.456244316439516	10.120948437700463	48.729222	Dp	0	0	0	0		0	0	0	0	0
53	1	53	53	-1	72.91092452295415	-2.3817395911358292	-14.350229688499905	42.39442314	Caaa	0	0	0	0		0	0	0	0	0
2	1	2	2	-1	83.6225095301503	-97.71940173790276	-5.782844087660823	40.8705154974	ABarpppp	0	0	0	0		0	0	0	0	0
40	1	40	40	-1	-247.57337994288855	-13.240856787811031	1.512388191662069	40.8705154974	ABalaaap	0	0	0	0		0	0	0	0	0
86	1	86	86	-1	72.58649159289348	-104.55711192153599	-5.034152495707321	40.8705154974	ABarpppa	0	0	0	0		0	0	0	0	0
11	1	11	11	-1	218.28029643700208	-64.22131405612072	-3.541129669708807	38.87683181459999	ABprappp	0	0	0	0		0	0	0	0	0
80	1	80	80	-1	-164.1786491590554	-130.91444820322522	-3.2872588542963896	40.8705154974	ABarpaaa	0	0	0	0		0	0	0	0	0
88	1	88	88	-1	245.73632903312298	-113.65502592092372	4.912333899613067	38.87683181459999	ABprppaa	0	0	0	0		0	0	0	0	0
64	1	64	64	-1	-2.7635633690837826	-102.59972368992388	14.237610475421924	40.8705154974	ABarappa	0	0	0	0		0	0	0	0	0
69	1	69	69	-1	-114.1521588606283	-27.02367369083603	14.89119409216608	40.8705154974	ABaraapa	0	0	0	0		0	0	0	0	0
68	1	68	68	-1	274.9963217614422	-4.3257038029354264	7.086801320228082	38.87683181459999	ABprpppa	0	0	0	0		0	0	0	0	0
24	1	24	24	-1	230.46450663538317	-54.888295473729166	12.095898622326974	38.87683181459999	ABprpapp	0	0	0	0		0	0	0	0	0
79	1	79	79	-1	-57.4574264601608	-63.95186975894118	4.097444773086346	40.8705154974	ABarpapa	0	0	0	0		0	0	0	0	0
33	1	33	33	-1	-102.51580102970601	-111.47776249776781	10.575495343295145	40.8705154974	ABarapap	0	0	0	0		0	0	0	0	0
14	1	14	14	-1	25.695898766569	-22.87428896976831	-1.4667953842253951	48.729222	Ear	0	0	0	0		0	0	0	0	0
6	1	6	6	-1	149.13813731913146	149.05094149192112	-3.4293799945904766	38.87683181459999	ABplpppp	0	0	0	0		0	0	0	0	0
28	1	28	28	-1	124.13148839775003	14.596135565019537	-12.927268387383915	42.39442314	Caap	0	0	0	0		0	0	0	0	0
5	1	5	5	-1	-52.827952234007206	125.36934586428687	1.0690463360395424	40.8705154974	ABalpppp	0	0	0	0		0	0	0	0	0
78	1	78	78	-1	-138.2252201310475	-112.19327005251002	10.904853375904707	40.8705154974	ABarapaa	0	0	0	0		0	0	0	0	0
12	1	12	12	-1	24.64120548694717	-89.12955165441873	12.507791733471677	40.8705154974	ABarappp	0	0	0	0		0	0	0	0	0
10	1	10	10	-1	37.60300522457804	81.59906927159935	-10.337794074119346	38.87683181459999	ABplappp	0	0	0	0		0	0	0	0	0
76	1	76	76	-1	-88.34958532411449	146.14175181145612	-13.622241288329693	38.87683181459999	ABplpaaa	0	0	0	0		0	0	0	0	0
45	1	45	45	-1	10.336090283901376	68.01043695259867	0.6206459248643378	48.729222	Eal	0	0	0	0		0	0	0	0	0
74	1	74	74	-1	-122.69913734253619	-6.8935359165125005	-0.12645065836976305	40.8705154974	ABalappa	0	0	0	0		0	0	0	0	0
59	1	59	59	-1	-76.43360643564758	-162.28435279003168	1.0864443258674343	38.87683181459999	ABpraaaa	0	0	0	0		0	0	0	0	0
87	1	87	87	91	135.10403792442395	94.72319928841922	17.129649850421725	48.729222	Z2	0	0	0	0		0	0	0	0	0
41	1	41	41	-1	144.76259863984563	-148.85233485212282	9.227139119176927	38.87683181459999	ABprpaap	0	0	0	0		0	0	0	0	0
54	1	54	54	-1	293.2352884680008	30.309618211474806	-7.09505828424551	42.39442314	Cppa	0	0	0	0		0	0	0	0	0
57	1	57	57	-1	-130.79578729875993	76.57619664637159	-11.904084174145975	38.87683181459999	ABplaapa	0	0	0	0		0	0	0	0	0
51	1	51	51	-1	92.53053920530807	-66.25029488060503	13.467334281262627	42.39442314	MSppa	0	0	0	0		0	0	0	0	0
77	1	77	77	-1	-216.3988222733672	-61.39395124113999	11.485952294147113	40.8705154974	ABaraaaa	0	0	0	0		0	0	0	0	0
16	1	16	16	-1	-89.62348672089882	79.20904731928871	-10.45210678045588	38.87683181459999	ABplaapp	0	0	0	0		0	0	0	0	0
47	1	47	47	-1	196.3951343314057	120.2864781766449	3.1896079843683616	48.729222	Da	0	0	0	0		0	0	0	0	0
56	1	56	56	-1	45.36286808761778	-148.24023918297777	4.899366726024719	38.87683181459999	ABpraapa	0	0	0	0		0	0	0	0	0
61	1	61	61	-1	-182.4833553203096	113.66319522406009	4.949075710222173	40.8705154974	ABalpapa	0	0	0	0		0	0	0	0	0
81	1	81	81	-1	-255.17580919864048	1.2749278069595058	5.484475261434145	40.8705154974	ABalaaaa	0	0	0	0		0	0	0	0	0
9	1	9	9	-1	-90.27052999713432	-3.807686391134773	-1.499266682851103	40.8705154974	ABalappp	0	0	0	0		0	0	0	0	0
25	1	25	25	-1	39.450901515212614	19.62555450976788	12.879148224980415	42.39442314	MSpap	0	0	0	0		0	0	0	0	0
72	1	72	72	-1	210.6362821454271	-77.4134713743457	12.575477727820479	38.87683181459999	ABprpapa	0	0	0	0		0	0	0	0	0
44	1	44	44	-1	-33.10507427603497	-111.69284517513483	-13.630644287389298	40.8705154974	ABarppap	0	0	0	0		0	0	0	0	0
73	1	73	73	-1	-249.78027046510599	40.25234791665752	-1.7191356960860498	40.8705154974	ABalpaaa	0	0	0	0		0	0	0	0	0
83	1	83	83	-1	121.78615927938128	153.52185699364577	-5.467431813679758	38.87683181459999	ABplpppa	0	0	0	0		0	0	0	0	0
63	1	63	63	-1	-77.70085162561118	124.4625871528133	0.21159485710980444	40.8705154974	ABalpppa	0	0	0	0		0	0	0	0	0
49	1	49	49	-1	-152.40916525565288	53.147414072403656	12.77141370430745	42.39442314	MSaaa	0	0	0	0		0	0	0	0	0
29	1	29	29	-1	-57.09946199959984	-5.6293003816408715	-13.925906467138047	38.87683181459999	ABplapap	0	0	0	0		0	0	0	0	0
4	1	4	4	92	103.92957059852577	107.68102470348474	16.119021230241724	48.729222	Z3	0	0	0	0		0	0	0	0	0
58	1	58	58	-1	-2.473620982677181	80.09495887284929	-11.8063747061419	38.87683181459999	ABplappa	0	0	0	0		0	0	0	0	0
65	1	65	65	-1	83.76183089594825	-158.07149279233016	-5.550261861414615	38.87683181459999	ABprapaa	0	0	0	0		0	0	0	0	0
37	1	37	37	-1	-177.24652031597725	122.9263052441255	-9.774549288095045	40.8705154974	ABalppap	0	0	0	0		0	0	0	0	0
84	1	84	84	-1	8.46553369431315	135.33719283601303	-14.258755436485181	38.87683181459999	ABplppaa	0	0	0	0		0	0	0	0	0
70	1	70	70	-1	-167.2027490923861	25.701846580288276	7.368553583275147	40.8705154974	ABalaapa	0	0	0	0		0	0	0	0	0
17	1	17	17	-1	-148.64085195605895	23.01365510468292	6.064792003675472	40.8705154974	ABalaapp	0	0	0	0		0	0	0	0	0
3	1	3	3	-1	147.1998769670348	-9.252494060541041	14.636698675206388	42.39442314	MSppp	0	0	0	0		0	0	0	0	0
85	1	85	85	-1	-203.89376667803802	117.42496967927845	-10.448500090774399	40.8705154974	ABalppaa	0	0	0	0		0	0	0	0	0
31	1	31	31	-1	-204.1586193996634	-57.52141137606911	-8.004277720882198	40.8705154974	ABalapap	0	0	0	0		0	0	0	0	0
55	1	55	55	-1	-103.7857050772713	-12.970734210637188	-15.475239724332601	38.87683181459999	ABplapaa	0	0	0	0		0	0	0	0	0
42	1	42	42	-1	30.15594839389489	135.07674049229774	-13.592825375700778	38.87683181459999	ABplppap	0	0	0	0		0	0	0	0	0
7	1	7	7	-1	178.92649742599124	-26.68390630587804	-0.06457425837304122	48.729222	Epr	0	0	0	0		0	0	0	0	0
21	1	21	21	-1	-89.79625853616636	-22.49251383886596	14.53405323503991	40.8705154974	ABaraapp	0	0	0	0		0	0	0	0	0
75	1	75	75	-1	121.62950151911247	-158.34326515576635	11.959473489009383	38.87683181459999	ABprpaaa	0	0	0	0		0	0	0	0	0
19	1	19	19	-1	-144.43999068254496	123.80130092292538	6.076486146938993	40.8705154974	ABalpapp	0	0	0	0		0	0	0	0	0
39	1	39	39	-1	-191.76596739549316	-79.21827158173527	8.03865494096932	40.8705154974	ABaraaap	0	0	0	0		0	0	0	0	0
46	1	46	46	-1	137.0303040646851	61.62609682695382	-4.5441385213553485	48.729222	Epl	0	0	0	0		0	0	0	0	0
23	1	23	23	-1	-35.91314750305732	-57.40452591641496	2.769004859394916	40.8705154974	ABarpapp	0	0	0	0		0	0	0	0	0
30	1	30	30	-1	-48.62686118723269	-155.17156025151664	-3.669095680751217	38.87683181459999	ABpraaap	0	0	0	0		0	0	0	0	0
52	1	52	52	-1	184.95909383577535	-58.597758715684165	-15.720305793741838	42.39442314	Cpaa	0	0	0	0		0	0	0	0	0
22	1	22	22	-1	77.8776032912091	-134.58310165163414	2.7142208458777186	38.87683181459999	ABpraapp	0	0	0	0		0	0	0	0	0
82	1	82	82	-1	-57.54994214937728	-122.448299829789	-12.965117571923283	40.8705154974	ABarppaa	0	0	0	0		0	0	0	0	0
50	1	50	50	-1	-29.851855870015463	132.5045782557319	8.091011730036017	42.39442314	MSapa	0	0	0	0		0	0	0	0	0
43	1	43	43	-1	-136.68870828223288	-121.98413153062782	-7.099066551789076	40.8705154974	ABarpaap	0	0	0	0		0	0	0	0	0
48	1	48	48	-1	-55.853519698869526	-22.059593060546483	10.42249184529153	42.39442314	MSpaa	0	0	0	0		0	0	0	0	0
26	1	26	26	-1	-44.57616227627489	75.00337991655908	13.159300167470876	42.39442314	MSaap	0	0	0	0		0	0	0	0	0
20	1	20	20	-1	58.002945749476794	159.97859926985194	0.1549820437676481	38.87683181459999	ABplpapp	0	0	0	0		0	0	0	0	0
35	1	35	35	-1	109.33509929182445	-144.44370438755823	-6.936235771746718	38.87683181459999	ABprapap	0	0	0	0		0	0	0	0	0
15	1	15	15	-1	213.63285189890817	99.86107319908872	-13.129763606574574	42.39442314	Capp	0	0	0	0		0	0	0	0	0
67	1	67	67	-1	-231.04112067787023	-58.202925454606365	-5.957157558941038	40.8705154974	ABalapaa	0	0	0	0		0	0	0	0	0
38	1	38	38	-1	-60.890261087895105	141.53862528846932	-13.881833490696858	38.87683181459999	ABplpaap	0	0	0	0		0	0	0	0	0
1	1	1	1	-1	275.5031256631196	15.334983004667952	7.352594802797745	38.87683181459999	ABprpppp	0	0	0	0		0	0	0	0	0
62	1	62	62	-1	-206.59435702021526	-14.000652962638004	-13.41843351615613	38.87683181459999	ABplaaaa	0	0	0	0		0	0	0	0	0
