# Supplementary material for: An Observation-Driven Agent-Based Modeling and Analysis Framework for C. elegans Embryogenesis
Source: PLoS One. 2016 Nov 16;11(11):e0166551. doi: 10.1371/journal.pone.0166551 (PMC5113041; doi:10.1371/journal.pone.0166551)
Supplement: S1 Dataset — The data obtained from our NetLogo code, including the index, name, diameter, position, and mother-daughter relationship of each cell. (ZIP) [file pone.0166551.s005.zip › S1_dataset/outputNucleiTest/t098-nuclei.txt]

47	1	47	47	-1	194.26993537934342	121.26043113524649	3.317166150532289	48.729222	Da	0	0	0	0		0	0	0	0	0
71	1	71	71	-1	21.287625494459697	161.90296463191828	-0.5348593353642451	38.87683181459999	ABplpapa	0	0	0	0		0	0	0	0	0
1	1	1	1	-1	273.9399430884462	13.025542802739524	7.568441308031666	38.87683181459999	ABprpppp	0	0	0	0		0	0	0	0	0
32	1	32	32	-1	-172.25486818372244	-16.3099911891228	-14.643699707614562	38.87683181459999	ABplaaap	0	0	0	0		0	0	0	0	0
6	1	6	6	-1	149.1418166657219	148.60256934909023	-2.9064060556079494	38.87683181459999	ABplpppp	0	0	0	0		0	0	0	0	0
49	1	49	49	-1	-152.46842453844374	51.85919132500537	12.819681823117573	42.39442314	MSaaa	0	0	0	0		0	0	0	0	0
19	1	19	19	-1	-144.69136538170625	121.58186477438188	6.4034778047916685	40.8705154974	ABalpapp	0	0	0	0		0	0	0	0	0
30	1	30	30	-1	-49.0711096689759	-154.7753389741711	-3.9172571618188563	38.87683181459999	ABpraaap	0	0	0	0		0	0	0	0	0
36	1	36	36	-1	256.2280940065279	-98.65216888750908	2.7629109898238986	38.87683181459999	ABprppap	0	0	0	0		0	0	0	0	0
62	1	62	62	-1	-206.33489927800193	-11.50127956340591	-13.416231773237353	38.87683181459999	ABplaaaa	0	0	0	0		0	0	0	0	0
44	1	44	44	-1	-29.60652645956231	-107.13087373226224	-13.633889823996066	40.8705154974	ABarppap	0	0	0	0		0	0	0	0	0
72	1	72	72	-1	204.8380923460384	-79.64167580720147	12.592789549178088	38.87683181459999	ABprpapa	0	0	0	0		0	0	0	0	0
78	1	78	78	-1	-138.44914611174372	-110.95706676207746	11.053040700730225	40.8705154974	ABarapaa	0	0	0	0		0	0	0	0	0
12	1	12	12	-1	23.805846649872	-90.48269277616157	12.230956792824045	40.8705154974	ABarappp	0	0	0	0		0	0	0	0	0
5	1	5	5	-1	-54.01253569121226	123.37047633104868	0.938417354206036	40.8705154974	ABalpppp	0	0	0	0		0	0	0	0	0
53	1	53	53	-1	75.62667397613063	-0.2979881047261361	-14.335263473270036	42.39442314	Caaa	0	0	0	0		0	0	0	0	0
21	1	21	21	-1	-89.86117345265224	-22.433635755310952	14.566006742431913	40.8705154974	ABaraapp	0	0	0	0		0	0	0	0	0
41	1	41	41	-1	141.8645969224414	-149.41559830478974	8.913777251312432	38.87683181459999	ABprpaap	0	0	0	0		0	0	0	0	0
85	1	85	85	-1	-204.0636568547956	117.1860238591864	-10.063252778214025	40.8705154974	ABalppaa	0	0	0	0		0	0	0	0	0
87	1	87	87	93	135.88373426134245	93.89906474520897	17.0311951865726	48.729222	Z2	0	0	0	0		0	0	0	0	0
68	1	68	68	-1	273.64631019477207	-8.049897604716135	7.0825377986908356	38.87683181459999	ABprpppa	0	0	0	0		0	0	0	0	0
74	1	74	74	-1	-124.93341936244045	-7.702776981900771	-0.44155394851440594	40.8705154974	ABalappa	0	0	0	0		0	0	0	0	0
38	1	38	38	-1	-61.80033409358069	141.99472613735546	-13.557169859348454	38.87683181459999	ABplpaap	0	0	0	0		0	0	0	0	0
70	1	70	70	-1	-168.15447057804926	22.490423352612815	7.199231449561611	40.8705154974	ABalaapa	0	0	0	0		0	0	0	0	0
48	1	48	48	-1	-55.476883985943914	-23.442117752490873	10.45411321598116	42.39442314	MSpaa	0	0	0	0		0	0	0	0	0
39	1	39	39	-1	-190.50388705505284	-79.97800015594794	7.998126951933876	40.8705154974	ABaraaap	0	0	0	0		0	0	0	0	0
80	1	80	80	-1	-164.5421650477177	-127.90052315756762	-3.571735266692297	40.8705154974	ABarpaaa	0	0	0	0		0	0	0	0	0
77	1	77	77	-1	-217.09233662776668	-60.230639428982315	11.433822690342478	40.8705154974	ABaraaaa	0	0	0	0		0	0	0	0	0
13	1	13	13	-1	61.949822133388295	136.49418184278508	9.610039100418257	42.39442314	MSapp	0	0	0	0		0	0	0	0	0
15	1	15	15	-1	215.13142540695696	99.81735334239808	-12.6782958399104	42.39442314	Capp	0	0	0	0		0	0	0	0	0
79	1	79	79	-1	-59.229441575133706	-65.03348392946192	3.565583553872905	40.8705154974	ABarpapa	0	0	0	0		0	0	0	0	0
57	1	57	57	-1	-131.7641086252127	77.4352627415415	-11.99192674406969	38.87683181459999	ABplaapa	0	0	0	0		0	0	0	0	0
73	1	73	73	-1	-249.85968210195912	39.175370476321255	-1.411543764474943	40.8705154974	ABalpaaa	0	0	0	0		0	0	0	0	0
11	1	11	11	-1	219.68365895947247	-64.05353702414078	-3.492822513894764	38.87683181459999	ABprappp	0	0	0	0		0	0	0	0	0
45	1	45	45	-1	10.032309925652664	67.50228170872468	0.5139550174194627	48.729222	Eal	0	0	0	0		0	0	0	0	0
63	1	63	63	-1	-80.95532870370955	122.64354533509268	0.08229552173729487	40.8705154974	ABalpppa	0	0	0	0		0	0	0	0	0
69	1	69	69	-1	-117.20271042987957	-26.945327639829575	14.822020634546488	40.8705154974	ABaraapa	0	0	0	0		0	0	0	0	0
35	1	35	35	-1	111.76289459681338	-142.75560512952194	-7.25772629981346	38.87683181459999	ABprapap	0	0	0	0		0	0	0	0	0
31	1	31	31	-1	-201.80657597285708	-55.13757851770915	-8.286644115109029	40.8705154974	ABalapap	0	0	0	0		0	0	0	0	0
14	1	14	14	-1	26.02231546717436	-25.648106839833524	-1.6191008758680352	48.729222	Ear	0	0	0	0		0	0	0	0	0
65	1	65	65	-1	82.90710504345334	-156.87326320628947	-5.9028909580390625	38.87683181459999	ABprapaa	0	0	0	0		0	0	0	0	0
56	1	56	56	-1	42.9911753702389	-148.41850542738845	4.366633076820297	38.87683181459999	ABpraapa	0	0	0	0		0	0	0	0	0
23	1	23	23	-1	-35.19506509347401	-58.51159805679695	2.204301909857328	40.8705154974	ABarpapp	0	0	0	0		0	0	0	0	0
64	1	64	64	-1	-4.631811724795032	-103.78063728277048	14.14508695480184	40.8705154974	ABarappa	0	0	0	0		0	0	0	0	0
17	1	17	17	-1	-147.568342971527	18.72236759026863	5.662426157246678	40.8705154974	ABalaapp	0	0	0	0		0	0	0	0	0
34	1	34	34	-1	-231.4925669823943	48.686176596397345	-5.058264645407921	40.8705154974	ABalpaap	0	0	0	0		0	0	0	0	0
7	1	7	7	-1	178.72067290017472	-27.643404039586994	0.0586057993563484	48.729222	Epr	0	0	0	0		0	0	0	0	0
88	1	88	88	-1	241.52718676989306	-114.92728259998454	5.021631322505455	38.87683181459999	ABprppaa	0	0	0	0		0	0	0	0	0
22	1	22	22	-1	78.27222178811202	-134.6592501949457	2.2295297837686867	38.87683181459999	ABpraapp	0	0	0	0		0	0	0	0	0
55	1	55	55	-1	-101.18222344338967	-8.945359816077502	-15.55638939505712	38.87683181459999	ABplapaa	0	0	0	0		0	0	0	0	0
46	1	46	46	-1	135.4334558626182	62.979277338795185	-4.471794149414324	48.729222	Epl	0	0	0	0		0	0	0	0	0
28	1	28	28	-1	128.95958100282493	16.75585031729794	-12.88198235260525	42.39442314	Caap	0	0	0	0		0	0	0	0	0
43	1	43	43	-1	-134.48723592235348	-119.23517059803157	-7.40942696313596	40.8705154974	ABarpaap	0	0	0	0		0	0	0	0	0
50	1	50	50	-1	-31.102640984919887	131.44661737845828	8.221393330086714	42.39442314	MSapa	0	0	0	0		0	0	0	0	0
24	1	24	24	-1	226.85558432845525	-56.51020005580691	12.154399764747792	38.87683181459999	ABprpapp	0	0	0	0		0	0	0	0	0
52	1	52	52	-1	185.450757915347	-57.688005335815895	-15.741448444807926	42.39442314	Cpaa	0	0	0	0		0	0	0	0	0
18	1	18	18	-1	245.9728653097152	38.75567648490175	10.355679797344541	48.729222	Dp	0	0	0	0		0	0	0	0	0
59	1	59	59	-1	-78.5673647193919	-161.50751697252625	1.0179939142238443	38.87683181459999	ABpraaaa	0	0	0	0		0	0	0	0	0
40	1	40	40	-1	-246.41934124186258	-14.831969477166295	1.2129638606879607	40.8705154974	ABalaaap	0	0	0	0		0	0	0	0	0
81	1	81	81	-1	-254.88938785005666	1.2124784906413666	5.352281341735286	40.8705154974	ABalaaaa	0	0	0	0		0	0	0	0	0
3	1	3	3	-1	148.99025685547304	-8.174497500347615	14.57223322711284	42.39442314	MSppp	0	0	0	0		0	0	0	0	0
42	1	42	42	-1	31.31864070341823	135.4652389958959	-13.20604586566389	38.87683181459999	ABplppap	0	0	0	0		0	0	0	0	0
86	1	86	86	-1	69.64446986095454	-105.41255403284494	-5.046480068264693	40.8705154974	ABarpppa	0	0	0	0		0	0	0	0	0
76	1	76	76	-1	-90.60998226896616	146.10309745792844	-13.084438452619581	38.87683181459999	ABplpaaa	0	0	0	0		0	0	0	0	0
82	1	82	82	-1	-56.17662826935991	-118.43924848495747	-13.036042671049426	40.8705154974	ABarppaa	0	0	0	0		0	0	0	0	0
20	1	20	20	-1	56.571254862985846	159.1549646908215	0.5981354988128601	38.87683181459999	ABplpapp	0	0	0	0		0	0	0	0	0
66	1	66	66	-1	202.16424834380996	-92.41357524160367	-2.92109461546235	38.87683181459999	ABprappa	0	0	0	0		0	0	0	0	0
83	1	83	83	-1	121.03450047458345	153.9752307797203	-5.123774968394132	38.87683181459999	ABplpppa	0	0	0	0		0	0	0	0	0
2	1	2	2	-1	86.15994018286628	-95.77198867917417	-5.985435700694575	40.8705154974	ABarpppp	0	0	0	0		0	0	0	0	0
67	1	67	67	-1	-230.46358167316353	-55.9226931743177	-6.152789730769603	40.8705154974	ABalapaa	0	0	0	0		0	0	0	0	0
29	1	29	29	-1	-51.69897735605599	-1.2138091885034918	-13.924167643197974	38.87683181459999	ABplapap	0	0	0	0		0	0	0	0	0
61	1	61	61	-1	-184.47719000522142	110.68580747079103	5.160709444958463	40.8705154974	ABalpapa	0	0	0	0		0	0	0	0	0
25	1	25	25	-1	43.32348945113403	19.37940798752604	12.958814033386414	42.39442314	MSpap	0	0	0	0		0	0	0	0	0
37	1	37	37	-1	-176.52947545336303	122.41605899568968	-9.177918056757994	40.8705154974	ABalppap	0	0	0	0		0	0	0	0	0
16	1	16	16	-1	-88.19263154496213	80.50564479656639	-10.438690921481873	38.87683181459999	ABplaapp	0	0	0	0		0	0	0	0	0
4	1	4	4	94	103.05896877937278	107.07031408872095	16.014516742134322	48.729222	Z3	0	0	0	0		0	0	0	0	0
60	1	60	60	-1	177.45813202898714	100.0859969820364	-13.900441960679847	42.39442314	Capa	0	0	0	0		0	0	0	0	0
84	1	84	84	-1	7.814412446197293	136.33231254785304	-13.746418629930764	38.87683181459999	ABplppaa	0	0	0	0		0	0	0	0	0
54	1	54	54	-1	292.44445934334425	28.581525834263566	-6.572306061589286	42.39442314	Cppa	0	0	0	0		0	0	0	0	0
75	1	75	75	-1	116.636543172086	-158.64246472028168	11.679781702104837	38.87683181459999	ABprpaaa	0	0	0	0		0	0	0	0	0
8	1	8	8	-1	287.76685224465893	70.83905451768442	-7.043263166808094	42.39442314	Cppp	0	0	0	0		0	0	0	0	0
58	1	58	58	-1	-0.17899543070455748	82.75477974717316	-11.660541697307748	38.87683181459999	ABplappa	0	0	0	0		0	0	0	0	0
27	1	27	27	-1	225.64709480164964	-11.46015726970259	-13.88817113252997	42.39442314	Cpap	0	0	0	0		0	0	0	0	0
33	1	33	33	-1	-100.75122728219402	-110.70640403289913	10.688392758376382	40.8705154974	ABarapap	0	0	0	0		0	0	0	0	0
10	1	10	10	-1	42.69716650811802	83.57882373584016	-10.103768776096079	38.87683181459999	ABplappp	0	0	0	0		0	0	0	0	0
9	1	9	9	-1	-89.55792718232128	-4.8597661485061	-1.7154440102361401	40.8705154974	ABalappp	0	0	0	0		0	0	0	0	0
26	1	26	26	-1	-40.80606942804507	74.39771137117127	13.173978680433125	42.39442314	MSaap	0	0	0	0		0	0	0	0	0
51	1	51	51	-1	91.84745120366374	-67.24295661727359	13.345299958644157	42.39442314	MSppa	0	0	0	0		0	0	0	0	0
