# Supplementary material for: An Observation-Driven Agent-Based Modeling and Analysis Framework for C. elegans Embryogenesis
Source: PLoS One. 2016 Nov 16;11(11):e0166551. doi: 10.1371/journal.pone.0166551 (PMC5113041; doi:10.1371/journal.pone.0166551)
Supplement: S1 Dataset — The data obtained from our NetLogo code, including the index, name, diameter, position, and mother-daughter relationship of each cell. (ZIP) [file pone.0166551.s005.zip › S1_dataset/outputNucleiTest/t099-nuclei.txt]

65	1	65	65	-1	82.05237919095843	-155.67503362024874	-6.25552005466351	38.87683181459999	ABprapaa	0	0	0	0		0	0	0	0	0
34	1	34	34	-1	-231.01107783926668	48.48207260501758	-4.902248039754728	40.8705154974	ABalpaap	0	0	0	0		0	0	0	0	0
14	1	14	14	-1	26.348732167779715	-28.421924709898736	-1.7714063675106753	48.729222	Ear	0	0	0	0		0	0	0	0	0
80	1	80	80	-1	-164.90568093638	-124.88659811191002	-3.8562116790882044	40.8705154974	ABarpaaa	0	0	0	0		0	0	0	0	0
46	1	46	46	-1	133.83660766055127	64.33245785063656	-4.399449777473299	48.729222	Epl	0	0	0	0		0	0	0	0	0
66	1	66	66	-1	201.4771257229125	-94.1141676744938	-2.985211185791814	38.87683181459999	ABprappa	0	0	0	0		0	0	0	0	0
55	1	55	55	-1	-98.57874180950806	-4.919985421517788	-15.637539065781642	38.87683181459999	ABplapaa	0	0	0	0		0	0	0	0	0
76	1	76	76	-1	-92.87037921381787	146.06444310440077	-12.54663561690947	38.87683181459999	ABplpaaa	0	0	0	0		0	0	0	0	0
9	1	9	9	-1	-88.84532436750824	-5.9118459058774215	-1.931621337621177	40.8705154974	ABalappp	0	0	0	0		0	0	0	0	0
87	1	87	87	95	136.66343059826096	93.07493020199873	16.932740522723474	48.729222	Z2	0	0	0	0		0	0	0	0	0
36	1	36	36	-1	253.87620601300563	-98.87542708572556	2.7898534242237383	38.87683181459999	ABprppap	0	0	0	0		0	0	0	0	0
37	1	37	37	-1	-175.81243059074885	121.90581274725386	-8.581286825420943	40.8705154974	ABalppap	0	0	0	0		0	0	0	0	0
58	1	58	58	-1	2.115630121268067	85.41460062149703	-11.514708688473593	38.87683181459999	ABplappa	0	0	0	0		0	0	0	0	0
44	1	44	44	-1	-26.10797864308965	-102.56890228938964	-13.637135360602834	40.8705154974	ABarppap	0	0	0	0		0	0	0	0	0
73	1	73	73	-1	-249.93909373881226	38.09839303598499	-1.103951832863836	40.8705154974	ABalpaaa	0	0	0	0		0	0	0	0	0
51	1	51	51	-1	91.16436320201889	-68.23561835394216	13.223265636025687	42.39442314	MSppa	0	0	0	0		0	0	0	0	0
47	1	47	47	-1	192.14473642728115	122.23438409384808	3.4447243166962167	48.729222	Da	0	0	0	0		0	0	0	0	0
49	1	49	49	-1	-152.5276838212346	50.57096857760709	12.867949941927696	42.39442314	MSaaa	0	0	0	0		0	0	0	0	0
84	1	84	84	-1	7.163291198081437	137.32743225969304	-13.234081823376346	38.87683181459999	ABplppaa	0	0	0	0		0	0	0	0	0
60	1	60	60	-1	178.09393860451053	100.01005856981898	-13.301100438729058	42.39442314	Capa	0	0	0	0		0	0	0	0	0
22	1	22	22	-1	78.66684028501496	-134.7353987382573	1.7448387216596544	38.87683181459999	ABpraapp	0	0	0	0		0	0	0	0	0
63	1	63	63	-1	-84.20980578180793	120.82450351737207	-0.0470038136352146	40.8705154974	ABalpppa	0	0	0	0		0	0	0	0	0
11	1	11	11	-1	221.08702148194288	-63.885759992160835	-3.444515358080721	38.87683181459999	ABprappp	0	0	0	0		0	0	0	0	0
68	1	68	68	-1	272.29629862810197	-11.774091406496858	7.078274277153589	38.87683181459999	ABprpppa	0	0	0	0		0	0	0	0	0
33	1	33	33	-1	-98.98665353468203	-109.93504556803043	10.80129017345762	40.8705154974	ABarapap	0	0	0	0		0	0	0	0	0
86	1	86	86	-1	69.20009745408922	-104.07557969972042	-5.369527675841526	40.8705154974	ABarpppa	0	0	0	0		0	0	0	0	0
31	1	31	31	-1	-199.45453254605076	-52.75374565934919	-8.56901050933586	40.8705154974	ABalapap	0	0	0	0		0	0	0	0	0
21	1	21	21	-1	-89.9260883691381	-22.374757671755948	14.597960249823918	40.8705154974	ABaraapp	0	0	0	0		0	0	0	0	0
81	1	81	81	-1	-254.60296650147282	1.1500291743232274	5.220087422036427	40.8705154974	ABalaaaa	0	0	0	0		0	0	0	0	0
16	1	16	16	-1	-86.76177636902543	81.80224227384406	-10.425275062507868	38.87683181459999	ABplaapp	0	0	0	0		0	0	0	0	0
82	1	82	82	-1	-54.80331438934254	-114.43019714012596	-13.106967770175569	40.8705154974	ABarppaa	0	0	0	0		0	0	0	0	0
43	1	43	43	-1	-132.28576356247407	-116.48620966543531	-7.719787374482844	40.8705154974	ABarpaap	0	0	0	0		0	0	0	0	0
25	1	25	25	-1	47.196077387055446	19.1332614652842	13.038479841792414	42.39442314	MSpap	0	0	0	0		0	0	0	0	0
19	1	19	19	-1	-144.94274008086754	119.36242862583838	6.730469462644344	40.8705154974	ABalpapp	0	0	0	0		0	0	0	0	0
30	1	30	30	-1	-49.51535815071911	-154.37911769682555	-4.165418642886515	38.87683181459999	ABpraaap	0	0	0	0		0	0	0	0	0
75	1	75	75	-1	111.64358482505953	-158.941664284797	11.40008991520029	38.87683181459999	ABprpaaa	0	0	0	0		0	0	0	0	0
69	1	69	69	-1	-120.25326199913084	-26.86698158882312	14.752847176926895	40.8705154974	ABaraapa	0	0	0	0		0	0	0	0	0
88	1	88	88	-1	237.31804450666314	-116.19953927904535	5.130928745397843	38.87683181459999	ABprppaa	0	0	0	0		0	0	0	0	0
72	1	72	72	-1	199.0399025466497	-81.86988024005723	12.610101370535698	38.87683181459999	ABprpapa	0	0	0	0		0	0	0	0	0
7	1	7	7	-1	178.5148483743582	-28.60290177329595	0.18178585708573763	48.729222	Epr	0	0	0	0		0	0	0	0	0
78	1	78	78	-1	-138.67307209243995	-109.72086347164492	11.201228025555745	40.8705154974	ABarapaa	0	0	0	0		0	0	0	0	0
26	1	26	26	-1	-37.03597657981525	73.79204282578344	13.188657193395375	42.39442314	MSaap	0	0	0	0		0	0	0	0	0
17	1	17	17	-1	-146.49583398699502	14.431080075854338	5.260060310817883	40.8705154974	ABalaapp	0	0	0	0		0	0	0	0	0
5	1	5	5	-1	-55.197119148417315	121.37160679781047	0.8077883723725297	40.8705154974	ABalpppp	0	0	0	0		0	0	0	0	0
48	1	48	48	-1	-55.1002482730183	-24.824642444435366	10.48573458667079	42.39442314	MSpaa	0	0	0	0		0	0	0	0	0
54	1	54	54	-1	291.6536302186876	26.853433457052322	-6.049553838933063	42.39442314	Cppa	0	0	0	0		0	0	0	0	0
52	1	52	52	-1	185.94242199491865	-56.778251955947624	-15.762591095874013	42.39442314	Cpaa	0	0	0	0		0	0	0	0	0
40	1	40	40	-1	-245.26530254083661	-16.423082166521557	0.9135395297138504	40.8705154974	ABalaaap	0	0	0	0		0	0	0	0	0
38	1	38	38	-1	-62.71040709926626	142.45082698624157	-13.232506228000048	38.87683181459999	ABplpaap	0	0	0	0		0	0	0	0	0
2	1	2	2	-1	88.15949269754293	-93.90765584061332	-6.171837562426887	40.8705154974	ABarpppp	0	0	0	0		0	0	0	0	0
77	1	77	77	-1	-217.78585098216618	-59.06732761682465	11.381693086537844	40.8705154974	ABaraaaa	0	0	0	0		0	0	0	0	0
32	1	32	32	-1	-169.49357084975387	-13.913155833795756	-14.691397731827124	38.87683181459999	ABplaaap	0	0	0	0		0	0	0	0	0
61	1	61	61	-1	-186.47102469013407	107.70841971752198	5.372343179694753	40.8705154974	ABalpapa	0	0	0	0		0	0	0	0	0
53	1	53	53	-1	78.34242342930712	1.7857633816835559	-14.320297258040169	42.39442314	Caaa	0	0	0	0		0	0	0	0	0
79	1	79	79	-1	-61.00145669010662	-66.11509809998266	3.0337223346594575	40.8705154974	ABarpapa	0	0	0	0		0	0	0	0	0
83	1	83	83	-1	120.28284166978563	154.42860456579484	-4.7801181231085055	38.87683181459999	ABplpppa	0	0	0	0		0	0	0	0	0
28	1	28	28	-1	133.78767360789982	18.91556506957635	-12.836696317826584	42.39442314	Caap	0	0	0	0		0	0	0	0	0
35	1	35	35	-1	114.19068990180232	-141.06750587148568	-7.579216827880202	38.87683181459999	ABprapap	0	0	0	0		0	0	0	0	0
45	1	45	45	-1	9.728529567403951	66.9941264648507	0.4072641099745904	48.729222	Eal	0	0	0	0		0	0	0	0	0
39	1	39	39	-1	-189.24180671461252	-80.7377287301606	7.957598962898433	40.8705154974	ABaraaap	0	0	0	0		0	0	0	0	0
8	1	8	8	-1	287.39090563218576	69.26767195652445	-6.725779661886707	42.39442314	Cppp	0	0	0	0		0	0	0	0	0
41	1	41	41	-1	138.96659520503718	-149.97886175745663	8.600415383447935	38.87683181459999	ABprpaap	0	0	0	0		0	0	0	0	0
15	1	15	15	-1	216.62999891500576	99.77363348570742	-12.226828073246223	42.39442314	Capp	0	0	0	0		0	0	0	0	0
13	1	13	13	-1	64.25064232515251	135.84795850430356	9.689004619962544	42.39442314	MSapp	0	0	0	0		0	0	0	0	0
67	1	67	67	-1	-229.88604266845684	-53.642460894029036	-6.348421902598169	40.8705154974	ABalapaa	0	0	0	0		0	0	0	0	0
12	1	12	12	-1	22.970487812796815	-91.8358338979044	11.954121852176414	40.8705154974	ABarappp	0	0	0	0		0	0	0	0	0
3	1	3	3	-1	150.78063674391126	-7.096500940154187	14.50776777901929	42.39442314	MSppp	0	0	0	0		0	0	0	0	0
18	1	18	18	-1	245.57277965194876	37.05510865336399	10.590411156988619	48.729222	Dp	0	0	0	0		0	0	0	0	0
1	1	1	1	-1	272.37676051377287	10.71610260081107	7.784287813265588	38.87683181459999	ABprpppp	0	0	0	0		0	0	0	0	0
85	1	85	85	-1	-204.23354703155317	116.94707803909435	-9.678005465653653	40.8705154974	ABalppaa	0	0	0	0		0	0	0	0	0
6	1	6	6	-1	149.14549601231238	148.1541972062593	-2.3834321166254218	38.87683181459999	ABplpppp	0	0	0	0		0	0	0	0	0
64	1	64	64	-1	-6.500060080506265	-104.96155087561708	14.052563434181756	40.8705154974	ABarappa	0	0	0	0		0	0	0	0	0
70	1	70	70	-1	-169.10619206371243	19.279000124937482	7.029909315848075	40.8705154974	ABalaapa	0	0	0	0		0	0	0	0	0
57	1	57	57	-1	-132.73242995166547	78.29432883671139	-12.079769313993408	38.87683181459999	ABplaapa	0	0	0	0		0	0	0	0	0
42	1	42	42	-1	32.48133301294157	135.85373749949403	-12.819266355627004	38.87683181459999	ABplppap	0	0	0	0		0	0	0	0	0
4	1	4	4	96	102.18836696021977	106.45960347395717	15.910012254026917	48.729222	Z3	0	0	0	0		0	0	0	0	0
10	1	10	10	-1	47.79132779165811	85.55857820008097	-9.869743478072811	38.87683181459999	ABplappp	0	0	0	0		0	0	0	0	0
74	1	74	74	-1	-127.16770138234469	-8.512018047289041	-0.7566572386590489	40.8705154974	ABalappa	0	0	0	0		0	0	0	0	0
71	1	71	71	-1	17.16339291504559	161.30385667777986	-0.1666045399148123	38.87683181459999	ABplpapa	0	0	0	0		0	0	0	0	0
29	1	29	29	-1	-46.29849271251215	3.201682004633892	-13.922428819257902	38.87683181459999	ABplapap	0	0	0	0		0	0	0	0	0
27	1	27	27	-1	228.34449409296897	-8.98346039878829	-13.77655768017757	42.39442314	Cpap	0	0	0	0		0	0	0	0	0
62	1	62	62	-1	-206.0754415357886	-9.00190616417382	-13.414030030318576	38.87683181459999	ABplaaaa	0	0	0	0		0	0	0	0	0
50	1	50	50	-1	-32.35342609982432	130.38865650118464	8.351774930137411	42.39442314	MSapa	0	0	0	0		0	0	0	0	0
59	1	59	59	-1	-80.70112300313623	-160.73068115502082	0.9495435025802546	38.87683181459999	ABpraaaa	0	0	0	0		0	0	0	0	0
56	1	56	56	-1	40.61948265286002	-148.59677167179913	3.8338994276158744	38.87683181459999	ABpraapa	0	0	0	0		0	0	0	0	0
23	1	23	23	-1	-34.476982683890704	-59.61867019717893	1.6395989603197323	40.8705154974	ABarpapp	0	0	0	0		0	0	0	0	0
24	1	24	24	-1	223.24666202152733	-58.132104637884666	12.21290090716861	38.87683181459999	ABprpapp	0	0	0	0		0	0	0	0	0
20	1	20	20	-1	55.139563976494905	158.33133011179103	1.0412889538580703	38.87683181459999	ABplpapp	0	0	0	0		0	0	0	0	0
