# Supplementary material for: An Observation-Driven Agent-Based Modeling and Analysis Framework for C. elegans Embryogenesis
Source: PLoS One. 2016 Nov 16;11(11):e0166551. doi: 10.1371/journal.pone.0166551 (PMC5113041; doi:10.1371/journal.pone.0166551)
Supplement: S1 Dataset — The data obtained from our NetLogo code, including the index, name, diameter, position, and mother-daughter relationship of each cell. (ZIP) [file pone.0166551.s005.zip › S1_dataset/outputNucleiTest/t100-nuclei.txt]

28	1	28	28	-1	138.6157662129747	21.075279821854753	-12.791410283047918	42.39442314	Caap	0	0	0	0		0	0	0	0	0
21	1	21	21	-1	-89.99100328562398	-22.31587958820094	14.629913757215922	40.8705154974	ABaraapp	0	0	0	0		0	0	0	0	0
4	1	4	4	97	101.31776514106677	105.84889285919338	15.805507765919513	48.729222	Z3	0	0	0	0		0	0	0	0	0
50	1	50	50	-1	-33.60421121472874	129.33069562391103	8.482156530188108	42.39442314	MSapa	0	0	0	0		0	0	0	0	0
49	1	49	49	-1	-152.58694310402547	49.2827458302088	12.916218060737819	42.39442314	MSaaa	0	0	0	0		0	0	0	0	0
17	1	17	17	-1	-145.42332500246306	10.139792561440022	4.8576944643890885	40.8705154974	ABalaapp	0	0	0	0		0	0	0	0	0
69	1	69	69	-1	-123.3038135683821	-26.788635537816663	14.683673719307304	40.8705154974	ABaraapa	0	0	0	0		0	0	0	0	0
19	1	19	19	-1	-145.1941147800288	117.14299247729488	7.05746112049702	40.8705154974	ABalpapp	0	0	0	0		0	0	0	0	0
87	1	87	87	98	137.44312693517944	92.25079565878848	16.83428585887435	48.729222	Z2	0	0	0	0		0	0	0	0	0
41	1	41	41	-1	136.06859348763297	-150.54212521012354	8.28705351558344	38.87683181459999	ABprpaap	0	0	0	0		0	0	0	0	0
56	1	56	56	-1	38.247789935481144	-148.7750379162098	3.301165778411452	38.87683181459999	ABpraapa	0	0	0	0		0	0	0	0	0
88	1	88	88	-1	233.1089022434332	-117.47179595810618	5.240226168290231	38.87683181459999	ABprppaa	0	0	0	0		0	0	0	0	0
5	1	5	5	-1	-56.381702605622365	119.37273726457227	0.6771593905390232	40.8705154974	ABalpppp	0	0	0	0		0	0	0	0	0
60	1	60	60	-1	178.72974518003394	99.93412015760155	-12.70175891677827	42.39442314	Capa	0	0	0	0		0	0	0	0	0
58	1	58	58	-1	4.410255673240699	88.0744214958209	-11.36887567963944	38.87683181459999	ABplappa	0	0	0	0		0	0	0	0	0
67	1	67	67	-1	-229.30850366375017	-51.36222861374037	-6.544054074426735	40.8705154974	ABalapaa	0	0	0	0		0	0	0	0	0
42	1	42	42	-1	33.64402532246491	136.2422360030922	-12.432486845590118	38.87683181459999	ABplppap	0	0	0	0		0	0	0	0	0
86	1	86	86	-1	68.75572504722389	-102.73860536659592	-5.692575283418358	40.8705154974	ABarpppa	0	0	0	0		0	0	0	0	0
2	1	2	2	-1	90.1590452122196	-92.04332300205246	-6.3582394241591995	40.8705154974	ABarpppp	0	0	0	0		0	0	0	0	0
84	1	84	84	-1	6.512169949965579	138.32255197153307	-12.721745016821927	38.87683181459999	ABplppaa	0	0	0	0		0	0	0	0	0
85	1	85	85	-1	-204.40343720831075	116.70813221900231	-9.29275815309328	40.8705154974	ABalppaa	0	0	0	0		0	0	0	0	0
71	1	71	71	-1	13.039160335631488	160.70474872364147	0.20165025553461968	38.87683181459999	ABplpapa	0	0	0	0		0	0	0	0	0
36	1	36	36	-1	251.52431801948333	-99.09868528394205	2.8167958586235775	38.87683181459999	ABprppap	0	0	0	0		0	0	0	0	0
63	1	63	63	-1	-87.4642828599063	119.00546169965145	-0.17630314900772415	40.8705154974	ABalpppa	0	0	0	0		0	0	0	0	0
72	1	72	72	-1	193.241712747261	-84.09808467291299	12.627413191893309	38.87683181459999	ABprpapa	0	0	0	0		0	0	0	0	0
62	1	62	62	-1	-205.81598379357527	-6.502532764941727	-13.411828287399798	38.87683181459999	ABplaaaa	0	0	0	0		0	0	0	0	0
40	1	40	40	-1	-244.11126383981062	-18.01419485587682	0.6141151987397354	40.8705154974	ABalaaap	0	0	0	0		0	0	0	0	0
80	1	80	80	-1	-165.2691968250423	-121.8726730662524	-4.140688091484112	40.8705154974	ABarpaaa	0	0	0	0		0	0	0	0	0
64	1	64	64	-1	-8.368308436217477	-106.14246446846367	13.96003991356167	40.8705154974	ABarappa	0	0	0	0		0	0	0	0	0
26	1	26	26	-1	-33.265883731585426	73.18637428039563	13.203335706357626	42.39442314	MSaap	0	0	0	0		0	0	0	0	0
31	1	31	31	-1	-197.10248911924444	-50.36991280098924	-8.85137690356269	40.8705154974	ABalapap	0	0	0	0		0	0	0	0	0
14	1	14	14	-1	26.675148868385072	-31.195742579963948	-1.923711859153315	48.729222	Ear	0	0	0	0		0	0	0	0	0
12	1	12	12	-1	22.135128975721486	-93.18897501964777	11.677286911528782	40.8705154974	ABarappp	0	0	0	0		0	0	0	0	0
52	1	52	52	-1	186.4340860744903	-55.868498576079354	-15.7837337469401	42.39442314	Cpaa	0	0	0	0		0	0	0	0	0
25	1	25	25	-1	51.06866532297687	18.88711494304236	13.118145650198413	42.39442314	MSpap	0	0	0	0		0	0	0	0	0
55	1	55	55	-1	-95.97526017562645	-0.8946110269580757	-15.718688736506163	38.87683181459999	ABplapaa	0	0	0	0		0	0	0	0	0
3	1	3	3	-1	152.5710166323495	-6.018504379960761	14.44330233092574	42.39442314	MSppp	0	0	0	0		0	0	0	0	0
8	1	8	8	-1	287.01495901971253	67.69628939536447	-6.40829615696532	42.39442314	Cppp	0	0	0	0		0	0	0	0	0
45	1	45	45	-1	9.424749209155237	66.48597122097671	0.3005732025297186	48.729222	Eal	0	0	0	0		0	0	0	0	0
53	1	53	53	-1	81.0581728824836	3.8695148680932494	-14.3053310428103	42.39442314	Caaa	0	0	0	0		0	0	0	0	0
7	1	7	7	-1	178.30902384854164	-29.562399507004905	0.3049659148151269	48.729222	Epr	0	0	0	0		0	0	0	0	0
74	1	74	74	-1	-129.40198340224893	-9.321259112677312	-1.0717605288036918	40.8705154974	ABalappa	0	0	0	0		0	0	0	0	0
70	1	70	70	-1	-170.0579135493756	16.06757689726215	6.860587182134539	40.8705154974	ABalaapa	0	0	0	0		0	0	0	0	0
43	1	43	43	-1	-130.08429120259467	-113.73724873283905	-8.030147785829728	40.8705154974	ABarpaap	0	0	0	0		0	0	0	0	0
23	1	23	23	-1	-33.75890027430739	-60.72574233756091	1.0748960107821313	40.8705154974	ABarpapp	0	0	0	0		0	0	0	0	0
34	1	34	34	-1	-230.5295886961391	48.27796861363781	-4.746231434101533	40.8705154974	ABalpaap	0	0	0	0		0	0	0	0	0
59	1	59	59	-1	-82.83488128688056	-159.9538453375154	0.8810930909366647	38.87683181459999	ABpraaaa	0	0	0	0		0	0	0	0	0
61	1	61	61	-1	-188.46485937504673	104.73103196425292	5.583976914431043	40.8705154974	ABalpapa	0	0	0	0		0	0	0	0	0
16	1	16	16	-1	-85.33092119308873	83.09883975112172	-10.411859203533862	38.87683181459999	ABplaapp	0	0	0	0		0	0	0	0	0
37	1	37	37	-1	-175.09538572813463	121.39556649881803	-7.9846555940838915	40.8705154974	ABalppap	0	0	0	0		0	0	0	0	0
66	1	66	66	-1	200.79000310201502	-95.81476010738393	-3.049327756121278	38.87683181459999	ABprappa	0	0	0	0		0	0	0	0	0
44	1	44	44	-1	-22.609430826616986	-98.00693084651705	-13.640380897209601	40.8705154974	ABarppap	0	0	0	0		0	0	0	0	0
81	1	81	81	-1	-254.316545152889	1.0875798580050882	5.087893502337566	40.8705154974	ABalaaaa	0	0	0	0		0	0	0	0	0
38	1	38	38	-1	-63.620480104951845	142.90692783512768	-12.907842596651644	38.87683181459999	ABplpaap	0	0	0	0		0	0	0	0	0
9	1	9	9	-1	-88.1327215526952	-6.963925663248711	-2.1477986650062237	40.8705154974	ABalappp	0	0	0	0		0	0	0	0	0
29	1	29	29	-1	-40.89800806896831	7.6171731977712875	-13.92068999531783	38.87683181459999	ABplapap	0	0	0	0		0	0	0	0	0
22	1	22	22	-1	79.06145878191788	-134.81154728156883	1.260147659550622	38.87683181459999	ABpraapp	0	0	0	0		0	0	0	0	0
33	1	33	33	-1	-97.22207978717005	-109.16368710316173	10.914187588538857	40.8705154974	ABarapap	0	0	0	0		0	0	0	0	0
65	1	65	65	-1	81.19765333846352	-154.47680403420804	-6.608149151287958	38.87683181459999	ABprapaa	0	0	0	0		0	0	0	0	0
6	1	6	6	-1	149.14917535890285	147.70582506342842	-1.8604581776428946	38.87683181459999	ABplpppp	0	0	0	0		0	0	0	0	0
10	1	10	10	-1	52.8854890751984	87.53833266432179	-9.635718180049544	38.87683181459999	ABplappp	0	0	0	0		0	0	0	0	0
76	1	76	76	-1	-95.13077615866955	146.02578875087312	-12.008832781199358	38.87683181459999	ABplpaaa	0	0	0	0		0	0	0	0	0
15	1	15	15	-1	218.12857242305455	99.72991362901678	-11.775360306582048	42.39442314	Capp	0	0	0	0		0	0	0	0	0
35	1	35	35	-1	116.61848520679125	-139.37940661344942	-7.9007073559469445	38.87683181459999	ABprapap	0	0	0	0		0	0	0	0	0
48	1	48	48	-1	-54.72361256009269	-26.207167136379855	10.51735595736042	42.39442314	MSpaa	0	0	0	0		0	0	0	0	0
27	1	27	27	-1	231.0418933842883	-6.506763527873992	-13.664944227825169	42.39442314	Cpap	0	0	0	0		0	0	0	0	0
32	1	32	32	-1	-166.7322735157853	-11.516320478468712	-14.739095756039685	38.87683181459999	ABplaaap	0	0	0	0		0	0	0	0	0
75	1	75	75	-1	106.65062647803306	-159.24086384931235	11.120398128295744	38.87683181459999	ABprpaaa	0	0	0	0		0	0	0	0	0
54	1	54	54	-1	290.862801094031	25.125341079841082	-5.526801616276839	42.39442314	Cppa	0	0	0	0		0	0	0	0	0
24	1	24	24	-1	219.6377397145994	-59.75400921996242	12.271402049589426	38.87683181459999	ABprpapp	0	0	0	0		0	0	0	0	0
47	1	47	47	-1	190.01953747521887	123.20833705244965	3.5722824828601447	48.729222	Da	0	0	0	0		0	0	0	0	0
57	1	57	57	-1	-133.70075127811825	79.1533949318813	-12.167611883917123	38.87683181459999	ABplaapa	0	0	0	0		0	0	0	0	0
46	1	46	46	-1	132.23975945848434	65.68563836247792	-4.327105405532274	48.729222	Epl	0	0	0	0		0	0	0	0	0
51	1	51	51	-1	90.48127520037406	-69.22828009061074	13.101231313407217	42.39442314	MSppa	0	0	0	0		0	0	0	0	0
39	1	39	39	-1	-187.97972637417223	-81.49745730437327	7.917070973862965	40.8705154974	ABaraaap	0	0	0	0		0	0	0	0	0
82	1	82	82	-1	-53.43000050932516	-110.42114579529444	-13.177892869301711	40.8705154974	ABarppaa	0	0	0	0		0	0	0	0	0
20	1	20	20	-1	53.707873090003964	157.50769553276058	1.4844424089032866	38.87683181459999	ABplpapp	0	0	0	0		0	0	0	0	0
83	1	83	83	-1	119.5311828649878	154.88197835186938	-4.436461277822879	38.87683181459999	ABplpppa	0	0	0	0		0	0	0	0	0
30	1	30	30	-1	-49.95960663246232	-153.98289641948	-4.413580123954181	38.87683181459999	ABpraaap	0	0	0	0		0	0	0	0	0
13	1	13	13	-1	66.55146251691674	135.20173516582204	9.76797013950683	42.39442314	MSapp	0	0	0	0		0	0	0	0	0
68	1	68	68	-1	270.94628706143186	-15.49828520827758	7.074010755616343	38.87683181459999	ABprpppa	0	0	0	0		0	0	0	0	0
73	1	73	73	-1	-250.0185053756654	37.021415595648726	-0.7963599012527289	40.8705154974	ABalpaaa	0	0	0	0		0	0	0	0	0
78	1	78	78	-1	-138.89699807313616	-108.48466018121236	11.349415350381264	40.8705154974	ABarapaa	0	0	0	0		0	0	0	0	0
11	1	11	11	-1	222.4903840044133	-63.71798296018089	-3.396208202266678	38.87683181459999	ABprappp	0	0	0	0		0	0	0	0	0
79	1	79	79	-1	-62.77347180507953	-67.19671227050341	2.50186111544601	40.8705154974	ABarpapa	0	0	0	0		0	0	0	0	0
77	1	77	77	-1	-218.47936533656568	-57.90401580466698	11.329563482733208	40.8705154974	ABaraaaa	0	0	0	0		0	0	0	0	0
18	1	18	18	-1	245.17269399418237	35.35454082182623	10.825142516632695	48.729222	Dp	0	0	0	0		0	0	0	0	0
1	1	1	1	-1	270.8135779390995	8.406662398882565	8.000134318499526	38.87683181459999	ABprpppp	0	0	0	0		0	0	0	0	0
