# Supplementary material for: An Observation-Driven Agent-Based Modeling and Analysis Framework for C. elegans Embryogenesis
Source: PLoS One. 2016 Nov 16;11(11):e0166551. doi: 10.1371/journal.pone.0166551 (PMC5113041; doi:10.1371/journal.pone.0166551)
Supplement: S1 Dataset — The data obtained from our NetLogo code, including the index, name, diameter, position, and mother-daughter relationship of each cell. (ZIP) [file pone.0166551.s005.zip › S1_dataset/outputNucleiTest/t101-nuclei.txt]

85	1	85	85	-1	-204.57332738506832	116.46918639891027	-8.907510840532906	40.8705154974	ABalppaa	0	0	0	0		0	0	0	0	0
81	1	81	81	-1	-254.03012380430516	1.0251305416869492	4.955699582638707	40.8705154974	ABalaaaa	0	0	0	0		0	0	0	0	0
11	1	11	11	-1	223.8937465268837	-63.550205928200945	-3.347901046452635	38.87683181459999	ABprappp	0	0	0	0		0	0	0	0	0
4	1	4	4	99	100.44716332191378	105.2381822444296	15.70100327781211	48.729222	Z3	0	0	0	0		0	0	0	0	0
40	1	40	40	-1	-242.95722513878465	-19.605307545232083	0.3146908677656224	40.8705154974	ABalaaap	0	0	0	0		0	0	0	0	0
45	1	45	45	-1	9.120968850906525	65.97781597710274	0.1938822950848468	48.729222	Eal	0	0	0	0		0	0	0	0	0
27	1	27	27	-1	233.73929267560763	-4.030066656959693	-13.553330775472768	42.39442314	Cpap	0	0	0	0		0	0	0	0	0
6	1	6	6	-1	149.15285470549333	147.25745292059753	-1.3374842386603674	38.87683181459999	ABplpppp	0	0	0	0		0	0	0	0	0
69	1	69	69	-1	-126.35436513763337	-26.71028948681021	14.614500261687711	40.8705154974	ABaraapa	0	0	0	0		0	0	0	0	0
14	1	14	14	-1	27.00156556899043	-33.96956045002916	-2.076017350795947	48.729222	Ear	0	0	0	0		0	0	0	0	0
38	1	38	38	-1	-64.53055311063741	143.3630286840138	-12.583178965303238	38.87683181459999	ABplpaap	0	0	0	0		0	0	0	0	0
88	1	88	88	-1	228.89975998020327	-118.744052637167	5.34952359118262	38.87683181459999	ABprppaa	0	0	0	0		0	0	0	0	0
87	1	87	87	100	138.22282327209794	91.42666111557823	16.73583119502522	48.729222	Z2	0	0	0	0		0	0	0	0	0
43	1	43	43	-1	-127.88281884271528	-110.9882878002428	-8.340508197176613	40.8705154974	ABarpaap	0	0	0	0		0	0	0	0	0
13	1	13	13	-1	68.85228270868096	134.55551182734055	9.846935659051114	42.39442314	MSapp	0	0	0	0		0	0	0	0	0
83	1	83	83	-1	118.77952406018998	155.33535213794391	-4.092804432537253	38.87683181459999	ABplpppa	0	0	0	0		0	0	0	0	0
79	1	79	79	-1	-64.54548692005244	-68.27832644102415	1.9699998962325627	40.8705154974	ABarpapa	0	0	0	0		0	0	0	0	0
70	1	70	70	-1	-171.00963503503874	12.856153669586815	6.691265048421004	40.8705154974	ABalaapa	0	0	0	0		0	0	0	0	0
74	1	74	74	-1	-131.6362654221532	-10.130500178065581	-1.3868638189483347	40.8705154974	ABalappa	0	0	0	0		0	0	0	0	0
25	1	25	25	-1	54.941253258898286	18.64096842080052	13.197811458604413	42.39442314	MSpap	0	0	0	0		0	0	0	0	0
18	1	18	18	-1	244.77260833641594	33.65397299028846	11.059873876276773	48.729222	Dp	0	0	0	0		0	0	0	0	0
57	1	57	57	-1	-134.669072604571	80.01246102705119	-12.255454453840839	38.87683181459999	ABplaapa	0	0	0	0		0	0	0	0	0
3	1	3	3	-1	154.36139652078774	-4.940507819767333	14.378836882832191	42.39442314	MSppp	0	0	0	0		0	0	0	0	0
72	1	72	72	-1	187.4435229478723	-86.32628910576874	12.64472501325092	38.87683181459999	ABprpapa	0	0	0	0		0	0	0	0	0
59	1	59	59	-1	-84.96863957062489	-159.17700952000996	0.8126426792930748	38.87683181459999	ABpraaaa	0	0	0	0		0	0	0	0	0
35	1	35	35	-1	119.04628051178018	-137.69130735541316	-8.222197884013733	38.87683181459999	ABprapap	0	0	0	0		0	0	0	0	0
49	1	49	49	-1	-152.64620238681633	47.994523082810524	12.964486179547942	42.39442314	MSaaa	0	0	0	0		0	0	0	0	0
58	1	58	58	-1	6.704881225213322	90.73424237014477	-11.223042670805288	38.87683181459999	ABplappa	0	0	0	0		0	0	0	0	0
61	1	61	61	-1	-190.45869405995938	101.75364421098386	5.795610649167332	40.8705154974	ABalpapa	0	0	0	0		0	0	0	0	0
37	1	37	37	-1	-174.37834086552044	120.88532025038221	-7.38802436274684	40.8705154974	ABalppap	0	0	0	0		0	0	0	0	0
9	1	9	9	-1	-87.42011873788216	-8.016005420619999	-2.363975992391274	40.8705154974	ABalappp	0	0	0	0		0	0	0	0	0
56	1	56	56	-1	35.87609721810227	-148.95330416062052	2.7684321292070293	38.87683181459999	ABpraapa	0	0	0	0		0	0	0	0	0
39	1	39	39	-1	-186.7176460337319	-82.25718587858594	7.87654298482747	40.8705154974	ABaraaap	0	0	0	0		0	0	0	0	0
55	1	55	55	-1	-93.37177854174483	3.1307633676016327	-15.799838407230684	38.87683181459999	ABplapaa	0	0	0	0		0	0	0	0	0
67	1	67	67	-1	-228.73096465904348	-49.081996333451706	-6.7396862462553	40.8705154974	ABalapaa	0	0	0	0		0	0	0	0	0
86	1	86	86	-1	68.31135264035856	-101.40163103347142	-6.01562289099519	40.8705154974	ABarpppa	0	0	0	0		0	0	0	0	0
42	1	42	42	-1	34.806717631988256	136.63073450669035	-12.04570733555323	38.87683181459999	ABplppap	0	0	0	0		0	0	0	0	0
48	1	48	48	-1	-54.34697684716708	-27.589691828324348	10.54897732805005	42.39442314	MSpaa	0	0	0	0		0	0	0	0	0
34	1	34	34	-1	-230.04809955301147	48.07386462225804	-4.59021482844834	40.8705154974	ABalpaap	0	0	0	0		0	0	0	0	0
8	1	8	8	-1	286.63901240723936	66.1249068342045	-6.090812652043933	42.39442314	Cppp	0	0	0	0		0	0	0	0	0
12	1	12	12	-1	21.299770138646156	-94.5421161413912	11.400451970881148	40.8705154974	ABarappp	0	0	0	0		0	0	0	0	0
30	1	30	30	-1	-50.40385511420553	-153.58667514213448	-4.661741605021846	38.87683181459999	ABpraaap	0	0	0	0		0	0	0	0	0
2	1	2	2	-1	92.15859772689625	-90.1789901634916	-6.544641285891513	40.8705154974	ABarpppp	0	0	0	0		0	0	0	0	0
51	1	51	51	-1	89.79818719872921	-70.2209418272793	12.979196990788745	42.39442314	MSppa	0	0	0	0		0	0	0	0	0
65	1	65	65	-1	80.34292748596862	-153.27857444816732	-6.960778247912406	38.87683181459999	ABprapaa	0	0	0	0		0	0	0	0	0
15	1	15	15	-1	219.62714593110337	99.68619377232613	-11.323892539917871	42.39442314	Capp	0	0	0	0		0	0	0	0	0
84	1	84	84	-1	5.861048701849722	139.31767168337308	-12.20940821026751	38.87683181459999	ABplppaa	0	0	0	0		0	0	0	0	0
60	1	60	60	-1	179.36555175555733	99.85818174538413	-12.102417394827482	42.39442314	Capa	0	0	0	0		0	0	0	0	0
28	1	28	28	-1	143.4438588180496	23.23499457413316	-12.746124248269252	42.39442314	Caap	0	0	0	0		0	0	0	0	0
77	1	77	77	-1	-219.17287969096517	-56.74070399250932	11.277433878928575	40.8705154974	ABaraaaa	0	0	0	0		0	0	0	0	0
62	1	62	62	-1	-205.55652605136194	-4.003159365709662	-13.409626544481021	38.87683181459999	ABplaaaa	0	0	0	0		0	0	0	0	0
80	1	80	80	-1	-165.6327127137046	-118.8587480205948	-4.42516450388002	40.8705154974	ABarpaaa	0	0	0	0		0	0	0	0	0
52	1	52	52	-1	186.92575015406194	-54.95874519621108	-15.80487639800619	42.39442314	Cpaa	0	0	0	0		0	0	0	0	0
17	1	17	17	-1	-144.3508160179311	5.848505047025655	4.455328617960294	40.8705154974	ABalaapp	0	0	0	0		0	0	0	0	0
66	1	66	66	-1	200.10288048111752	-97.51535254027407	-3.113444326450742	38.87683181459999	ABprappa	0	0	0	0		0	0	0	0	0
1	1	1	1	-1	269.25039536442614	6.09722219695406	8.215980823733501	38.87683181459999	ABprpppp	0	0	0	0		0	0	0	0	0
46	1	46	46	-1	130.6429112564174	67.03881887431929	-4.254761033591249	48.729222	Epl	0	0	0	0		0	0	0	0	0
21	1	21	21	-1	-90.05591820210985	-22.25700150464593	14.661867264607926	40.8705154974	ABaraapp	0	0	0	0		0	0	0	0	0
44	1	44	44	-1	-19.110883010144327	-93.44495940364446	-13.643626433816369	40.8705154974	ABarppap	0	0	0	0		0	0	0	0	0
32	1	32	32	-1	-163.97097618181672	-9.119485123141667	-14.786793780252246	38.87683181459999	ABplaaap	0	0	0	0		0	0	0	0	0
50	1	50	50	-1	-34.85499632963317	128.2727347466374	8.612538130238804	42.39442314	MSapa	0	0	0	0		0	0	0	0	0
76	1	76	76	-1	-97.39117310352123	145.98713439734544	-11.471029945489246	38.87683181459999	ABplpaaa	0	0	0	0		0	0	0	0	0
20	1	20	20	-1	52.276182203513024	156.6840609537301	1.9275958639485027	38.87683181459999	ABplpapp	0	0	0	0		0	0	0	0	0
68	1	68	68	-1	269.59627549476176	-19.222479010058304	7.069747234079097	38.87683181459999	ABprpppa	0	0	0	0		0	0	0	0	0
73	1	73	73	-1	-250.09791701251854	35.94443815531246	-0.488767969641622	40.8705154974	ABalpaaa	0	0	0	0		0	0	0	0	0
23	1	23	23	-1	-33.04081786472409	-61.83281447794289	0.5101930612445305	40.8705154974	ABarpapp	0	0	0	0		0	0	0	0	0
82	1	82	82	-1	-52.05668662930779	-106.41209445046292	-13.248817968427856	40.8705154974	ABarppaa	0	0	0	0		0	0	0	0	0
5	1	5	5	-1	-57.566286062827416	117.37386773133407	0.5465304087055168	40.8705154974	ABalpppp	0	0	0	0		0	0	0	0	0
31	1	31	31	-1	-194.75044569243815	-47.98607994262928	-9.13374329778952	40.8705154974	ABalapap	0	0	0	0		0	0	0	0	0
47	1	47	47	-1	187.8943385231566	124.18229001105124	3.6998406490240723	48.729222	Da	0	0	0	0		0	0	0	0	0
10	1	10	10	-1	57.97965035873869	89.5180871285626	-9.401692882026277	38.87683181459999	ABplappp	0	0	0	0		0	0	0	0	0
36	1	36	36	-1	249.17243002596103	-99.32194348215853	2.843738293023417	38.87683181459999	ABprppap	0	0	0	0		0	0	0	0	0
63	1	63	63	-1	-90.71875993800468	117.18641988193083	-0.30560248438023374	40.8705154974	ABalpppa	0	0	0	0		0	0	0	0	0
64	1	64	64	-1	-10.236556791928688	-107.32337806131027	13.867516392941587	40.8705154974	ABarappa	0	0	0	0		0	0	0	0	0
26	1	26	26	-1	-29.495790883355607	72.5807057350078	13.218014219319876	42.39442314	MSaap	0	0	0	0		0	0	0	0	0
75	1	75	75	-1	101.65766813100659	-159.5400634138277	10.840706341391197	38.87683181459999	ABprpaaa	0	0	0	0		0	0	0	0	0
53	1	53	53	-1	83.77392233566007	5.953266354502939	-14.290364827580431	42.39442314	Caaa	0	0	0	0		0	0	0	0	0
41	1	41	41	-1	133.17059177022875	-151.10538866279043	7.973691647718943	38.87683181459999	ABprpaap	0	0	0	0		0	0	0	0	0
71	1	71	71	-1	8.914927756217383	160.10564076950305	0.5699050509840523	38.87683181459999	ABplpapa	0	0	0	0		0	0	0	0	0
22	1	22	22	-1	79.4560772788208	-134.8876958248804	0.7754565974415868	38.87683181459999	ABpraapp	0	0	0	0		0	0	0	0	0
19	1	19	19	-1	-145.4454894791901	114.92355632875139	7.384452778349696	40.8705154974	ABalpapp	0	0	0	0		0	0	0	0	0
7	1	7	7	-1	178.10319932272512	-30.52189724071386	0.42814597254451614	48.729222	Epr	0	0	0	0		0	0	0	0	0
29	1	29	29	-1	-35.49752342542446	12.032664390908694	-13.918951171377758	38.87683181459999	ABplapap	0	0	0	0		0	0	0	0	0
78	1	78	78	-1	-139.12092405383237	-107.24845689077982	11.497602675206783	40.8705154974	ABarapaa	0	0	0	0		0	0	0	0	0
33	1	33	33	-1	-95.45750603965804	-108.39232863829305	11.027085003620094	40.8705154974	ABarapap	0	0	0	0		0	0	0	0	0
24	1	24	24	-1	216.02881740767148	-61.375913802040166	12.329903192010244	38.87683181459999	ABprpapp	0	0	0	0		0	0	0	0	0
16	1	16	16	-1	-83.90006601715203	84.39543722839939	-10.398443344559855	38.87683181459999	ABplaapp	0	0	0	0		0	0	0	0	0
54	1	54	54	-1	290.0719719693744	23.397248702629838	-5.004049393620615	42.39442314	Cppa	0	0	0	0		0	0	0	0	0
