# Supplementary material for: An Observation-Driven Agent-Based Modeling and Analysis Framework for C. elegans Embryogenesis
Source: PLoS One. 2016 Nov 16;11(11):e0166551. doi: 10.1371/journal.pone.0166551 (PMC5113041; doi:10.1371/journal.pone.0166551)
Supplement: S1 Dataset — The data obtained from our NetLogo code, including the index, name, diameter, position, and mother-daughter relationship of each cell. (ZIP) [file pone.0166551.s005.zip › S1_dataset/outputNucleiTest/t102-nuclei.txt]

18	1	18	18	-1	244.37252267864952	31.953405158750698	11.294605235920852	48.729222	Dp	0	0	0	0		0	0	0	0	0
33	1	33	33	-1	-93.69293229214605	-107.62097017342435	11.139982418701331	40.8705154974	ABarapap	0	0	0	0		0	0	0	0	0
85	1	85	85	-1	-204.7432175618259	116.23024057881821	-8.522263527972534	40.8705154974	ABalppaa	0	0	0	0		0	0	0	0	0
53	1	53	53	-1	86.48967178883656	8.037017840912595	-14.275398612350564	42.39442314	Caaa	0	0	0	0		0	0	0	0	0
87	1	87	87	101	139.00251960901645	90.60252657236798	16.637376531176095	48.729222	Z2	0	0	0	0		0	0	0	0	0
82	1	82	82	-1	-50.68337274929042	-102.4030431056314	-13.319743067553999	40.8705154974	ABarppaa	0	0	0	0		0	0	0	0	0
43	1	43	43	-1	-125.68134648283588	-108.23932686764654	-8.650868608523496	40.8705154974	ABarpaap	0	0	0	0		0	0	0	0	0
22	1	22	22	-1	79.85069577572372	-134.96384436819196	0.2907655353325494	38.87683181459999	ABpraapp	0	0	0	0		0	0	0	0	0
15	1	15	15	-1	221.12571943915216	99.64247391563548	-10.872424773253696	42.39442314	Capp	0	0	0	0		0	0	0	0	0
16	1	16	16	-1	-82.46921084121533	85.69203470567706	-10.385027485585848	38.87683181459999	ABplaapp	0	0	0	0		0	0	0	0	0
56	1	56	56	-1	33.504404500723396	-149.1315704050312	2.2356984800026067	38.87683181459999	ABpraapa	0	0	0	0		0	0	0	0	0
5	1	5	5	-1	-58.750869520032474	115.37499819809587	0.41590142687200843	40.8705154974	ABalpppp	0	0	0	0		0	0	0	0	0
17	1	17	17	-1	-143.27830703339916	1.557217532611287	4.052962771531499	40.8705154974	ABalaapp	0	0	0	0		0	0	0	0	0
8	1	8	8	-1	286.26306579476613	64.55352427304453	-5.773329147122546	42.39442314	Cppp	0	0	0	0		0	0	0	0	0
70	1	70	70	-1	-171.9613565207019	9.644730441911483	6.521942914707468	40.8705154974	ABalaapa	0	0	0	0		0	0	0	0	0
73	1	73	73	-1	-250.17732864937167	34.8674607149762	-0.18117603803051507	40.8705154974	ABalpaaa	0	0	0	0		0	0	0	0	0
64	1	64	64	-1	-12.1048051476399	-108.50429165415687	13.774992872321503	40.8705154974	ABarappa	0	0	0	0		0	0	0	0	0
11	1	11	11	-1	225.2971090493541	-63.382428896221	-3.299593890638592	38.87683181459999	ABprappp	0	0	0	0		0	0	0	0	0
34	1	34	34	-1	-229.56661040988388	47.86976063087827	-4.434198222795146	40.8705154974	ABalpaap	0	0	0	0		0	0	0	0	0
24	1	24	24	-1	212.41989510074356	-62.99781838411792	12.388404334431062	38.87683181459999	ABprpapp	0	0	0	0		0	0	0	0	0
68	1	68	68	-1	268.24626392809165	-22.946672811839026	7.06548371254185	38.87683181459999	ABprpppa	0	0	0	0		0	0	0	0	0
13	1	13	13	-1	71.15310290044518	133.90928848885903	9.9259011785954	42.39442314	MSapp	0	0	0	0		0	0	0	0	0
57	1	57	57	-1	-135.63739393102378	80.8715271222211	-12.343297023764556	38.87683181459999	ABplaapa	0	0	0	0		0	0	0	0	0
29	1	29	29	-1	-30.09703878188062	16.448155584046035	-13.917212347437687	38.87683181459999	ABplapap	0	0	0	0		0	0	0	0	0
30	1	30	30	-1	-50.848103595948736	-153.19045386478894	-4.909903086089511	38.87683181459999	ABpraaap	0	0	0	0		0	0	0	0	0
45	1	45	45	-1	8.817188492657811	65.46966073322875	0.08719138763997475	48.729222	Eal	0	0	0	0		0	0	0	0	0
9	1	9	9	-1	-86.70751592306912	-9.06808517799129	-2.5801533197763242	40.8705154974	ABalappp	0	0	0	0		0	0	0	0	0
78	1	78	78	-1	-139.3448500345286	-106.01225360034726	11.645790000032301	40.8705154974	ABarapaa	0	0	0	0		0	0	0	0	0
21	1	21	21	-1	-90.12083311859571	-22.198123421090923	14.69382077199993	40.8705154974	ABaraapp	0	0	0	0		0	0	0	0	0
48	1	48	48	-1	-53.970341134241465	-28.97221652026884	10.58059869873968	42.39442314	MSpaa	0	0	0	0		0	0	0	0	0
58	1	58	58	-1	8.999506777185923	93.39406324446865	-11.077209661971136	38.87683181459999	ABplappa	0	0	0	0		0	0	0	0	0
52	1	52	52	-1	187.4174142336336	-54.04899181634281	-15.826019049072277	42.39442314	Cpaa	0	0	0	0		0	0	0	0	0
23	1	23	23	-1	-32.32273545514078	-62.93988661832488	-0.05450988829306957	40.8705154974	ABarpapp	0	0	0	0		0	0	0	0	0
3	1	3	3	-1	156.151776409226	-3.862511259573907	14.314371434738641	42.39442314	MSppp	0	0	0	0		0	0	0	0	0
83	1	83	83	-1	118.02786525539216	155.78872592401845	-3.7491475872516267	38.87683181459999	ABplpppa	0	0	0	0		0	0	0	0	0
77	1	77	77	-1	-219.86639404536467	-55.57739218035165	11.22530427512394	40.8705154974	ABaraaaa	0	0	0	0		0	0	0	0	0
50	1	50	50	-1	-36.1057814445376	127.21477386936377	8.7429197302895	42.39442314	MSapa	0	0	0	0		0	0	0	0	0
19	1	19	19	-1	-145.69686417835138	112.7041201802079	7.711444436202371	40.8705154974	ABalpapp	0	0	0	0		0	0	0	0	0
62	1	62	62	-1	-205.29706830914859	-1.5037859664776076	-13.407424801562243	38.87683181459999	ABplaaaa	0	0	0	0		0	0	0	0	0
79	1	79	79	-1	-66.31750203502536	-69.35994061154489	1.4381386770191151	40.8705154974	ABarpapa	0	0	0	0		0	0	0	0	0
37	1	37	37	-1	-173.66129600290623	120.37507400194639	-6.79139313140979	40.8705154974	ABalppap	0	0	0	0		0	0	0	0	0
54	1	54	54	-1	289.2811428447178	21.669156325418594	-4.4812971709643925	42.39442314	Cppa	0	0	0	0		0	0	0	0	0
32	1	32	32	-1	-161.20967884784815	-6.72264976781462	-14.834491804464808	38.87683181459999	ABplaaap	0	0	0	0		0	0	0	0	0
55	1	55	55	-1	-90.76829690786293	7.156137762161346	-15.880988077955205	38.87683181459999	ABplapaa	0	0	0	0		0	0	0	0	0
61	1	61	61	-1	-192.45252874487207	98.77625645771481	6.007244383903622	40.8705154974	ABalpapa	0	0	0	0		0	0	0	0	0
47	1	47	47	-1	185.76913957109429	125.15624296965282	3.827398815188	48.729222	Da	0	0	0	0		0	0	0	0	0
88	1	88	88	-1	224.69061771697335	-120.01630931622782	5.458821014075007	38.87683181459999	ABprppaa	0	0	0	0		0	0	0	0	0
86	1	86	86	-1	67.86698023349324	-100.0646567003469	-6.338670498572022	40.8705154974	ABarpppa	0	0	0	0		0	0	0	0	0
46	1	46	46	-1	129.04606305435047	68.39199938616065	-4.182416661650224	48.729222	Epl	0	0	0	0		0	0	0	0	0
49	1	49	49	-1	-152.7054616696072	46.70630033541224	13.012754298358065	42.39442314	MSaaa	0	0	0	0		0	0	0	0	0
42	1	42	42	-1	35.9694099415116	137.01923301028847	-11.658927825516344	38.87683181459999	ABplppap	0	0	0	0		0	0	0	0	0
25	1	25	25	-1	58.8138411948197	18.39482189855868	13.277477267010413	42.39442314	MSpap	0	0	0	0		0	0	0	0	0
44	1	44	44	-1	-15.612335193671665	-88.88298796077228	-13.646871970423136	40.8705154974	ABarppap	0	0	0	0		0	0	0	0	0
27	1	27	27	-1	236.43669196692696	-1.5533697860453934	-13.441717323120367	42.39442314	Cpap	0	0	0	0		0	0	0	0	0
81	1	81	81	-1	-253.74370245572132	0.96268122536881	4.823505662939848	40.8705154974	ABalaaaa	0	0	0	0		0	0	0	0	0
63	1	63	63	-1	-93.97323701610304	115.3673780642102	-0.4349018197527433	40.8705154974	ABalpppa	0	0	0	0		0	0	0	0	0
7	1	7	7	-1	177.8973747969086	-31.481394974422813	0.5513260302739055	48.729222	Epr	0	0	0	0		0	0	0	0	0
20	1	20	20	-1	50.844491317022076	155.86042637469964	2.370749318993707	38.87683181459999	ABplpapp	0	0	0	0		0	0	0	0	0
76	1	76	76	-1	-99.65157004837292	145.94848004381777	-10.933227109779134	38.87683181459999	ABplpaaa	0	0	0	0		0	0	0	0	0
35	1	35	35	-1	121.47407581676912	-136.00320809737687	-8.543688412080527	38.87683181459999	ABprapap	0	0	0	0		0	0	0	0	0
75	1	75	75	-1	96.66470978398011	-159.83926297834304	10.561014554486649	38.87683181459999	ABprpaaa	0	0	0	0		0	0	0	0	0
84	1	84	84	-1	5.209927453733865	140.31279139521308	-11.697071403713093	38.87683181459999	ABplppaa	0	0	0	0		0	0	0	0	0
10	1	10	10	-1	63.073811642278976	91.49784159280341	-9.167667584003008	38.87683181459999	ABplappp	0	0	0	0		0	0	0	0	0
2	1	2	2	-1	94.1581502415729	-88.31465732493075	-6.731043147623825	40.8705154974	ABarpppp	0	0	0	0		0	0	0	0	0
69	1	69	69	-1	-129.40491670688465	-26.631943435803755	14.54532680406812	40.8705154974	ABaraapa	0	0	0	0		0	0	0	0	0
6	1	6	6	-1	149.15653405208377	146.8090807777666	-0.8145102996778424	38.87683181459999	ABplpppp	0	0	0	0		0	0	0	0	0
31	1	31	31	-1	-192.39840226563183	-45.60224708426927	-9.41610969201635	40.8705154974	ABalapap	0	0	0	0		0	0	0	0	0
1	1	1	1	-1	267.6872127897528	3.7877819950255556	8.431827328967476	38.87683181459999	ABprpppp	0	0	0	0		0	0	0	0	0
51	1	51	51	-1	89.11509919708438	-71.21360356394787	12.857162668170275	42.39442314	MSppa	0	0	0	0		0	0	0	0	0
14	1	14	14	-1	27.327982269595786	-36.74337832009437	-2.228322842438574	48.729222	Ear	0	0	0	0		0	0	0	0	0
71	1	71	71	-1	4.790695176803278	159.50653281536466	0.9381598464334826	38.87683181459999	ABplpapa	0	0	0	0		0	0	0	0	0
39	1	39	39	-1	-185.4555656932916	-83.01691445279862	7.836014995791974	40.8705154974	ABaraaap	0	0	0	0		0	0	0	0	0
66	1	66	66	-1	199.41575786022005	-99.21594497316421	-3.1775608967802054	38.87683181459999	ABprappa	0	0	0	0		0	0	0	0	0
80	1	80	80	-1	-165.99622860236687	-115.84482297493719	-4.709640916275927	40.8705154974	ABarpaaa	0	0	0	0		0	0	0	0	0
12	1	12	12	-1	20.464411301570827	-95.89525726313465	11.123617030233516	40.8705154974	ABarappp	0	0	0	0		0	0	0	0	0
4	1	4	4	102	99.57656150276078	104.62747162966582	15.596498789704706	48.729222	Z3	0	0	0	0		0	0	0	0	0
67	1	67	67	-1	-228.1534256543368	-46.80176405316304	-6.935318418083866	40.8705154974	ABalapaa	0	0	0	0		0	0	0	0	0
65	1	65	65	-1	79.48820163347371	-152.08034486212662	-7.313407344536853	38.87683181459999	ABprapaa	0	0	0	0		0	0	0	0	0
72	1	72	72	-1	181.6453331484841	-88.5544935386245	12.662036834608529	38.87683181459999	ABprpapa	0	0	0	0		0	0	0	0	0
28	1	28	28	-1	148.27195142312448	25.394709326411565	-12.700838213490588	42.39442314	Caap	0	0	0	0		0	0	0	0	0
40	1	40	40	-1	-241.80318643775868	-21.196420234587343	0.01526653679151041	40.8705154974	ABalaaap	0	0	0	0		0	0	0	0	0
38	1	38	38	-1	-65.440626116323	143.81912953289992	-12.258515333954833	38.87683181459999	ABplpaap	0	0	0	0		0	0	0	0	0
59	1	59	59	-1	-87.10239785436922	-158.40017370250453	0.7441922676494848	38.87683181459999	ABpraaaa	0	0	0	0		0	0	0	0	0
74	1	74	74	-1	-133.87054744205744	-10.939741243453852	-1.7019671090929775	40.8705154974	ABalappa	0	0	0	0		0	0	0	0	0
36	1	36	36	-1	246.82054203243877	-99.54520168037502	2.870680727423257	38.87683181459999	ABprppap	0	0	0	0		0	0	0	0	0
41	1	41	41	-1	130.27259005282454	-151.66865211545732	7.660329779854448	38.87683181459999	ABprpaap	0	0	0	0		0	0	0	0	0
60	1	60	60	-1	180.00135833108072	99.78224333316669	-11.503075872876693	42.39442314	Capa	0	0	0	0		0	0	0	0	0
26	1	26	26	-1	-25.72569803512578	71.97503718961998	13.232692732282127	42.39442314	MSaap	0	0	0	0		0	0	0	0	0
