# Supplementary material for: An Observation-Driven Agent-Based Modeling and Analysis Framework for C. elegans Embryogenesis
Source: PLoS One. 2016 Nov 16;11(11):e0166551. doi: 10.1371/journal.pone.0166551 (PMC5113041; doi:10.1371/journal.pone.0166551)
Supplement: S1 Dataset — The data obtained from our NetLogo code, including the index, name, diameter, position, and mother-daughter relationship of each cell. (ZIP) [file pone.0166551.s005.zip › S1_dataset/outputNucleiTest/t103-nuclei.txt]

80	1	80	80	-1	-166.35974449102918	-112.83089792927959	-4.994117328671835	40.8705154974	ABarpaaa	0	0	0	0		0	0	0	0	0
7	1	7	7	-1	177.69155027109207	-32.44089270813177	0.6745060880032947	48.729222	Epr	0	0	0	0		0	0	0	0	0
27	1	27	27	-1	239.1340912582463	0.9233270848688966	-13.330103870767964	42.39442314	Cpap	0	0	0	0		0	0	0	0	0
70	1	70	70	-1	-172.91307800636505	6.433307214236148	6.352620780993932	40.8705154974	ABalaapa	0	0	0	0		0	0	0	0	0
87	1	87	87	103	139.78221594593492	89.77839202915773	16.53892186732697	48.729222	Z2	0	0	0	0		0	0	0	0	0
3	1	3	3	-1	157.9421562976642	-2.7845146993804786	14.249905986645093	42.39442314	MSppp	0	0	0	0		0	0	0	0	0
73	1	73	73	-1	-250.25674028622484	33.79048327463993	0.12641589358059122	40.8705154974	ABalpaaa	0	0	0	0		0	0	0	0	0
15	1	15	15	-1	222.62429294720096	99.59875405894483	-10.42095700658952	42.39442314	Capp	0	0	0	0		0	0	0	0	0
35	1	35	35	-1	123.90187112175805	-134.3151088393406	-8.865178940147324	38.87683181459999	ABprapap	0	0	0	0		0	0	0	0	0
29	1	29	29	-1	-24.696554138336776	20.863646777183376	-13.915473523497614	38.87683181459999	ABplapap	0	0	0	0		0	0	0	0	0
78	1	78	78	-1	-139.5687760152248	-104.77605030991472	11.79397732485782	40.8705154974	ABarapaa	0	0	0	0		0	0	0	0	0
5	1	5	5	-1	-59.935452977237524	113.37612866485767	0.2852724450384987	40.8705154974	ABalpppp	0	0	0	0		0	0	0	0	0
61	1	61	61	-1	-194.44636342978472	95.79886870444575	6.218878118639911	40.8705154974	ABalpapa	0	0	0	0		0	0	0	0	0
38	1	38	38	-1	-66.35069912200858	144.27523038178603	-11.933851702606429	38.87683181459999	ABplpaap	0	0	0	0		0	0	0	0	0
6	1	6	6	-1	149.16021339867424	146.36070863493572	-0.2915363606953217	38.87683181459999	ABplpppp	0	0	0	0		0	0	0	0	0
9	1	9	9	-1	-85.99491310825609	-10.120164935362578	-2.7963306471613745	40.8705154974	ABalappp	0	0	0	0		0	0	0	0	0
56	1	56	56	-1	31.132711783344515	-149.30983664944188	1.702964830798177	38.87683181459999	ABpraapa	0	0	0	0		0	0	0	0	0
43	1	43	43	-1	-123.47987412295649	-105.49036593505029	-8.96122901987038	40.8705154974	ABarpaap	0	0	0	0		0	0	0	0	0
20	1	20	20	-1	49.412800430531135	155.0367917956692	2.81390277403891	38.87683181459999	ABplpapp	0	0	0	0		0	0	0	0	0
23	1	23	23	-1	-31.604653045557473	-64.04695875870685	-0.6192128378306698	40.8705154974	ABarpapp	0	0	0	0		0	0	0	0	0
31	1	31	31	-1	-190.0463588388255	-43.21841422590901	-9.698476086243183	40.8705154974	ABalapap	0	0	0	0		0	0	0	0	0
82	1	82	82	-1	-49.31005886927305	-98.39399176079988	-13.390668166680141	40.8705154974	ABarppaa	0	0	0	0		0	0	0	0	0
24	1	24	24	-1	208.81097279381564	-64.61972296619567	12.44690547685188	38.87683181459999	ABprpapp	0	0	0	0		0	0	0	0	0
12	1	12	12	-1	19.629052464495498	-97.24839838487809	10.846782089585885	40.8705154974	ABarappp	0	0	0	0		0	0	0	0	0
11	1	11	11	-1	226.70047157182452	-63.214651864241056	-3.251286734824549	38.87683181459999	ABprappp	0	0	0	0		0	0	0	0	0
33	1	33	33	-1	-91.92835854463405	-106.84961170855566	11.252879833782568	40.8705154974	ABarapap	0	0	0	0		0	0	0	0	0
2	1	2	2	-1	96.15770275624955	-86.45032448636991	-6.917445009356138	40.8705154974	ABarpppp	0	0	0	0		0	0	0	0	0
72	1	72	72	-1	175.84714334909663	-90.78269797148026	12.67934865596614	38.87683181459999	ABprpapa	0	0	0	0		0	0	0	0	0
77	1	77	77	-1	-220.55990839976417	-54.41408036819398	11.173174671319305	40.8705154974	ABaraaaa	0	0	0	0		0	0	0	0	0
19	1	19	19	-1	-145.94823887751264	110.48468403166439	8.038436094055047	40.8705154974	ABalpapp	0	0	0	0		0	0	0	0	0
68	1	68	68	-1	266.8962523614215	-26.670866613619594	7.061220191004604	38.87683181459999	ABprpppa	0	0	0	0		0	0	0	0	0
10	1	10	10	-1	68.16797292581926	93.4775960570447	-8.93364228597974	38.87683181459999	ABplappp	0	0	0	0		0	0	0	0	0
69	1	69	69	-1	-132.4554682761359	-26.5535973847973	14.476153346448527	40.8705154974	ABaraapa	0	0	0	0		0	0	0	0	0
1	1	1	1	-1	266.1240302150794	1.4783417930970628	8.64767383420145	38.87683181459999	ABprpppp	0	0	0	0		0	0	0	0	0
40	1	40	40	-1	-240.6491477367327	-22.787532923942607	-0.2841577941826016	40.8705154974	ABalaaap	0	0	0	0		0	0	0	0	0
53	1	53	53	-1	89.20542124201305	10.12076932732225	-14.260432397120695	42.39442314	Caaa	0	0	0	0		0	0	0	0	0
59	1	59	59	-1	-89.23615613811354	-157.6233378849991	0.6757418560058949	38.87683181459999	ABpraaaa	0	0	0	0		0	0	0	0	0
81	1	81	81	-1	-253.4572811071375	0.9002319090506707	4.6913117432409885	40.8705154974	ABalaaaa	0	0	0	0		0	0	0	0	0
54	1	54	54	-1	288.4903137200612	19.941063948207354	-3.9585449483081687	42.39442314	Cppa	0	0	0	0		0	0	0	0	0
51	1	51	51	-1	88.43201119543953	-72.20626530061644	12.735128345551805	42.39442314	MSppa	0	0	0	0		0	0	0	0	0
32	1	32	32	-1	-158.44838151387958	-4.325814412487576	-14.882189828677369	38.87683181459999	ABplaaap	0	0	0	0		0	0	0	0	0
83	1	83	83	-1	117.27620645059433	156.242099710093	-3.4054907419660005	38.87683181459999	ABplpppa	0	0	0	0		0	0	0	0	0
22	1	22	22	-1	80.24531427262664	-135.03999291150353	-0.19392552677648728	38.87683181459999	ABpraapp	0	0	0	0		0	0	0	0	0
8	1	8	8	-1	285.88711918229296	62.98214171188455	-5.455845642201159	42.39442314	Cppp	0	0	0	0		0	0	0	0	0
26	1	26	26	-1	-21.95560518689596	71.36936864423215	13.247371245244377	42.39442314	MSaap	0	0	0	0		0	0	0	0	0
60	1	60	60	-1	180.63716490660414	99.70630492094926	-10.903734350925903	42.39442314	Capa	0	0	0	0		0	0	0	0	0
25	1	25	25	-1	62.68642913074112	18.148675376316838	13.357143075416412	42.39442314	MSpap	0	0	0	0		0	0	0	0	0
52	1	52	52	-1	187.90907831320524	-53.13923843647454	-15.847161700138365	42.39442314	Cpaa	0	0	0	0		0	0	0	0	0
42	1	42	42	-1	37.13210225103494	137.40773151388663	-11.272148315479457	38.87683181459999	ABplppap	0	0	0	0		0	0	0	0	0
55	1	55	55	-1	-88.16481527398071	11.181512156721059	-15.962137748679725	38.87683181459999	ABplapaa	0	0	0	0		0	0	0	0	0
74	1	74	74	-1	-136.10482946196169	-11.748982308842146	-2.017070399237622	40.8705154974	ABalappa	0	0	0	0		0	0	0	0	0
39	1	39	39	-1	-184.19348535285127	-83.77664302701127	7.7954870067564785	40.8705154974	ABaraaap	0	0	0	0		0	0	0	0	0
62	1	62	62	-1	-205.03761056693526	0.9955874327544464	-13.405223058643466	38.87683181459999	ABplaaaa	0	0	0	0		0	0	0	0	0
45	1	45	45	-1	8.513408134409099	64.96150548935476	-0.019499519804897645	48.729222	Eal	0	0	0	0		0	0	0	0	0
44	1	44	44	-1	-12.113787377199005	-84.3210165179003	-13.650117507029906	40.8705154974	ABarppap	0	0	0	0		0	0	0	0	0
67	1	67	67	-1	-227.5758866496301	-44.521531772874376	-7.130950589912432	40.8705154974	ABalapaa	0	0	0	0		0	0	0	0	0
36	1	36	36	-1	244.46865403891647	-99.7684598785915	2.897623161823096	38.87683181459999	ABprppap	0	0	0	0		0	0	0	0	0
57	1	57	57	-1	-136.60571525747653	81.73059321739099	-12.431139593688272	38.87683181459999	ABplaapa	0	0	0	0		0	0	0	0	0
85	1	85	85	-1	-204.91310773858345	115.99129475872617	-8.13701621541216	40.8705154974	ABalppaa	0	0	0	0		0	0	0	0	0
13	1	13	13	-1	73.45392309220941	133.2630651503775	10.004866698139686	42.39442314	MSapp	0	0	0	0		0	0	0	0	0
64	1	64	64	-1	-13.97305350335111	-109.68520524700347	13.682469351701418	40.8705154974	ABarappa	0	0	0	0		0	0	0	0	0
14	1	14	14	-1	27.654398970201147	-39.51719619015958	-2.3806283340812007	48.729222	Ear	0	0	0	0		0	0	0	0	0
50	1	50	50	-1	-37.35656655944202	126.15681299209014	8.873301330340198	42.39442314	MSapa	0	0	0	0		0	0	0	0	0
47	1	47	47	-1	183.64394061903187	126.13019592825441	3.9549569813519274	48.729222	Da	0	0	0	0		0	0	0	0	0
76	1	76	76	-1	-101.9119669932246	145.90982569029012	-10.395424274069022	38.87683181459999	ABplpaaa	0	0	0	0		0	0	0	0	0
63	1	63	63	-1	-97.22771409420142	113.54833624648958	-0.5642011551252528	40.8705154974	ABalpppa	0	0	0	0		0	0	0	0	0
86	1	86	86	-1	67.42260782662791	-98.7276823672224	-6.661718106148855	40.8705154974	ABarpppa	0	0	0	0		0	0	0	0	0
34	1	34	34	-1	-229.08512126675626	47.6656566394985	-4.278181617141952	40.8705154974	ABalpaap	0	0	0	0		0	0	0	0	0
46	1	46	46	-1	127.44921485228355	69.74517989800202	-4.1100722897091995	48.729222	Epl	0	0	0	0		0	0	0	0	0
75	1	75	75	-1	91.67175143695368	-160.13846254285838	10.281322767582102	38.87683181459999	ABprpaaa	0	0	0	0		0	0	0	0	0
4	1	4	4	104	98.70595968360779	104.01676101490203	15.491994301597302	48.729222	Z3	0	0	0	0		0	0	0	0	0
30	1	30	30	-1	-51.292352077691945	-152.7942325874434	-5.158064567157177	38.87683181459999	ABpraaap	0	0	0	0		0	0	0	0	0
28	1	28	28	-1	153.10004402819936	27.55442407868997	-12.655552178711922	42.39442314	Caap	0	0	0	0		0	0	0	0	0
18	1	18	18	-1	243.97243702088312	30.252837327212934	11.52933659556493	48.729222	Dp	0	0	0	0		0	0	0	0	0
65	1	65	65	-1	78.6334757809788	-150.88211527608593	-7.666036441161301	38.87683181459999	ABprapaa	0	0	0	0		0	0	0	0	0
17	1	17	17	-1	-142.2057980488672	-2.734069981803076	3.650596925102684	40.8705154974	ABalaapp	0	0	0	0		0	0	0	0	0
88	1	88	88	-1	220.4814754537434	-121.28856599528864	5.568118436967396	38.87683181459999	ABprppaa	0	0	0	0		0	0	0	0	0
58	1	58	58	-1	11.294132329158522	96.05388411879252	-10.931376653136983	38.87683181459999	ABplappa	0	0	0	0		0	0	0	0	0
79	1	79	79	-1	-68.08951714999827	-70.44155478206564	0.9062774578056676	40.8705154974	ABarpapa	0	0	0	0		0	0	0	0	0
41	1	41	41	-1	127.37458833542033	-152.23191556812424	7.346967911989951	38.87683181459999	ABprpaap	0	0	0	0		0	0	0	0	0
49	1	49	49	-1	-152.76472095239805	45.418077588013816	13.061022417168187	42.39442314	MSaaa	0	0	0	0		0	0	0	0	0
16	1	16	16	-1	-81.03835566527864	86.98863218295473	-10.371611626611841	38.87683181459999	ABplaapp	0	0	0	0		0	0	0	0	0
37	1	37	37	-1	-172.94425114029204	119.86482775351057	-6.194761900072739	40.8705154974	ABalppap	0	0	0	0		0	0	0	0	0
21	1	21	21	-1	-90.18574803508159	-22.139245337535915	14.725774279391933	40.8705154974	ABaraapp	0	0	0	0		0	0	0	0	0
48	1	48	48	-1	-53.59370542131585	-30.354741212213334	10.61222006942931	42.39442314	MSpaa	0	0	0	0		0	0	0	0	0
66	1	66	66	-1	198.72863523932259	-100.91653740605435	-3.2416774671096693	38.87683181459999	ABprappa	0	0	0	0		0	0	0	0	0
84	1	84	84	-1	4.558806205618008	141.30791110705312	-11.184734597158673	38.87683181459999	ABplppaa	0	0	0	0		0	0	0	0	0
71	1	71	71	-1	0.6664625973891731	158.90742486122627	1.306414641882913	38.87683181459999	ABplpapa	0	0	0	0		0	0	0	0	0
