# Supplementary material for: An Observation-Driven Agent-Based Modeling and Analysis Framework for C. elegans Embryogenesis
Source: PLoS One. 2016 Nov 16;11(11):e0166551. doi: 10.1371/journal.pone.0166551 (PMC5113041; doi:10.1371/journal.pone.0166551)
Supplement: S1 Dataset — The data obtained from our NetLogo code, including the index, name, diameter, position, and mother-daughter relationship of each cell. (ZIP) [file pone.0166551.s005.zip › S1_dataset/outputNucleiTest/t104-nuclei.txt]

59	1	59	59	-1	-91.36991442185786	-156.84650206749365	0.607291444362305	38.87683181459999	ABpraaaa	0	0	0	0		0	0	0	0	0
69	1	69	69	-1	-135.50601984538716	-26.475251333790844	14.406979888828936	40.8705154974	ABaraapa	0	0	0	0		0	0	0	0	0
9	1	9	9	-1	-85.28231029344303	-11.172244692733868	-3.0125079745464247	40.8705154974	ABalappp	0	0	0	0		0	0	0	0	0
40	1	40	40	-1	-239.49510903570672	-24.37864561329774	-0.5835821251567143	40.8705154974	ABalaaap	0	0	0	0		0	0	0	0	0
60	1	60	60	-1	181.27297148212753	99.63036650873184	-10.304392828975114	42.39442314	Capa	0	0	0	0		0	0	0	0	0
6	1	6	6	-1	149.16389274526472	145.91233649210483	0.23143757828720055	38.87683181459999	ABplpppp	0	0	0	0		0	0	0	0	0
46	1	46	46	-1	125.85236665021662	71.09836040984338	-4.037727917768175	48.729222	Epl	0	0	0	0		0	0	0	0	0
1	1	1	1	-1	264.560847640406	-0.8310984088314249	8.863520339435425	38.87683181459999	ABprpppp	0	0	0	0		0	0	0	0	0
3	1	3	3	-1	159.73253618610246	-1.7065181391870325	14.185440538551543	42.39442314	MSppp	0	0	0	0		0	0	0	0	0
53	1	53	53	-1	91.92117069518953	12.204520813731932	-14.245466181890826	42.39442314	Caaa	0	0	0	0		0	0	0	0	0
47	1	47	47	-1	181.51874166696834	127.104148886856	4.0825151475158785	48.729222	Da	0	0	0	0		0	0	0	0	0
38	1	38	38	-1	-67.26077212769415	144.73133123067217	-11.609188071258023	38.87683181459999	ABplpaap	0	0	0	0		0	0	0	0	0
18	1	18	18	-1	243.5723513631167	28.55226949567517	11.764067955209006	48.729222	Dp	0	0	0	0		0	0	0	0	0
49	1	49	49	105	-152.8239802351889	44.12985484061523	13.109290535978309	42.39442314	MSaaa	0	0	0	0		0	0	0	0	0
67	1	67	67	-1	-226.9983476449234	-42.24129949258571	-7.3265827617409975	40.8705154974	ABalapaa	0	0	0	0		0	0	0	0	0
68	1	68	68	-1	265.5462407947514	-30.395060415400163	7.056956669467358	38.87683181459999	ABprpppa	0	0	0	0		0	0	0	0	0
77	1	77	77	-1	-221.25342275416367	-53.25076855603631	11.12104506751467	40.8705154974	ABaraaaa	0	0	0	0		0	0	0	0	0
11	1	11	11	-1	228.10383409429494	-63.04687483226111	-3.2029795790105062	38.87683181459999	ABprappp	0	0	0	0		0	0	0	0	0
71	1	71	71	-1	-3.4577699820249324	158.30831690708786	1.6746694373323432	38.87683181459999	ABplpapa	0	0	0	0		0	0	0	0	0
48	1	48	48	-1	-53.21706970839025	-31.737265904157823	10.64384144011894	42.39442314	MSpaa	0	0	0	0		0	0	0	0	0
43	1	43	43	-1	-121.27840176307708	-102.74140500245403	-9.271589431217265	40.8705154974	ABarpaap	0	0	0	0		0	0	0	0	0
81	1	81	81	-1	-253.17085975855366	0.8377825927325315	4.559117823542129	40.8705154974	ABalaaaa	0	0	0	0		0	0	0	0	0
80	1	80	80	-1	-166.72326037969145	-109.81697288362197	-5.278593741067742	40.8705154974	ABarpaaa	0	0	0	0		0	0	0	0	0
45	1	45	45	-1	8.209627776160385	64.45335024548078	-0.12619042724977012	48.729222	Eal	0	0	0	0		0	0	0	0	0
72	1	72	72	-1	170.04895354970915	-93.01090240433572	12.69666047732375	38.87683181459999	ABprpapa	0	0	0	0		0	0	0	0	0
20	1	20	20	-1	47.981109544040194	154.21315721663873	3.257056229084113	38.87683181459999	ABplpapp	0	0	0	0		0	0	0	0	0
21	1	21	21	-1	-90.25066295156746	-22.08036725398091	14.757727786783938	40.8705154974	ABaraapp	0	0	0	0		0	0	0	0	0
56	1	56	56	-1	28.761019065965638	-149.48810289385256	1.1702311815937414	38.87683181459999	ABpraapa	0	0	0	0		0	0	0	0	0
31	1	31	31	-1	-187.6943154120192	-40.83458136754874	-9.980842480470013	40.8705154974	ABalapap	0	0	0	0		0	0	0	0	0
83	1	83	83	-1	116.5245476457965	156.69547349616752	-3.0618338966803744	38.87683181459999	ABplpppa	0	0	0	0		0	0	0	0	0
63	1	63	63	-1	-100.48219117229979	111.72929442876897	-0.6935004904977624	40.8705154974	ABalpppa	0	0	0	0		0	0	0	0	0
4	1	4	4	106	97.83535786445478	103.40605040013826	15.3874898134899	48.729222	Z3	0	0	0	0		0	0	0	0	0
22	1	22	22	-1	80.63993276952958	-135.11614145481508	-0.6786165888855242	38.87683181459999	ABpraapp	0	0	0	0		0	0	0	0	0
29	1	29	29	-1	-19.296069494792935	25.279137970320797	-13.913734699557542	38.87683181459999	ABplapap	0	0	0	0		0	0	0	0	0
66	1	66	66	-1	198.0415126184251	-102.61712983894448	-3.3057940374391332	38.87683181459999	ABprappa	0	0	0	0		0	0	0	0	0
35	1	35	35	-1	126.32966642674698	-132.62700958130435	-9.186669468214118	38.87683181459999	ABprapap	0	0	0	0		0	0	0	0	0
7	1	7	7	-1	177.48572574527554	-33.40039044184072	0.7976861457326839	48.729222	Epr	0	0	0	0		0	0	0	0	0
52	1	52	52	-1	188.4007423927769	-52.22948505660627	-15.868304351204452	42.39442314	Cpaa	0	0	0	0		0	0	0	0	0
15	1	15	15	-1	224.12286645524975	99.55503420225419	-9.969489239925345	42.39442314	Capp	0	0	0	0		0	0	0	0	0
37	1	37	37	-1	-172.22720627767782	119.35458150507475	-5.5981306687356875	40.8705154974	ABalppap	0	0	0	0		0	0	0	0	0
32	1	32	32	-1	-155.687084179911	-1.9289790571605305	-14.92988785288993	38.87683181459999	ABplaaap	0	0	0	0		0	0	0	0	0
5	1	5	5	-1	-61.120036434442575	111.37725913161947	0.1546434632049902	40.8705154974	ABalpppp	0	0	0	0		0	0	0	0	0
13	1	13	13	-1	75.75474328397362	132.61684181189602	10.083832217683971	42.39442314	MSapp	0	0	0	0		0	0	0	0	0
44	1	44	44	-1	-8.615239560726343	-79.75904507502831	-13.653363043636674	40.8705154974	ABarppap	0	0	0	0		0	0	0	0	0
57	1	57	57	-1	-137.5740365839293	82.5896593125609	-12.518982163611987	38.87683181459999	ABplaapa	0	0	0	0		0	0	0	0	0
8	1	8	8	-1	285.51117256981973	61.41075915072458	-5.138362137279771	42.39442314	Cppp	0	0	0	0		0	0	0	0	0
70	1	70	70	-1	-173.86479949202823	3.221883986560815	6.183298647280396	40.8705154974	ABalaapa	0	0	0	0		0	0	0	0	0
82	1	82	82	-1	-47.93674498925568	-94.38494041596836	-13.461593265806286	40.8705154974	ABarppaa	0	0	0	0		0	0	0	0	0
74	1	74	74	-1	-138.33911148186596	-12.558223374230494	-2.332173689382278	40.8705154974	ABalappa	0	0	0	0		0	0	0	0	0
65	1	65	65	-1	77.77874992848389	-149.6838856900452	-8.01866553778576	38.87683181459999	ABprapaa	0	0	0	0		0	0	0	0	0
41	1	41	41	-1	124.4765866180161	-152.79517902079112	7.033606044125455	38.87683181459999	ABprpaap	0	0	0	0		0	0	0	0	0
36	1	36	36	-1	242.11676604539417	-99.99171807680798	2.9245655962229358	38.87683181459999	ABprppap	0	0	0	0		0	0	0	0	0
51	1	51	51	-1	87.74892319379468	-73.19892703728502	12.613094022933335	42.39442314	MSppa	0	0	0	0		0	0	0	0	0
88	1	88	88	-1	216.27233319051348	-122.56082267434945	5.677415859859783	38.87683181459999	ABprppaa	0	0	0	0		0	0	0	0	0
17	1	17	17	-1	-141.13328906433523	-7.025357496217444	3.2482310786738626	40.8705154974	ABalaapp	0	0	0	0		0	0	0	0	0
50	1	50	50	-1	-38.60735167434645	125.09885211481652	9.003682930390893	42.39442314	MSapa	0	0	0	0		0	0	0	0	0
30	1	30	30	-1	-51.73660055943515	-152.39801131009784	-5.406226048224842	38.87683181459999	ABpraaap	0	0	0	0		0	0	0	0	0
23	1	23	23	-1	-30.886570635974167	-65.15403089908884	-1.1839157873682709	40.8705154974	ABarpapp	0	0	0	0		0	0	0	0	0
19	1	19	19	-1	-146.19961357667393	108.26524788312089	8.365427751907724	40.8705154974	ABalpapp	0	0	0	0		0	0	0	0	0
26	1	26	26	-1	-18.185512338666136	70.76370009884434	13.262049758206627	42.39442314	MSaap	0	0	0	0		0	0	0	0	0
27	1	27	27	-1	241.83149054956561	3.4000239557831935	-13.218490418415563	42.39442314	Cpap	0	0	0	0		0	0	0	0	0
84	1	84	84	-1	3.9076849575021506	142.30303081889312	-10.672397790604256	38.87683181459999	ABplppaa	0	0	0	0		0	0	0	0	0
76	1	76	76	-1	-104.17236393807629	145.87117133676244	-9.857621438358908	38.87683181459999	ABplpaaa	0	0	0	0		0	0	0	0	0
85	1	85	85	-1	-205.08299791534102	115.75234893863413	-7.751768902851813	40.8705154974	ABalppaa	0	0	0	0		0	0	0	0	0
58	1	58	58	-1	13.588757881131123	98.71370499311638	-10.78554364430283	38.87683181459999	ABplappa	0	0	0	0		0	0	0	0	0
42	1	42	42	-1	38.29479456055828	137.7962300174848	-10.88536880544257	38.87683181459999	ABplppap	0	0	0	0		0	0	0	0	0
24	1	24	24	-1	205.2020504868877	-66.24162754827343	12.505406619272698	38.87683181459999	ABprpapp	0	0	0	0		0	0	0	0	0
33	1	33	33	-1	-90.16378479712145	-106.07825324368697	11.365777248863806	40.8705154974	ABarapap	0	0	0	0		0	0	0	0	0
14	1	14	14	-1	27.980815670806503	-42.291014060224796	-2.5329338257238274	48.729222	Ear	0	0	0	0		0	0	0	0	0
73	1	73	73	-1	-250.33615192307798	32.713505834303675	0.43400782519169817	40.8705154974	ABalpaaa	0	0	0	0		0	0	0	0	0
2	1	2	2	-1	98.1572552709262	-84.58599164780905	-7.10384687108845	40.8705154974	ABarpppp	0	0	0	0		0	0	0	0	0
25	1	25	25	-1	66.55901706666253	17.902528854074998	13.436808883822412	42.39442314	MSpap	0	0	0	0		0	0	0	0	0
55	1	55	55	-1	-85.56133364009848	15.206886551280702	-16.043287419404248	38.87683181459999	ABplapaa	0	0	0	0		0	0	0	0	0
62	1	62	62	-1	-204.77815282472193	3.494960831986501	-13.403021315724688	38.87683181459999	ABplaaaa	0	0	0	0		0	0	0	0	0
78	1	78	78	-1	-139.79270199592105	-103.53984701948217	11.94216464968334	40.8705154974	ABarapaa	0	0	0	0		0	0	0	0	0
87	1	87	87	107	140.56191228285343	88.9542574859475	16.440467203477844	48.729222	Z2	0	0	0	0		0	0	0	0	0
16	1	16	16	-1	-79.60750048934194	88.2852296602324	-10.358195767637836	38.87683181459999	ABplaapp	0	0	0	0		0	0	0	0	0
75	1	75	75	-1	86.67879308992782	-160.4376621073737	10.001630980677556	38.87683181459999	ABprpaaa	0	0	0	0		0	0	0	0	0
86	1	86	86	-1	66.97823541976258	-97.39070803409788	-6.984765713725688	40.8705154974	ABarpppa	0	0	0	0		0	0	0	0	0
39	1	39	39	-1	-182.93140501241191	-84.53637160122395	7.754959017720983	40.8705154974	ABaraaap	0	0	0	0		0	0	0	0	0
79	1	79	79	-1	-69.86153226497119	-71.52316895258637	0.37441623859222006	40.8705154974	ABarpapa	0	0	0	0		0	0	0	0	0
34	1	34	34	-1	-228.60363212362867	47.46155264811873	-4.122165011488758	40.8705154974	ABalpaap	0	0	0	0		0	0	0	0	0
12	1	12	12	-1	18.79369362742017	-98.60153950662153	10.569947148938253	40.8705154974	ABarappp	0	0	0	0		0	0	0	0	0
54	1	54	54	-1	287.69948459540456	18.21297157099611	-3.4357927256519454	42.39442314	Cppa	0	0	0	0		0	0	0	0	0
10	1	10	10	-1	73.26213420935954	95.45735052128613	-8.699616987956473	38.87683181459999	ABplappp	0	0	0	0		0	0	0	0	0
61	1	61	61	-1	-196.44019811469738	92.8214809511767	6.430511853376202	40.8705154974	ABalpapa	0	0	0	0		0	0	0	0	0
28	1	28	28	-1	157.92813663327425	29.714138830968373	-12.610266143933256	42.39442314	Caap	0	0	0	0		0	0	0	0	0
64	1	64	64	-1	-15.841301859062321	-110.86611883985006	13.589945831081334	40.8705154974	ABarappa	0	0	0	0		0	0	0	0	0
