# Supplementary material for: An Observation-Driven Agent-Based Modeling and Analysis Framework for C. elegans Embryogenesis
Source: PLoS One. 2016 Nov 16;11(11):e0166551. doi: 10.1371/journal.pone.0166551 (PMC5113041; doi:10.1371/journal.pone.0166551)
Supplement: S1 Dataset — The data obtained from our NetLogo code, including the index, name, diameter, position, and mother-daughter relationship of each cell. (ZIP) [file pone.0166551.s005.zip › S1_dataset/outputNucleiTest/t105-nuclei.txt]

7	1	7	7	-1	177.279901219459	-34.35988817554968	0.9208662034620732	48.729222	Epr	0	0	0	0		0	0	0	0	0
72	1	72	72	-1	164.25076375032168	-95.23910683719087	12.71397229868136	38.87683181459999	ABprpapa	0	0	0	0		0	0	0	0	0
36	1	36	36	-1	239.76487805187188	-100.21497627502447	2.9515080306227754	38.87683181459999	ABprppap	0	0	0	0		0	0	0	0	0
59	1	59	59	-1	-93.5036727056022	-156.06966624998822	0.5388410327187151	38.87683181459999	ABpraaaa	0	0	0	0		0	0	0	0	0
37	1	37	37	-1	-171.51016141506364	118.84433525663893	-5.001499437398636	40.8705154974	ABalppap	0	0	0	0		0	0	0	0	0
17	1	17	17	-1	-140.06078007980327	-11.316645010631811	2.8458652322450417	40.8705154974	ABalaapp	0	0	0	0		0	0	0	0	0
52	1	52	52	-1	188.89240647234854	-51.319731676738	-15.889447002270538	42.39442314	Cpaa	0	0	0	0		0	0	0	0	0
9	1	9	9	-1	-84.56970747863	-12.224324450105156	-3.228685301931475	40.8705154974	ABalappp	0	0	0	0		0	0	0	0	0
57	1	57	57	-1	-138.54235791038207	83.44872540773079	-12.606824733535703	38.87683181459999	ABplaapa	0	0	0	0		0	0	0	0	0
76	1	76	76	-1	-106.43276088292797	145.83251698323477	-9.319818602648796	38.87683181459999	ABplpaaa	0	0	0	0		0	0	0	0	0
88	1	88	88	-1	212.06319092728356	-123.83307935341027	5.786713282752172	38.87683181459999	ABprppaa	0	0	0	0		0	0	0	0	0
1	1	1	1	-1	262.99766506573263	-3.1405386107599127	9.0793668446694	38.87683181459999	ABprpppp	0	0	0	0		0	0	0	0	0
41	1	41	41	-1	121.57858490061189	-153.35844247345804	6.72024417626096	38.87683181459999	ABprpaap	0	0	0	0		0	0	0	0	0
48	1	48	48	-1	-52.840433995464636	-33.11979059610232	10.67546281080857	42.39442314	MSpaa	0	0	0	0		0	0	0	0	0
8	1	8	8	-1	285.13522595734656	59.83937658956461	-4.820878632358385	42.39442314	Cppp	0	0	0	0		0	0	0	0	0
31	1	31	31	-1	-185.34227198521288	-38.45074850918848	-10.263208874696844	40.8705154974	ABalapap	0	0	0	0		0	0	0	0	0
6	1	6	6	-1	149.1675720918552	145.4639643492739	0.7544115172697213	38.87683181459999	ABplpppp	0	0	0	0		0	0	0	0	0
26	1	26	26	-1	-14.415419490436316	70.15803155345652	13.276728271168876	42.39442314	MSaap	0	0	0	0		0	0	0	0	0
73	1	73	73	-1	-250.41556355993112	31.636528393967406	0.7415997568028051	40.8705154974	ABalpaaa	0	0	0	0		0	0	0	0	0
69	1	69	69	-1	-138.55657141463843	-26.396905282784388	14.337806431209343	40.8705154974	ABaraapa	0	0	0	0		0	0	0	0	0
66	1	66	66	-1	197.35438999752762	-104.31772227183461	-3.369910607768597	38.87683181459999	ABprappa	0	0	0	0		0	0	0	0	0
35	1	35	35	-1	128.75746173173593	-130.93891032326806	-9.508159996280913	38.87683181459999	ABprapap	0	0	0	0		0	0	0	0	0
22	1	22	22	-1	81.0345512664325	-135.19228999812665	-1.1633076509945608	38.87683181459999	ABpraapp	0	0	0	0		0	0	0	0	0
2	1	2	2	-1	100.15680778560287	-82.7216588092482	-7.290248732820762	40.8705154974	ABarpppp	0	0	0	0		0	0	0	0	0
43	1	43	43	-1	-119.07692940319768	-99.99244406985777	-9.581949842564148	40.8705154974	ABarpaap	0	0	0	0		0	0	0	0	0
83	1	83	83	-1	115.77288884099868	157.14884728224206	-2.718177051394748	38.87683181459999	ABplpppa	0	0	0	0		0	0	0	0	0
28	1	28	28	-1	162.75622923834914	31.873853583246778	-12.564980109154591	42.39442314	Caap	0	0	0	0		0	0	0	0	0
24	1	24	24	-1	201.5931281799598	-67.86353213035117	12.563907761693516	38.87683181459999	ABprpapp	0	0	0	0		0	0	0	0	0
29	1	29	29	-1	-13.89558485124909	29.69462916345829	-13.91199587561747	38.87683181459999	ABplapap	0	0	0	0		0	0	0	0	0
10	1	10	10	-1	78.35629549289983	97.43710498552755	-8.465591689933206	38.87683181459999	ABplappp	0	0	0	0		0	0	0	0	0
62	1	62	62	-1	-204.5186950825086	5.9943342312185575	-13.400819572805911	38.87683181459999	ABplaaaa	0	0	0	0		0	0	0	0	0
58	1	58	58	-1	15.883383433103724	101.37352586744025	-10.639710635468676	38.87683181459999	ABplappa	0	0	0	0		0	0	0	0	0
105	1	105	105	-1	-157.75306324040616	42.38846745483699	13.037109942812425	36.883148131800006	MSaaaa	0	0	0	0		0	0	0	0	0
67	1	67	67	-1	-226.42080864021673	-39.961067212297046	-7.522214933569564	40.8705154974	ABalapaa	0	0	0	0		0	0	0	0	0
25	1	25	25	108	70.43160500258395	17.656382331833157	13.51647469222841	42.39442314	MSpap	0	0	0	0		0	0	0	0	0
82	1	82	82	-1	-46.56343110923831	-90.37588907113708	-13.532518364932429	40.8705154974	ABarppaa	0	0	0	0		0	0	0	0	0
47	1	47	47	-1	179.39354271490484	128.07810184545758	4.210073313679833	48.729222	Da	0	0	0	0		0	0	0	0	0
11	1	11	11	-1	229.50719661676533	-62.879097800281166	-3.1546724231964633	38.87683181459999	ABprappp	0	0	0	0		0	0	0	0	0
45	1	45	45	-1	7.905847417911673	63.94519500160679	-0.2328813346946419	48.729222	Eal	0	0	0	0		0	0	0	0	0
56	1	56	56	-1	26.389326348586764	-149.66636913826324	0.6374975323893056	38.87683181459999	ABpraapa	0	0	0	0		0	0	0	0	0
38	1	38	38	-1	-68.17084513337973	145.18743207955828	-11.28452443990962	38.87683181459999	ABplpaap	0	0	0	0		0	0	0	0	0
75	1	75	75	-1	81.68583474290196	-160.73686167188905	9.721939193773009	38.87683181459999	ABprpaaa	0	0	0	0		0	0	0	0	0
39	1	39	39	-1	-181.66932467197284	-85.29610017543662	7.714431028685487	40.8705154974	ABaraaap	0	0	0	0		0	0	0	0	0
44	1	44	44	-1	-5.116691744253682	-75.19707363215633	-13.656608580243441	40.8705154974	ABarppap	0	0	0	0		0	0	0	0	0
34	1	34	34	-1	-228.12214298050105	47.257448656738966	-3.9661484058355647	40.8705154974	ABalpaap	0	0	0	0		0	0	0	0	0
21	1	21	21	-1	-90.31557786805332	-22.0214891704259	14.789681294175942	40.8705154974	ABaraapp	0	0	0	0		0	0	0	0	0
70	1	70	70	-1	-174.8165209776914	0.010460758885468466	6.013976513566861	40.8705154974	ABalaapa	0	0	0	0		0	0	0	0	0
18	1	18	18	-1	243.1722657053503	26.851701664137405	11.998799314853084	48.729222	Dp	0	0	0	0		0	0	0	0	0
46	1	46	46	-1	124.25551844814969	72.45154092168475	-3.965383545827148	48.729222	Epl	0	0	0	0		0	0	0	0	0
79	1	79	79	-1	-71.6335473799441	-72.60478312310713	-0.15744498062122747	40.8705154974	ABarpapa	0	0	0	0		0	0	0	0	0
77	1	77	77	-1	-221.94693710856316	-52.08745674387865	11.068915463710036	40.8705154974	ABaraaaa	0	0	0	0		0	0	0	0	0
80	1	80	80	-1	-167.08677626835376	-106.80304783796437	-5.5630701534636495	40.8705154974	ABarpaaa	0	0	0	0		0	0	0	0	0
42	1	42	42	-1	39.457486870081624	138.18472852108295	-10.498589295405683	38.87683181459999	ABplppap	0	0	0	0		0	0	0	0	0
74	1	74	74	-1	-140.5733935017702	-13.36746443961884	-2.647276979526934	40.8705154974	ABalappa	0	0	0	0		0	0	0	0	0
5	1	5	5	-1	-62.30461989164763	109.37838959838128	0.024014481371482044	40.8705154974	ABalpppp	0	0	0	0		0	0	0	0	0
49	1	49	49	-1	-150.39943874846412	44.1309981790103	13.177961812758085	36.883148131800006	MSaaap	0	0	0	0		0	0	0	0	0
14	1	14	14	-1	28.30723237141186	-45.064831930290005	-2.685239317366454	48.729222	Ear	0	0	0	0		0	0	0	0	0
61	1	61	61	-1	-198.43403279961004	89.84409319790764	6.642145588112491	40.8705154974	ABalpapa	0	0	0	0		0	0	0	0	0
84	1	84	84	-1	3.2565637093862936	143.29815053073312	-10.160060984049839	38.87683181459999	ABplppaa	0	0	0	0		0	0	0	0	0
68	1	68	68	-1	264.1962292280813	-34.11925421718073	7.052693147930111	38.87683181459999	ABprpppa	0	0	0	0		0	0	0	0	0
51	1	51	51	-1	87.06583519214985	-74.19158877395358	12.491059700314866	42.39442314	MSppa	0	0	0	0		0	0	0	0	0
20	1	20	20	-1	46.549418657549246	153.38952263760828	3.700209684129316	38.87683181459999	ABplpapp	0	0	0	0		0	0	0	0	0
13	1	13	13	-1	78.05556347573784	131.9706184734145	10.162797737228257	42.39442314	MSapp	0	0	0	0		0	0	0	0	0
16	1	16	16	-1	-78.17664531340525	89.58182713751007	-10.34477990866383	38.87683181459999	ABplaapp	0	0	0	0		0	0	0	0	0
54	1	54	54	-1	286.90865547074793	16.48487919378487	-2.9130405029957216	42.39442314	Cppa	0	0	0	0		0	0	0	0	0
64	1	64	64	-1	-17.709550214773532	-112.04703243269667	13.497422310461248	40.8705154974	ABarappa	0	0	0	0		0	0	0	0	0
65	1	65	65	-1	76.92402407598898	-148.4856561040045	-8.37129463441026	38.87683181459999	ABprapaa	0	0	0	0		0	0	0	0	0
33	1	33	33	-1	-88.39921104960885	-105.30689477881828	11.478674663945043	40.8705154974	ABarapap	0	0	0	0		0	0	0	0	0
32	1	32	32	-1	-152.92578684594244	0.46785629816651686	-14.977585877102491	38.87683181459999	ABplaaap	0	0	0	0		0	0	0	0	0
86	1	86	86	-1	66.53386301289726	-96.05373370097338	-7.30781332130252	40.8705154974	ABarpppa	0	0	0	0		0	0	0	0	0
53	1	53	53	-1	94.63692014836602	14.288272300141664	-14.23049996666096	42.39442314	Caaa	0	0	0	0		0	0	0	0	0
4	1	4	4	109	96.96475604530178	102.79533978537447	15.282985325382496	48.729222	Z3	0	0	0	0		0	0	0	0	0
19	1	19	19	-1	-146.4509882758352	106.0458117345774	8.692419409760399	40.8705154974	ABalpapp	0	0	0	0		0	0	0	0	0
15	1	15	15	-1	225.62143996329854	99.51131434556355	-9.51802147326117	42.39442314	Capp	0	0	0	0		0	0	0	0	0
60	1	60	60	-1	181.90877805765092	99.55442809651441	-9.705051307024327	42.39442314	Capa	0	0	0	0		0	0	0	0	0
50	1	50	50	-1	-39.85813678925087	124.0408912375429	9.13406453044159	42.39442314	MSapa	0	0	0	0		0	0	0	0	0
55	1	55	55	-1	-82.95785200621624	19.232260945840338	-16.12443709012877	38.87683181459999	ABplapaa	0	0	0	0		0	0	0	0	0
71	1	71	71	-1	-7.582002561439038	157.70920895294947	2.0429242327817736	38.87683181459999	ABplpapa	0	0	0	0		0	0	0	0	0
3	1	3	3	-1	161.5229160745407	-0.6285215789935933	14.120975090457993	42.39442314	MSppp	0	0	0	0		0	0	0	0	0
63	1	63	63	-1	-103.73666825039815	109.91025261104835	-0.822799825870272	40.8705154974	ABalpppa	0	0	0	0		0	0	0	0	0
87	1	87	87	110	141.34160861977193	88.13012294273724	16.34201253962872	48.729222	Z2	0	0	0	0		0	0	0	0	0
30	1	30	30	-1	-52.180849041178355	-152.0017900327523	-5.654387529292507	38.87683181459999	ABpraaap	0	0	0	0		0	0	0	0	0
27	1	27	27	-1	244.52888984088494	5.876720826697492	-13.106876966063162	42.39442314	Cpap	0	0	0	0		0	0	0	0	0
23	1	23	23	-1	-30.16848822639086	-66.26110303947083	-1.7486187369058717	40.8705154974	ABarpapp	0	0	0	0		0	0	0	0	0
40	1	40	40	-1	-238.34107033468075	-25.969758302652846	-0.8830064561308293	40.8705154974	ABalaaap	0	0	0	0		0	0	0	0	0
85	1	85	85	-1	-205.2528880920986	115.51340311854207	-7.366521590291493	40.8705154974	ABalppaa	0	0	0	0		0	0	0	0	0
78	1	78	78	-1	-140.01662797661726	-102.30364372904963	12.09035197450886	40.8705154974	ABarapaa	0	0	0	0		0	0	0	0	0
81	1	81	81	-1	-252.88443840996982	0.7753332764143924	4.42692390384327	40.8705154974	ABalaaaa	0	0	0	0		0	0	0	0	0
12	1	12	12	-1	17.95833479034484	-99.95468062836497	10.293112208290621	40.8705154974	ABarappp	0	0	0	0		0	0	0	0	0
