# Supplementary material for: An Observation-Driven Agent-Based Modeling and Analysis Framework for C. elegans Embryogenesis
Source: PLoS One. 2016 Nov 16;11(11):e0166551. doi: 10.1371/journal.pone.0166551 (PMC5113041; doi:10.1371/journal.pone.0166551)
Supplement: S1 Dataset — The data obtained from our NetLogo code, including the index, name, diameter, position, and mother-daughter relationship of each cell. (ZIP) [file pone.0166551.s005.zip › S1_dataset/outputNucleiTest/t106-nuclei.txt]

54	1	54	54	-1	286.11782634609136	14.756786816573626	-2.3902882803394983	42.39442314	Cppa	0	0	0	0		0	0	0	0	0
37	1	37	37	-1	-170.79311655244945	118.33408900820311	-4.404868206061586	40.8705154974	ABalppap	0	0	0	0		0	0	0	0	0
75	1	75	75	-1	76.6928763958761	-161.03606123640438	9.442247406868463	38.87683181459999	ABprpaaa	0	0	0	0		0	0	0	0	0
84	1	84	84	-1	2.6054424612704365	144.29327024257316	-9.64772417749542	38.87683181459999	ABplppaa	0	0	0	0		0	0	0	0	0
60	1	60	60	-1	182.54458463317434	99.47848968429699	-9.105709785073538	42.39442314	Capa	0	0	0	0		0	0	0	0	0
80	1	80	80	-1	-167.45029215701604	-103.78912279230676	-5.847546565859558	40.8705154974	ABarpaaa	0	0	0	0		0	0	0	0	0
23	1	23	23	-1	-29.450405816807553	-67.3681751798528	-2.313321686443465	40.8705154974	ABarpapp	0	0	0	0		0	0	0	0	0
88	1	88	88	-1	207.8540486640536	-125.1053360324711	5.896010705644559	38.87683181459999	ABprppaa	0	0	0	0		0	0	0	0	0
7	1	7	7	-1	177.07407669364247	-35.31938590925863	1.0440462611914652	48.729222	Epr	0	0	0	0		0	0	0	0	0
14	1	14	14	-1	28.633649072017217	-47.83864980035522	-2.837544809009081	48.729222	Ear	0	0	0	0		0	0	0	0	0
74	1	74	74	-1	-142.80767552167444	-14.176705505007186	-2.96238026967159	40.8705154974	ABalappa	0	0	0	0		0	0	0	0	0
18	1	18	18	-1	242.77218004758387	25.151133832599644	12.233530674497162	48.729222	Dp	0	0	0	0		0	0	0	0	0
67	1	67	67	-1	-225.84326963551004	-37.68083493200838	-7.717847105398129	40.8705154974	ABalapaa	0	0	0	0		0	0	0	0	0
36	1	36	36	-1	237.41299005834958	-100.43823447324095	2.978450465022615	38.87683181459999	ABprppap	0	0	0	0		0	0	0	0	0
38	1	38	38	-1	-69.08091813906532	145.64353292844442	-10.959860808561213	38.87683181459999	ABplpaap	0	0	0	0		0	0	0	0	0
55	1	55	55	-1	-80.35437037233402	23.257635340399975	-16.205586760853286	38.87683181459999	ABplapaa	0	0	0	0		0	0	0	0	0
28	1	28	28	-1	167.58432184342402	34.03356833552518	-12.519694074375925	42.39442314	Caap	0	0	0	0		0	0	0	0	0
76	1	76	76	-1	-108.69315782777964	145.7938626297071	-8.782015766938684	38.87683181459999	ABplpaaa	0	0	0	0		0	0	0	0	0
21	1	21	21	-1	-90.3804927845392	-21.962611086870893	14.821634801567946	40.8705154974	ABaraapp	0	0	0	0		0	0	0	0	0
33	1	33	33	-1	-86.63463730209625	-104.53553631394958	11.59157207902628	40.8705154974	ABarapap	0	0	0	0		0	0	0	0	0
77	1	77	77	-1	-222.64045146296266	-50.92414493172098	11.0167858599054	40.8705154974	ABaraaaa	0	0	0	0		0	0	0	0	0
39	1	39	39	-1	-180.40724433153375	-86.0558287496493	7.673903039649992	40.8705154974	ABaraaap	0	0	0	0		0	0	0	0	0
27	1	27	27	-1	247.2262891322043	8.35341769761179	-12.99526351371076	42.39442314	Cpap	0	0	0	0		0	0	0	0	0
70	1	70	70	-1	-175.76824246335454	-3.2009624687898777	5.844654379853324	40.8705154974	ABalaapa	0	0	0	0		0	0	0	0	0
9	1	9	9	-1	-83.85710466381695	-13.276404207476446	-3.444862629316525	40.8705154974	ABalappp	0	0	0	0		0	0	0	0	0
25	1	25	25	-1	75.19418963983114	18.83926837272031	13.563694266392094	36.883148131800006	MSpapp	0	0	0	0		0	0	0	0	0
4	1	4	4	111	96.09415422614879	102.18462917061069	15.178480837275092	48.729222	Z3	0	0	0	0		0	0	0	0	0
65	1	65	65	-1	76.06929822349407	-147.28742651796378	-8.72392373103476	38.87683181459999	ABprapaa	0	0	0	0		0	0	0	0	0
43	1	43	43	-1	-116.87545704331828	-97.24348313726152	-9.892310253911033	40.8705154974	ABarpaap	0	0	0	0		0	0	0	0	0
105	1	105	105	-1	-166.28258753335442	40.279399690489115	12.855546806939975	36.883148131800006	MSaaaa	0	0	0	0		0	0	0	0	0
1	1	1	1	-1	261.43448249105927	-5.449978812688417	9.295213349903374	38.87683181459999	ABprpppp	0	0	0	0		0	0	0	0	0
26	1	26	26	112	-10.645326642206491	69.5523630080687	13.291406784131127	42.39442314	MSaap	0	0	0	0		0	0	0	0	0
41	1	41	41	-1	118.68058318320767	-153.92170592612493	6.406882308396463	38.87683181459999	ABprpaap	0	0	0	0		0	0	0	0	0
86	1	86	86	-1	66.08949060603193	-94.71675936784888	-7.630860928879352	40.8705154974	ABarpppa	0	0	0	0		0	0	0	0	0
15	1	15	15	-1	227.12001347134736	99.46759448887289	-9.066553706596993	42.39442314	Capp	0	0	0	0		0	0	0	0	0
45	1	45	45	-1	7.60206705966296	63.437039757732805	-0.3395722421395137	48.729222	Eal	0	0	0	0		0	0	0	0	0
72	1	72	72	-1	158.4525739509342	-97.46731127004601	12.731284120038971	38.87683181459999	ABprpapa	0	0	0	0		0	0	0	0	0
44	1	44	44	-1	-1.618143927781021	-70.63510218928435	-13.659854116850209	40.8705154974	ABarppap	0	0	0	0		0	0	0	0	0
51	1	51	51	-1	86.382747190505	-75.18425051062215	12.369025377696396	42.39442314	MSppa	0	0	0	0		0	0	0	0	0
79	1	79	79	-1	-73.405562494917	-73.68639729362786	-0.6893061998346749	40.8705154974	ABarpapa	0	0	0	0		0	0	0	0	0
5	1	5	5	-1	-63.48920334885268	107.37952006514307	-0.1066145004620263	40.8705154974	ABalpppp	0	0	0	0		0	0	0	0	0
83	1	83	83	-1	115.02123003620085	157.6022210683166	-2.3745202061091217	38.87683181459999	ABplpppa	0	0	0	0		0	0	0	0	0
20	1	20	20	-1	45.117727771058306	152.5658880585778	4.143363139174519	38.87683181459999	ABplpapp	0	0	0	0		0	0	0	0	0
32	1	32	32	-1	-150.16448951197387	2.864691653493563	-15.025283901315053	38.87683181459999	ABplaaap	0	0	0	0		0	0	0	0	0
24	1	24	24	-1	197.98420587303187	-69.48543671242892	12.622408904114334	38.87683181459999	ABprpapp	0	0	0	0		0	0	0	0	0
78	1	78	78	-1	-140.24055395731347	-101.06744043861707	12.238539299334377	40.8705154974	ABarapaa	0	0	0	0		0	0	0	0	0
6	1	6	6	-1	149.17125143844564	145.01559220644302	1.2773854562522455	38.87683181459999	ABplpppp	0	0	0	0		0	0	0	0	0
3	1	3	3	-1	163.3132959629789	0.44947498119984775	14.056509642364444	42.39442314	MSppp	0	0	0	0		0	0	0	0	0
2	1	2	2	-1	102.15636030027952	-80.85732597068734	-7.4766505945530755	40.8705154974	ABarpppp	0	0	0	0		0	0	0	0	0
50	1	50	50	-1	-41.1089219041553	122.98293036026926	9.264446130492287	42.39442314	MSapa	0	0	0	0		0	0	0	0	0
61	1	61	61	-1	-200.4278674845227	86.86670544463858	6.853779322848781	40.8705154974	ABalpapa	0	0	0	0		0	0	0	0	0
22	1	22	22	-1	81.42916976333542	-135.2684385414382	-1.6479987131035931	38.87683181459999	ABpraapp	0	0	0	0		0	0	0	0	0
53	1	53	53	-1	97.3526696015425	16.372023786551395	-14.21553375143109	42.39442314	Caaa	0	0	0	0		0	0	0	0	0
12	1	12	12	-1	17.12297595326951	-101.3078217501084	10.016277267642987	40.8705154974	ABarappp	0	0	0	0		0	0	0	0	0
108	1	108	108	-1	67.489835219156	14.872161162247718	13.557467418191242	36.883148131800006	MSpapa	0	0	0	0		0	0	0	0	0
17	1	17	17	-1	-138.9882710952713	-15.607932525046106	2.443499385816221	40.8705154974	ABalaapp	0	0	0	0		0	0	0	0	0
10	1	10	10	-1	83.45045677644012	99.41685944976898	-8.231566391909938	38.87683181459999	ABplappp	0	0	0	0		0	0	0	0	0
49	1	49	49	-1	-146.07371676486582	45.07535161298822	13.245901255658966	36.883148131800006	MSaaap	0	0	0	0		0	0	0	0	0
42	1	42	42	-1	40.62017917960496	138.57322702468107	-10.111809785368797	38.87683181459999	ABplppap	0	0	0	0		0	0	0	0	0
16	1	16	16	-1	-76.74579013746855	90.87842461478775	-10.331364049689823	38.87683181459999	ABplaapp	0	0	0	0		0	0	0	0	0
63	1	63	63	-1	-106.99114532849653	108.09121079332773	-0.9520991612427816	40.8705154974	ABalpppa	0	0	0	0		0	0	0	0	0
11	1	11	11	-1	230.91055913923574	-62.71132076830122	-3.10636526738242	38.87683181459999	ABprappp	0	0	0	0		0	0	0	0	0
58	1	58	58	-1	18.178008985076325	104.03334674176412	-10.493877626634523	38.87683181459999	ABplappa	0	0	0	0		0	0	0	0	0
13	1	13	13	-1	80.35638366750207	131.32439513493298	10.241763256772542	42.39442314	MSapp	0	0	0	0		0	0	0	0	0
85	1	85	85	-1	-205.42277826885618	115.27445729845003	-6.981274277731172	40.8705154974	ABalppaa	0	0	0	0		0	0	0	0	0
68	1	68	68	-1	262.8462176614112	-37.843448018961304	7.048429626392865	38.87683181459999	ABprpppa	0	0	0	0		0	0	0	0	0
62	1	62	62	-1	-204.25923734029527	8.49370763045065	-13.398617829887135	38.87683181459999	ABplaaaa	0	0	0	0		0	0	0	0	0
35	1	35	35	-1	131.18525703672486	-129.2508110652318	-9.829650524347707	38.87683181459999	ABprapap	0	0	0	0		0	0	0	0	0
52	1	52	52	-1	189.3840705519202	-50.40997829686973	-15.910589653336626	42.39442314	Cpaa	0	0	0	0		0	0	0	0	0
57	1	57	57	-1	-139.51067923683485	84.3077915029007	-12.69466730345942	38.87683181459999	ABplaapa	0	0	0	0		0	0	0	0	0
30	1	30	30	-1	-52.625097522921564	-151.60556875540675	-5.902549010360173	38.87683181459999	ABpraaap	0	0	0	0		0	0	0	0	0
82	1	82	82	-1	-45.19011722922093	-86.36683772630617	-13.603443464058572	40.8705154974	ABarppaa	0	0	0	0		0	0	0	0	0
48	1	48	48	113	-52.463798282539024	-34.50231528804681	10.7070841814982	42.39442314	MSpaa	0	0	0	0		0	0	0	0	0
19	1	19	19	-1	-146.70236297499648	103.8263755860339	9.019411067613074	40.8705154974	ABalpapp	0	0	0	0		0	0	0	0	0
47	1	47	47	-1	177.26834376284134	129.05205480405917	4.337631479843787	48.729222	Da	0	0	0	0		0	0	0	0	0
31	1	31	31	-1	-182.99022855840607	-36.066915650828214	-10.545575268923674	40.8705154974	ABalapap	0	0	0	0		0	0	0	0	0
87	1	87	87	114	142.1213049566904	87.305988399527	16.243557875779594	48.729222	Z2	0	0	0	0		0	0	0	0	0
64	1	64	64	-1	-19.57779857048474	-113.22794602554326	13.404898789841164	40.8705154974	ABarappa	0	0	0	0		0	0	0	0	0
56	1	56	56	-1	24.017633631207886	-149.8446353826739	0.10476388318487187	38.87683181459999	ABpraapa	0	0	0	0		0	0	0	0	0
29	1	29	29	-1	-8.495100207705203	34.110120356595786	-13.910257051677398	38.87683181459999	ABplapap	0	0	0	0		0	0	0	0	0
66	1	66	66	-1	196.66726737663015	-106.01831470472476	-3.434027178098061	38.87683181459999	ABprappa	0	0	0	0		0	0	0	0	0
40	1	40	40	-1	-237.18703163365475	-27.560870992007956	-1.18243078710494	40.8705154974	ABalaaap	0	0	0	0		0	0	0	0	0
8	1	8	8	-1	284.75927934487333	58.26799402840464	-4.503395127436997	42.39442314	Cppp	0	0	0	0		0	0	0	0	0
59	1	59	59	-1	-95.63743098934653	-155.2928304324828	0.4703906210751252	38.87683181459999	ABpraaaa	0	0	0	0		0	0	0	0	0
81	1	81	81	-1	-252.598017061386	0.7128839600962528	4.294729984144411	40.8705154974	ABalaaaa	0	0	0	0		0	0	0	0	0
73	1	73	73	-1	-250.49497519678425	30.559550953631145	1.049191688413912	40.8705154974	ABalpaaa	0	0	0	0		0	0	0	0	0
34	1	34	34	-1	-227.64065383737346	47.0533446653592	-3.8101318001823974	40.8705154974	ABalpaap	0	0	0	0		0	0	0	0	0
46	1	46	46	-1	122.65867024608276	73.80472143352611	-3.8930391738860965	48.729222	Epl	0	0	0	0		0	0	0	0	0
69	1	69	69	-1	-141.6071229838897	-26.318559231777936	14.268632973589751	40.8705154974	ABaraapa	0	0	0	0		0	0	0	0	0
71	1	71	71	-1	-11.706235140853144	157.11010099881105	2.4111790282312042	38.87683181459999	ABplpapa	0	0	0	0		0	0	0	0	0
