# Supplementary material for: An Observation-Driven Agent-Based Modeling and Analysis Framework for C. elegans Embryogenesis
Source: PLoS One. 2016 Nov 16;11(11):e0166551. doi: 10.1371/journal.pone.0166551 (PMC5113041; doi:10.1371/journal.pone.0166551)
Supplement: S1 Dataset — The data obtained from our NetLogo code, including the index, name, diameter, position, and mother-daughter relationship of each cell. (ZIP) [file pone.0166551.s005.zip › S1_dataset/outputNucleiTest/t107-nuclei.txt]

51	1	51	51	-1	85.69965918886017	-76.17691224729072	12.246991055077926	42.39442314	MSppa	0	0	0	0		0	0	0	0	0
48	1	48	48	-1	-49.62109261434797	-33.41516010530848	10.717916554795142	36.883148131800006	MSpaap	0	0	0	0		0	0	0	0	0
20	1	20	20	-1	43.686036884567365	151.74225347954734	4.586516594219722	38.87683181459999	ABplpapp	0	0	0	0		0	0	0	0	0
39	1	39	39	-1	-179.14516399109468	-86.81555732386195	7.633375050614497	40.8705154974	ABaraaap	0	0	0	0		0	0	0	0	0
67	1	67	67	-1	-225.26573063080335	-35.400602651719716	-7.913479277226695	40.8705154974	ABalapaa	0	0	0	0		0	0	0	0	0
12	1	12	12	-1	16.28761711619418	-102.66096287185185	9.739442326995356	40.8705154974	ABarappp	0	0	0	0		0	0	0	0	0
25	1	25	25	-1	81.12061611727354	21.890889303853072	13.568484149623519	36.883148131800006	MSpapp	0	0	0	0		0	0	0	0	0
54	1	54	54	-1	285.32699722143474	13.028694439362384	-1.8675360576832778	42.39442314	Cppa	0	0	0	0		0	0	0	0	0
15	1	15	15	-1	228.61858697939616	99.42387463218225	-8.615085939932818	42.39442314	Capp	0	0	0	0		0	0	0	0	0
82	1	82	82	-1	-43.81680334920356	-82.35778638147526	-13.674368563184714	40.8705154974	ABarppaa	0	0	0	0		0	0	0	0	0
8	1	8	8	-1	284.3833327324001	56.69661146724466	-4.1859116225156106	42.39442314	Cppp	0	0	0	0		0	0	0	0	0
6	1	6	6	-1	149.1749307850361	144.56722006361213	1.800359395234773	38.87683181459999	ABplpppp	0	0	0	0		0	0	0	0	0
71	1	71	71	-1	-15.830467720267249	156.51099304467266	2.7794338236806344	38.87683181459999	ABplpapa	0	0	0	0		0	0	0	0	0
105	1	105	105	-1	-167.51687297183648	38.22905502085633	12.468145336724385	36.883148131800006	MSaaaa	0	0	0	0		0	0	0	0	0
47	1	47	47	-1	175.1431448107778	130.02600776266075	4.465189646007741	48.729222	Da	0	0	0	0		0	0	0	0	0
13	1	13	13	-1	82.65720385926629	130.6781717964515	10.320728776316829	42.39442314	MSapp	0	0	0	0		0	0	0	0	0
33	1	33	33	-1	-84.87006355458365	-103.7641778490809	11.704469494107517	40.8705154974	ABarapap	0	0	0	0		0	0	0	0	0
1	1	1	1	-1	259.8712999163859	-7.759419014616921	9.511059855137349	38.87683181459999	ABprpppp	0	0	0	0		0	0	0	0	0
31	1	31	31	-1	-180.63818513159853	-33.68308279246796	-10.827941663150504	40.8705154974	ABalapap	0	0	0	0		0	0	0	0	0
77	1	77	77	-1	-223.33396581736216	-49.760833119563316	10.964656256100767	40.8705154974	ABaraaaa	0	0	0	0		0	0	0	0	0
57	1	57	57	-1	-140.4790005632876	85.16685759807059	-12.782509873383136	38.87683181459999	ABplaapa	0	0	0	0		0	0	0	0	0
27	1	27	27	-1	249.92368842352363	10.83011456852609	-12.88365006135836	42.39442314	Cpap	0	0	0	0		0	0	0	0	0
43	1	43	43	-1	-114.67398468343889	-94.49452220466526	-10.202670665257918	40.8705154974	ABarpaap	0	0	0	0		0	0	0	0	0
16	1	16	16	-1	-75.31493496153185	92.1750220920653	-10.317948190715816	38.87683181459999	ABplaapp	0	0	0	0		0	0	0	0	0
50	1	50	50	-1	-42.35970701905973	121.92496948299564	9.394827730542984	42.39442314	MSapa	0	0	0	0		0	0	0	0	0
64	1	64	64	-1	-21.446046926195955	-114.40885961838985	13.31237526922108	40.8705154974	ABarappa	0	0	0	0		0	0	0	0	0
2	1	2	2	-1	104.15591281495617	-78.99299313212649	-7.663052456285388	40.8705154974	ABarpppp	0	0	0	0		0	0	0	0	0
19	1	19	19	-1	-146.95373767415776	101.6069394374904	9.346402725465751	40.8705154974	ABalpapp	0	0	0	0		0	0	0	0	0
35	1	35	35	-1	133.6130523417138	-127.56271180719553	-10.151141052414504	38.87683181459999	ABprapap	0	0	0	0		0	0	0	0	0
49	1	49	49	-1	-144.23737730314147	43.8969149838844	12.982759490059887	36.883148131800006	MSaaap	0	0	0	0		0	0	0	0	0
69	1	69	69	-1	-144.65767455314096	-26.24021318077148	14.199459515970158	40.8705154974	ABaraapa	0	0	0	0		0	0	0	0	0
76	1	76	76	-1	-110.95355477263134	145.75520827617945	-8.244212931228573	38.87683181459999	ABplpaaa	0	0	0	0		0	0	0	0	0
62	1	62	62	-1	-203.99977959808194	10.993081029682742	-13.396416086968356	38.87683181459999	ABplaaaa	0	0	0	0		0	0	0	0	0
83	1	83	83	-1	114.26957123140302	158.05559485439113	-2.0308633608234956	38.87683181459999	ABplpppa	0	0	0	0		0	0	0	0	0
53	1	53	53	-1	100.06841905471899	18.455775272961127	-14.200567536201223	42.39442314	Caaa	0	0	0	0		0	0	0	0	0
14	1	14	14	-1	28.960065772622574	-50.61246767042043	-2.989850300651708	48.729222	Ear	0	0	0	0		0	0	0	0	0
21	1	21	21	-1	-90.44540770102506	-21.903733003315885	14.85358830895995	40.8705154974	ABaraapp	0	0	0	0		0	0	0	0	0
42	1	42	42	-1	41.782871489128304	138.96172552827923	-9.725030275331909	38.87683181459999	ABplppap	0	0	0	0		0	0	0	0	0
24	1	24	24	-1	194.37528356610397	-71.10734129450668	12.68091004653515	38.87683181459999	ABprpapp	0	0	0	0		0	0	0	0	0
44	1	44	44	-1	1.8804038886916394	-66.07313074641237	-13.663099653456976	40.8705154974	ABarppap	0	0	0	0		0	0	0	0	0
22	1	22	22	-1	81.82378826023835	-135.34458708474978	-2.1326897752126253	38.87683181459999	ABpraapp	0	0	0	0		0	0	0	0	0
61	1	61	61	-1	-202.42170216943538	83.88931769136953	7.06541305758507	40.8705154974	ABalpapa	0	0	0	0		0	0	0	0	0
75	1	75	75	-1	71.69991804885024	-161.3352608009197	9.162555619963916	38.87683181459999	ABprpaaa	0	0	0	0		0	0	0	0	0
59	1	59	59	-1	-97.77118927309085	-154.51599461497736	0.40194020943153524	38.87683181459999	ABpraaaa	0	0	0	0		0	0	0	0	0
65	1	65	65	-1	75.21457237099916	-146.08919693192308	-9.076552827659262	38.87683181459999	ABprapaa	0	0	0	0		0	0	0	0	0
28	1	28	28	-1	172.41241444849894	36.193283087803586	-12.47440803959726	42.39442314	Caap	0	0	0	0		0	0	0	0	0
3	1	3	3	-1	165.10367585141717	1.5274715413932862	13.992044194270894	42.39442314	MSppp	0	0	0	0		0	0	0	0	0
52	1	52	52	-1	189.87573463149184	-49.50022491700146	-15.931732304402713	42.39442314	Cpaa	0	0	0	0		0	0	0	0	0
5	1	5	5	-1	-64.67378680605773	105.38065053190488	-0.23724348229553432	40.8705154974	ABalpppp	0	0	0	0		0	0	0	0	0
73	1	73	73	-1	-250.5743868336374	29.48257351329488	1.356783620025019	40.8705154974	ABalpaaa	0	0	0	0		0	0	0	0	0
74	1	74	74	-1	-145.04195754157868	-14.985946570395534	-3.277483559816246	40.8705154974	ABalappa	0	0	0	0		0	0	0	0	0
78	1	78	78	-1	-140.4644799380097	-99.83123714818453	12.386726624159897	40.8705154974	ABarapaa	0	0	0	0		0	0	0	0	0
56	1	56	56	-1	21.645940913829097	-150.0229016270846	-0.42796976601956144	38.87683181459999	ABpraapa	0	0	0	0		0	0	0	0	0
84	1	84	84	-1	1.9543212131545793	145.28838995441316	-9.135387370941002	38.87683181459999	ABplppaa	0	0	0	0		0	0	0	0	0
63	1	63	63	-1	-110.2456224065949	106.27216897560712	-1.0813984966152865	40.8705154974	ABalpppa	0	0	0	0		0	0	0	0	0
10	1	10	10	-1	88.54461805998041	101.3966139140104	-7.99754109388667	38.87683181459999	ABplappp	0	0	0	0		0	0	0	0	0
11	1	11	11	-1	232.31392166170616	-62.543543736321276	-3.058058111568377	38.87683181459999	ABprappp	0	0	0	0		0	0	0	0	0
17	1	17	17	-1	-137.91576211073934	-19.899220039460396	2.0411335393874	40.8705154974	ABalaapp	0	0	0	0		0	0	0	0	0
7	1	7	7	-1	176.86825216782594	-36.278883642967585	1.1672263189208612	48.729222	Epr	0	0	0	0		0	0	0	0	0
9	1	9	9	-1	-83.14450184900392	-14.328483964847734	-3.6610399567015754	40.8705154974	ABalappp	0	0	0	0		0	0	0	0	0
45	1	45	45	-1	7.298286701414247	62.92888451385882	-0.44626314958438545	48.729222	Eal	0	0	0	0		0	0	0	0	0
37	1	37	37	-1	-170.07607168983523	117.82384275976729	-3.8082369747245273	40.8705154974	ABalppap	0	0	0	0		0	0	0	0	0
87	1	87	87	115	142.9010012936089	86.48185385631675	16.14510321193047	48.729222	Z2	0	0	0	0		0	0	0	0	0
108	1	108	108	-1	55.63698226427118	8.768919299982192	13.547887651728395	36.883148131800006	MSpapa	0	0	0	0		0	0	0	0	0
66	1	66	66	-1	195.98014475573265	-107.71890713761489	-3.4981437484275246	38.87683181459999	ABprappa	0	0	0	0		0	0	0	0	0
68	1	68	68	-1	261.49620609474107	-41.567641820741876	7.044166104855619	38.87683181459999	ABprpppa	0	0	0	0		0	0	0	0	0
34	1	34	34	-1	-227.15916469424585	46.84924067397942	-3.65411519452923	40.8705154974	ABalpaap	0	0	0	0		0	0	0	0	0
86	1	86	86	-1	65.6451181991666	-93.37978503472436	-7.953908536456181	40.8705154974	ABarpppa	0	0	0	0		0	0	0	0	0
40	1	40	40	-1	-236.0329929326288	-29.151983681363067	-1.4818551180790485	40.8705154974	ABalaaap	0	0	0	0		0	0	0	0	0
36	1	36	36	-1	235.06110206482728	-100.66149267145744	3.0053928994224544	38.87683181459999	ABprppap	0	0	0	0		0	0	0	0	0
23	1	23	23	-1	-28.732323407224243	-68.47524732023479	-2.8780246359810526	40.8705154974	ABarpapp	0	0	0	0		0	0	0	0	0
88	1	88	88	-1	203.6449064008237	-126.37759271153192	6.005308128536948	38.87683181459999	ABprppaa	0	0	0	0		0	0	0	0	0
58	1	58	58	-1	20.472634537048922	106.69316761608799	-10.34804461780037	38.87683181459999	ABplappa	0	0	0	0		0	0	0	0	0
32	1	32	32	-1	-147.4031921780053	5.261527008820608	-15.072981925527614	38.87683181459999	ABplaaap	0	0	0	0		0	0	0	0	0
80	1	80	80	-1	-167.81380804567834	-100.77519774664916	-6.132022978255465	40.8705154974	ABarpaaa	0	0	0	0		0	0	0	0	0
113	1	113	113	-1	-58.01738711939769	-37.160509295703775	10.696486914645684	36.883148131800006	MSpaaa	0	0	0	0		0	0	0	0	0
55	1	55	55	-1	-77.75088873845179	27.283009734959613	-16.286736431577808	38.87683181459999	ABplapaa	0	0	0	0		0	0	0	0	0
81	1	81	81	-1	-252.31159571280216	0.6504346437781088	4.1625360644455505	40.8705154974	ABalaaaa	0	0	0	0		0	0	0	0	0
85	1	85	85	-1	-205.59266844561375	115.03551147835799	-6.596026965170853	40.8705154974	ABalppaa	0	0	0	0		0	0	0	0	0
29	1	29	29	-1	-3.0946155641612827	38.52561154973328	-13.908518227737325	38.87683181459999	ABplapap	0	0	0	0		0	0	0	0	0
30	1	30	30	-1	-53.06934600466477	-151.2093474780612	-6.150710491427838	38.87683181459999	ABpraaap	0	0	0	0		0	0	0	0	0
18	1	18	18	-1	242.37209438981745	23.45056600106188	12.46826203414124	48.729222	Dp	0	0	0	0		0	0	0	0	0
112	1	112	112	-1	-17.967550934380295	67.79091776846471	13.238545482261145	36.883148131800006	MSaapa	0	0	0	0		0	0	0	0	0
46	1	46	46	-1	121.06182204401584	75.15790194536748	-3.8206948019450455	48.729222	Epl	0	0	0	0		0	0	0	0	0
70	1	70	70	-1	-176.7199639490177	-6.412385696465211	5.675332246139789	40.8705154974	ABalaapa	0	0	0	0		0	0	0	0	0
4	1	4	4	116	95.2235524069958	101.5739185558469	15.073976349167689	48.729222	Z3	0	0	0	0		0	0	0	0	0
26	1	26	26	-1	-6.041691284062136	70.28166849152373	13.321507063306637	36.883148131800006	MSaapp	0	0	0	0		0	0	0	0	0
41	1	41	41	-1	115.78258146580345	-154.48496937879185	6.093520440531967	38.87683181459999	ABprpaap	0	0	0	0		0	0	0	0	0
60	1	60	60	-1	183.18039120869773	99.40255127207955	-8.506368263122749	42.39442314	Capa	0	0	0	0		0	0	0	0	0
72	1	72	72	-1	152.65438415154674	-99.69551570290116	12.74859594139658	38.87683181459999	ABprpapa	0	0	0	0		0	0	0	0	0
79	1	79	79	-1	-75.17757760988992	-74.7680114641486	-1.2211674190481223	40.8705154974	ABarpapa	0	0	0	0		0	0	0	0	0
38	1	38	38	-1	-69.9909911447509	146.09963377733052	-10.63519717721281	38.87683181459999	ABplpaap	0	0	0	0		0	0	0	0	0
