# Supplementary material for: An Observation-Driven Agent-Based Modeling and Analysis Framework for C. elegans Embryogenesis
Source: PLoS One. 2016 Nov 16;11(11):e0166551. doi: 10.1371/journal.pone.0166551 (PMC5113041; doi:10.1371/journal.pone.0166551)
Supplement: S1 Dataset — The data obtained from our NetLogo code, including the index, name, diameter, position, and mother-daughter relationship of each cell. (ZIP) [file pone.0166551.s005.zip › S1_dataset/outputNucleiTest/t108-nuclei.txt]

49	1	49	49	-1	-142.4010378414171	42.71847835478058	12.71961772446081	36.883148131800006	MSaaap	0	0	0	0		0	0	0	0	0
15	1	15	15	-1	230.11716048744495	99.3801547754916	-8.163618173268642	42.39442314	Capp	0	0	0	0		0	0	0	0	0
40	1	40	40	-1	-234.87895423160282	-30.743096370718174	-1.781279449053157	40.8705154974	ABalaaap	0	0	0	0		0	0	0	0	0
9	1	9	9	-1	-82.43189903419088	-15.380563722219023	-3.8772172840866257	40.8705154974	ABalappp	0	0	0	0		0	0	0	0	0
76	1	76	76	-1	-113.21395171748301	145.71655392265177	-7.706410095518483	38.87683181459999	ABplpaaa	0	0	0	0		0	0	0	0	0
48	1	48	48	-1	-47.60630274201133	-32.500997870177045	10.671297728941541	36.883148131800006	MSpaap	0	0	0	0		0	0	0	0	0
41	1	41	41	-1	112.88457974839923	-155.04823283145873	5.780158572667472	38.87683181459999	ABprpaap	0	0	0	0		0	0	0	0	0
26	1	26	26	-1	-2.1988236486541335	70.71079330335431	13.361657852171334	36.883148131800006	MSaapp	0	0	0	0		0	0	0	0	0
77	1	77	77	-1	-224.02748017176165	-48.59752130740565	10.912526652296132	40.8705154974	ABaraaaa	0	0	0	0		0	0	0	0	0
21	1	21	21	-1	-90.51032261751094	-21.844854919760877	14.885541816351953	40.8705154974	ABaraapp	0	0	0	0		0	0	0	0	0
86	1	86	86	-1	65.20074579230128	-92.04281070159986	-8.27695614403296	40.8705154974	ABarpppa	0	0	0	0		0	0	0	0	0
78	1	78	78	-1	-140.6884059187059	-98.59503385775197	12.534913948985416	40.8705154974	ABarapaa	0	0	0	0		0	0	0	0	0
23	1	23	23	-1	-28.014240997640936	-69.58231946061677	-3.4427275855186403	40.8705154974	ABarpapp	0	0	0	0		0	0	0	0	0
61	1	61	61	-1	-204.41553685434803	80.91192993810047	7.277046792321361	40.8705154974	ABalpapa	0	0	0	0		0	0	0	0	0
84	1	84	84	-1	1.30319996503872	146.28350966625317	-8.623050564386585	38.87683181459999	ABplppaa	0	0	0	0		0	0	0	0	0
37	1	37	37	-1	-169.35902682722104	117.31359651133147	-3.21160574338745	40.8705154974	ABalppap	0	0	0	0		0	0	0	0	0
113	1	113	113	-1	-62.74742297458396	-39.23850330867009	10.579572669875441	36.883148131800006	MSpaaa	0	0	0	0		0	0	0	0	0
16	1	16	16	-1	-73.88407978559515	93.47161956934237	-10.30453233174181	38.87683181459999	ABplaapp	0	0	0	0		0	0	0	0	0
36	1	36	36	-1	232.709214071305	-100.88475086967392	3.032335333822294	38.87683181459999	ABprppap	0	0	0	0		0	0	0	0	0
71	1	71	71	-1	-19.954700299681353	155.91188509053424	3.1476886191300646	38.87683181459999	ABplpapa	0	0	0	0		0	0	0	0	0
1	1	1	1	-1	258.30811734171255	-10.068859216545425	9.726906360371324	38.87683181459999	ABprpppp	0	0	0	0		0	0	0	0	0
5	1	5	5	-1	-65.85837026326278	103.38178099866667	-0.3678724641290439	40.8705154974	ABalpppp	0	0	0	0		0	0	0	0	0
6	1	6	6	-1	149.17861013162658	144.11884792078123	2.3233333342173	38.87683181459999	ABplpppp	0	0	0	0		0	0	0	0	0
43	1	43	43	-1	-112.47251232355949	-91.745561272069	-10.5130310766048	40.8705154974	ABarpaap	0	0	0	0		0	0	0	0	0
67	1	67	67	-1	-224.68819162609665	-33.12037037143105	-8.109111449055215	40.8705154974	ABalapaa	0	0	0	0		0	0	0	0	0
74	1	74	74	-1	-147.27623956148295	-15.795187635783881	-3.5925868499609024	40.8705154974	ABalappa	0	0	0	0		0	0	0	0	0
47	1	47	47	-1	173.0179458587143	130.9999607212623	4.592747812171695	48.729222	Da	0	0	0	0		0	0	0	0	0
88	1	88	88	-1	199.43576413759376	-127.64984939059273	6.114605551429336	38.87683181459999	ABprppaa	0	0	0	0		0	0	0	0	0
53	1	53	53	-1	102.78416850789547	20.53952675937086	-14.185601320971355	42.39442314	Caaa	0	0	0	0		0	0	0	0	0
68	1	68	68	-1	260.14619452807096	-45.29183562252244	7.039902583318373	38.87683181459999	ABprpppa	0	0	0	0		0	0	0	0	0
32	1	32	32	-1	-144.64189484403673	7.658362364147654	-15.120679949740175	38.87683181459999	ABplaaap	0	0	0	0		0	0	0	0	0
20	1	20	20	-1	42.254345998076424	150.9186189005169	5.029670049264925	38.87683181459999	ABplpapp	0	0	0	0		0	0	0	0	0
38	1	38	38	-1	-70.90106415043647	146.55573462621663	-10.310533545864404	38.87683181459999	ABplpaap	0	0	0	0		0	0	0	0	0
39	1	39	39	-1	-177.88308365065558	-87.57528589807463	7.5928470615790005	40.8705154974	ABaraaap	0	0	0	0		0	0	0	0	0
42	1	42	42	-1	42.94556379865165	139.3502240318774	-9.338250765295022	38.87683181459999	ABplppap	0	0	0	0		0	0	0	0	0
2	1	2	2	-1	106.15546532963282	-77.12866029356563	-7.8494543180177	40.8705154974	ABarpppp	0	0	0	0		0	0	0	0	0
33	1	33	33	-1	-83.10548980707104	-102.9928193842122	11.817366909188754	40.8705154974	ABarapap	0	0	0	0		0	0	0	0	0
57	1	57	57	-1	-141.44732188974038	86.0259236932405	-12.870352443306851	38.87683181459999	ABplaapa	0	0	0	0		0	0	0	0	0
79	1	79	79	-1	-76.94959272486284	-75.84962563466935	-1.7530286382615698	40.8705154974	ABarpapa	0	0	0	0		0	0	0	0	0
51	1	51	51	-1	85.01657118721532	-77.16957398395928	12.124956732459456	42.39442314	MSppa	0	0	0	0		0	0	0	0	0
30	1	30	30	-1	-53.51359448640798	-150.81312620071566	-6.3988719724955025	38.87683181459999	ABpraaap	0	0	0	0		0	0	0	0	0
8	1	8	8	-1	284.00738611992693	55.125228906084686	-3.868428117594215	42.39442314	Cppp	0	0	0	0		0	0	0	0	0
45	1	45	45	-1	6.994506343165534	62.42072926998483	-0.552954057029259	48.729222	Eal	0	0	0	0		0	0	0	0	0
54	1	54	54	-1	284.5361680967781	11.300602062151134	-1.3447838350270676	42.39442314	Cppa	0	0	0	0		0	0	0	0	0
11	1	11	11	-1	233.71728418417655	-62.37576670434133	-3.0097509557543343	38.87683181459999	ABprappp	0	0	0	0		0	0	0	0	0
46	1	46	46	-1	119.4649738419489	76.51108245720884	-3.748350430003994	48.729222	Epl	0	0	0	0		0	0	0	0	0
65	1	65	65	-1	74.35984651850426	-144.89096734588236	-9.429181924283762	38.87683181459999	ABprapaa	0	0	0	0		0	0	0	0	0
12	1	12	12	-1	15.452258279118853	-104.01410399359528	9.462607386347724	40.8705154974	ABarappp	0	0	0	0		0	0	0	0	0
64	1	64	64	-1	-23.314295281907167	-115.58977321123645	13.219851748600995	40.8705154974	ABarappa	0	0	0	0		0	0	0	0	0
7	1	7	7	-1	176.66242764200942	-37.23838137667654	1.290406376650257	48.729222	Epr	0	0	0	0		0	0	0	0	0
34	1	34	34	-1	-226.67767555111826	46.645136682599656	-3.4980985888760627	40.8705154974	ABalpaap	0	0	0	0		0	0	0	0	0
18	1	18	18	-1	241.97200873205105	21.749998169524	12.702993393785318	48.729222	Dp	0	0	0	0		0	0	0	0	0
56	1	56	56	-1	19.274248196450372	-150.2011678714953	-0.9607034152239967	38.87683181459999	ABpraapa	0	0	0	0		0	0	0	0	0
63	1	63	63	-1	-113.50009948469328	104.45312715788648	-1.2106978319877895	40.8705154974	ABalpppa	0	0	0	0		0	0	0	0	0
58	1	58	58	-1	22.767260089021523	109.35298849041186	-10.202211608966218	38.87683181459999	ABplappa	0	0	0	0		0	0	0	0	0
28	1	28	28	-1	177.24050705357382	38.35299784008199	-12.429122004818593	42.39442314	Caap	0	0	0	0		0	0	0	0	0
85	1	85	85	-1	-205.76255862237133	114.79656565826593	-6.210779652610532	40.8705154974	ABalppaa	0	0	0	0		0	0	0	0	0
112	1	112	112	-1	-24.39906471156365	66.25256876788848	13.191960274818252	36.883148131800006	MSaapa	0	0	0	0		0	0	0	0	0
83	1	83	83	-1	113.51791242660519	158.50896864046567	-1.6872065155378806	38.87683181459999	ABplpppa	0	0	0	0		0	0	0	0	0
55	1	55	55	-1	-75.14740710456957	31.30838412951925	-16.36788610230233	38.87683181459999	ABplapaa	0	0	0	0		0	0	0	0	0
17	1	17	17	-1	-136.84325312620737	-24.19050755387473	1.6387676929585788	40.8705154974	ABalaapp	0	0	0	0		0	0	0	0	0
108	1	108	108	-1	53.484053732986354	7.116054935528946	13.564742553362107	36.883148131800006	MSpapa	0	0	0	0		0	0	0	0	0
25	1	25	25	-1	82.05573240101599	20.980726135306554	13.595161126860972	36.883148131800006	MSpapp	0	0	0	0		0	0	0	0	0
24	1	24	24	-1	190.76636125917605	-72.72924587658443	12.739411188955968	38.87683181459999	ABprpapp	0	0	0	0		0	0	0	0	0
44	1	44	44	-1	5.3789517051643	-61.51115930354039	-13.666345190063744	40.8705154974	ABarppap	0	0	0	0		0	0	0	0	0
35	1	35	35	-1	136.04084764670273	-125.87461254915927	-10.472631580481298	38.87683181459999	ABprapap	0	0	0	0		0	0	0	0	0
10	1	10	10	-1	93.6387793435207	103.37636837825183	-7.763515795863403	38.87683181459999	ABplappp	0	0	0	0		0	0	0	0	0
31	1	31	31	-1	-178.286141704791	-31.29924993410769	-11.110308057377335	40.8705154974	ABalapap	0	0	0	0		0	0	0	0	0
22	1	22	22	-1	82.21840675714128	-135.42073562806135	-2.6173808373216576	38.87683181459999	ABpraapp	0	0	0	0		0	0	0	0	0
13	1	13	13	-1	84.9580240510305	130.03194845796997	10.399694295861114	42.39442314	MSapp	0	0	0	0		0	0	0	0	0
66	1	66	66	-1	195.29302213483518	-109.41949957050502	-3.5622603187569886	38.87683181459999	ABprappa	0	0	0	0		0	0	0	0	0
3	1	3	3	-1	166.8940557398554	2.605468101586732	13.927578746177344	42.39442314	MSppp	0	0	0	0		0	0	0	0	0
69	1	69	69	-1	-147.70822612239223	-26.161867129765024	14.130286058350567	40.8705154974	ABaraapa	0	0	0	0		0	0	0	0	0
60	1	60	60	-1	183.81619778422115	99.32661285986212	-7.90702674117196	42.39442314	Capa	0	0	0	0		0	0	0	0	0
59	1	59	59	-1	-99.90494755683518	-153.73915879747193	0.33348979778794535	38.87683181459999	ABpraaaa	0	0	0	0		0	0	0	0	0
73	1	73	73	-1	-250.65379847049053	28.405596072958616	1.664375551636126	40.8705154974	ABalpaaa	0	0	0	0		0	0	0	0	0
87	1	87	87	117	143.68069763052742	85.6577193131065	16.046648548081343	48.729222	Z2	0	0	0	0		0	0	0	0	0
19	1	19	19	-1	-147.20511237331903	99.3875032889469	9.673394383318426	40.8705154974	ABalpapp	0	0	0	0		0	0	0	0	0
14	1	14	14	-1	29.28648247322793	-53.386285540485645	-3.142155792294335	48.729222	Ear	0	0	0	0		0	0	0	0	0
27	1	27	27	-1	252.62108771484296	13.30681143944039	-12.772036609005957	42.39442314	Cpap	0	0	0	0		0	0	0	0	0
105	1	105	105	-1	-168.7511584103185	36.178710351223536	12.080743866508795	36.883148131800006	MSaaaa	0	0	0	0		0	0	0	0	0
80	1	80	80	-1	-168.17732393434065	-97.76127270099154	-6.4164993906513725	40.8705154974	ABarpaaa	0	0	0	0		0	0	0	0	0
70	1	70	70	-1	-177.67168543468088	-9.623808924140544	5.506010112426253	40.8705154974	ABalaapa	0	0	0	0		0	0	0	0	0
72	1	72	72	-1	146.85619435215926	-101.92372013575631	12.76590776275419	38.87683181459999	ABprpapa	0	0	0	0		0	0	0	0	0
82	1	82	82	-1	-42.44348946918619	-78.34873503664436	-13.745293662310859	40.8705154974	ABarppaa	0	0	0	0		0	0	0	0	0
29	1	29	29	-1	2.3058690793826324	42.941102742870775	-13.906779403797254	38.87683181459999	ABplapap	0	0	0	0		0	0	0	0	0
62	1	62	62	-1	-203.74032185586861	13.492454428914835	-13.39421434404958	38.87683181459999	ABplaaaa	0	0	0	0		0	0	0	0	0
50	1	50	50	118	-43.61049213396415	120.867008605722	9.525209330593679	42.39442314	MSapa	0	0	0	0		0	0	0	0	0
4	1	4	4	119	94.35295058784278	100.96320794108313	14.969471861060285	48.729222	Z3	0	0	0	0		0	0	0	0	0
52	1	52	52	-1	190.3673987110635	-48.59047153713319	-15.952874955468802	42.39442314	Cpaa	0	0	0	0		0	0	0	0	0
81	1	81	81	-1	-252.02517436421834	0.5879853274599648	4.030342144746691	40.8705154974	ABalaaaa	0	0	0	0		0	0	0	0	0
75	1	75	75	-1	66.70695970182437	-161.63446036543507	8.88286383305937	38.87683181459999	ABprpaaa	0	0	0	0		0	0	0	0	0
