# Supplementary material for: An Observation-Driven Agent-Based Modeling and Analysis Framework for C. elegans Embryogenesis
Source: PLoS One. 2016 Nov 16;11(11):e0166551. doi: 10.1371/journal.pone.0166551 (PMC5113041; doi:10.1371/journal.pone.0166551)
Supplement: S1 Dataset — The data obtained from our NetLogo code, including the index, name, diameter, position, and mother-daughter relationship of each cell. (ZIP) [file pone.0166551.s005.zip › S1_dataset/outputNucleiTest/t109-nuclei.txt]

35	1	35	35	-1	138.46864295169166	-124.18651329112299	-10.794122108548093	38.87683181459999	ABprapap	0	0	0	0		0	0	0	0	0
19	1	19	19	-1	-147.45648707248031	97.16806714040341	10.000386041171103	40.8705154974	ABalpapp	0	0	0	0		0	0	0	0	0
73	1	73	73	-1	-250.73321010734367	27.32861863262235	1.971967483247233	40.8705154974	ABalpaaa	0	0	0	0		0	0	0	0	0
14	1	14	14	-1	29.612899173833288	-56.16010341055085	-3.2944612839369616	48.729222	Ear	0	0	0	0		0	0	0	0	0
10	1	10	10	-1	98.73294062706098	105.35612284249325	-7.529490497840135	38.87683181459999	ABplappp	0	0	0	0		0	0	0	0	0
81	1	81	81	-1	-251.7387530156345	0.5255360111418209	3.898148225047832	40.8705154974	ABalaaaa	0	0	0	0		0	0	0	0	0
84	1	84	84	-1	0.6520787169228534	147.2786293780932	-8.110713757832166	38.87683181459999	ABplppaa	0	0	0	0		0	0	0	0	0
20	1	20	20	-1	40.822655111585476	150.09498432148644	5.472823504310128	38.87683181459999	ABplpapp	0	0	0	0		0	0	0	0	0
7	1	7	7	-1	176.45660311619287	-38.19787911038549	1.4135864343796527	48.729222	Epr	0	0	0	0		0	0	0	0	0
52	1	52	52	-1	190.85906279063514	-47.68071815726492	-15.97401760653489	42.39442314	Cpaa	0	0	0	0		0	0	0	0	0
58	1	58	58	-1	25.061885640994266	112.01280936473573	-10.056378600132065	38.87683181459999	ABplappa	0	0	0	0		0	0	0	0	0
112	1	112	112	-1	-24.612230602604726	65.62272292305418	13.184943182162426	36.883148131800006	MSaapa	0	0	0	0		0	0	0	0	0
67	1	67	67	-1	-224.11065262138996	-30.84013809114239	-8.304743620883729	40.8705154974	ABalapaa	0	0	0	0		0	0	0	0	0
83	1	83	83	-1	112.76625362180737	158.9623424265402	-1.3435496702522676	38.87683181459999	ABplpppa	0	0	0	0		0	0	0	0	0
108	1	108	108	-1	52.02397694624438	5.781074678062292	13.583485645574145	36.883148131800006	MSpapa	0	0	0	0		0	0	0	0	0
53	1	53	53	-1	105.49991796107196	22.623278245780593	-14.170635105741486	42.39442314	Caaa	0	0	0	0		0	0	0	0	0
77	1	77	77	-1	-224.72099452616112	-47.43420949524798	10.860397048491498	40.8705154974	ABaraaaa	0	0	0	0		0	0	0	0	0
26	1	26	26	-1	-0.21090846268465613	70.00556716039884	13.415740953929104	36.883148131800006	MSaapp	0	0	0	0		0	0	0	0	0
4	1	4	4	120	93.48234876868979	100.35249732631934	14.864967372952881	48.729222	Z3	0	0	0	0		0	0	0	0	0
105	1	105	105	-1	-169.98544384880054	34.12836568159075	11.693342396293204	36.883148131800006	MSaaaa	0	0	0	0		0	0	0	0	0
42	1	42	42	-1	44.108256108174984	139.73872253547552	-8.951471255258136	38.87683181459999	ABplppap	0	0	0	0		0	0	0	0	0
68	1	68	68	-1	258.79618296140086	-49.01602942430326	7.035639061781126	38.87683181459999	ABprpppa	0	0	0	0		0	0	0	0	0
78	1	78	78	-1	-140.91233189940215	-97.35883056731943	12.683101273810935	40.8705154974	ABarapaa	0	0	0	0		0	0	0	0	0
54	1	54	54	-1	283.74533897212154	9.572509684939813	-0.8220316123708572	42.39442314	Cppa	0	0	0	0		0	0	0	0	0
79	1	79	79	-1	-78.72160783983576	-76.93123980519009	-2.2848898574750174	40.8705154974	ABarpapa	0	0	0	0		0	0	0	0	0
2	1	2	2	-1	108.15501784430948	-75.26432745500477	-8.035856179749985	40.8705154974	ABarpppp	0	0	0	0		0	0	0	0	0
45	1	45	45	-1	6.6907259849168215	61.91257402611085	-0.6596449644741341	48.729222	Eal	0	0	0	0		0	0	0	0	0
43	1	43	43	-1	-110.27103996368008	-88.99660033947275	-10.823391487951685	40.8705154974	ABarpaap	0	0	0	0		0	0	0	0	0
34	1	34	34	-1	-226.19618640799067	46.44103269121989	-3.3420819832228954	40.8705154974	ABalpaap	0	0	0	0		0	0	0	0	0
13	1	13	13	121	87.25884424279474	129.38572511948846	10.478659815405399	42.39442314	MSapp	0	0	0	0		0	0	0	0	0
29	1	29	29	-1	7.706353722926552	47.35659393600827	-13.905040579857182	38.87683181459999	ABplapap	0	0	0	0		0	0	0	0	0
75	1	75	75	-1	61.71400135479852	-161.9336599299504	8.603172046154823	38.87683181459999	ABprpaaa	0	0	0	0		0	0	0	0	0
86	1	86	86	-1	64.75637338543595	-90.70583636847536	-8.600003751609739	40.8705154974	ABarpppa	0	0	0	0		0	0	0	0	0
82	1	82	82	-1	-41.07017558916882	-74.33968369181345	-13.816218761437002	40.8705154974	ABarppaa	0	0	0	0		0	0	0	0	0
32	1	32	32	-1	-141.88059751006816	10.0551977194747	-15.168377973952737	38.87683181459999	ABplaaap	0	0	0	0		0	0	0	0	0
60	1	60	60	-1	184.45200435974454	99.2506744476447	-7.307685219221171	42.39442314	Capa	0	0	0	0		0	0	0	0	0
6	1	6	6	-1	149.18228947821706	143.67047577795032	2.846307273199827	38.87683181459999	ABplpppp	0	0	0	0		0	0	0	0	0
71	1	71	71	-1	-24.07893287909546	155.31277713639585	3.5159434145794948	38.87683181459999	ABplpapa	0	0	0	0		0	0	0	0	0
23	1	23	23	-1	-27.29615858805763	-70.68939160099875	-4.00743053505623	40.8705154974	ABarpapp	0	0	0	0		0	0	0	0	0
118	1	118	118	-1	-48.929210968938506	119.30510587343416	9.613183001524716	36.883148131800006	MSapaa	0	0	0	0		0	0	0	0	0
72	1	72	72	-1	141.0580045527718	-104.15192456861146	12.783219584111801	38.87683181459999	ABprpapa	0	0	0	0		0	0	0	0	0
5	1	5	5	-1	-67.04295372046785	101.38291146542848	-0.4985014459625535	40.8705154974	ABalpppp	0	0	0	0		0	0	0	0	0
51	1	51	51	-1	84.33348318557047	-78.16223572062786	12.002922409840986	42.39442314	MSppa	0	0	0	0		0	0	0	0	0
33	1	33	33	-1	-81.34091605955844	-102.2214609193435	11.930264324269992	40.8705154974	ABarapap	0	0	0	0		0	0	0	0	0
17	1	17	17	-1	-135.7707441416754	-28.481795068289177	1.236401846529758	40.8705154974	ABalaapp	0	0	0	0		0	0	0	0	0
85	1	85	85	-1	-205.9324487991289	114.55761983817389	-5.825532340050212	40.8705154974	ABalppaa	0	0	0	0		0	0	0	0	0
18	1	18	18	-1	241.57192307428463	20.049430337986088	12.937724753429395	48.729222	Dp	0	0	0	0		0	0	0	0	0
41	1	41	41	-1	109.98657803099502	-155.61149628412562	5.4667967048029755	38.87683181459999	ABprpaap	0	0	0	0		0	0	0	0	0
88	1	88	88	-1	195.22662187436381	-128.92210606965355	6.223902974321724	38.87683181459999	ABprppaa	0	0	0	0		0	0	0	0	0
22	1	22	22	-1	82.6130252540442	-135.4968841713729	-3.10207189943069	38.87683181459999	ABpraapp	0	0	0	0		0	0	0	0	0
24	1	24	24	-1	187.15743895224813	-74.35115045866219	12.797912331376786	38.87683181459999	ABprpapp	0	0	0	0		0	0	0	0	0
8	1	8	8	-1	283.6314395074537	53.553846344924715	-3.5509446126728013	42.39442314	Cppp	0	0	0	0		0	0	0	0	0
27	1	27	27	-1	255.3184870061623	15.783508310354687	-12.660423156653556	42.39442314	Cpap	0	0	0	0		0	0	0	0	0
16	1	16	16	-1	-72.45322460965845	94.76821704661941	-10.291116472767804	38.87683181459999	ABplaapp	0	0	0	0		0	0	0	0	0
65	1	65	65	-1	73.50512066600935	-143.69273775984166	-9.781811020908263	38.87683181459999	ABprapaa	0	0	0	0		0	0	0	0	0
11	1	11	11	-1	235.12064670664697	-62.207989672361386	-2.9614437999402914	38.87683181459999	ABprappp	0	0	0	0		0	0	0	0	0
44	1	44	44	-1	8.877499521636961	-56.9491878606684	-13.669590726670512	40.8705154974	ABarppap	0	0	0	0		0	0	0	0	0
25	1	25	25	-1	82.63432652806559	19.78757838821151	13.623401467956	36.883148131800006	MSpapp	0	0	0	0		0	0	0	0	0
113	1	113	113	-1	-64.89262244301577	-40.11209162651098	10.300596926685797	36.883148131800006	MSpaaa	0	0	0	0		0	0	0	0	0
66	1	66	66	-1	194.60589951393771	-111.12009200339516	-3.6263768890864525	38.87683181459999	ABprappa	0	0	0	0		0	0	0	0	0
39	1	39	39	-1	-176.62100331021648	-88.3350144722873	7.552319072543505	40.8705154974	ABaraaap	0	0	0	0		0	0	0	0	0
31	1	31	31	-1	-175.93409827798345	-28.915417075747424	-11.392674451604165	40.8705154974	ABalapap	0	0	0	0		0	0	0	0	0
61	1	61	61	-1	-206.4093715392607	77.93454218483141	7.48868052705765	40.8705154974	ABalpapa	0	0	0	0		0	0	0	0	0
37	1	37	37	-1	-168.64198196460683	116.80335026289563	-2.6149745120503725	40.8705154974	ABalppap	0	0	0	0		0	0	0	0	0
36	1	36	36	-1	230.35732607778272	-101.1080090678904	3.0592777682221337	38.87683181459999	ABprppap	0	0	0	0		0	0	0	0	0
28	1	28	28	-1	182.0685996586487	40.5127125923604	-12.383835970039929	42.39442314	Caap	0	0	0	0		0	0	0	0	0
46	1	46	46	-1	117.86812563988198	77.86426296905022	-3.6760060580629426	48.729222	Epl	0	0	0	0		0	0	0	0	0
50	1	50	50	-1	-41.701603785419636	121.01318344550177	9.559451455158579	36.883148131800006	MSapap	0	0	0	0		0	0	0	0	0
48	1	48	48	-1	-47.44734141281188	-32.389859636522225	10.536674431217955	36.883148131800006	MSpaap	0	0	0	0		0	0	0	0	0
1	1	1	1	-1	256.7449347670392	-12.378299418473901	9.942752865605298	38.87683181459999	ABprpppp	0	0	0	0		0	0	0	0	0
30	1	30	30	-1	-53.95784296815119	-150.4169049233701	-6.647033453563168	38.87683181459999	ABpraaap	0	0	0	0		0	0	0	0	0
38	1	38	38	-1	-71.81113715612204	147.01183547510277	-9.985869914515998	38.87683181459999	ABplpaap	0	0	0	0		0	0	0	0	0
57	1	57	57	-1	-142.41564321619316	86.8849897884104	-12.958195013230569	38.87683181459999	ABplaapa	0	0	0	0		0	0	0	0	0
49	1	49	49	-1	-140.56469837969274	41.54004172567675	12.456475958861734	36.883148131800006	MSaaap	0	0	0	0		0	0	0	0	0
74	1	74	74	-1	-149.5105215813872	-16.60442870117223	-3.9076901401055584	40.8705154974	ABalappa	0	0	0	0		0	0	0	0	0
76	1	76	76	-1	-115.47434866233469	145.6778995691241	-7.168607259808424	38.87683181459999	ABplpaaa	0	0	0	0		0	0	0	0	0
9	1	9	9	-1	-81.71929621937784	-16.43264347959031	-4.093394611471661	40.8705154974	ABalappp	0	0	0	0		0	0	0	0	0
64	1	64	64	-1	-25.18254363761838	-116.77068680408306	13.127328227980911	40.8705154974	ABarappa	0	0	0	0		0	0	0	0	0
47	1	47	47	-1	170.8927469066508	131.9739136798639	4.72030597833565	48.729222	Da	0	0	0	0		0	0	0	0	0
56	1	56	56	-1	16.902555479071648	-150.37943411590598	-1.4934370644284325	38.87683181459999	ABpraapa	0	0	0	0		0	0	0	0	0
21	1	21	21	-1	-90.57523753399681	-21.785976836205872	14.917495323743958	40.8705154974	ABaraapp	0	0	0	0		0	0	0	0	0
80	1	80	80	-1	-168.54083982300293	-94.74734765533394	-6.70097580304728	40.8705154974	ABarpaaa	0	0	0	0		0	0	0	0	0
55	1	55	55	-1	-72.54392547068734	35.33375852407889	-16.44903577302685	38.87683181459999	ABplapaa	0	0	0	0		0	0	0	0	0
15	1	15	15	-1	231.61573399549374	99.33643491880095	-7.7121504066044935	42.39442314	Capp	0	0	0	0		0	0	0	0	0
40	1	40	40	-1	-233.72491553057682	-32.334209060073285	-2.0807037800272696	40.8705154974	ABalaaap	0	0	0	0		0	0	0	0	0
87	1	87	87	122	144.4603939674459	84.83358476989625	15.948193884232216	48.729222	Z2	0	0	0	0		0	0	0	0	0
63	1	63	63	-1	-116.75457656279166	102.63408534016587	-1.3399971673602924	40.8705154974	ABalpppa	0	0	0	0		0	0	0	0	0
62	1	62	62	-1	-203.4808641136553	15.991827828146926	-13.392012601130801	38.87683181459999	ABplaaaa	0	0	0	0		0	0	0	0	0
59	1	59	59	-1	-102.0387058405795	-152.9623229799665	0.26503938614435546	38.87683181459999	ABpraaaa	0	0	0	0		0	0	0	0	0
3	1	3	3	-1	168.68443562829364	3.683464661780164	13.863113298083796	42.39442314	MSppp	0	0	0	0		0	0	0	0	0
69	1	69	69	-1	-150.7587776916435	-26.08352107875857	14.061112600730974	40.8705154974	ABaraapa	0	0	0	0		0	0	0	0	0
12	1	12	12	-1	14.616899442043524	-105.36724511533873	9.185772445700092	40.8705154974	ABarappp	0	0	0	0		0	0	0	0	0
70	1	70	70	-1	-178.62340692034402	-12.835232151815879	5.3366879787127175	40.8705154974	ABalaapa	0	0	0	0		0	0	0	0	0
