# Supplementary material for: An Observation-Driven Agent-Based Modeling and Analysis Framework for C. elegans Embryogenesis
Source: PLoS One. 2016 Nov 16;11(11):e0166551. doi: 10.1371/journal.pone.0166551 (PMC5113041; doi:10.1371/journal.pone.0166551)
Supplement: S1 Dataset — The data obtained from our NetLogo code, including the index, name, diameter, position, and mother-daughter relationship of each cell. (ZIP) [file pone.0166551.s005.zip › S1_dataset/outputNucleiTest/t110-nuclei.txt]

50	1	50	50	-1	-38.074926821639686	121.79041444376924	9.506825073921865	36.883148131800006	MSapap	0	0	0	0		0	0	0	0	0
73	1	73	73	-1	-250.81262174419683	26.25164119228609	2.2795594148583396	40.8705154974	ABalpaaa	0	0	0	0		0	0	0	0	0
83	1	83	83	-1	112.01459481700954	159.41571621261474	-0.9998928249666545	38.87683181459999	ABplpppa	0	0	0	0		0	0	0	0	0
76	1	76	76	-1	-117.73474560718638	145.63924521559645	-6.630804424098365	38.87683181459999	ABplpaaa	0	0	0	0		0	0	0	0	0
18	1	18	18	-1	241.1718374165182	18.34886250644817	13.172456113073473	48.729222	Dp	0	0	0	0		0	0	0	0	0
68	1	68	68	-1	257.44617139473075	-52.74022322608414	7.03137554024388	38.87683181459999	ABprpppa	0	0	0	0		0	0	0	0	0
71	1	71	71	-1	-28.203165458509567	154.71366918225743	3.884198210028925	38.87683181459999	ABplpapa	0	0	0	0		0	0	0	0	0
87	1	87	87	123	145.2400903043644	84.009450226686	15.849739220383118	48.729222	Z2	0	0	0	0		0	0	0	0	0
36	1	36	36	-1	228.00543808426042	-101.33126726610689	3.086220202621973	38.87683181459999	ABprppap	0	0	0	0		0	0	0	0	0
11	1	11	11	-1	236.52400922911738	-62.04021264038144	-2.9131366441262485	38.87683181459999	ABprappp	0	0	0	0		0	0	0	0	0
21	1	21	21	-1	-90.64015245048267	-21.727098752650864	14.949448831135962	40.8705154974	ABaraapp	0	0	0	0		0	0	0	0	0
41	1	41	41	-1	107.08857631359079	-156.17475973679254	5.153434836938479	38.87683181459999	ABprpaap	0	0	0	0		0	0	0	0	0
59	1	59	59	-1	-104.17246412432382	-152.18548716246107	0.19658897450076682	38.87683181459999	ABpraaaa	0	0	0	0		0	0	0	0	0
64	1	64	64	-1	-27.05079199332959	-117.95160039692965	13.034804707360827	40.8705154974	ABarappa	0	0	0	0		0	0	0	0	0
20	1	20	20	-1	39.390964225094535	149.27134974245595	5.915976959355331	38.87683181459999	ABplpapp	0	0	0	0		0	0	0	0	0
37	1	37	37	-1	-167.92493710199264	116.29310401445981	-2.018343280713295	40.8705154974	ABalppap	0	0	0	0		0	0	0	0	0
3	1	3	3	-1	170.47481551673187	4.76146122197359	13.798647849990246	42.39442314	MSppp	0	0	0	0		0	0	0	0	0
51	1	51	51	124	83.65039518392564	-79.15489745729643	11.880888087222516	42.39442314	MSppa	0	0	0	0		0	0	0	0	0
88	1	88	88	-1	191.0174796111339	-130.19436274871438	6.333200397214112	38.87683181459999	ABprppaa	0	0	0	0		0	0	0	0	0
67	1	67	67	-1	-223.5331136166833	-28.559905810853724	-8.50037579271224	40.8705154974	ABalapaa	0	0	0	0		0	0	0	0	0
13	1	13	13	-1	89.74610229917539	129.15681468740476	10.501670589730134	36.883148131800006	MSappp	0	0	0	0		0	0	0	0	0
14	1	14	14	-1	29.939315874438645	-58.93392128061607	-3.4467667755795883	48.729222	Ear	0	0	0	0		0	0	0	0	0
46	1	46	46	-1	116.27127743781506	79.21744348089157	-3.603661686121891	48.729222	Epl	0	0	0	0		0	0	0	0	0
49	1	49	49	-1	-138.72835891796836	40.36160509657293	12.193334193262656	36.883148131800006	MSaaap	0	0	0	0		0	0	0	0	0
63	1	63	63	-1	-120.00905364089003	100.81504352244525	-1.4692965027327953	40.8705154974	ABalpppa	0	0	0	0		0	0	0	0	0
2	1	2	2	-1	110.15457035898613	-73.39999461644392	-8.222258041482243	40.8705154974	ABarpppp	0	0	0	0		0	0	0	0	0
53	1	53	53	-1	108.21566741424844	24.7070297321902	-14.155668890511619	42.39442314	Caaa	0	0	0	0		0	0	0	0	0
55	1	55	55	-1	-69.94044383680512	39.35913291863853	-16.53018544375137	38.87683181459999	ABplapaa	0	0	0	0		0	0	0	0	0
44	1	44	44	-1	12.37604733810962	-52.38721641779642	-13.672836263277281	40.8705154974	ABarppap	0	0	0	0		0	0	0	0	0
112	1	112	112	-1	-24.8253964936458	64.9928770782199	13.1779260895066	36.883148131800006	MSaapa	0	0	0	0		0	0	0	0	0
80	1	80	80	-1	-168.90435571166523	-91.73342260967638	-6.985452215443187	40.8705154974	ABarpaaa	0	0	0	0		0	0	0	0	0
118	1	118	118	-1	-56.38495441145558	117.45691935184149	9.647193545814458	36.883148131800006	MSapaa	0	0	0	0		0	0	0	0	0
57	1	57	57	-1	-143.3839645426459	87.7440558835803	-13.046037583154284	38.87683181459999	ABplaapa	0	0	0	0		0	0	0	0	0
22	1	22	22	-1	83.00764375094712	-135.57303271468447	-3.5867629615397223	38.87683181459999	ABpraapp	0	0	0	0		0	0	0	0	0
10	1	10	10	-1	103.82710191060127	107.33587730673467	-7.295465199816868	38.87683181459999	ABplappp	0	0	0	0		0	0	0	0	0
79	1	79	79	-1	-80.49362295480866	-78.01285397571083	-2.816751076688465	40.8705154974	ABarpapa	0	0	0	0		0	0	0	0	0
85	1	85	85	-1	-206.10233897588645	114.31867401808185	-5.4402850274898915	40.8705154974	ABalppaa	0	0	0	0		0	0	0	0	0
62	1	62	62	-1	-203.22140637144196	18.49120122737902	-13.389810858212025	38.87683181459999	ABplaaaa	0	0	0	0		0	0	0	0	0
29	1	29	29	-1	13.10683836647045	51.772085129145765	-13.90330175591711	38.87683181459999	ABplapap	0	0	0	0		0	0	0	0	0
28	1	28	28	-1	186.89669226372362	42.672427344638805	-12.338549935261263	42.39442314	Caap	0	0	0	0		0	0	0	0	0
58	1	58	58	-1	27.35651119296702	114.6726302390596	-9.910545591297911	38.87683181459999	ABplappa	0	0	0	0		0	0	0	0	0
60	1	60	60	-1	185.08781093526792	99.17473603542727	-6.708343697270383	42.39442314	Capa	0	0	0	0		0	0	0	0	0
1	1	1	1	-1	255.18175219236582	-14.68773962040233	10.158599370839273	38.87683181459999	ABprpppp	0	0	0	0		0	0	0	0	0
47	1	47	47	-1	168.76754795458731	132.94786663846548	4.847864144499604	48.729222	Da	0	0	0	0		0	0	0	0	0
105	1	105	105	-1	-171.2197292872826	32.07802101195796	11.305940926077614	36.883148131800006	MSaaaa	0	0	0	0		0	0	0	0	0
77	1	77	77	-1	-225.41450888056062	-46.27089768309031	10.808267444686864	40.8705154974	ABaraaaa	0	0	0	0		0	0	0	0	0
66	1	66	66	-1	193.91877689304022	-112.8206844362853	-3.6904934594159164	38.87683181459999	ABprappa	0	0	0	0		0	0	0	0	0
43	1	43	43	-1	-108.06956760380068	-86.24763940687649	-11.133751899298568	40.8705154974	ABarpaap	0	0	0	0		0	0	0	0	0
26	1	26	26	-1	1.7770067232848206	69.30034101744336	13.469824055686873	36.883148131800006	MSaapp	0	0	0	0		0	0	0	0	0
82	1	82	82	-1	-39.69686170915145	-70.33063234698255	-13.887143860563144	40.8705154974	ABarppaa	0	0	0	0		0	0	0	0	0
69	1	69	69	-1	-153.80932926089477	-26.005175027752113	13.991939143111383	40.8705154974	ABaraapa	0	0	0	0		0	0	0	0	0
121	1	121	121	-1	86.425804475209	128.68034397438913	10.574776201935686	36.883148131800006	MSappa	0	0	0	0		0	0	0	0	0
16	1	16	16	-1	-71.02236943372176	96.06481452389647	-10.277700613793797	38.87683181459999	ABplaapp	0	0	0	0		0	0	0	0	0
23	1	23	23	-1	-26.578076178474323	-71.79646374138073	-4.572133484593844	40.8705154974	ABarpapp	0	0	0	0		0	0	0	0	0
27	1	27	27	-1	258.0158862974816	18.260205181268987	-12.548809704301155	42.39442314	Cpap	0	0	0	0		0	0	0	0	0
39	1	39	39	-1	-175.3589229697774	-89.09474304649997	7.51179108350801	40.8705154974	ABaraaap	0	0	0	0		0	0	0	0	0
61	1	61	61	-1	-208.40320622417335	74.95715443156236	7.70031426179394	40.8705154974	ABalpapa	0	0	0	0		0	0	0	0	0
7	1	7	7	-1	176.25077859037634	-39.15737684409445	1.5367664921090487	48.729222	Epr	0	0	0	0		0	0	0	0	0
70	1	70	70	-1	-179.5751284060072	-16.046655379491213	5.167365844999181	40.8705154974	ABalaapa	0	0	0	0		0	0	0	0	0
38	1	38	38	-1	-72.72121016180762	147.46793632398888	-9.661206283167594	38.87683181459999	ABplpaap	0	0	0	0		0	0	0	0	0
5	1	5	5	-1	-68.2275371776729	99.38404193219027	-0.62913042779606	40.8705154974	ABalpppp	0	0	0	0		0	0	0	0	0
9	1	9	9	-1	-81.0066934045648	-17.484723236961603	-4.309571938856684	40.8705154974	ABalappp	0	0	0	0		0	0	0	0	0
74	1	74	74	-1	-151.74480360129144	-17.413669766560574	-4.222793430250193	40.8705154974	ABalappa	0	0	0	0		0	0	0	0	0
15	1	15	15	-1	233.11430750354253	99.2927150621103	-7.26068263994037	42.39442314	Capp	0	0	0	0		0	0	0	0	0
42	1	42	42	-1	45.27094841769833	140.12722103907367	-8.564691745221248	38.87683181459999	ABplppap	0	0	0	0		0	0	0	0	0
72	1	72	72	-1	135.25981475338432	-106.3801290014666	12.800531405469412	38.87683181459999	ABprpapa	0	0	0	0		0	0	0	0	0
4	1	4	4	125	92.6117469495368	99.74178671155556	14.760462884845477	48.729222	Z3	0	0	0	0		0	0	0	0	0
31	1	31	31	-1	-173.5820548511759	-26.531584217387163	-11.675040845830996	40.8705154974	ABalapap	0	0	0	0		0	0	0	0	0
8	1	8	8	-1	283.25549289498053	51.98246378376474	-3.2334611077513875	42.39442314	Cppp	0	0	0	0		0	0	0	0	0
108	1	108	108	-1	50.56390015950242	4.4460944205956	13.602228737786183	36.883148131800006	MSpapa	0	0	0	0		0	0	0	0	0
25	1	25	25	-1	83.21292065511518	18.59443064111647	13.651641809051027	36.883148131800006	MSpapp	0	0	0	0		0	0	0	0	0
30	1	30	30	-1	-54.4020914498944	-150.02068364602457	-6.895194934630833	38.87683181459999	ABpraaap	0	0	0	0		0	0	0	0	0
113	1	113	113	-1	-67.03782191144755	-40.985679944351865	10.021621183496153	36.883148131800006	MSpaaa	0	0	0	0		0	0	0	0	0
34	1	34	34	-1	-225.71469726486305	46.23692869984012	-3.186065377569728	40.8705154974	ABalpaap	0	0	0	0		0	0	0	0	0
19	1	19	19	-1	-147.7078617716416	94.94863099185991	10.327377699023778	40.8705154974	ABalpapp	0	0	0	0		0	0	0	0	0
6	1	6	6	-1	149.1859688248075	143.22210363511942	3.3692812121823543	38.87683181459999	ABplpppp	0	0	0	0		0	0	0	0	0
81	1	81	81	-1	-251.45233166705066	0.4630866948236769	3.7659543053489726	40.8705154974	ABalaaaa	0	0	0	0		0	0	0	0	0
32	1	32	32	-1	-139.11930017609959	12.452033074801745	-15.216075998165298	38.87683181459999	ABplaaap	0	0	0	0		0	0	0	0	0
17	1	17	17	-1	-134.69823515714344	-32.77308258270362	0.8340360001009369	40.8705154974	ABalaapp	0	0	0	0		0	0	0	0	0
78	1	78	78	-1	-141.13625788009836	-96.12262727688687	12.831288598636455	40.8705154974	ABarapaa	0	0	0	0		0	0	0	0	0
33	1	33	33	-1	-79.57634231204584	-101.4501024544748	12.043161739351229	40.8705154974	ABarapap	0	0	0	0		0	0	0	0	0
52	1	52	52	-1	191.35072687020678	-46.77096477739665	-15.995160257600977	42.39442314	Cpaa	0	0	0	0		0	0	0	0	0
75	1	75	75	-1	56.72104300777266	-162.23285949446574	8.323480259250276	38.87683181459999	ABprpaaa	0	0	0	0		0	0	0	0	0
45	1	45	45	126	6.386945626668108	61.40441878223687	-0.7663358719190092	48.729222	Eal	0	0	0	0		0	0	0	0	0
54	1	54	54	-1	282.9545098474649	7.844417307728495	-0.29927938971464696	42.39442314	Cppa	0	0	0	0		0	0	0	0	0
24	1	24	24	-1	183.5485166453202	-75.97305504073994	12.856413473797604	38.87683181459999	ABprpapp	0	0	0	0		0	0	0	0	0
40	1	40	40	-1	-232.57087682955085	-33.92532174942839	-2.380128111001391	40.8705154974	ABalaaap	0	0	0	0		0	0	0	0	0
48	1	48	48	-1	-47.28838008361243	-32.2787214028674	10.402051133494368	36.883148131800006	MSpaap	0	0	0	0		0	0	0	0	0
84	1	84	84	-1	9.574688069870249E-4	148.2737490899332	-7.598376951277748	38.87683181459999	ABplppaa	0	0	0	0		0	0	0	0	0
65	1	65	65	-1	72.65039481351444	-142.49450817380094	-10.134440117532764	38.87683181459999	ABprapaa	0	0	0	0		0	0	0	0	0
35	1	35	35	-1	140.8964382566806	-122.49841403308672	-11.115612636614888	38.87683181459999	ABprapap	0	0	0	0		0	0	0	0	0
86	1	86	86	-1	64.31200097857062	-89.36886203535084	-8.92305135918652	40.8705154974	ABarpppa	0	0	0	0		0	0	0	0	0
56	1	56	56	-1	14.530862761692925	-150.55770036031666	-2.026170713632867	38.87683181459999	ABpraapa	0	0	0	0		0	0	0	0	0
12	1	12	12	-1	13.781540604968194	-106.72038623708217	8.90893750505246	40.8705154974	ABarappp	0	0	0	0		0	0	0	0	0
