# Supplementary material for: An Observation-Driven Agent-Based Modeling and Analysis Framework for C. elegans Embryogenesis
Source: PLoS One. 2016 Nov 16;11(11):e0166551. doi: 10.1371/journal.pone.0166551 (PMC5113041; doi:10.1371/journal.pone.0166551)
Supplement: S1 Dataset — The data obtained from our NetLogo code, including the index, name, diameter, position, and mother-daughter relationship of each cell. (ZIP) [file pone.0166551.s005.zip › S1_dataset/outputNucleiTest/t111-nuclei.txt]

25	1	25	25	-1	83.79151478216478	17.40128289402143	13.679882150146055	36.883148131800006	MSpapp	0	0	0	0		0	0	0	0	0
19	1	19	19	-1	-147.95923647080286	92.7291948433164	10.654369356876455	40.8705154974	ABalpapp	0	0	0	0		0	0	0	0	0
10	1	10	10	-1	108.92126319414156	109.3156317709761	-7.0614399017936	38.87683181459999	ABplappp	0	0	0	0		0	0	0	0	0
22	1	22	22	-1	83.40226224785005	-135.64918125799602	-4.071454023648755	38.87683181459999	ABpraapp	0	0	0	0		0	0	0	0	0
41	1	41	41	-1	104.19057459618658	-156.73802318945943	4.840072969073984	38.87683181459999	ABprpaap	0	0	0	0		0	0	0	0	0
26	1	26	26	-1	3.7649219092542907	68.59511487448789	13.523907157444643	36.883148131800006	MSaapp	0	0	0	0		0	0	0	0	0
67	1	67	67	-1	-222.9555746119766	-26.27967353056506	-8.696007964540753	40.8705154974	ABalapaa	0	0	0	0		0	0	0	0	0
9	1	9	9	-1	-80.29409058975176	-18.53680299433289	-4.525749266241708	40.8705154974	ABalappp	0	0	0	0		0	0	0	0	0
126	1	126	126	127	0.08266475257966169	58.67109765709845	-0.9140111104809738	42.39442314	Eala	0	0	0	0		0	0	0	0	0
113	1	113	113	-1	-69.18302137987935	-41.85926826219276	9.74264544030651	36.883148131800006	MSpaaa	0	0	0	0		0	0	0	0	0
44	1	44	44	-1	15.874595154582282	-47.82524497492444	-13.676081799884049	40.8705154974	ABarppap	0	0	0	0		0	0	0	0	0
112	1	112	112	-1	-25.038562384686877	64.36303123338561	13.170908996850775	36.883148131800006	MSaapa	0	0	0	0		0	0	0	0	0
36	1	36	36	-1	225.65355009073812	-101.55452546432338	3.1131626370218126	38.87683181459999	ABprppap	0	0	0	0		0	0	0	0	0
31	1	31	31	-1	-171.23001142436837	-24.1477513590269	-11.957407240057826	40.8705154974	ABalapap	0	0	0	0		0	0	0	0	0
8	1	8	8	-1	282.8795462825073	50.411081222604764	-2.915977602829974	42.39442314	Cppp	0	0	0	0		0	0	0	0	0
47	1	47	47	-1	166.6423490025238	133.92181959706707	4.975422310663557	48.729222	Da	0	0	0	0		0	0	0	0	0
83	1	83	83	-1	111.26293601221172	159.86908999868928	-0.656235979681035	38.87683181459999	ABplpppa	0	0	0	0		0	0	0	0	0
74	1	74	74	-1	-153.97908562119568	-18.222910831948923	-4.537896720394823	40.8705154974	ABalappa	0	0	0	0		0	0	0	0	0
33	1	33	33	-1	-77.81176856453324	-100.67874398960612	12.156059154432466	40.8705154974	ABarapap	0	0	0	0		0	0	0	0	0
59	1	59	59	-1	-106.30622240806815	-151.40865134495564	0.12813856285717856	38.87683181459999	ABpraaaa	0	0	0	0		0	0	0	0	0
87	1	87	87	128	146.0197866412829	83.18531568347575	15.751284556534097	48.729222	Z2	0	0	0	0		0	0	0	0	0
29	1	29	29	-1	18.507323010014293	56.187576322283256	-13.901562931977038	38.87683181459999	ABplapap	0	0	0	0		0	0	0	0	0
38	1	38	38	-1	-73.63128316749321	147.92403717287502	-9.336542651819189	38.87683181459999	ABplpaap	0	0	0	0		0	0	0	0	0
17	1	17	17	-1	-133.62572617261148	-37.064370097118065	0.43167015367211653	40.8705154974	ABalaapp	0	0	0	0		0	0	0	0	0
20	1	20	20	-1	37.959273338603595	148.4477151634255	6.359130414400534	38.87683181459999	ABplpapp	0	0	0	0		0	0	0	0	0
50	1	50	50	-1	-37.946193101434474	121.02233656610596	9.249218993385403	36.883148131800006	MSapap	0	0	0	0		0	0	0	0	0
15	1	15	15	-1	234.61288101159133	99.24899520541966	-6.809214873276248	42.39442314	Capp	0	0	0	0		0	0	0	0	0
34	1	34	34	-1	-225.23320812173546	46.03282470846035	-3.0300487719165607	40.8705154974	ABalpaap	0	0	0	0		0	0	0	0	0
13	1	13	13	-1	92.5130171524807	129.55387361491776	10.440749246225542	36.883148131800006	MSappp	0	0	0	0		0	0	0	0	0
72	1	72	72	-1	129.46162495399685	-108.60833343432175	12.817843226827021	38.87683181459999	ABprpapa	0	0	0	0		0	0	0	0	0
49	1	49	49	-1	-136.89201945624401	39.1831684674691	11.93019242766358	36.883148131800006	MSaaap	0	0	0	0		0	0	0	0	0
6	1	6	6	-1	149.18964817139798	142.77373149228853	3.892255151164882	38.87683181459999	ABplpppp	0	0	0	0		0	0	0	0	0
14	1	14	14	-1	30.265732575044	-61.70773915068128	-3.599072267222215	48.729222	Ear	0	0	0	0		0	0	0	0	0
23	1	23	23	-1	-25.859993768891016	-72.9035358817627	-5.1368364341314585	40.8705154974	ABarpapp	0	0	0	0		0	0	0	0	0
81	1	81	81	-1	-251.16591031846684	0.40063737850553294	3.6337603856501133	40.8705154974	ABalaaaa	0	0	0	0		0	0	0	0	0
118	1	118	118	-1	-58.666317001437754	116.05582985659102	9.449983525050522	36.883148131800006	MSapaa	0	0	0	0		0	0	0	0	0
62	1	62	62	-1	-202.96194862922863	20.99057462661111	-13.387609115293246	38.87683181459999	ABplaaaa	0	0	0	0		0	0	0	0	0
77	1	77	77	-1	-226.10802323496011	-45.10758587093287	10.756137840882229	40.8705154974	ABaraaaa	0	0	0	0		0	0	0	0	0
66	1	66	66	-1	193.23165427214275	-114.52127686917544	-3.7546100297453804	38.87683181459999	ABprappa	0	0	0	0		0	0	0	0	0
108	1	108	108	-1	49.103823372760445	3.111114163128907	13.62097182999822	36.883148131800006	MSpapa	0	0	0	0		0	0	0	0	0
57	1	57	57	-1	-144.3522858690987	88.6031219787502	-13.133880153078	38.87683181459999	ABplaapa	0	0	0	0		0	0	0	0	0
75	1	75	75	-1	51.728084660746795	-162.53205905898108	8.04378847234573	38.87683181459999	ABprpaaa	0	0	0	0		0	0	0	0	0
76	1	76	76	-1	-119.99514255203806	145.60059086206877	-6.093001588388305	38.87683181459999	ABplpaaa	0	0	0	0		0	0	0	0	0
30	1	30	30	-1	-54.84633993163761	-149.62446236867902	-7.1433564156984986	38.87683181459999	ABpraaap	0	0	0	0		0	0	0	0	0
51	1	51	51	-1	84.39823997870776	-79.12712706855883	11.817468466025128	36.883148131800006	MSppap	0	0	0	0		0	0	0	0	0
21	1	21	21	-1	-90.70506736696855	-21.668220669095856	14.981402338527966	40.8705154974	ABaraapp	0	0	0	0		0	0	0	0	0
78	1	78	78	-1	-141.36018386079456	-94.88642398645433	12.979475923461973	40.8705154974	ABarapaa	0	0	0	0		0	0	0	0	0
61	1	61	61	-1	-210.397040909086	71.9797666782933	7.9119479965302295	40.8705154974	ABalpapa	0	0	0	0		0	0	0	0	0
65	1	65	65	-1	71.79566896101953	-141.29627858776024	-10.487069214157264	38.87683181459999	ABprapaa	0	0	0	0		0	0	0	0	0
58	1	58	58	-1	29.651136744939773	117.33245111338347	-9.764712582463758	38.87683181459999	ABplappa	0	0	0	0		0	0	0	0	0
48	1	48	48	-1	-47.12941875441298	-32.16758316921257	10.26742783577078	36.883148131800006	MSpaap	0	0	0	0		0	0	0	0	0
40	1	40	40	-1	-231.4168381285249	-35.516434438783506	-2.679552441975513	40.8705154974	ABalaaap	0	0	0	0		0	0	0	0	0
46	1	46	46	-1	114.67442923574812	80.57062399273295	-3.53131731418084	48.729222	Epl	0	0	0	0		0	0	0	0	0
18	1	18	18	-1	240.7717517587518	16.648294674910254	13.40718747271755	48.729222	Dp	0	0	0	0		0	0	0	0	0
35	1	35	35	-1	143.32423356166953	-120.81031477505046	-11.437103164681684	38.87683181459999	ABprapap	0	0	0	0		0	0	0	0	0
37	1	37	37	-1	-167.20789223937842	115.782857766024	-1.4217120493762303	40.8705154974	ABalppap	0	0	0	0		0	0	0	0	0
84	1	84	84	-1	-0.6501637793088794	149.2688688017732	-7.08604014472333	38.87683181459999	ABplppaa	0	0	0	0		0	0	0	0	0
71	1	71	71	-1	-32.32739803792367	154.11456122811904	4.252453005478376	38.87683181459999	ABplpapa	0	0	0	0		0	0	0	0	0
39	1	39	39	-1	-174.0968426293383	-89.85447162071263	7.471263094472514	40.8705154974	ABaraaap	0	0	0	0		0	0	0	0	0
2	1	2	2	-1	112.15412287366279	-71.53566177788306	-8.408659903214504	40.8705154974	ABarpppp	0	0	0	0		0	0	0	0	0
85	1	85	85	-1	-206.27222915264403	114.0797281979898	-5.055037714929572	40.8705154974	ABalppaa	0	0	0	0		0	0	0	0	0
80	1	80	80	-1	-169.2678716003275	-88.71949756401939	-7.269928627839095	40.8705154974	ABarpaaa	0	0	0	0		0	0	0	0	0
79	1	79	79	-1	-82.26563806978157	-79.09446814623158	-3.348612295901912	40.8705154974	ABarpapa	0	0	0	0		0	0	0	0	0
55	1	55	55	-1	-67.33696220292288	43.384507313198164	-16.611335114475892	38.87683181459999	ABplapaa	0	0	0	0		0	0	0	0	0
121	1	121	121	-1	80.89197476859837	127.88622611936313	10.696618888944975	36.883148131800006	MSappa	0	0	0	0		0	0	0	0	0
60	1	60	60	-1	185.72361751079134	99.09879762320983	-6.109002175319594	42.39442314	Capa	0	0	0	0		0	0	0	0	0
70	1	70	70	-1	-180.52684989167034	-19.258078607166546	4.9980437112856455	40.8705154974	ABalaapa	0	0	0	0		0	0	0	0	0
52	1	52	52	-1	191.84239094977843	-45.861211397528336	-16.016302908667065	42.39442314	Cpaa	0	0	0	0		0	0	0	0	0
53	1	53	53	-1	110.93141686742493	26.79078121859978	-14.14070267528175	42.39442314	Caaa	0	0	0	0		0	0	0	0	0
11	1	11	11	-1	237.92737175158777	-61.872435608401496	-2.8648294883122056	38.87683181459999	ABprappp	0	0	0	0		0	0	0	0	0
32	1	32	32	-1	-136.35800284213101	14.84886843012879	-15.26377402237786	38.87683181459999	ABplaaap	0	0	0	0		0	0	0	0	0
12	1	12	12	-1	12.946181767892865	-108.0735273588256	8.632102564404827	40.8705154974	ABarappp	0	0	0	0		0	0	0	0	0
105	1	105	105	-1	-172.45401472576464	30.027676342325172	10.918539455862025	36.883148131800006	MSaaaa	0	0	0	0		0	0	0	0	0
45	1	45	45	129	9.318845303982012	62.40266679299744	-0.7698491605355614	42.39442314	Ealp	0	0	0	0		0	0	0	0	0
54	1	54	54	-1	282.1636807228083	6.116324930517177	0.22347283294156367	42.39442314	Cppa	0	0	0	0		0	0	0	0	0
7	1	7	7	-1	176.04495406455982	-40.1168745778034	1.6599465498384445	48.729222	Epr	0	0	0	0		0	0	0	0	0
43	1	43	43	-1	-105.86809524392129	-83.49867847428024	-11.444112310645453	40.8705154974	ABarpaap	0	0	0	0		0	0	0	0	0
28	1	28	28	-1	191.7247848687985	44.83214209691721	-12.293263900482597	42.39442314	Caap	0	0	0	0		0	0	0	0	0
27	1	27	27	-1	260.71328558880094	20.736902052183286	-12.437196251948754	42.39442314	Cpap	0	0	0	0		0	0	0	0	0
1	1	1	1	-1	253.61856961769243	-16.997179822330757	10.374445876073247	38.87683181459999	ABprpppp	0	0	0	0		0	0	0	0	0
69	1	69	69	-1	-156.85988083014604	-25.92682897674566	13.92276568549179	40.8705154974	ABaraapa	0	0	0	0		0	0	0	0	0
73	1	73	73	-1	-250.89203338104997	25.174663751949826	2.5871513464694464	40.8705154974	ABalpaaa	0	0	0	0		0	0	0	0	0
68	1	68	68	-1	256.0961598280606	-56.46441702786501	7.027112018706633	38.87683181459999	ABprpppa	0	0	0	0		0	0	0	0	0
86	1	86	86	-1	63.867628571705296	-88.03188770222634	-9.246098966763299	40.8705154974	ABarpppa	0	0	0	0		0	0	0	0	0
64	1	64	64	-1	-28.919040349040802	-119.13251398977624	12.942281186740741	40.8705154974	ABarappa	0	0	0	0		0	0	0	0	0
24	1	24	24	-1	179.93959433839228	-77.59495962281768	12.914914616218422	38.87683181459999	ABprpapp	0	0	0	0		0	0	0	0	0
88	1	88	88	-1	186.80833734790394	-131.46661942777519	6.4424978201064995	38.87683181459999	ABprppaa	0	0	0	0		0	0	0	0	0
5	1	5	5	-1	-69.41212063487795	97.38517239895208	-0.7597594096295663	40.8705154974	ABalpppp	0	0	0	0		0	0	0	0	0
56	1	56	56	-1	12.159170044314202	-150.73596660472734	-2.5589043628372896	38.87683181459999	ABpraapa	0	0	0	0		0	0	0	0	0
3	1	3	3	130	172.2651954051701	5.839457782167018	13.734182401896698	42.39442314	MSppp	0	0	0	0		0	0	0	0	0
63	1	63	63	-1	-123.2635307189884	98.99600170472463	-1.5985958381052985	40.8705154974	ABalpppa	0	0	0	0		0	0	0	0	0
124	1	124	124	-1	80.78852959107171	-81.19576170810855	11.763658684380319	36.883148131800006	MSppaa	0	0	0	0		0	0	0	0	0
4	1	4	4	131	91.74114513038364	99.13107609679177	14.655958396738074	48.729222	Z3	0	0	0	0		0	0	0	0	0
42	1	42	42	-1	46.43364072722155	140.51571954267183	-8.177912235184362	38.87683181459999	ABplppap	0	0	0	0		0	0	0	0	0
82	1	82	82	-1	-38.32354782913407	-66.32158100215165	-13.958068959689289	40.8705154974	ABarppaa	0	0	0	0		0	0	0	0	0
16	1	16	16	-1	-69.59151425778506	97.36141200117353	-10.26428475481979	38.87683181459999	ABplaapp	0	0	0	0		0	0	0	0	0
