# Supplementary material for: An Observation-Driven Agent-Based Modeling and Analysis Framework for C. elegans Embryogenesis
Source: PLoS One. 2016 Nov 16;11(11):e0166551. doi: 10.1371/journal.pone.0166551 (PMC5113041; doi:10.1371/journal.pone.0166551)
Supplement: S1 Dataset — The data obtained from our NetLogo code, including the index, name, diameter, position, and mother-daughter relationship of each cell. (ZIP) [file pone.0166551.s005.zip › S1_dataset/outputNucleiTest/t112-nuclei.txt]

86	1	86	86	-1	63.42325616483997	-86.69491336910183	-9.569146574340078	40.8705154974	ABarpppa	0	0	0	0		0	0	0	0	0
43	1	43	43	-1	-103.66662288404189	-80.74971754168398	-11.754472721992338	40.8705154974	ABarpaap	0	0	0	0		0	0	0	0	0
62	1	62	62	-1	-202.7024908870153	23.4899480258432	-13.38540737237447	38.87683181459999	ABplaaaa	0	0	0	0		0	0	0	0	0
88	1	88	88	-1	182.59919508467442	-132.73887610683602	6.551795242998888	38.87683181459999	ABprppaa	0	0	0	0		0	0	0	0	0
36	1	36	36	-1	223.30166209721583	-101.77778366253986	3.1401050714216523	38.87683181459999	ABprppap	0	0	0	0		0	0	0	0	0
84	1	84	84	-1	-1.301285027424746	150.26398851361324	-6.5737033381689125	38.87683181459999	ABplppaa	0	0	0	0		0	0	0	0	0
83	1	83	83	-1	110.5112772074139	160.3224637847638	-0.3125791343954171	38.87683181459999	ABplpppa	0	0	0	0		0	0	0	0	0
68	1	68	68	-1	254.7461482613905	-60.18861082964589	7.022848497169387	38.87683181459999	ABprpppa	0	0	0	0		0	0	0	0	0
79	1	79	79	-1	-84.03765318475449	-80.17608231675231	-3.8804735151153595	40.8705154974	ABarpapa	0	0	0	0		0	0	0	0	0
37	1	37	37	-1	-166.49084737676424	115.27261151758817	-0.8250808180391662	40.8705154974	ABalppap	0	0	0	0		0	0	0	0	0
5	1	5	5	-1	-70.596704092083	95.38630286571387	-0.8903883914630727	40.8705154974	ABalpppp	0	0	0	0		0	0	0	0	0
1	1	1	1	-1	252.05538704301907	-19.306620024259185	10.590292381307222	38.87683181459999	ABprpppp	0	0	0	0		0	0	0	0	0
77	1	77	77	-1	-226.8015375893596	-43.94427405877551	10.704008237077595	40.8705154974	ABaraaaa	0	0	0	0		0	0	0	0	0
44	1	44	44	-1	19.373142971054943	-43.263273532052274	-13.679327336490816	40.8705154974	ABarppap	0	0	0	0		0	0	0	0	0
15	1	15	15	-1	236.11145451964015	99.20527534872902	-6.357747106612125	42.39442314	Capp	0	0	0	0		0	0	0	0	0
130	1	130	130	-1	164.81814416896478	-0.263935430612074	13.661100855730925	36.883148131800006	MSpppa	0	0	0	0		0	0	0	0	0
69	1	69	69	-1	-159.9104323993973	-25.848482925739205	13.853592227872198	40.8705154974	ABaraapa	0	0	0	0		0	0	0	0	0
20	1	20	20	-1	36.52758245211265	147.62408058439505	6.802283869445737	38.87683181459999	ABplpapp	0	0	0	0		0	0	0	0	0
72	1	72	72	-1	123.66343515460937	-110.8365378671769	12.835155048184632	38.87683181459999	ABprpapa	0	0	0	0		0	0	0	0	0
40	1	40	40	-1	-230.2627994274989	-37.10754712813861	-2.978976772949635	40.8705154974	ABalaaap	0	0	0	0		0	0	0	0	0
34	1	34	34	-1	-224.75171897860784	45.828720717080806	-2.874032166263393	40.8705154974	ABalpaap	0	0	0	0		0	0	0	0	0
24	1	24	24	-1	176.33067203146436	-79.21686420489544	12.97341575863924	38.87683181459999	ABprpapp	0	0	0	0		0	0	0	0	0
6	1	6	6	-1	149.19332751798845	142.3253593494576	4.415229090147409	38.87683181459999	ABplpppp	0	0	0	0		0	0	0	0	0
70	1	70	70	-1	-181.4785713773335	-22.46950183484188	4.82872157757211	40.8705154974	ABalaapa	0	0	0	0		0	0	0	0	0
67	1	67	67	-1	-222.3780356072699	-23.999441250276394	-8.891640136369267	40.8705154974	ABalapaa	0	0	0	0		0	0	0	0	0
21	1	21	21	-1	-90.76998228345442	-21.609342585540848	15.01335584591997	40.8705154974	ABaraapp	0	0	0	0		0	0	0	0	0
28	1	28	28	-1	196.5528774738734	46.99185684919576	-12.247977865703932	42.39442314	Caap	0	0	0	0		0	0	0	0	0
53	1	53	53	-1	113.6471663206014	28.874532705009358	-14.12573646005188	42.39442314	Caaa	0	0	0	0		0	0	0	0	0
87	1	87	87	132	146.79948297820138	82.3611811402655	15.652829892685078	48.729222	Z2	0	0	0	0		0	0	0	0	0
35	1	35	35	-1	145.75202886665846	-119.12221551701418	-11.758593692748478	38.87683181459999	ABprapap	0	0	0	0		0	0	0	0	0
52	1	52	52	-1	192.3340550293501	-44.95145801765976	-16.037445559733154	42.39442314	Cpaa	0	0	0	0		0	0	0	0	0
57	1	57	57	-1	-145.32060719555145	89.4621880739201	-13.221722723001715	38.87683181459999	ABplaapa	0	0	0	0		0	0	0	0	0
30	1	30	30	-1	-55.29058841338082	-149.22824109133347	-7.391517896766164	38.87683181459999	ABpraaap	0	0	0	0		0	0	0	0	0
9	1	9	9	-1	-79.58148777493872	-19.58888275170418	-4.741926593626732	40.8705154974	ABalappp	0	0	0	0		0	0	0	0	0
64	1	64	64	-1	-30.78728870475201	-120.31342758262285	12.849757666120658	40.8705154974	ABarappa	0	0	0	0		0	0	0	0	0
74	1	74	74	-1	-156.21336764109995	-19.03215189733727	-4.853000010539453	40.8705154974	ABalappa	0	0	0	0		0	0	0	0	0
13	1	13	13	-1	92.0490506364578	129.14255393647085	10.24639873101674	36.883148131800006	MSappp	0	0	0	0		0	0	0	0	0
80	1	80	80	-1	-169.63138748898982	-85.70557251836239	-7.554405040235003	40.8705154974	ABarpaaa	0	0	0	0		0	0	0	0	0
25	1	25	25	-1	84.37010890921437	16.208135146926388	13.708122491241081	36.883148131800006	MSpapp	0	0	0	0		0	0	0	0	0
8	1	8	8	-1	282.50359967003413	48.83969866144479	-2.5984940979085605	42.39442314	Cppp	0	0	0	0		0	0	0	0	0
18	1	18	18	-1	240.37166610098538	14.947726843372337	13.641918832361629	48.729222	Dp	0	0	0	0		0	0	0	0	0
29	1	29	29	-1	23.907807653558137	60.60306751542075	-13.899824108036965	38.87683181459999	ABplapap	0	0	0	0		0	0	0	0	0
3	1	3	3	-1	176.07824001769467	8.945054216566236	13.767499902574956	36.883148131800006	MSpppp	0	0	0	0		0	0	0	0	0
50	1	50	50	-1	-37.81745938122926	120.25425868844268	8.991612912848943	36.883148131800006	MSapap	0	0	0	0		0	0	0	0	0
17	1	17	17	-1	-132.55321718807951	-41.35565761153251	0.029304307243298872	40.8705154974	ABalaapp	0	0	0	0		0	0	0	0	0
7	1	7	7	-1	175.8391295387433	-41.07637231151236	1.7831266075678402	48.729222	Epr	0	0	0	0		0	0	0	0	0
48	1	48	48	-1	-46.97045742521353	-32.05644493555775	10.132804538047194	36.883148131800006	MSpaap	0	0	0	0		0	0	0	0	0
26	1	26	26	-1	5.75283709522375	67.88988873153241	13.577990259202414	36.883148131800006	MSaapp	0	0	0	0		0	0	0	0	0
12	1	12	12	-1	12.110822930817536	-109.42666848056905	8.355267623757195	40.8705154974	ABarappp	0	0	0	0		0	0	0	0	0
105	1	105	105	-1	-173.68830016424667	27.977331672692383	10.531137985646433	36.883148131800006	MSaaaa	0	0	0	0		0	0	0	0	0
46	1	46	46	-1	113.0775810336812	81.9238045045743	-3.4589729422397886	48.729222	Epl	0	0	0	0		0	0	0	0	0
38	1	38	38	-1	-74.54135617317878	148.38013802176113	-9.011879020470785	38.87683181459999	ABplpaap	0	0	0	0		0	0	0	0	0
14	1	14	14	133	30.59214927564936	-64.4815570207465	-3.751377758864842	48.729222	Ear	0	0	0	0		0	0	0	0	0
4	1	4	4	134	90.87054331123004	98.52036548202798	14.55145390863067	48.729222	Z3	0	0	0	0		0	0	0	0	0
81	1	81	81	-1	-250.879488969883	0.338188062187389	3.501566465951254	40.8705154974	ABalaaaa	0	0	0	0		0	0	0	0	0
42	1	42	42	-1	47.59633303674458	140.90421804627	-7.791132725147475	38.87683181459999	ABplppap	0	0	0	0		0	0	0	0	0
39	1	39	39	-1	-172.8347622888992	-90.6142001949253	7.4307351054370185	40.8705154974	ABaraaap	0	0	0	0		0	0	0	0	0
121	1	121	121	-1	78.40093733654669	126.7294627803302	10.66919422341208	36.883148131800006	MSappa	0	0	0	0		0	0	0	0	0
45	1	45	45	135	15.192445258494839	64.76956099527827	-0.6786049479753502	42.39442314	Ealp	0	0	0	0		0	0	0	0	0
10	1	10	10	-1	114.01542447768183	111.29538623521753	-6.8274146037703325	38.87683181459999	ABplappp	0	0	0	0		0	0	0	0	0
66	1	66	66	-1	192.54453165124528	-116.22186930206557	-3.818726600074844	38.87683181459999	ABprappa	0	0	0	0		0	0	0	0	0
75	1	75	75	-1	46.73512631372094	-162.8312586234964	7.764096685441182	38.87683181459999	ABprpaaa	0	0	0	0		0	0	0	0	0
41	1	41	41	-1	101.29257287878237	-157.30128664212634	4.526711101209488	38.87683181459999	ABprpaap	0	0	0	0		0	0	0	0	0
31	1	31	31	-1	-168.87796799756086	-21.763918500666634	-12.239773634284656	40.8705154974	ABalapap	0	0	0	0		0	0	0	0	0
47	1	47	47	-1	164.5171500504603	134.89577255566866	5.102980476827511	48.729222	Da	0	0	0	0		0	0	0	0	0
113	1	113	113	-1	-71.32822084831115	-42.73285658003365	9.463669697116867	36.883148131800006	MSpaaa	0	0	0	0		0	0	0	0	0
51	1	51	51	-1	88.0079503663438	-77.0584924290089	11.871278247669899	36.883148131800006	MSppap	0	0	0	0		0	0	0	0	0
71	1	71	71	-1	-36.45163061733778	153.51545327398063	4.620707800927833	38.87683181459999	ABplpapa	0	0	0	0		0	0	0	0	0
54	1	54	54	-1	281.37285159815167	4.3882325533058575	0.746225055597774	42.39442314	Cppa	0	0	0	0		0	0	0	0	0
16	1	16	16	-1	-68.16065908184837	98.6580094784506	-10.250868895845784	38.87683181459999	ABplaapp	0	0	0	0		0	0	0	0	0
49	1	49	49	-1	-135.05567999451964	38.00473183836528	11.667050662064502	36.883148131800006	MSaaap	0	0	0	0		0	0	0	0	0
63	1	63	63	-1	-126.51800779708678	97.17695988700402	-1.7278951734778014	40.8705154974	ABalpppa	0	0	0	0		0	0	0	0	0
27	1	27	27	-1	263.41068488012024	23.21359892309757	-12.325582799596353	42.39442314	Cpap	0	0	0	0		0	0	0	0	0
112	1	112	112	-1	-25.251728275727956	63.73318538855133	13.16389190419495	36.883148131800006	MSaapa	0	0	0	0		0	0	0	0	0
78	1	78	78	-1	-141.5841098414908	-93.65022069602178	13.127663248287492	40.8705154974	ABarapaa	0	0	0	0		0	0	0	0	0
59	1	59	59	-1	-108.43998069181248	-150.63181552745021	0.05968815121359027	38.87683181459999	ABpraaaa	0	0	0	0		0	0	0	0	0
118	1	118	118	-1	-60.94767959141992	114.65474036134054	9.252773504286585	36.883148131800006	MSapaa	0	0	0	0		0	0	0	0	0
23	1	23	23	-1	-25.14191135930771	-74.0106080221447	-5.701539383669072	40.8705154974	ABarpapp	0	0	0	0		0	0	0	0	0
85	1	85	85	-1	-206.4421193294016	113.84078237789775	-4.669790402369252	40.8705154974	ABalppaa	0	0	0	0		0	0	0	0	0
56	1	56	56	-1	9.787477326935479	-150.91423284913802	-3.091638012041712	38.87683181459999	ABpraapa	0	0	0	0		0	0	0	0	0
60	1	60	60	-1	186.35942408631473	99.02285921099241	-5.5096606533688055	42.39442314	Capa	0	0	0	0		0	0	0	0	0
19	1	19	19	-1	-148.21061116996415	90.50975869477291	10.98136101472913	40.8705154974	ABalpapp	0	0	0	0		0	0	0	0	0
55	1	55	55	-1	-64.73348056904065	47.409881707757805	-16.692484785200413	38.87683181459999	ABplapaa	0	0	0	0		0	0	0	0	0
61	1	61	61	-1	-212.3908755939987	69.00237892502425	8.123581731266473	40.8705154974	ABalpapa	0	0	0	0		0	0	0	0	0
33	1	33	33	-1	-76.04719481702064	-99.90738552473742	12.268956569513703	40.8705154974	ABarapap	0	0	0	0		0	0	0	0	0
76	1	76	76	-1	-122.25553949688975	145.5619365085411	-5.555198752678246	38.87683181459999	ABplpaaa	0	0	0	0		0	0	0	0	0
22	1	22	22	-1	83.79688074475297	-135.7253298013076	-4.556145085757787	38.87683181459999	ABpraapp	0	0	0	0		0	0	0	0	0
58	1	58	58	-1	31.945762296912527	119.99227198770734	-9.618879573629606	38.87683181459999	ABplappa	0	0	0	0		0	0	0	0	0
73	1	73	73	-1	-250.9714450179031	24.09768631161356	2.8947432780805538	40.8705154974	ABalpaaa	0	0	0	0		0	0	0	0	0
108	1	108	108	-1	47.64374658601847	1.7761339056622303	13.639714922210258	36.883148131800006	MSpapa	0	0	0	0		0	0	0	0	0
65	1	65	65	-1	70.94094310852462	-140.09804900171952	-10.839698310781765	38.87683181459999	ABprapaa	0	0	0	0		0	0	0	0	0
82	1	82	82	-1	-36.9502339491167	-62.31252965732074	-14.028994058815432	40.8705154974	ABarppaa	0	0	0	0		0	0	0	0	0
32	1	32	32	-1	-133.59670550816244	17.245703785455834	-15.31147204659042	38.87683181459999	ABplaaap	0	0	0	0		0	0	0	0	0
124	1	124	124	-1	73.56910881579962	-85.33303098720779	11.656039121090668	36.883148131800006	MSppaa	0	0	0	0		0	0	0	0	0
2	1	2	2	-1	114.15367538833944	-69.67132893932221	-8.595061764946763	40.8705154974	ABarpppp	0	0	0	0		0	0	0	0	0
126	1	126	126	136	-11.64937553439785	53.92645939852266	-1.1000274212218475	42.39442314	Eala	0	0	0	0		0	0	0	0	0
11	1	11	11	-1	239.3307342740582	-61.70465857642155	-2.8165223324981623	38.87683181459999	ABprappp	0	0	0	0		0	0	0	0	0
