# Supplementary material for: An Observation-Driven Agent-Based Modeling and Analysis Framework for C. elegans Embryogenesis
Source: PLoS One. 2016 Nov 16;11(11):e0166551. doi: 10.1371/journal.pone.0166551 (PMC5113041; doi:10.1371/journal.pone.0166551)
Supplement: S1 Dataset — The data obtained from our NetLogo code, including the index, name, diameter, position, and mother-daughter relationship of each cell. (ZIP) [file pone.0166551.s005.zip › S1_dataset/outputNucleiTest/t113-nuclei.txt]

40	1	40	40	-1	-229.10876072647292	-38.69865981749372	-3.2784011039237564	40.8705154974	ABalaaap	0	0	0	0		0	0	0	0	0
133	1	133	133	137	22.992527847941442	-67.6475714475219	-3.6579948629062518	42.39442314	Eara	0	0	0	0		0	0	0	0	0
35	1	35	35	-1	148.1798241716474	-117.43411625897792	-12.080084220815273	38.87683181459999	ABprapap	0	0	0	0		0	0	0	0	0
124	1	124	124	-1	67.89155342588967	-86.51837890537777	11.410685510649595	36.883148131800006	MSppaa	0	0	0	0		0	0	0	0	0
58	1	58	58	-1	34.24038784888528	122.65209286203121	-9.473046564795453	38.87683181459999	ABplappa	0	0	0	0		0	0	0	0	0
75	1	75	75	-1	41.742167966694815	-163.13045818801174	7.484404898536636	38.87683181459999	ABprpaaa	0	0	0	0		0	0	0	0	0
51	1	51	51	-1	86.18707366673078	-77.27798680571397	11.544780198075424	36.883148131800006	MSppap	0	0	0	0		0	0	0	0	0
63	1	63	63	-1	-129.77248487518514	95.35791806928339	-1.8571945088503043	40.8705154974	ABalpppa	0	0	0	0		0	0	0	0	0
73	1	73	73	-1	-251.05085665475625	23.020708871277296	3.2023352096916606	40.8705154974	ABalpaaa	0	0	0	0		0	0	0	0	0
12	1	12	12	-1	11.275464093742206	-110.77980960231248	8.078432683109563	40.8705154974	ABarappp	0	0	0	0		0	0	0	0	0
130	1	130	130	-1	158.94632831608746	-4.57369413732096	13.549307808783597	36.883148131800006	MSpppa	0	0	0	0		0	0	0	0	0
26	1	26	26	-1	7.74075228119321	67.18466258857694	13.632073360960183	36.883148131800006	MSaapp	0	0	0	0		0	0	0	0	0
20	1	20	20	-1	35.095891565621706	146.8004460053646	7.24543732449094	38.87683181459999	ABplpapp	0	0	0	0		0	0	0	0	0
59	1	59	59	-1	-110.57373897555681	-149.85497970994476	-0.008762260429998284	38.87683181459999	ABpraaaa	0	0	0	0		0	0	0	0	0
18	1	18	18	138	239.97158044321898	13.24715901183442	13.876650192005705	48.729222	Dp	0	0	0	0		0	0	0	0	0
56	1	56	56	-1	7.415784609556754	-151.0924990935487	-3.6243716612461347	38.87683181459999	ABpraapa	0	0	0	0		0	0	0	0	0
49	1	49	49	-1	-133.2193405327953	36.82629520926146	11.403908896465424	36.883148131800006	MSaaap	0	0	0	0		0	0	0	0	0
50	1	50	50	-1	-37.68872566102405	119.4861808107794	8.734006832312481	36.883148131800006	MSapap	0	0	0	0		0	0	0	0	0
44	1	44	44	-1	22.871690787527605	-38.70130208917998	-13.682572873097584	40.8705154974	ABarppap	0	0	0	0		0	0	0	0	0
4	1	4	4	139	89.99994149207642	97.90965486726421	14.446949420523266	48.729222	Z3	0	0	0	0		0	0	0	0	0
61	1	61	61	-1	-214.38471027891134	66.02499117175519	8.335215466002708	40.8705154974	ABalpapa	0	0	0	0		0	0	0	0	0
28	1	28	28	-1	201.38097007894828	49.15157160147447	-12.202691830925266	42.39442314	Caap	0	0	0	0		0	0	0	0	0
108	1	108	108	-1	46.1836697992765	0.44115364819555564	13.658458014422296	36.883148131800006	MSpapa	0	0	0	0		0	0	0	0	0
42	1	42	42	-1	48.75902534626762	141.29271654986812	-7.404353215110588	38.87683181459999	ABplppap	0	0	0	0		0	0	0	0	0
43	1	43	43	-1	-101.46515052416248	-78.00075660908772	-12.06483313333922	40.8705154974	ABarpaap	0	0	0	0		0	0	0	0	0
10	1	10	10	-1	119.10958576122212	113.27514069945896	-6.593389305747065	38.87683181459999	ABplappp	0	0	0	0		0	0	0	0	0
2	1	2	2	-1	116.15322790301609	-67.80699610076137	-8.781463626679024	40.8705154974	ABarpppp	0	0	0	0		0	0	0	0	0
6	1	6	6	-1	149.19700686457892	141.87698720662672	4.938203029129936	38.87683181459999	ABplpppp	0	0	0	0		0	0	0	0	0
5	1	5	5	-1	-71.78128754928805	93.38743333247568	-1.0210173732965793	40.8705154974	ABalpppp	0	0	0	0		0	0	0	0	0
31	1	31	31	-1	-166.52592457075332	-19.38008564230637	-12.522140028511487	40.8705154974	ABalapap	0	0	0	0		0	0	0	0	0
38	1	38	38	-1	-75.45142917886436	148.83623887064724	-8.687215389122379	38.87683181459999	ABplpaap	0	0	0	0		0	0	0	0	0
47	1	47	47	140	162.3919510983968	135.86972551427024	5.2305386429914655	48.729222	Da	0	0	0	0		0	0	0	0	0
79	1	79	79	-1	-85.8096682997274	-81.25769648727305	-4.412334734328785	40.8705154974	ABarpapa	0	0	0	0		0	0	0	0	0
78	1	78	78	-1	-141.808035822187	-92.41401740558923	13.275850573113011	40.8705154974	ABarapaa	0	0	0	0		0	0	0	0	0
62	1	62	62	-1	-202.44303314480197	25.989321425075293	-13.383205629455693	38.87683181459999	ABplaaaa	0	0	0	0		0	0	0	0	0
34	1	34	34	-1	-224.27022983548025	45.624616725701344	-2.7180155606102256	40.8705154974	ABalpaap	0	0	0	0		0	0	0	0	0
82	1	82	82	-1	-35.57692006909933	-58.30347831248983	-14.099919157941574	40.8705154974	ABarppaa	0	0	0	0		0	0	0	0	0
27	1	27	27	-1	266.1080841714396	25.690295794011718	-12.21396934724395	42.39442314	Cpap	0	0	0	0		0	0	0	0	0
7	1	7	7	-1	175.63330501292677	-42.035870045221316	1.9063066652972362	48.729222	Epr	0	0	0	0		0	0	0	0	0
72	1	72	72	-1	117.8652453552219	-113.06474230003204	12.852466869542242	38.87683181459999	ABprpapa	0	0	0	0		0	0	0	0	0
57	1	57	57	-1	-146.28892852200423	90.32125416909	-13.309565292925432	38.87683181459999	ABplaapa	0	0	0	0		0	0	0	0	0
81	1	81	81	-1	-250.59306762129916	0.27573874586924507	3.3693725462523942	40.8705154974	ABalaaaa	0	0	0	0		0	0	0	0	0
37	1	37	37	-1	-165.77380251415002	114.76236526915235	-0.22844958670210203	40.8705154974	ABalppap	0	0	0	0		0	0	0	0	0
1	1	1	1	-1	250.4922044683457	-21.616060226187614	10.806138886541197	38.87683181459999	ABprpppp	0	0	0	0		0	0	0	0	0
121	1	121	121	-1	76.24798793500155	125.53240549862983	10.625184296485607	36.883148131800006	MSappa	0	0	0	0		0	0	0	0	0
46	1	46	46	-1	111.48073283161428	83.27698501641568	-3.386628570298737	48.729222	Epl	0	0	0	0		0	0	0	0	0
36	1	36	36	-1	220.94977410369353	-102.00104186075636	3.167047505821492	38.87683181459999	ABprppap	0	0	0	0		0	0	0	0	0
77	1	77	77	-1	-227.4950519437591	-42.78096224661815	10.65187863327296	40.8705154974	ABaraaaa	0	0	0	0		0	0	0	0	0
86	1	86	86	-1	62.97888375797464	-85.35793903597732	-9.892194181916858	40.8705154974	ABarpppa	0	0	0	0		0	0	0	0	0
60	1	60	60	-1	186.99523066183812	98.94692079877498	-4.910319131418016	42.39442314	Capa	0	0	0	0		0	0	0	0	0
33	1	33	33	-1	-74.28262106950802	-99.13602705986872	12.38185398459494	40.8705154974	ABarapap	0	0	0	0		0	0	0	0	0
71	1	71	71	-1	-40.57586319675188	152.91634531984224	4.98896259637729	38.87683181459999	ABplpapa	0	0	0	0		0	0	0	0	0
54	1	54	54	-1	280.5820224734951	2.6601401760945387	1.2689772782539843	42.39442314	Cppa	0	0	0	0		0	0	0	0	0
118	1	118	118	-1	-63.22904218140209	113.25365086609007	9.055563483522649	36.883148131800006	MSapaa	0	0	0	0		0	0	0	0	0
84	1	84	84	-1	-1.9524062755406053	151.25910822545325	-6.061366531614494	38.87683181459999	ABplppaa	0	0	0	0		0	0	0	0	0
113	1	113	113	-1	-73.47342031674295	-43.60644489787454	9.184693953927223	36.883148131800006	MSpaaa	0	0	0	0		0	0	0	0	0
39	1	39	39	-1	-171.57268194846014	-91.37392876913798	7.390207116401523	40.8705154974	ABaraaap	0	0	0	0		0	0	0	0	0
55	1	55	55	-1	-62.129998935158426	51.435256102317446	-16.773634455924935	38.87683181459999	ABplapaa	0	0	0	0		0	0	0	0	0
15	1	15	15	-1	237.61002802768894	99.16155549203836	-5.906279339948002	42.39442314	Capp	0	0	0	0		0	0	0	0	0
30	1	30	30	-1	-55.734836895124026	-148.83201981398793	-7.639679377833829	38.87683181459999	ABpraaap	0	0	0	0		0	0	0	0	0
19	1	19	19	-1	-148.4619858691254	88.29032254622942	11.308352672581805	40.8705154974	ABalpapp	0	0	0	0		0	0	0	0	0
88	1	88	88	-1	178.39005282144572	-134.01113278589682	6.6610926658912755	38.87683181459999	ABprppaa	0	0	0	0		0	0	0	0	0
67	1	67	67	-1	-221.80049660256321	-21.71920896998773	-9.087272308197779	40.8705154974	ABalapaa	0	0	0	0		0	0	0	0	0
41	1	41	41	-1	98.39457116137815	-157.86455009479323	4.213349233344991	38.87683181459999	ABprpaap	0	0	0	0		0	0	0	0	0
24	1	24	24	-1	172.72174972453644	-80.83876878697319	13.031916901060058	38.87683181459999	ABprpapp	0	0	0	0		0	0	0	0	0
3	1	3	3	-1	176.8909598988174	9.264787461642522	13.653221289897656	36.883148131800006	MSpppp	0	0	0	0		0	0	0	0	0
8	1	8	8	-1	282.1276530575609	47.26831610028482	-2.281010592987147	42.39442314	Cppp	0	0	0	0		0	0	0	0	0
80	1	80	80	-1	-169.9949033776521	-82.6916474727054	-7.83888145263091	40.8705154974	ABarpaaa	0	0	0	0		0	0	0	0	0
22	1	22	22	-1	84.1914992416559	-135.80147834461914	-5.040836147866819	38.87683181459999	ABpraapp	0	0	0	0		0	0	0	0	0
112	1	112	112	-1	-25.46489416676903	63.10333954371704	13.156874811539124	36.883148131800006	MSaapa	0	0	0	0		0	0	0	0	0
74	1	74	74	-1	-158.4476496610042	-19.841392962725614	-5.168103300684082	40.8705154974	ABalappa	0	0	0	0		0	0	0	0	0
105	1	105	105	-1	-174.92258560272873	25.926987003059594	10.143736515430843	36.883148131800006	MSaaaa	0	0	0	0		0	0	0	0	0
13	1	13	13	-1	91.22609730162067	128.64141441291727	10.037222752285249	36.883148131800006	MSappp	0	0	0	0		0	0	0	0	0
52	1	52	52	-1	192.82571910892176	-44.04170463779118	-16.05858821079924	42.39442314	Cpaa	0	0	0	0		0	0	0	0	0
9	1	9	9	-1	-78.86888496012568	-20.640962509075468	-4.958103921011755	40.8705154974	ABalappp	0	0	0	0		0	0	0	0	0
14	1	14	14	141	34.408280824533435	-63.03724070086205	-3.8056844814262685	42.39442314	Earp	0	0	0	0		0	0	0	0	0
87	1	87	87	142	147.5791793151199	81.53704659705525	15.554375228836058	48.729222	Z2	0	0	0	0		0	0	0	0	0
53	1	53	53	-1	116.36291577377789	30.958284191418937	-14.110770244822014	42.39442314	Caaa	0	0	0	0		0	0	0	0	0
69	1	69	69	-1	-162.96098396864855	-25.77013687473275	13.784418770252605	40.8705154974	ABaraapa	0	0	0	0		0	0	0	0	0
23	1	23	23	-1	-24.423828949724403	-75.11768016252668	-6.266242333206686	40.8705154974	ABarpapp	0	0	0	0		0	0	0	0	0
16	1	16	16	-1	-66.72980390591167	99.95460695572766	-10.237453036871777	38.87683181459999	ABplaapp	0	0	0	0		0	0	0	0	0
83	1	83	83	-1	109.75961840261607	160.77583757083835	0.03107771089019934	38.87683181459999	ABplpppa	0	0	0	0		0	0	0	0	0
76	1	76	76	-1	-124.51593644174143	145.52328215501345	-5.017395916968187	38.87683181459999	ABplpaaa	0	0	0	0		0	0	0	0	0
64	1	64	64	-1	-32.655537060463224	-121.49434117546944	12.757234145500572	40.8705154974	ABarappa	0	0	0	0		0	0	0	0	0
32	1	32	32	-1	-130.83540817419387	19.64253914078288	-15.359170070802982	38.87683181459999	ABplaaap	0	0	0	0		0	0	0	0	0
11	1	11	11	-1	240.7340967965286	-61.536881544441606	-2.7682151766841194	38.87683181459999	ABprappp	0	0	0	0		0	0	0	0	0
17	1	17	17	-1	-131.48070820354755	-45.64694512594695	-0.3730615391855189	40.8705154974	ABalaapp	0	0	0	0		0	0	0	0	0
126	1	126	126	143	-12.430305614030926	53.32891100402768	-1.2860963278944728	42.39442314	Eala	0	0	0	0		0	0	0	0	0
25	1	25	25	-1	84.94870303626396	15.014987399831348	13.736362832336109	36.883148131800006	MSpapp	0	0	0	0		0	0	0	0	0
45	1	45	45	144	16.037698959752895	64.74283957210203	-0.6914070632525727	42.39442314	Ealp	0	0	0	0		0	0	0	0	0
65	1	65	65	-1	70.08621725602971	-138.89981941567882	-11.192327407406266	38.87683181459999	ABprapaa	0	0	0	0		0	0	0	0	0
21	1	21	21	-1	-90.83489719994029	-21.55046450198584	15.045309353311973	40.8705154974	ABaraapp	0	0	0	0		0	0	0	0	0
29	1	29	29	-1	29.30829229710198	65.01855870855825	-13.898085284096894	38.87683181459999	ABplapap	0	0	0	0		0	0	0	0	0
70	1	70	70	-1	-182.43029286299668	-25.68092506251734	4.6593994438585735	40.8705154974	ABalaapa	0	0	0	0		0	0	0	0	0
66	1	66	66	-1	191.85740903034778	-117.9224617349557	-3.882843170404308	38.87683181459999	ABprappa	0	0	0	0		0	0	0	0	0
68	1	68	68	-1	253.39613669472038	-63.912804631426766	7.018584975632141	38.87683181459999	ABprpppa	0	0	0	0		0	0	0	0	0
85	1	85	85	-1	-206.61200950615918	113.60183655780571	-4.284543089808931	40.8705154974	ABalppaa	0	0	0	0		0	0	0	0	0
48	1	48	48	-1	-46.811496096014075	-31.945306701902926	9.998181240323607	36.883148131800006	MSpaap	0	0	0	0		0	0	0	0	0
