# Supplementary material for: An Observation-Driven Agent-Based Modeling and Analysis Framework for C. elegans Embryogenesis
Source: PLoS One. 2016 Nov 16;11(11):e0166551. doi: 10.1371/journal.pone.0166551 (PMC5113041; doi:10.1371/journal.pone.0166551)
Supplement: S1 Dataset — The data obtained from our NetLogo code, including the index, name, diameter, position, and mother-daughter relationship of each cell. (ZIP) [file pone.0166551.s005.zip › S1_dataset/outputNucleiTest/t114-nuclei.txt]

75	1	75	75	-1	36.749209619668655	-163.42965775252708	7.204713111632089	38.87683181459999	ABprpaaa	0	0	0	0		0	0	0	0	0
70	1	70	70	-1	-183.38201434865982	-28.892348290192825	4.490077310145038	40.8705154974	ABalaapa	0	0	0	0		0	0	0	0	0
33	1	33	33	-1	-72.51804732199543	-98.36466859500004	12.494751399676177	40.8705154974	ABarapap	0	0	0	0		0	0	0	0	0
76	1	76	76	-1	-126.77633338659311	145.48462780148577	-4.479593081258128	38.87683181459999	ABplpaaa	0	0	0	0		0	0	0	0	0
41	1	41	41	-1	95.49656944397393	-158.42781354746012	3.899987365480496	38.87683181459999	ABprpaap	0	0	0	0		0	0	0	0	0
124	1	124	124	-1	62.52237111305215	-87.11334255136191	11.137785090778234	36.883148131800006	MSppaa	0	0	0	0		0	0	0	0	0
45	1	45	45	145	16.88295266101095	64.71611814892579	-0.7042091785297953	42.39442314	Ealp	0	0	0	0		0	0	0	0	0
50	1	50	50	-1	-37.55999194081884	118.71810293311613	8.47640075177602	36.883148131800006	MSapap	0	0	0	0		0	0	0	0	0
61	1	61	61	-1	-216.378544963824	63.047603418486126	8.546849200738945	40.8705154974	ABalpapa	0	0	0	0		0	0	0	0	0
69	1	69	69	-1	-166.01153553789982	-25.691790823726294	13.715245312633014	40.8705154974	ABaraapa	0	0	0	0		0	0	0	0	0
58	1	58	58	-1	36.535013400858034	125.31191373635508	-9.3272135559613	38.87683181459999	ABplappa	0	0	0	0		0	0	0	0	0
56	1	56	56	-1	5.044091892178019	-151.27076533795938	-4.157105310450557	38.87683181459999	ABpraapa	0	0	0	0		0	0	0	0	0
77	1	77	77	-1	-228.1885662981586	-41.61765043446079	10.599749029468326	40.8705154974	ABaraaaa	0	0	0	0		0	0	0	0	0
1	1	1	1	-1	248.92902189367234	-23.925500428116106	11.021985391775171	38.87683181459999	ABprpppp	0	0	0	0		0	0	0	0	0
32	1	32	32	-1	-128.0741108402253	22.039374496109925	-15.406868095015543	38.87683181459999	ABplaaap	0	0	0	0		0	0	0	0	0
37	1	37	37	-1	-165.05675765153583	114.25211902071653	0.3681816446349634	40.8705154974	ABalppap	0	0	0	0		0	0	0	0	0
79	1	79	79	-1	-87.58168341470031	-82.3393106577938	-4.944195953542206	40.8705154974	ABarpapa	0	0	0	0		0	0	0	0	0
64	1	64	64	-1	-34.523785416174434	-122.67525476831604	12.664710624880488	40.8705154974	ABarappa	0	0	0	0		0	0	0	0	0
87	1	87	87	146	148.3588756520384	80.712912053845	15.455920564987037	48.729222	Z2	0	0	0	0		0	0	0	0	0
19	1	19	19	-1	-148.7133605682867	86.07088639768592	11.635344330434481	40.8705154974	ABalpapp	0	0	0	0		0	0	0	0	0
3	1	3	3	-1	174.1950263046795	6.320771648016507	13.36640788959147	36.883148131800006	MSpppp	0	0	0	0		0	0	0	0	0
68	1	68	68	-1	252.04612512805028	-67.63699843320764	7.014321454094895	38.87683181459999	ABprpppa	0	0	0	0		0	0	0	0	0
16	1	16	16	-1	-65.29894872997497	101.2512044330047	-10.22403717789777	38.87683181459999	ABplaapp	0	0	0	0		0	0	0	0	0
17	1	17	17	-1	-130.4081992190156	-49.938232640361115	-0.7754273856143388	40.8705154974	ABalaapp	0	0	0	0		0	0	0	0	0
20	1	20	20	-1	33.664200679130765	145.97681142633414	7.688590779536143	38.87683181459999	ABplpapp	0	0	0	0		0	0	0	0	0
113	1	113	113	-1	-75.61861978517474	-44.48003321571542	8.90571821073758	36.883148131800006	MSpaaa	0	0	0	0		0	0	0	0	0
54	1	54	54	-1	279.7911933488385	0.9320477988832228	1.7917295009101946	42.39442314	Cppa	0	0	0	0		0	0	0	0	0
29	1	29	29	-1	34.708776940645826	69.43404990169574	-13.89634646015682	38.87683181459999	ABplapap	0	0	0	0		0	0	0	0	0
59	1	59	59	-1	-112.70749725930114	-149.07814389243933	-0.0772126720735868	38.87683181459999	ABpraaaa	0	0	0	0		0	0	0	0	0
85	1	85	85	-1	-206.78189968291676	113.36289073771367	-3.8992957772486063	40.8705154974	ABalppaa	0	0	0	0		0	0	0	0	0
14	1	14	14	147	36.74948812759399	-61.639089403713825	-3.78648573783743	42.39442314	Earp	0	0	0	0		0	0	0	0	0
34	1	34	34	-1	-223.78874069235263	45.42051273432188	-2.5619989549570583	40.8705154974	ABalpaap	0	0	0	0		0	0	0	0	0
40	1	40	40	-1	-227.95472202544696	-40.289772506848834	-3.577825434897878	40.8705154974	ABalaaap	0	0	0	0		0	0	0	0	0
18	1	18	18	-1	240.4734796742088	12.956191547016388	13.945047307616724	42.39442314	Dpp	0	0	0	0		0	0	0	0	0
22	1	22	22	-1	84.58611773855883	-135.87762688793072	-5.525527209975851	38.87683181459999	ABpraapp	0	0	0	0		0	0	0	0	0
130	1	130	130	-1	155.23881816729505	-6.550574402689611	13.39361259732029	36.883148131800006	MSpppa	0	0	0	0		0	0	0	0	0
42	1	42	42	-1	49.92171765579065	141.68121505346627	-7.017573705073701	38.87683181459999	ABplppap	0	0	0	0		0	0	0	0	0
30	1	30	30	-1	-56.179085376867235	-148.43579853664238	-7.887840858901495	38.87683181459999	ABpraaap	0	0	0	0		0	0	0	0	0
43	1	43	43	-1	-99.26367816428309	-75.25179567649147	-12.375193544686105	40.8705154974	ABarpaap	0	0	0	0		0	0	0	0	0
52	1	52	52	148	193.3173831884934	-43.1319512579226	-16.07973086186533	42.39442314	Cpaa	0	0	0	0		0	0	0	0	0
140	1	140	140	-1	160.26736409615933	136.54797314812657	5.330524981985796	42.39442314	Daa	0	0	0	0		0	0	0	0	0
83	1	83	83	-1	109.00795959781824	161.22921135691288	0.37473455617581575	38.87683181459999	ABplpppa	0	0	0	0		0	0	0	0	0
10	1	10	10	-1	124.20374704476241	115.25489516370038	-6.359364007723797	38.87683181459999	ABplappp	0	0	0	0		0	0	0	0	0
49	1	49	49	-1	-131.3830010710709	35.64785858015763	11.140767130866347	36.883148131800006	MSaaap	0	0	0	0		0	0	0	0	0
72	1	72	72	-1	112.06705555583443	-115.29294673288719	12.869778690899853	38.87683181459999	ABprpapa	0	0	0	0		0	0	0	0	0
46	1	46	46	-1	109.88388462954734	84.63016552825704	-3.314284198357686	48.729222	Epl	0	0	0	0		0	0	0	0	0
60	1	60	60	-1	187.63103723736154	98.87098238655756	-4.310977609467228	42.39442314	Capa	0	0	0	0		0	0	0	0	0
2	1	2	2	-1	118.15278041769275	-65.94266326220051	-8.967865488411283	40.8705154974	ABarpppp	0	0	0	0		0	0	0	0	0
74	1	74	74	-1	-160.68193168090843	-20.650634028113963	-5.483206590828712	40.8705154974	ABalappa	0	0	0	0		0	0	0	0	0
66	1	66	66	-1	191.1702864094503	-119.62305416784585	-3.9469597407337718	38.87683181459999	ABprappa	0	0	0	0		0	0	0	0	0
48	1	48	48	-1	-46.652534766814625	-31.834168468248098	9.86355794260002	36.883148131800006	MSpaap	0	0	0	0		0	0	0	0	0
67	1	67	67	-1	-221.22295759785652	-19.438976689699064	-9.282904480026293	40.8705154974	ABalapaa	0	0	0	0		0	0	0	0	0
81	1	81	81	-1	-250.30664627271534	0.21328942955110108	3.237178626553535	40.8705154974	ABalaaaa	0	0	0	0		0	0	0	0	0
27	1	27	27	-1	268.8054834627589	28.166992664925864	-12.102355894891549	42.39442314	Cpap	0	0	0	0		0	0	0	0	0
8	1	8	8	-1	281.75170644508773	45.69693353912485	-1.9635270880657343	42.39442314	Cppp	0	0	0	0		0	0	0	0	0
65	1	65	65	-1	69.2314914035348	-137.70158982963812	-11.544956504030765	38.87683181459999	ABprapaa	0	0	0	0		0	0	0	0	0
118	1	118	118	-1	-65.51040477138426	111.8525613708396	8.858353462758714	36.883148131800006	MSapaa	0	0	0	0		0	0	0	0	0
15	1	15	15	-1	239.10860153573773	99.11783563534772	-5.454811573283879	42.39442314	Capp	0	0	0	0		0	0	0	0	0
4	1	4	4	149	89.12933967292281	97.29894425250042	14.342444932415862	48.729222	Z3	0	0	0	0		0	0	0	0	0
28	1	28	28	-1	206.20906268402317	51.31128635375318	-12.1574057961466	42.39442314	Caap	0	0	0	0		0	0	0	0	0
57	1	57	57	-1	-147.25724984845698	91.1803202642599	-13.397407862849148	38.87683181459999	ABplaapa	0	0	0	0		0	0	0	0	0
21	1	21	21	-1	-90.89981211642616	-21.491586418430835	15.077262860703977	40.8705154974	ABaraapp	0	0	0	0		0	0	0	0	0
38	1	38	38	-1	-76.36150218454993	149.29233971953337	-8.362551757773975	38.87683181459999	ABplpaap	0	0	0	0		0	0	0	0	0
71	1	71	71	-1	-44.70009577616599	152.31723736570382	5.3572173918267465	38.87683181459999	ABplpapa	0	0	0	0		0	0	0	0	0
133	1	133	133	150	18.05969685286078	-68.98315124133562	-3.655309957301929	42.39442314	Eara	0	0	0	0		0	0	0	0	0
23	1	23	23	-1	-23.705746540141096	-76.22475230290866	-6.830945282744301	40.8705154974	ABarpapp	0	0	0	0		0	0	0	0	0
86	1	86	86	-1	62.534511351109316	-84.02096470285282	-10.215241789493637	40.8705154974	ABarpppa	0	0	0	0		0	0	0	0	0
112	1	112	112	-1	-25.678060057810107	62.473493698882756	13.149857718883299	36.883148131800006	MSaapa	0	0	0	0		0	0	0	0	0
12	1	12	12	-1	10.440105256666877	-112.13295072405593	7.8015977424619045	40.8705154974	ABarappp	0	0	0	0		0	0	0	0	0
51	1	51	51	-1	83.28007954966795	-77.95510698567003	11.142220582233099	36.883148131800006	MSppap	0	0	0	0		0	0	0	0	0
44	1	44	44	-1	26.370238604000264	-34.13933064630769	-13.685818409704352	40.8705154974	ABarppap	0	0	0	0		0	0	0	0	0
7	1	7	7	-1	175.42748048711022	-42.995367778930266	2.0294867230266274	48.729222	Epr	0	0	0	0		0	0	0	0	0
80	1	80	80	-1	-170.3584192663144	-79.6777224270484	-8.123357865026817	40.8705154974	ABarpaaa	0	0	0	0		0	0	0	0	0
126	1	126	126	151	-13.211235693664001	52.731362609532695	-1.4721652345670981	42.39442314	Eala	0	0	0	0		0	0	0	0	0
9	1	9	9	-1	-78.15628214531264	-21.69304226644676	-5.174281248396779	40.8705154974	ABalappp	0	0	0	0		0	0	0	0	0
121	1	121	121	-1	74.09503853345642	124.33534821692946	10.581174369559132	36.883148131800006	MSappa	0	0	0	0		0	0	0	0	0
73	1	73	73	-1	-251.13026829160938	21.943731430940883	3.5099271413027675	40.8705154974	ABalpaaa	0	0	0	0		0	0	0	0	0
84	1	84	84	-1	-2.6035275236564623	152.25422793729325	-5.549029725060076	38.87683181459999	ABplppaa	0	0	0	0		0	0	0	0	0
108	1	108	108	-1	44.723593012534266	-0.8938266092711209	13.677201106634334	36.883148131800006	MSpapa	0	0	0	0		0	0	0	0	0
31	1	31	31	-1	-164.17388114394578	-16.996252783946108	-12.804506422738319	40.8705154974	ABalapap	0	0	0	0		0	0	0	0	0
36	1	36	36	-1	218.59788611017126	-102.22430005897284	3.193989940221331	38.87683181459999	ABprppap	0	0	0	0		0	0	0	0	0
5	1	5	5	-1	-72.9658710064931	91.38856379923747	-1.1516463551300855	40.8705154974	ABalpppp	0	0	0	0		0	0	0	0	0
63	1	63	63	-1	-133.02696195328352	93.53887625156277	-1.9864938442228073	40.8705154974	ABalpppa	0	0	0	0		0	0	0	0	0
82	1	82	82	-1	-34.20360618908196	-54.29442696765892	-14.170844257067717	40.8705154974	ABarppaa	0	0	0	0		0	0	0	0	0
88	1	88	88	-1	174.180910558217	-135.28338946495765	6.770390088783664	38.87683181459999	ABprppaa	0	0	0	0		0	0	0	0	0
11	1	11	11	-1	242.137459318999	-61.36910451246166	-2.7199080208700765	38.87683181459999	ABprappp	0	0	0	0		0	0	0	0	0
138	1	138	138	-1	238.20761923148316	10.598015061548457	14.185845544107455	42.39442314	Dpa	0	0	0	0		0	0	0	0	0
26	1	26	26	-1	9.72866746716267	66.47943644562146	13.686156462717953	36.883148131800006	MSaapp	0	0	0	0		0	0	0	0	0
105	1	105	105	-1	-176.15687104121076	23.876642333426805	9.756335045215254	36.883148131800006	MSaaaa	0	0	0	0		0	0	0	0	0
78	1	78	78	-1	-142.03196180288325	-91.1778141151563	13.42403789793853	40.8705154974	ABarapaa	0	0	0	0		0	0	0	0	0
35	1	35	35	-1	150.60761947663633	-115.74601700094165	-12.401574748882068	38.87683181459999	ABprapap	0	0	0	0		0	0	0	0	0
53	1	53	53	-1	119.07866522695437	33.042035677828515	-14.095804029592145	42.39442314	Caaa	0	0	0	0		0	0	0	0	0
55	1	55	55	-1	-59.5265173012762	55.46063049687708	-16.854784126649456	38.87683181459999	ABplapaa	0	0	0	0		0	0	0	0	0
6	1	6	6	-1	149.20068621116937	141.42861506379583	5.461176968112464	38.87683181459999	ABplpppp	0	0	0	0		0	0	0	0	0
39	1	39	39	-1	-170.31060160802105	-92.13365734335049	7.349679127366027	40.8705154974	ABaraaap	0	0	0	0		0	0	0	0	0
25	1	25	25	-1	85.52729716331356	13.821839652736308	13.764603173431137	36.883148131800006	MSpapp	0	0	0	0		0	0	0	0	0
47	1	47	47	-1	162.0728652806746	136.16367112043275	5.263458281500871	42.39442314	Dap	0	0	0	0		0	0	0	0	0
13	1	13	13	-1	90.40314396678352	128.14027488936367	9.828046773553758	36.883148131800006	MSappp	0	0	0	0		0	0	0	0	0
62	1	62	62	-1	-202.18357540258864	28.488694824307384	-13.381003886536915	38.87683181459999	ABplaaaa	0	0	0	0		0	0	0	0	0
24	1	24	24	-1	169.11282741760851	-82.46067336905094	13.090418043480874	38.87683181459999	ABprpapp	0	0	0	0		0	0	0	0	0
