# Supplementary material for: An Observation-Driven Agent-Based Modeling and Analysis Framework for C. elegans Embryogenesis
Source: PLoS One. 2016 Nov 16;11(11):e0166551. doi: 10.1371/journal.pone.0166551 (PMC5113041; doi:10.1371/journal.pone.0166551)
Supplement: S1 Dataset — The data obtained from our NetLogo code, including the index, name, diameter, position, and mother-daughter relationship of each cell. (ZIP) [file pone.0166551.s005.zip › S1_dataset/outputNucleiTest/t115-nuclei.txt]

80	1	80	80	-1	-170.72193515497668	-76.6637973813914	-8.407834277422724	40.8705154974	ABarpaaa	0	0	0	0		0	0	0	0	0
85	1	85	85	-1	-206.95178985967434	113.12394491762161	-3.5140484646882597	40.8705154974	ABalppaa	0	0	0	0		0	0	0	0	0
87	1	87	87	152	149.13857198895687	79.88877751063475	15.357465901138019	48.729222	Z2	0	0	0	0		0	0	0	0	0
13	1	13	13	-1	89.58019063194638	127.63913536581009	9.618870794822268	36.883148131800006	MSappp	0	0	0	0		0	0	0	0	0
20	1	20	20	-1	32.232509792639824	145.15317684730365	8.131744234581346	38.87683181459999	ABplpapp	0	0	0	0		0	0	0	0	0
73	1	73	73	-1	-251.20967992846252	20.866753990604465	3.8175190729138744	40.8705154974	ABalpaaa	0	0	0	0		0	0	0	0	0
68	1	68	68	-1	250.69611356138017	-71.36119223498852	7.010057932557649	38.87683181459999	ABprpppa	0	0	0	0		0	0	0	0	0
48	1	48	48	-1	-46.493573437615176	-31.723030234593274	9.728934644876434	36.883148131800006	MSpaap	0	0	0	0		0	0	0	0	0
81	1	81	81	-1	-250.0202249241315	0.15084011323295768	3.1049847068546756	40.8705154974	ABalaaaa	0	0	0	0		0	0	0	0	0
33	1	33	33	-1	-70.75347357448283	-97.59331013013134	12.607648814757415	40.8705154974	ABarapap	0	0	0	0		0	0	0	0	0
29	1	29	29	-1	40.10926158418967	73.84954109483323	-13.89460763621675	38.87683181459999	ABplapap	0	0	0	0		0	0	0	0	0
61	1	61	61	-1	-218.37237964873665	60.07021566521707	8.758482935475183	40.8705154974	ABalpapa	0	0	0	0		0	0	0	0	0
26	1	26	26	-1	11.716582653132138	65.77421030266599	13.740239564475724	36.883148131800006	MSaapp	0	0	0	0		0	0	0	0	0
55	1	55	55	-1	-56.92303566739397	59.486004891436714	-16.935933797373977	38.87683181459999	ABplapaa	0	0	0	0		0	0	0	0	0
40	1	40	40	-1	-226.80068332442096	-41.88088519620394	-3.8772497658719995	40.8705154974	ABalaaap	0	0	0	0		0	0	0	0	0
15	1	15	15	-1	240.60717504378653	99.07411577865707	-5.003343806619757	42.39442314	Capp	0	0	0	0		0	0	0	0	0
83	1	83	83	-1	108.25630079302042	161.68258514298742	0.7183914014614342	38.87683181459999	ABplpppa	0	0	0	0		0	0	0	0	0
47	1	47	47	-1	163.03762459608416	135.83056780522983	5.223777479873806	42.39442314	Dap	0	0	0	0		0	0	0	0	0
69	1	69	69	-1	-169.0620871071511	-25.613444772719838	13.646071855013421	40.8705154974	ABaraapa	0	0	0	0		0	0	0	0	0
16	1	16	16	-1	-63.86809355403827	102.54780191028176	-10.210621318923765	38.87683181459999	ABplaapp	0	0	0	0		0	0	0	0	0
10	1	10	10	-1	129.2979083283027	117.2346496279418	-6.12533870970053	38.87683181459999	ABplappp	0	0	0	0		0	0	0	0	0
8	1	8	8	-1	281.3757598326145	44.12555097796487	-1.646043583144334	42.39442314	Cppp	0	0	0	0		0	0	0	0	0
138	1	138	138	-1	234.08787297198202	6.310421451606813	14.623660519545183	42.39442314	Dpa	0	0	0	0		0	0	0	0	0
86	1	86	86	-1	62.09013894424399	-82.6839903697283	-10.538289397070416	40.8705154974	ABarpppa	0	0	0	0		0	0	0	0	0
113	1	113	113	-1	-77.76381925360654	-45.353621533556314	8.626742467547936	36.883148131800006	MSpaaa	0	0	0	0		0	0	0	0	0
64	1	64	64	-1	-36.39203377188564	-123.85616836116263	12.572187104260404	40.8705154974	ABarappa	0	0	0	0		0	0	0	0	0
79	1	79	79	-1	-89.35369852967322	-83.42092482831454	-5.476057172755627	40.8705154974	ABarpapa	0	0	0	0		0	0	0	0	0
18	1	18	18	-1	242.53335280395936	15.099988351987248	13.726139819897913	42.39442314	Dpp	0	0	0	0		0	0	0	0	0
35	1	35	35	-1	153.03541478162526	-114.05791774290537	-12.723065276948864	38.87683181459999	ABprapap	0	0	0	0		0	0	0	0	0
59	1	59	59	-1	-114.84125554304546	-148.3013080749339	-0.14566308371717504	38.87683181459999	ABpraaaa	0	0	0	0		0	0	0	0	0
78	1	78	78	-1	-142.25588778357945	-89.94161082472313	13.572225222764049	40.8705154974	ABarapaa	0	0	0	0		0	0	0	0	0
45	1	45	45	153	17.728206362269006	64.68939672574956	-0.7170112938070178	42.39442314	Ealp	0	0	0	0		0	0	0	0	0
53	1	53	53	-1	121.79441468013086	35.1257871642381	-14.080837814362278	42.39442314	Caaa	0	0	0	0		0	0	0	0	0
72	1	72	72	-1	106.26886575644696	-117.52115116574234	12.887090512257462	38.87683181459999	ABprpapa	0	0	0	0		0	0	0	0	0
43	1	43	43	-1	-97.06220580440369	-72.5028347438952	-12.685553956032988	40.8705154974	ABarpaap	0	0	0	0		0	0	0	0	0
25	1	25	25	-1	86.10589129036315	12.628691905641267	13.792843514526163	36.883148131800006	MSpapp	0	0	0	0		0	0	0	0	0
19	1	19	19	-1	-148.964735267448	83.85145024914242	11.962335988287156	40.8705154974	ABalpapp	0	0	0	0		0	0	0	0	0
63	1	63	63	-1	-136.2814390313819	91.71983443384224	-2.11579317959531	40.8705154974	ABalpppa	0	0	0	0		0	0	0	0	0
70	1	70	70	-1	-184.33373583432353	-32.10377151786831	4.320755176431502	40.8705154974	ABalaapa	0	0	0	0		0	0	0	0	0
11	1	11	11	-1	243.5408218414694	-61.20132748048172	-2.6716008650560337	38.87683181459999	ABprappp	0	0	0	0		0	0	0	0	0
84	1	84	84	-1	-3.25464877177232	153.24934764913328	-5.036692918505659	38.87683181459999	ABplppaa	0	0	0	0		0	0	0	0	0
23	1	23	23	-1	-22.987664130557786	-77.33182444329064	-7.395648232281915	40.8705154974	ABarpapp	0	0	0	0		0	0	0	0	0
74	1	74	74	-1	-162.9162137008127	-21.45987509350231	-5.798309880973342	40.8705154974	ABalappa	0	0	0	0		0	0	0	0	0
22	1	22	22	-1	84.98073623546175	-135.95377543124226	-6.010218272084884	38.87683181459999	ABpraapp	0	0	0	0		0	0	0	0	0
105	1	105	105	-1	-177.3911564796928	21.826297663794016	9.368933574999664	36.883148131800006	MSaaaa	0	0	0	0		0	0	0	0	0
17	1	17	17	-1	-129.33569023448362	-54.22952015477525	-1.1777932320431597	40.8705154974	ABalaapp	0	0	0	0		0	0	0	0	0
1	1	1	1	-1	247.36583931899898	-26.234940630044687	11.237831897009146	38.87683181459999	ABprpppp	0	0	0	0		0	0	0	0	0
36	1	36	36	-1	216.24599811664896	-102.44755825718933	3.220932374621171	38.87683181459999	ABprppap	0	0	0	0		0	0	0	0	0
4	1	4	4	154	88.2587378537692	96.68823363773664	14.237940444308459	48.729222	Z3	0	0	0	0		0	0	0	0	0
66	1	66	66	-1	190.48316378855284	-121.32364660073598	-4.011076311063236	38.87683181459999	ABprappa	0	0	0	0		0	0	0	0	0
148	1	148	148	155	191.8382649985776	-43.22316029973055	-16.17618037252236	36.883148131800006	Cpaaa	0	0	0	0		0	0	0	0	0
133	1	133	133	156	16.48698253460785	-68.2113497183967	-3.765962198805981	42.39442314	Eara	0	0	0	0		0	0	0	0	0
6	1	6	6	-1	149.20436555775984	140.9802429209649	5.984150907094991	38.87683181459999	ABplpppp	0	0	0	0		0	0	0	0	0
71	1	71	71	-1	-48.8243283555803	151.71812941156543	5.725472187276202	38.87683181459999	ABplpapa	0	0	0	0		0	0	0	0	0
46	1	46	46	-1	108.28703642748042	85.98334604009841	-3.2419398264166346	48.729222	Epl	0	0	0	0		0	0	0	0	0
140	1	140	140	-1	158.15033374293543	136.88195322209134	5.407155124399196	42.39442314	Daa	0	0	0	0		0	0	0	0	0
76	1	76	76	-1	-129.0367303314448	145.4459734479581	-3.9417902455480682	38.87683181459999	ABplpaaa	0	0	0	0		0	0	0	0	0
65	1	65	65	-1	68.3767655510399	-136.5033602435974	-11.897585600655265	38.87683181459999	ABprapaa	0	0	0	0		0	0	0	0	0
44	1	44	44	-1	29.868786420472922	-29.577359203435403	-13.68906394631112	40.8705154974	ABarppap	0	0	0	0		0	0	0	0	0
88	1	88	88	-1	169.9717682949883	-136.55564614401848	6.879687511676052	38.87683181459999	ABprppaa	0	0	0	0		0	0	0	0	0
34	1	34	34	-1	-223.30725154922504	45.21640874294242	-2.405982349303891	40.8705154974	ABalpaap	0	0	0	0		0	0	0	0	0
56	1	56	56	-1	2.672399174799259	-151.44903158237008	-4.689838959654979	38.87683181459999	ABpraapa	0	0	0	0		0	0	0	0	0
9	1	9	9	-1	-77.4436793304996	-22.74512202381805	-5.390458575781803	40.8705154974	ABalappp	0	0	0	0		0	0	0	0	0
37	1	37	37	-1	-164.33971278892164	113.74187277228071	0.9648128759720276	40.8705154974	ABalppap	0	0	0	0		0	0	0	0	0
12	1	12	12	-1	9.604746419591548	-113.48609184579936	7.524762801814219	40.8705154974	ABarappp	0	0	0	0		0	0	0	0	0
54	1	54	54	-1	279.00036422418185	-0.7960445783280897	2.3144817235664132	42.39442314	Cppa	0	0	0	0		0	0	0	0	0
58	1	58	58	-1	38.829638952830784	127.97173461067894	-9.181380547127146	38.87683181459999	ABplappa	0	0	0	0		0	0	0	0	0
52	1	52	52	157	194.67152238291607	-41.949155012182906	-16.05793442036944	36.883148131800006	Cpaap	0	0	0	0		0	0	0	0	0
60	1	60	60	-1	188.26684381288493	98.79504397434013	-3.7116360875164505	42.39442314	Capa	0	0	0	0		0	0	0	0	0
21	1	21	21	-1	-90.96472703291202	-21.432708334875826	15.109216368095982	40.8705154974	ABaraapp	0	0	0	0		0	0	0	0	0
121	1	121	121	-1	71.94208913191127	123.13829093522911	10.53716444263266	36.883148131800006	MSappa	0	0	0	0		0	0	0	0	0
27	1	27	27	-1	271.50288275407826	30.64368953584001	-11.990742442539148	42.39442314	Cpap	0	0	0	0		0	0	0	0	0
39	1	39	39	-1	-169.04852126758198	-92.89338591756255	7.309151138330532	40.8705154974	ABaraaap	0	0	0	0		0	0	0	0	0
41	1	41	41	-1	92.59856772656971	-158.99107700012704	3.5866254976159997	38.87683181459999	ABprpaap	0	0	0	0		0	0	0	0	0
31	1	31	31	-1	-161.82183771713824	-14.612419925585844	-13.08687281696515	40.8705154974	ABalapap	0	0	0	0		0	0	0	0	0
82	1	82	82	-1	-32.83029230906459	-50.28537562282801	-14.241769356193862	40.8705154974	ABarppaa	0	0	0	0		0	0	0	0	0
30	1	30	30	-1	-56.62333385861044	-148.03957725929683	-8.136002339969117	38.87683181459999	ABpraaap	0	0	0	0		0	0	0	0	0
24	1	24	24	-1	165.5039051106806	-84.0825779511287	13.148919185901692	38.87683181459999	ABprpapp	0	0	0	0		0	0	0	0	0
57	1	57	57	-1	-148.22557117490976	92.03938635942976	-13.485250432772864	38.87683181459999	ABplaapa	0	0	0	0		0	0	0	0	0
75	1	75	75	-1	31.756251272642487	-163.72885731704244	6.925021324727543	38.87683181459999	ABprpaaa	0	0	0	0		0	0	0	0	0
28	1	28	28	-1	211.03715528909805	53.47100110603189	-12.112119761367934	42.39442314	Caap	0	0	0	0		0	0	0	0	0
38	1	38	38	-1	-77.27157519023551	149.74844056841948	-8.03788812642557	38.87683181459999	ABplpaap	0	0	0	0		0	0	0	0	0
51	1	51	51	-1	80.37308543260511	-78.63222716562609	10.739660966390774	36.883148131800006	MSppap	0	0	0	0		0	0	0	0	0
3	1	3	3	-1	171.49909271054156	3.376755834390523	13.079594489285283	36.883148131800006	MSpppp	0	0	0	0		0	0	0	0	0
14	1	14	14	158	37.2675420128354	-60.459930021808944	-3.6871427676761193	42.39442314	Earp	0	0	0	0		0	0	0	0	0
118	1	118	118	-1	-67.79176736136644	110.45147187558912	8.661143441994778	36.883148131800006	MSapaa	0	0	0	0		0	0	0	0	0
50	1	50	50	-1	-37.43125822061363	117.95002505545284	8.218794671239559	36.883148131800006	MSapap	0	0	0	0		0	0	0	0	0
67	1	67	67	-1	-220.64541859314986	-17.1587444094104	-9.478536651854805	40.8705154974	ABalapaa	0	0	0	0		0	0	0	0	0
5	1	5	5	-1	-74.15045446369817	89.38969426599928	-1.282275336963592	40.8705154974	ABalpppp	0	0	0	0		0	0	0	0	0
124	1	124	124	-1	57.153188800214636	-87.70830619734603	10.864884670906875	36.883148131800006	MSppaa	0	0	0	0		0	0	0	0	0
32	1	32	32	-1	-125.31281350625673	24.436209851437063	-15.454566119228105	38.87683181459999	ABplaaap	0	0	0	0		0	0	0	0	0
49	1	49	49	-1	-129.54666160934656	34.46942195105381	10.877625365267269	36.883148131800006	MSaaap	0	0	0	0		0	0	0	0	0
126	1	126	126	159	-13.992165773297076	52.13381421503771	-1.6582341412397237	42.39442314	Eala	0	0	0	0		0	0	0	0	0
108	1	108	108	-1	43.26351622579199	-2.2288068667377945	13.695944198846371	36.883148131800006	MSpapa	0	0	0	0		0	0	0	0	0
130	1	130	130	-1	151.53130801850264	-8.527454668058262	13.237917385856981	36.883148131800006	MSpppa	0	0	0	0		0	0	0	0	0
62	1	62	62	-1	-201.92411766037532	30.988068223539475	-13.378802143618138	38.87683181459999	ABplaaaa	0	0	0	0		0	0	0	0	0
112	1	112	112	-1	-25.891225948851183	61.84364785404846	13.142840626227473	36.883148131800006	MSaapa	0	0	0	0		0	0	0	0	0
42	1	42	42	-1	51.08440996531369	142.06971355706443	-6.630794195036814	38.87683181459999	ABplppap	0	0	0	0		0	0	0	0	0
7	1	7	7	160	175.2216559612937	-43.95486551263922	2.15266678075601	48.729222	Epr	0	0	0	0		0	0	0	0	0
77	1	77	77	-1	-228.8820806525581	-40.45433862230343	10.54761942566369	40.8705154974	ABaraaaa	0	0	0	0		0	0	0	0	0
2	1	2	2	-1	120.1523329323694	-64.07833042363966	-9.154267350143543	40.8705154974	ABarpppp	0	0	0	0		0	0	0	0	0
