# Supplementary material for: An Observation-Driven Agent-Based Modeling and Analysis Framework for C. elegans Embryogenesis
Source: PLoS One. 2016 Nov 16;11(11):e0166551. doi: 10.1371/journal.pone.0166551 (PMC5113041; doi:10.1371/journal.pone.0166551)
Supplement: S1 Dataset — The data obtained from our NetLogo code, including the index, name, diameter, position, and mother-daughter relationship of each cell. (ZIP) [file pone.0166551.s005.zip › S1_dataset/outputNucleiTest/t116-nuclei.txt]

5	1	5	5	-1	-75.33503792090322	87.39082473276108	-1.4129043187970984	40.8705154974	ABalpppp	0	0	0	0		0	0	0	0	0
39	1	39	39	-1	-167.78644092714288	-93.6531144917746	7.268623149295037	40.8705154974	ABaraaap	0	0	0	0		0	0	0	0	0
38	1	38	38	-1	-78.1816481959211	150.2045414173056	-7.713224495077202	38.87683181459999	ABplpaap	0	0	0	0		0	0	0	0	0
76	1	76	76	-1	-131.2971272762965	145.40731909443045	-3.403987409838009	38.87683181459999	ABplpaaa	0	0	0	0		0	0	0	0	0
48	1	48	48	-1	-46.334612108415726	-31.61189200093845	9.594311347152846	36.883148131800006	MSpaap	0	0	0	0		0	0	0	0	0
13	1	13	13	-1	88.75723729710924	127.1379958422565	9.409694816090777	36.883148131800006	MSappp	0	0	0	0		0	0	0	0	0
30	1	30	30	-1	-57.067582340353646	-147.64335598195132	-8.38416382103673	38.87683181459999	ABpraaap	0	0	0	0		0	0	0	0	0
1	1	1	1	-1	245.8026567443256	-28.544380831973267	11.45367840224312	38.87683181459999	ABprpppp	0	0	0	0		0	0	0	0	0
63	1	63	63	-1	-139.53591610948027	89.90079261612223	-2.2450925149678134	40.8705154974	ABalpppa	0	0	0	0		0	0	0	0	0
11	1	11	11	-1	244.94418436393983	-61.03355044850178	-2.623293709241991	38.87683181459999	ABprappp	0	0	0	0		0	0	0	0	0
59	1	59	59	-1	-116.97501382678979	-147.52447225742847	-0.2141134953607633	38.87683181459999	ABpraaaa	0	0	0	0		0	0	0	0	0
43	1	43	43	-1	-94.86073344452429	-69.75387381129894	-12.995914367379873	40.8705154974	ABarpaap	0	0	0	0		0	0	0	0	0
65	1	65	65	-1	67.52203969854499	-135.3051306575567	-12.250214697279766	38.87683181459999	ABprapaa	0	0	0	0		0	0	0	0	0
46	1	46	46	-1	106.6901882254135	87.33652655193977	-3.169595454475583	48.729222	Epl	0	0	0	0		0	0	0	0	0
64	1	64	64	-1	-38.26028212759686	-125.03708195400924	12.479663583640319	40.8705154974	ABarappa	0	0	0	0		0	0	0	0	0
75	1	75	75	-1	26.76329292561632	-164.02805688155777	6.645329537822995	38.87683181459999	ABprpaaa	0	0	0	0		0	0	0	0	0
10	1	10	10	-1	134.392069611843	119.21440409218323	-5.891313411677262	38.87683181459999	ABplappp	0	0	0	0		0	0	0	0	0
45	1	45	45	161	18.57346006352706	64.66267530257332	-0.7298134090842404	42.39442314	Ealp	0	0	0	0		0	0	0	0	0
58	1	58	58	-1	41.12426450480354	130.63155548500282	-9.035547538292994	38.87683181459999	ABplappa	0	0	0	0		0	0	0	0	0
61	1	61	61	-1	-220.36621433364934	57.092827911948014	8.97011667021142	40.8705154974	ABalpapa	0	0	0	0		0	0	0	0	0
7	1	7	7	162	176.3219809706036	-43.95689623576244	2.197059349262881	42.39442314	Eprp	0	0	0	0		0	0	0	0	0
53	1	53	53	-1	124.51016413330734	37.20953865064767	-14.065871599132409	42.39442314	Caaa	0	0	0	0		0	0	0	0	0
26	1	26	26	-1	13.704497839101673	65.06898415971051	13.794322666233493	36.883148131800006	MSaapp	0	0	0	0		0	0	0	0	0
73	1	73	73	-1	-251.28909156531566	19.78977655026805	4.125111004524982	40.8705154974	ABalpaaa	0	0	0	0		0	0	0	0	0
133	1	133	133	163	14.914268216354921	-67.43954819545777	-3.876614440310033	42.39442314	Eara	0	0	0	0		0	0	0	0	0
22	1	22	22	-1	85.37535473236467	-136.02992397455384	-6.494909334193916	38.87683181459999	ABpraapp	0	0	0	0		0	0	0	0	0
8	1	8	8	-1	280.9998132201413	42.5541684168049	-1.3285600782229336	42.39442314	Cppp	0	0	0	0		0	0	0	0	0
20	1	20	20	-1	30.80081890614888	144.3295422682732	8.57489768962655	38.87683181459999	ABplpapp	0	0	0	0		0	0	0	0	0
83	1	83	83	-1	107.50464198822259	162.13595892906196	1.0620482467470524	38.87683181459999	ABplpppa	0	0	0	0		0	0	0	0	0
160	1	160	160	164	172.55790075958703	-46.109673967237995	2.3410367736333777	42.39442314	Epra	0	0	0	0		0	0	0	0	0
87	1	87	87	165	149.91826832587537	79.0646429674245	15.259011237288998	48.729222	Z2	0	0	0	0		0	0	0	0	0
44	1	44	44	-1	33.36733423694559	-25.015387760563115	-13.692309482917887	40.8705154974	ABarppap	0	0	0	0		0	0	0	0	0
23	1	23	23	-1	-22.269581720974326	-78.43889658367263	-7.960351181819527	40.8705154974	ABarpapp	0	0	0	0		0	0	0	0	0
78	1	78	78	-1	-142.4798137642757	-88.70540753428998	13.720412547589568	40.8705154974	ABarapaa	0	0	0	0		0	0	0	0	0
54	1	54	54	-1	278.2095350995253	-2.524136955539405	2.8372339462226366	42.39442314	Cppa	0	0	0	0		0	0	0	0	0
69	1	69	69	-1	-172.11263867640236	-25.535098721713386	13.57689839739383	40.8705154974	ABaraapa	0	0	0	0		0	0	0	0	0
42	1	42	42	-1	52.24710227483673	142.4582120606626	-6.244014684999928	38.87683181459999	ABplppap	0	0	0	0		0	0	0	0	0
25	1	25	25	-1	86.68448541741274	11.435544158546225	13.821083855621191	36.883148131800006	MSpapp	0	0	0	0		0	0	0	0	0
77	1	77	77	-1	-229.5755950069576	-39.29102681014607	10.495489821859056	40.8705154974	ABaraaaa	0	0	0	0		0	0	0	0	0
41	1	41	41	-1	89.7005660091655	-159.55434045279392	3.273263629751504	38.87683181459999	ABprpaap	0	0	0	0		0	0	0	0	0
28	1	28	28	-1	215.86524789417294	55.6307158583106	-12.06683372658927	42.39442314	Caap	0	0	0	0		0	0	0	0	0
24	1	24	24	-1	161.89498280375267	-85.70448253320644	13.20742032832251	38.87683181459999	ABprpapp	0	0	0	0		0	0	0	0	0
29	1	29	29	-1	45.50974622773351	78.26503228797073	-13.892868812276678	38.87683181459999	ABplapap	0	0	0	0		0	0	0	0	0
57	1	57	57	-1	-149.1938925013625	92.89845245459904	-13.57309300269658	38.87683181459999	ABplaapa	0	0	0	0		0	0	0	0	0
105	1	105	105	-1	-178.62544191817486	19.775952994161226	8.981532104784073	36.883148131800006	MSaaaa	0	0	0	0		0	0	0	0	0
36	1	36	36	-1	213.89411012312667	-102.67081645540581	3.2478748090210106	38.87683181459999	ABprppap	0	0	0	0		0	0	0	0	0
67	1	67	67	-1	-220.06787958844316	-14.878512129121734	-9.674168823683319	40.8705154974	ABalapaa	0	0	0	0		0	0	0	0	0
21	1	21	21	-1	-91.0296419493979	-21.37383025132082	15.141169875487986	40.8705154974	ABaraapp	0	0	0	0		0	0	0	0	0
130	1	130	130	-1	147.82379786971023	-10.504334933426913	13.082222174393674	36.883148131800006	MSpppa	0	0	0	0		0	0	0	0	0
6	1	6	6	-1	149.20804490435032	140.53187077813402	6.507124846077518	38.87683181459999	ABplpppp	0	0	0	0		0	0	0	0	0
9	1	9	9	-1	-76.73107651568657	-23.797201781189457	-5.606635903166827	40.8705154974	ABalappp	0	0	0	0		0	0	0	0	0
37	1	37	37	-1	-163.62266792630743	113.2316265238449	1.5614441073090917	40.8705154974	ABalppap	0	0	0	0		0	0	0	0	0
4	1	4	4	166	87.3881360346156	96.07752302297285	14.133435956201055	48.729222	Z3	0	0	0	0		0	0	0	0	0
118	1	118	118	-1	-70.0731299513486	109.05038238033865	8.463933421230841	36.883148131800006	MSapaa	0	0	0	0		0	0	0	0	0
60	1	60	60	-1	188.90265038840835	98.71910556212269	-3.1122945655656884	42.39442314	Capa	0	0	0	0		0	0	0	0	0
55	1	55	55	-1	-54.31955403351174	63.511379285996355	-17.017083468098495	38.87683181459999	ABplapaa	0	0	0	0		0	0	0	0	0
88	1	88	88	-1	165.7626260317596	-137.82790282307928	6.98898493456844	38.87683181459999	ABprppaa	0	0	0	0		0	0	0	0	0
32	1	32	32	-1	-122.55151617228816	26.83304520676426	-15.502264143440666	38.87683181459999	ABplaaap	0	0	0	0		0	0	0	0	0
72	1	72	72	-1	100.47067595705948	-119.74935559859748	12.904402333615073	38.87683181459999	ABprpapa	0	0	0	0		0	0	0	0	0
16	1	16	16	-1	-62.437238378101576	103.84439938755882	-10.197205459949759	38.87683181459999	ABplaapp	0	0	0	0		0	0	0	0	0
17	1	17	17	-1	-128.26318124995166	-58.520807669189395	-1.5801590784719808	40.8705154974	ABalaapp	0	0	0	0		0	0	0	0	0
68	1	68	68	-1	249.34610199471004	-75.08538603676939	7.005794411020402	38.87683181459999	ABprpppa	0	0	0	0		0	0	0	0	0
14	1	14	14	167	37.78559589807681	-59.28077063990406	-3.5877997975148084	42.39442314	Earp	0	0	0	0		0	0	0	0	0
84	1	84	84	-1	-3.905770019888177	154.2444673609733	-4.52435611195124	38.87683181459999	ABplppaa	0	0	0	0		0	0	0	0	0
126	1	126	126	168	-14.773095852930153	51.536265820542724	-1.844303047912349	42.39442314	Eala	0	0	0	0		0	0	0	0	0
52	1	52	52	169	200.33803715159374	-39.40114443708763	-15.821442516063641	36.883148131800006	Cpaap	0	0	0	0		0	0	0	0	0
138	1	138	138	-1	230.25545802948108	3.502156666144594	14.527773956338201	42.39442314	Dpa	0	0	0	0		0	0	0	0	0
12	1	12	12	-1	8.769387582516218	-114.8392329675428	7.247927861166534	40.8705154974	ABarappp	0	0	0	0		0	0	0	0	0
47	1	47	47	-1	162.64018104297878	133.9988583052583	5.180879459461337	42.39442314	Dap	0	0	0	0		0	0	0	0	0
15	1	15	15	-1	242.10574855183532	99.03039592196643	-4.5518760399556335	42.39442314	Capp	0	0	0	0		0	0	0	0	0
2	1	2	2	-1	122.15188544704606	-62.2139975850788	-9.340669211875802	40.8705154974	ABarpppp	0	0	0	0		0	0	0	0	0
31	1	31	31	-1	-159.4697942903307	-12.228587067225579	-13.36923921119198	40.8705154974	ABalapap	0	0	0	0		0	0	0	0	0
113	1	113	113	-1	-79.90901872203834	-46.227209851397205	8.347766724358292	36.883148131800006	MSpaaa	0	0	0	0		0	0	0	0	0
49	1	49	49	-1	-127.7103221476222	33.29098532194999	10.614483599668192	36.883148131800006	MSaaap	0	0	0	0		0	0	0	0	0
85	1	85	85	-1	-207.1216800364319	112.88499909752957	-3.128801152127913	40.8705154974	ABalppaa	0	0	0	0		0	0	0	0	0
121	1	121	121	-1	69.78913973036614	121.94123365352874	10.493154515706188	36.883148131800006	MSappa	0	0	0	0		0	0	0	0	0
108	1	108	108	-1	41.80343943904972	-3.563787124204478	13.714687291058409	36.883148131800006	MSpapa	0	0	0	0		0	0	0	0	0
18	1	18	18	-1	240.85406803452815	13.533194343219943	13.480552085882847	42.39442314	Dpp	0	0	0	0		0	0	0	0	0
140	1	140	140	-1	156.13254501305786	135.5619738754351	5.451979252613171	42.39442314	Daa	0	0	0	0		0	0	0	0	0
81	1	81	81	-1	-249.73380357554768	0.08839079691481491	2.972790787155816	40.8705154974	ABalaaaa	0	0	0	0		0	0	0	0	0
33	1	33	33	-1	-68.98889982697023	-96.82195166526265	12.720546229838652	40.8705154974	ABarapap	0	0	0	0		0	0	0	0	0
34	1	34	34	-1	-222.82576240609743	45.01230475156296	-2.2499657436507237	40.8705154974	ABalpaap	0	0	0	0		0	0	0	0	0
70	1	70	70	-1	-185.2854573199879	-35.3151947455438	4.151433042717967	40.8705154974	ABalaapa	0	0	0	0		0	0	0	0	0
124	1	124	124	-1	51.78400648737711	-88.30326984333016	10.591984251035516	36.883148131800006	MSppaa	0	0	0	0		0	0	0	0	0
62	1	62	62	-1	-201.66465991816196	33.48744162277157	-13.37660040069936	38.87683181459999	ABplaaaa	0	0	0	0		0	0	0	0	0
27	1	27	27	-1	274.20028204539756	33.12038640675416	-11.879128990186747	42.39442314	Cpap	0	0	0	0		0	0	0	0	0
51	1	51	51	-1	77.46609131554227	-79.30934734558215	10.33710135054845	36.883148131800006	MSppap	0	0	0	0		0	0	0	0	0
74	1	74	74	-1	-165.15049572071695	-22.269116158890657	-6.113413171117971	40.8705154974	ABalappa	0	0	0	0		0	0	0	0	0
80	1	80	80	-1	-171.08545104363898	-73.64987233573441	-8.692310689818632	40.8705154974	ABarpaaa	0	0	0	0		0	0	0	0	0
3	1	3	3	-1	168.80315911640363	0.43274002076454365	12.792781088979094	36.883148131800006	MSpppp	0	0	0	0		0	0	0	0	0
86	1	86	86	-1	61.64576653737866	-81.3470160366038	-10.861337004647195	40.8705154974	ABarpppa	0	0	0	0		0	0	0	0	0
35	1	35	35	-1	155.4632100866142	-112.36981848486911	-13.044555805015658	38.87683181459999	ABprapap	0	0	0	0		0	0	0	0	0
71	1	71	71	-1	-52.94856093499471	151.119021457427	6.093726982725659	38.87683181459999	ABplpapa	0	0	0	0		0	0	0	0	0
79	1	79	79	-1	-91.12571364464614	-84.50253899883528	-6.007918391969048	40.8705154974	ABarpapa	0	0	0	0		0	0	0	0	0
82	1	82	82	-1	-31.456978429047215	-46.276324277997105	-14.312694455320004	40.8705154974	ABarppaa	0	0	0	0		0	0	0	0	0
148	1	148	148	170	180.50523546122471	-48.3191814499211	-16.649164181134118	36.883148131800006	Cpaaa	0	0	0	0		0	0	0	0	0
40	1	40	40	-1	-225.646644623395	-43.47199788555905	-4.176674096846122	40.8705154974	ABalaaap	0	0	0	0		0	0	0	0	0
19	1	19	19	-1	-149.21610996660925	81.63201410059892	12.289327646139833	40.8705154974	ABalpapp	0	0	0	0		0	0	0	0	0
112	1	112	112	-1	-26.10439183989226	61.21380200921418	13.135823533571648	36.883148131800006	MSaapa	0	0	0	0		0	0	0	0	0
66	1	66	66	-1	189.79604116765535	-123.02423903362612	-4.0751928813927	38.87683181459999	ABprappa	0	0	0	0		0	0	0	0	0
50	1	50	50	-1	-37.30252450040842	117.18194717778957	7.961188590703098	36.883148131800006	MSapap	0	0	0	0		0	0	0	0	0
56	1	56	56	-1	0.30070645742051266	-151.62729782678076	-5.222572608859402	38.87683181459999	ABpraapa	0	0	0	0		0	0	0	0	0
