# Supplementary material for: An Observation-Driven Agent-Based Modeling and Analysis Framework for C. elegans Embryogenesis
Source: PLoS One. 2016 Nov 16;11(11):e0166551. doi: 10.1371/journal.pone.0166551 (PMC5113041; doi:10.1371/journal.pone.0166551)
Supplement: S1 Dataset — The data obtained from our NetLogo code, including the index, name, diameter, position, and mother-daughter relationship of each cell. (ZIP) [file pone.0166551.s005.zip › S1_dataset/outputNucleiTest/t117-nuclei.txt]

138	1	138	138	-1	226.46724790498016	0.9214809306022722	14.349779464108959	42.39442314	Dpa	0	0	0	0		0	0	0	0	0
126	1	126	126	171	-15.554025932563228	50.938717426047745	-2.0303719545849743	42.39442314	Eala	0	0	0	0		0	0	0	0	0
88	1	88	88	-1	161.5534837685309	-139.10015950214012	7.098282357460828	38.87683181459999	ABprppaa	0	0	0	0		0	0	0	0	0
160	1	160	160	172	162.5203535302099	-51.85041458450595	2.724976571954702	42.39442314	Epra	0	0	0	0		0	0	0	0	0
18	1	18	18	-1	238.59952820368437	11.395540209262156	13.230859698591434	42.39442314	Dpp	0	0	0	0		0	0	0	0	0
47	1	47	47	-1	162.24273748987338	132.16714880528676	5.137981439048869	42.39442314	Dap	0	0	0	0		0	0	0	0	0
84	1	84	84	-1	-4.556891268004034	155.23958707281332	-4.012019305396822	38.87683181459999	ABplppaa	0	0	0	0		0	0	0	0	0
112	1	112	112	-1	-26.317557730933334	60.58395616437989	13.128806440915822	36.883148131800006	MSaapa	0	0	0	0		0	0	0	0	0
87	1	87	87	173	150.69796466279385	78.24050842421426	15.160556573439978	48.729222	Z2	0	0	0	0		0	0	0	0	0
130	1	130	130	-1	144.11628772091785	-12.481215198795564	12.926526962930366	36.883148131800006	MSpppa	0	0	0	0		0	0	0	0	0
61	1	61	61	-1	-222.360049018562	54.11544015867896	9.181750404947657	40.8705154974	ABalpapa	0	0	0	0		0	0	0	0	0
85	1	85	85	-1	-207.2915702131895	112.64605327743753	-2.7435538395675665	40.8705154974	ABalppaa	0	0	0	0		0	0	0	0	0
32	1	32	32	-1	-119.79021883831959	29.22988056209146	-15.549962167653227	38.87683181459999	ABplaaap	0	0	0	0		0	0	0	0	0
33	1	33	33	-1	-67.22432607945761	-96.05059320039396	12.833443644919889	40.8705154974	ABarapap	0	0	0	0		0	0	0	0	0
78	1	78	78	-1	-142.7037397449719	-87.46920424385681	13.868599872415087	40.8705154974	ABarapaa	0	0	0	0		0	0	0	0	0
43	1	43	43	-1	-92.65926108464488	-67.0049128787027	-13.306274778726758	40.8705154974	ABarpaap	0	0	0	0		0	0	0	0	0
40	1	40	40	-1	-224.492605922369	-45.06311057491416	-4.476098427820243	40.8705154974	ABalaaap	0	0	0	0		0	0	0	0	0
35	1	35	35	-1	157.89100539160313	-110.68171922683284	-13.366046333082453	38.87683181459999	ABprapap	0	0	0	0		0	0	0	0	0
16	1	16	16	-1	-61.006383202164876	105.14099686483588	-10.183789600975752	38.87683181459999	ABplaapp	0	0	0	0		0	0	0	0	0
59	1	59	59	-1	-119.1087721105341	-146.74763643992304	-0.2825639070043524	38.87683181459999	ABpraaaa	0	0	0	0		0	0	0	0	0
10	1	10	10	-1	139.48623089538327	121.19415855642465	-5.657288113653995	38.87683181459999	ABplappp	0	0	0	0		0	0	0	0	0
25	1	25	25	-1	87.26307954446234	10.242396411451185	13.84932419671622	36.883148131800006	MSpapp	0	0	0	0		0	0	0	0	0
4	1	4	4	174	86.51753421546198	95.46681240820908	14.028931468093651	48.729222	Z3	0	0	0	0		0	0	0	0	0
15	1	15	15	-1	243.6043220598841	98.98667606527577	-4.100408273291511	42.39442314	Capp	0	0	0	0		0	0	0	0	0
140	1	140	140	-1	154.1147562831803	134.2419945287788	5.496803380827147	42.39442314	Daa	0	0	0	0		0	0	0	0	0
70	1	70	70	-1	-186.2371788056523	-38.52661797321929	3.982110909004431	40.8705154974	ABalaapa	0	0	0	0		0	0	0	0	0
62	1	62	62	-1	-201.40520217594863	35.98681502200366	-13.374398657780583	38.87683181459999	ABplaaaa	0	0	0	0		0	0	0	0	0
54	1	54	54	-1	277.41870597486866	-4.252229332750724	3.3599861688788604	42.39442314	Cppa	0	0	0	0		0	0	0	0	0
22	1	22	22	-1	85.76997322926759	-136.10607251786539	-6.979600396302948	38.87683181459999	ABpraapp	0	0	0	0		0	0	0	0	0
39	1	39	39	-1	-166.52436058670378	-94.41284306598666	7.2280951602595405	40.8705154974	ABaraaap	0	0	0	0		0	0	0	0	0
29	1	29	29	-1	50.910230871277356	82.68052348110822	-13.891129988336605	38.87683181459999	ABplapap	0	0	0	0		0	0	0	0	0
68	1	68	68	-1	247.99609042803993	-78.80957983855026	7.001530889483155	38.87683181459999	ABprpppa	0	0	0	0		0	0	0	0	0
67	1	67	67	-1	-219.49034058373647	-12.59827984883307	-9.86980099551183	40.8705154974	ABalapaa	0	0	0	0		0	0	0	0	0
11	1	11	11	-1	246.34754688641024	-60.86577341652183	-2.5749865534279475	38.87683181459999	ABprappp	0	0	0	0		0	0	0	0	0
81	1	81	81	-1	-249.44738222696384	0.025941480596671642	2.8405968674569566	40.8705154974	ABalaaaa	0	0	0	0		0	0	0	0	0
72	1	72	72	-1	94.67248615767203	-121.97756003145263	12.921714154972683	38.87683181459999	ABprpapa	0	0	0	0		0	0	0	0	0
57	1	57	57	-1	-150.1622138278153	93.75751854976833	-13.660935572620296	38.87683181459999	ABplaapa	0	0	0	0		0	0	0	0	0
46	1	46	46	175	105.09334002334656	88.68970706378114	-3.0972510825345316	48.729222	Epl	0	0	0	0		0	0	0	0	0
49	1	49	49	-1	-125.87398268589781	32.11254869284616	10.351341834069116	36.883148131800006	MSaaap	0	0	0	0		0	0	0	0	0
76	1	76	76	-1	-133.55752422114816	145.36866474090277	-2.8661845741279497	38.87683181459999	ABplpaaa	0	0	0	0		0	0	0	0	0
60	1	60	60	-1	189.53845696393174	98.64316714990527	-2.512953043614926	42.39442314	Capa	0	0	0	0		0	0	0	0	0
124	1	124	124	-1	46.414824174539596	-88.89823348931428	10.319083831164157	36.883148131800006	MSppaa	0	0	0	0		0	0	0	0	0
6	1	6	6	-1	149.2117242509408	140.08349863530313	7.030098785060046	38.87683181459999	ABplpppp	0	0	0	0		0	0	0	0	0
56	1	56	56	-1	-2.0709862599582354	-151.80556407119144	-5.755306258063825	38.87683181459999	ABpraapa	0	0	0	0		0	0	0	0	0
71	1	71	71	-1	-57.07279351440912	150.51991350328862	6.461981778175116	38.87683181459999	ABplpapa	0	0	0	0		0	0	0	0	0
41	1	41	41	-1	86.80256429176127	-160.11760390546084	2.959901761887008	38.87683181459999	ABprpaap	0	0	0	0		0	0	0	0	0
52	1	52	52	176	203.09512480236432	-38.354296609498576	-15.70113448750624	36.883148131800006	Cpaap	0	0	0	0		0	0	0	0	0
86	1	86	86	-1	61.201394130513336	-80.01004170347929	-11.184384612223976	40.8705154974	ABarpppa	0	0	0	0		0	0	0	0	0
105	1	105	105	-1	-179.8597273566569	17.725608324528437	8.594130634568483	36.883148131800006	MSaaaa	0	0	0	0		0	0	0	0	0
23	1	23	23	-1	-21.551499311390863	-79.5459687240546	-8.525054131357088	40.8705154974	ABarpapp	0	0	0	0		0	0	0	0	0
65	1	65	65	-1	66.66731384605008	-134.10690107151598	-12.602843793904267	38.87683181459999	ABprapaa	0	0	0	0		0	0	0	0	0
121	1	121	121	-1	67.636190328821	120.74417637182837	10.449144588779713	36.883148131800006	MSappa	0	0	0	0		0	0	0	0	0
21	1	21	21	-1	-91.09455686588377	-21.31495216776581	15.17312338287999	40.8705154974	ABaraapp	0	0	0	0		0	0	0	0	0
73	1	73	73	-1	-251.36850320216882	18.712799109931634	4.432702936136089	40.8705154974	ABalpaaa	0	0	0	0		0	0	0	0	0
108	1	108	108	-1	40.34336265230744	-4.8987673816711705	13.733430383270449	36.883148131800006	MSpapa	0	0	0	0		0	0	0	0	0
7	1	7	7	177	181.34075458529276	-41.08652592712847	2.005089450102219	42.39442314	Eprp	0	0	0	0		0	0	0	0	0
75	1	75	75	-1	21.77033457859019	-164.3272564460731	6.365637750918449	38.87683181459999	ABprpaaa	0	0	0	0		0	0	0	0	0
133	1	133	133	178	13.341553898101992	-66.66774667251885	-3.9872666818140794	42.39442314	Eara	0	0	0	0		0	0	0	0	0
37	1	37	37	-1	-162.90562306369324	112.72138027540908	2.1580753386461597	40.8705154974	ABalppap	0	0	0	0		0	0	0	0	0
17	1	17	17	-1	-127.1906722654197	-62.81209518360353	-1.9825249249008017	40.8705154974	ABalaapp	0	0	0	0		0	0	0	0	0
82	1	82	82	-1	-30.083664549029844	-42.26727293316591	-14.383619554446147	40.8705154974	ABarppaa	0	0	0	0		0	0	0	0	0
58	1	58	58	-1	43.41889005677629	133.29137635932668	-8.88971452945884	38.87683181459999	ABplappa	0	0	0	0		0	0	0	0	0
79	1	79	79	-1	-92.89772875961906	-85.58415316935603	-6.539779611182469	40.8705154974	ABarpapa	0	0	0	0		0	0	0	0	0
26	1	26	26	-1	15.69241302507121	64.36375801675504	13.848405767991263	36.883148131800006	MSaapp	0	0	0	0		0	0	0	0	0
5	1	5	5	-1	-76.51962137810827	85.39195519952288	-1.5435333006306047	40.8705154974	ABalpppp	0	0	0	0		0	0	0	0	0
19	1	19	19	-1	-149.46748466577054	79.41257795205543	12.616319303992508	40.8705154974	ABalpapp	0	0	0	0		0	0	0	0	0
113	1	113	113	-1	-82.05421819047014	-47.1007981692381	8.068790981168648	36.883148131800006	MSpaaa	0	0	0	0		0	0	0	0	0
2	1	2	2	-1	124.1514379617227	-60.349664746517945	-9.527071073608061	40.8705154974	ABarpppp	0	0	0	0		0	0	0	0	0
48	1	48	48	-1	-46.17565077921628	-31.500753767283626	9.459688049429259	36.883148131800006	MSpaap	0	0	0	0		0	0	0	0	0
38	1	38	38	-1	-79.09172120160667	150.66064226619173	-7.388560863728849	38.87683181459999	ABplpaap	0	0	0	0		0	0	0	0	0
63	1	63	63	-1	-142.79039318757864	88.08175079840223	-2.374391850340316	40.8705154974	ABalpppa	0	0	0	0		0	0	0	0	0
74	1	74	74	-1	-167.3847777406212	-23.078357224278985	-6.428516461262601	40.8705154974	ABalappa	0	0	0	0		0	0	0	0	0
44	1	44	44	-1	36.86588205341825	-20.453416317690913	-13.695555019524656	40.8705154974	ABarppap	0	0	0	0		0	0	0	0	0
30	1	30	30	-1	-57.511830822096854	-147.24713470460577	-8.632325302104341	38.87683181459999	ABpraaap	0	0	0	0		0	0	0	0	0
8	1	8	8	-1	280.6238666076681	40.98278585564493	-1.0110765733015332	42.39442314	Cppp	0	0	0	0		0	0	0	0	0
1	1	1	1	-1	244.23947416965223	-30.85382103390185	11.669524907477095	38.87683181459999	ABprpppp	0	0	0	0		0	0	0	0	0
20	1	20	20	-1	29.369128019657936	143.50590768924275	9.018051144671752	38.87683181459999	ABplpapp	0	0	0	0		0	0	0	0	0
45	1	45	45	179	19.418713764785117	64.63595387939708	-0.7426155243614629	42.39442314	Ealp	0	0	0	0		0	0	0	0	0
31	1	31	31	-1	-157.11775086352316	-9.84475420886537	-13.65160560541881	40.8705154974	ABalapap	0	0	0	0		0	0	0	0	0
66	1	66	66	-1	189.10891854675788	-124.72483146651625	-4.139309451722164	38.87683181459999	ABprappa	0	0	0	0		0	0	0	0	0
69	1	69	69	-1	-175.16319024565362	-25.45675267070693	13.507724939774238	40.8705154974	ABaraapa	0	0	0	0		0	0	0	0	0
12	1	12	12	-1	7.934028745440889	-116.19237408928625	6.971092920518849	40.8705154974	ABarappp	0	0	0	0		0	0	0	0	0
28	1	28	28	-1	220.69334049924782	57.79043061058932	-12.021547691810603	42.39442314	Caap	0	0	0	0		0	0	0	0	0
51	1	51	51	-1	74.55909719847944	-79.98646752553822	9.934541734706125	36.883148131800006	MSppap	0	0	0	0		0	0	0	0	0
55	1	55	55	-1	-51.71607239962952	67.53675368055599	-17.098233138823016	38.87683181459999	ABplapaa	0	0	0	0		0	0	0	0	0
9	1	9	9	-1	-76.01847370087351	-24.8492815385609	-5.8228132305518505	40.8705154974	ABalappp	0	0	0	0		0	0	0	0	0
14	1	14	14	180	38.303649783318214	-58.10161125799919	-3.488456827353498	42.39442314	Earp	0	0	0	0		0	0	0	0	0
42	1	42	42	-1	53.40979458435976	142.84671056426072	-5.857235174963041	38.87683181459999	ABplppap	0	0	0	0		0	0	0	0	0
53	1	53	53	-1	127.22591358648383	39.293290137057255	-14.05090538390254	42.39442314	Caaa	0	0	0	0		0	0	0	0	0
83	1	83	83	-1	106.75298318342476	162.5893327151365	1.4057050920326655	38.87683181459999	ABplpppa	0	0	0	0		0	0	0	0	0
27	1	27	27	-1	276.8976813367169	35.597083277668304	-11.767515537834345	42.39442314	Cpap	0	0	0	0		0	0	0	0	0
77	1	77	77	-1	-230.2691093613571	-38.12771499798871	10.443360218054421	40.8705154974	ABaraaaa	0	0	0	0		0	0	0	0	0
80	1	80	80	-1	-171.4489669323013	-70.63594729007741	-8.976787102214539	40.8705154974	ABarpaaa	0	0	0	0		0	0	0	0	0
36	1	36	36	-1	211.54222212960437	-102.8940746536223	3.27481724342085	38.87683181459999	ABprppap	0	0	0	0		0	0	0	0	0
118	1	118	118	-1	-72.35449254133077	107.64929288508816	8.266723400466905	36.883148131800006	MSapaa	0	0	0	0		0	0	0	0	0
50	1	50	50	-1	-37.173790780203205	116.4138693001263	7.703582510166636	36.883148131800006	MSapap	0	0	0	0		0	0	0	0	0
13	1	13	13	-1	87.93428396227209	126.63685631870293	9.200518837359287	36.883148131800006	MSappp	0	0	0	0		0	0	0	0	0
3	1	3	3	-1	166.1072255222657	-2.511275792861438	12.505967688672907	36.883148131800006	MSpppp	0	0	0	0		0	0	0	0	0
64	1	64	64	-1	-40.12853048330807	-126.21799554685583	12.387140063020235	40.8705154974	ABarappa	0	0	0	0		0	0	0	0	0
24	1	24	24	-1	158.28606049682475	-87.32638711528419	13.265921470743328	38.87683181459999	ABprpapp	0	0	0	0		0	0	0	0	0
148	1	148	148	181	176.0255862229994	-49.66315145027211	-16.804820158768614	36.883148131800006	Cpaaa	0	0	0	0		0	0	0	0	0
34	1	34	34	-1	-222.34427326296984	44.80820076018349	-2.0939491379975563	40.8705154974	ABalpaap	0	0	0	0		0	0	0	0	0
