# Supplementary material for: An Observation-Driven Agent-Based Modeling and Analysis Framework for C. elegans Embryogenesis
Source: PLoS One. 2016 Nov 16;11(11):e0166551. doi: 10.1371/journal.pone.0166551 (PMC5113041; doi:10.1371/journal.pone.0166551)
Supplement: S1 Dataset — The data obtained from our NetLogo code, including the index, name, diameter, position, and mother-daughter relationship of each cell. (ZIP) [file pone.0166551.s005.zip › S1_dataset/outputNucleiTest/t118-nuclei.txt]

5	1	5	5	-1	-77.70420483531332	83.39308566628468	-1.6741622824641111	40.8705154974	ABalpppp	0	0	0	0		0	0	0	0	0
52	1	52	52	182	204.39749889418133	-38.058030155662635	-15.638918396823076	36.883148131800006	Cpaap	0	0	0	0		0	0	0	0	0
1	1	1	1	-1	242.67629159497886	-33.163261235830426	11.88537141271107	38.87683181459999	ABprpppp	0	0	0	0		0	0	0	0	0
79	1	79	79	-1	-94.66974387459197	-86.66576733987677	-7.07164083039589	40.8705154974	ABarpapa	0	0	0	0		0	0	0	0	0
22	1	22	22	-1	86.16459172617053	-136.18222106117696	-7.464291458411981	38.87683181459999	ABpraapp	0	0	0	0		0	0	0	0	0
37	1	37	37	-1	-162.18857820107903	112.21113402697326	2.754706569983237	40.8705154974	ABalppap	0	0	0	0		0	0	0	0	0
72	1	72	72	-1	88.87429635828423	-124.20576446430778	12.939025976330294	38.87683181459999	ABprpapa	0	0	0	0		0	0	0	0	0
108	1	108	108	-1	38.88328586556516	-6.2337476391378495	13.752173475482486	36.883148131800006	MSpapa	0	0	0	0		0	0	0	0	0
23	1	23	23	-1	-20.833416901807404	-80.65304086443659	-9.089757080894648	40.8705154974	ABarpapp	0	0	0	0		0	0	0	0	0
80	1	80	80	-1	-171.81248282096357	-67.62202224442042	-9.261263514610446	40.8705154974	ABarpaaa	0	0	0	0		0	0	0	0	0
113	1	113	113	-1	-84.19941765890194	-47.97438648707899	7.789815237979005	36.883148131800006	MSpaaa	0	0	0	0		0	0	0	0	0
19	1	19	19	-1	-149.7188593649318	77.19314180351193	12.943310961845185	40.8705154974	ABalpapp	0	0	0	0		0	0	0	0	0
60	1	60	60	-1	190.17426353945513	98.56722873768784	-1.9136115216641636	42.39442314	Capa	0	0	0	0		0	0	0	0	0
118	1	118	118	-1	-74.63585513131294	106.24820338983768	8.069513379702968	36.883148131800006	MSapaa	0	0	0	0		0	0	0	0	0
74	1	74	74	-1	-169.61905976052543	-23.887598289667178	-6.7436197514072305	40.8705154974	ABalappa	0	0	0	0		0	0	0	0	0
46	1	46	46	183	105.09940760242839	90.09666770717483	-3.0655518076952393	42.39442314	Eplp	0	0	0	0		0	0	0	0	0
75	1	75	75	-1	16.77737623156418	-164.62645601058844	6.085945964013902	38.87683181459999	ABprpaaa	0	0	0	0		0	0	0	0	0
15	1	15	15	-1	245.10289556793293	98.94295620858513	-3.648940506627369	42.39442314	Capp	0	0	0	0		0	0	0	0	0
18	1	18	18	-1	236.3449883728406	9.257886075304441	12.981167311300021	42.39442314	Dpp	0	0	0	0		0	0	0	0	0
58	1	58	58	-1	45.71351560874905	135.95119723365056	-8.743881520624688	38.87683181459999	ABplappa	0	0	0	0		0	0	0	0	0
10	1	10	10	-1	144.58039217892357	123.17391302066608	-5.423262815630727	38.87683181459999	ABplappp	0	0	0	0		0	0	0	0	0
17	1	17	17	-1	-126.11816328088774	-67.10338269801767	-2.3848907713296223	40.8705154974	ABalaapp	0	0	0	0		0	0	0	0	0
62	1	62	62	-1	-201.1457444337353	38.48618842123575	-13.372196914861805	38.87683181459999	ABplaaaa	0	0	0	0		0	0	0	0	0
33	1	33	33	-1	-65.45975233194501	-95.27923473552526	12.946341060001128	40.8705154974	ABarapap	0	0	0	0		0	0	0	0	0
44	1	44	44	-1	40.364429869890905	-15.891444874818777	-13.698800556131424	40.8705154974	ABarppap	0	0	0	0		0	0	0	0	0
20	1	20	20	-1	27.93743713316699	142.6822731102123	9.461204599716956	38.87683181459999	ABplpapp	0	0	0	0		0	0	0	0	0
175	1	175	175	184	101.64798123073867	88.78512387745269	-3.0051092325398563	42.39442314	Epla	0	0	0	0		0	0	0	0	0
13	1	13	13	-1	87.11133062743495	126.13571679514934	8.991342858627796	36.883148131800006	MSappp	0	0	0	0		0	0	0	0	0
40	1	40	40	-1	-223.33856722134303	-46.654223264269405	-4.775522758794365	40.8705154974	ABalaaap	0	0	0	0		0	0	0	0	0
28	1	28	28	-1	225.52143310432274	59.95014536286803	-11.976261657031937	42.39442314	Caap	0	0	0	0		0	0	0	0	0
87	1	87	87	185	151.47766099971236	77.416373881004	15.06210190959096	48.729222	Z2	0	0	0	0		0	0	0	0	0
47	1	47	47	-1	161.845293936768	130.33543930531525	5.095083418636401	42.39442314	Dap	0	0	0	0		0	0	0	0	0
9	1	9	9	-1	-75.30587088606048	-25.90136129593234	-6.038990557936875	40.8705154974	ABalappp	0	0	0	0		0	0	0	0	0
27	1	27	27	-1	279.59508062803627	38.07378014858245	-11.655902085481943	42.39442314	Cpap	0	0	0	0		0	0	0	0	0
64	1	64	64	-1	-41.99677883901928	-127.39890913970243	12.29461654240015	40.8705154974	ABarappa	0	0	0	0		0	0	0	0	0
148	1	148	148	186	174.97262713433787	-49.13109587570335	-16.801812220914474	36.883148131800006	Cpaaa	0	0	0	0		0	0	0	0	0
88	1	88	88	-1	157.34434150530217	-140.37241618120092	7.207579780353216	38.87683181459999	ABprppaa	0	0	0	0		0	0	0	0	0
45	1	45	45	187	20.26396746604317	64.60923245622084	-0.7554176396386855	42.39442314	Ealp	0	0	0	0		0	0	0	0	0
76	1	76	76	-1	-135.81792116599985	145.3300103873751	-2.3283817384178906	38.87683181459999	ABplpaaa	0	0	0	0		0	0	0	0	0
50	1	50	50	-1	-37.045057059997994	115.645791422463	7.445976429630175	36.883148131800006	MSapap	0	0	0	0		0	0	0	0	0
86	1	86	86	-1	60.75702172364801	-78.67306737035479	-11.507432219800755	40.8705154974	ABarpppa	0	0	0	0		0	0	0	0	0
21	1	21	21	-1	-91.15947178236964	-21.256074084210802	15.205076890271993	40.8705154974	ABaraapp	0	0	0	0		0	0	0	0	0
82	1	82	82	-1	-28.71035066901247	-38.258221588334706	-14.454544653572292	40.8705154974	ABarppaa	0	0	0	0		0	0	0	0	0
25	1	25	25	-1	87.84167367151194	9.049248664356144	13.877564537811246	36.883148131800006	MSpapp	0	0	0	0		0	0	0	0	0
63	1	63	63	-1	-146.04487026567702	86.26270898068222	-2.5036911857128192	40.8705154974	ABalpppa	0	0	0	0		0	0	0	0	0
81	1	81	81	-1	-249.16096087838	-0.036507835721471524	2.7084029477580973	40.8705154974	ABalaaaa	0	0	0	0		0	0	0	0	0
16	1	16	16	-1	-59.57552802622818	106.43759434211294	-10.170373742001745	38.87683181459999	ABplaapp	0	0	0	0		0	0	0	0	0
2	1	2	2	-1	126.15099047639936	-58.48533190795709	-9.713472935340322	40.8705154974	ABarpppp	0	0	0	0		0	0	0	0	0
84	1	84	84	-1	-5.208012516119891	156.23470678465333	-3.4996824988423803	38.87683181459999	ABplppaa	0	0	0	0		0	0	0	0	0
4	1	4	4	188	85.64693239630837	94.85610179344529	13.924426979986247	48.729222	Z3	0	0	0	0		0	0	0	0	0
35	1	35	35	-1	160.31880069659206	-108.99361996879657	-13.687536861149248	38.87683181459999	ABprapap	0	0	0	0		0	0	0	0	0
43	1	43	43	-1	-90.45778872476549	-64.25595194610644	-13.61663519007364	40.8705154974	ABarpaap	0	0	0	0		0	0	0	0	0
59	1	59	59	-1	-121.24253039427843	-145.9708006224176	-0.3510143186479423	38.87683181459999	ABpraaaa	0	0	0	0		0	0	0	0	0
53	1	53	53	-1	129.9416630396603	41.37704162346683	-14.035939168672673	42.39442314	Caaa	0	0	0	0		0	0	0	0	0
8	1	8	8	-1	280.2479199951949	39.411403294484955	-0.6935930683801267	42.39442314	Cppp	0	0	0	0		0	0	0	0	0
105	1	105	105	-1	-181.09401279513892	15.67526365489565	8.206729164352893	36.883148131800006	MSaaaa	0	0	0	0		0	0	0	0	0
12	1	12	12	-1	7.09866990836556	-117.54551521102968	6.694257979871164	40.8705154974	ABarappp	0	0	0	0		0	0	0	0	0
34	1	34	34	-1	-221.86278411984222	44.60409676880403	-1.9379325323443848	40.8705154974	ABalpaap	0	0	0	0		0	0	0	0	0
57	1	57	57	-1	-151.13053515426805	94.61658464493762	-13.748778142544012	38.87683181459999	ABplaapa	0	0	0	0		0	0	0	0	0
69	1	69	69	-1	-178.2137418149049	-25.378406619700474	13.438551482154645	40.8705154974	ABaraapa	0	0	0	0		0	0	0	0	0
78	1	78	78	-1	-142.9276657256681	-86.23300095342366	14.016787197240607	40.8705154974	ABarapaa	0	0	0	0		0	0	0	0	0
7	1	7	7	189	183.11531782193032	-40.20619688414078	1.834501109405904	42.39442314	Eprp	0	0	0	0		0	0	0	0	0
66	1	66	66	-1	188.4217959258604	-126.4254238994064	-4.2034260220516275	38.87683181459999	ABprappa	0	0	0	0		0	0	0	0	0
51	1	51	51	-1	71.6521030814166	-80.66358770549428	9.5319821188638	36.883148131800006	MSppap	0	0	0	0		0	0	0	0	0
29	1	29	29	-1	56.310715514821204	87.09601467424572	-13.889391164396534	38.87683181459999	ABplapap	0	0	0	0		0	0	0	0	0
140	1	140	140	-1	152.09696755330273	132.92201518212255	5.541627509041122	42.39442314	Daa	0	0	0	0		0	0	0	0	0
56	1	56	56	-1	-4.442678977336991	-151.98383031560212	-6.288039907268248	38.87683181459999	ABpraapa	0	0	0	0		0	0	0	0	0
85	1	85	85	-1	-207.46146038994704	112.40710745734548	-2.35830652700722	40.8705154974	ABalppaa	0	0	0	0		0	0	0	0	0
68	1	68	68	-1	246.64607886136983	-82.53377364033115	6.997267367945909	38.87683181459999	ABprpppa	0	0	0	0		0	0	0	0	0
14	1	14	14	190	38.821703668559614	-56.92245187609431	-3.389113857192187	42.39442314	Earp	0	0	0	0		0	0	0	0	0
121	1	121	121	-1	65.48324092727587	119.547119090128	10.405134661853241	36.883148131800006	MSappa	0	0	0	0		0	0	0	0	0
55	1	55	55	-1	-49.112590765747285	71.56212807511562	-17.179382809547537	38.87683181459999	ABplapaa	0	0	0	0		0	0	0	0	0
67	1	67	67	-1	-218.91280157902978	-10.318047568544365	-10.065433167340343	40.8705154974	ABalapaa	0	0	0	0		0	0	0	0	0
126	1	126	126	191	-16.334956012196304	50.34116903155276	-2.2164408612576	42.39442314	Eala	0	0	0	0		0	0	0	0	0
42	1	42	42	-1	54.5724868938828	143.23520906785888	-5.4704556649261535	38.87683181459999	ABplppap	0	0	0	0		0	0	0	0	0
26	1	26	26	-1	17.680328211040745	63.65853187379957	13.902488869749034	36.883148131800006	MSaapp	0	0	0	0		0	0	0	0	0
31	1	31	31	-1	-154.76570743671562	-7.460921350505182	-13.93397199964564	40.8705154974	ABalapap	0	0	0	0		0	0	0	0	0
48	1	48	48	-1	-46.01668945001683	-31.389615533628803	9.325064751705673	36.883148131800006	MSpaap	0	0	0	0		0	0	0	0	0
65	1	65	65	-1	65.81258799355517	-132.90867148547528	-12.955472890528767	38.87683181459999	ABprapaa	0	0	0	0		0	0	0	0	0
124	1	124	124	-1	41.04564186170179	-89.49319713529842	10.046183411292798	36.883148131800006	MSppaa	0	0	0	0		0	0	0	0	0
54	1	54	54	-1	276.62787685021203	-5.980321709962043	3.8827383915350837	42.39442314	Cppa	0	0	0	0		0	0	0	0	0
41	1	41	41	-1	83.90456257435706	-160.68086735812773	2.6465398940225118	38.87683181459999	ABprpaap	0	0	0	0		0	0	0	0	0
160	1	160	160	192	158.75666626922538	-53.47852060578908	2.6246533144348287	42.39442314	Epra	0	0	0	0		0	0	0	0	0
70	1	70	70	-1	-187.18890029131668	-41.73804120089477	3.812788775290895	40.8705154974	ABalaapa	0	0	0	0		0	0	0	0	0
73	1	73	73	-1	-251.44791483902196	17.635821669595217	4.740294867747195	40.8705154974	ABalpaaa	0	0	0	0		0	0	0	0	0
71	1	71	71	-1	-61.19702609382353	149.9208055491502	6.830236573624573	38.87683181459999	ABplpapa	0	0	0	0		0	0	0	0	0
24	1	24	24	-1	154.67713818989682	-88.94829169736195	13.324422613164145	38.87683181459999	ABprpapp	0	0	0	0		0	0	0	0	0
30	1	30	30	-1	-57.95607930384006	-146.85091342726022	-8.880486783171953	38.87683181459999	ABpraaap	0	0	0	0		0	0	0	0	0
11	1	11	11	-1	247.75090940888063	-60.69799638454189	-2.5266793976139046	38.87683181459999	ABprappp	0	0	0	0		0	0	0	0	0
38	1	38	38	-1	-80.00179420729225	151.11674311507784	-7.063897232380497	38.87683181459999	ABplpaap	0	0	0	0		0	0	0	0	0
39	1	39	39	-1	-165.2622802462647	-95.17257164019873	7.187567171224045	40.8705154974	ABaraaap	0	0	0	0		0	0	0	0	0
77	1	77	77	-1	-230.9626237157566	-36.96440318583135	10.391230614249787	40.8705154974	ABaraaaa	0	0	0	0		0	0	0	0	0
83	1	83	83	-1	106.00132437862693	163.04270650121103	1.7493619373182785	38.87683181459999	ABplpppa	0	0	0	0		0	0	0	0	0
49	1	49	49	-1	-124.03764322417345	30.934112063742337	10.088200068470037	36.883148131800006	MSaaap	0	0	0	0		0	0	0	0	0
32	1	32	32	-1	-117.02892150435102	31.626715917418657	-15.597660191865788	38.87683181459999	ABplaaap	0	0	0	0		0	0	0	0	0
61	1	61	61	-1	-224.35388370347465	51.1380524054099	9.393384139683894	40.8705154974	ABalpapa	0	0	0	0		0	0	0	0	0
133	1	133	133	193	11.768839579849063	-65.89594514957992	-4.097918923318105	42.39442314	Eara	0	0	0	0		0	0	0	0	0
130	1	130	130	-1	140.40877757212544	-14.458095464164215	12.770831751467059	36.883148131800006	MSpppa	0	0	0	0		0	0	0	0	0
6	1	6	6	-1	149.21540359753126	139.6351264924722	7.553072724042573	38.87683181459999	ABplpppp	0	0	0	0		0	0	0	0	0
3	1	3	3	-1	163.41129192812778	-5.455291606487414	12.21915428836672	36.883148131800006	MSpppp	0	0	0	0		0	0	0	0	0
112	1	112	112	-1	-26.53072362197441	59.954110319545606	13.121789348259997	36.883148131800006	MSaapa	0	0	0	0		0	0	0	0	0
36	1	36	36	-1	209.19033413608207	-103.11733285183878	3.3017596778206895	38.87683181459999	ABprppap	0	0	0	0		0	0	0	0	0
138	1	138	138	-1	222.67903778047923	-1.6591948049400536	14.171784971879717	42.39442314	Dpa	0	0	0	0		0	0	0	0	0
