# Supplementary material for: An Observation-Driven Agent-Based Modeling and Analysis Framework for C. elegans Embryogenesis
Source: PLoS One. 2016 Nov 16;11(11):e0166551. doi: 10.1371/journal.pone.0166551 (PMC5113041; doi:10.1371/journal.pone.0166551)
Supplement: S1 Dataset — The data obtained from our NetLogo code, including the index, name, diameter, position, and mother-daughter relationship of each cell. (ZIP) [file pone.0166551.s005.zip › S1_dataset/outputNucleiTest/t119-nuclei.txt]

33	1	33	33	-1	-63.69517858443241	-94.50787627065657	13.059238475082365	40.8705154974	ABarapap	0	0	0	0		0	0	0	0	0
140	1	140	140	-1	150.07917882342517	131.60203583546627	5.586451637255097	42.39442314	Daa	0	0	0	0		0	0	0	0	0
11	1	11	11	-1	249.15427193135105	-60.53021935256194	-2.4783722417998617	38.87683181459999	ABprappp	0	0	0	0		0	0	0	0	0
48	1	48	48	-1	-45.85772812081737	-31.27847729997398	9.190441453982086	36.883148131800006	MSpaap	0	0	0	0		0	0	0	0	0
60	1	60	60	-1	190.81007011497854	98.49129032547042	-1.3142699997134013	42.39442314	Capa	0	0	0	0		0	0	0	0	0
50	1	50	50	-1	-36.91632333979278	114.87771354479973	7.188370349093714	36.883148131800006	MSapap	0	0	0	0		0	0	0	0	0
67	1	67	67	-1	-218.33526257432308	-8.037815288255624	-10.261065339168857	40.8705154974	ABalapaa	0	0	0	0		0	0	0	0	0
85	1	85	85	-1	-207.6313505667046	112.16816163725343	-1.973059214446874	40.8705154974	ABalppaa	0	0	0	0		0	0	0	0	0
59	1	59	59	-1	-123.37628867802276	-145.19396480491218	-0.41946473029153225	38.87683181459999	ABpraaaa	0	0	0	0		0	0	0	0	0
82	1	82	82	-1	-27.3370367889951	-34.24917024350349	-14.525469752698434	40.8705154974	ABarppaa	0	0	0	0		0	0	0	0	0
62	1	62	62	-1	-200.88628669152197	40.985561820467844	-13.369995171943028	38.87683181459999	ABplaaaa	0	0	0	0		0	0	0	0	0
108	1	108	108	-1	37.423209078822886	-7.5687278966045035	13.770916567694524	36.883148131800006	MSpapa	0	0	0	0		0	0	0	0	0
43	1	43	43	-1	-88.25631636488609	-61.50699101351018	-13.926995601420526	40.8705154974	ABarpaap	0	0	0	0		0	0	0	0	0
124	1	124	124	-1	35.67645954886396	-90.08816078128254	9.77328299142144	36.883148131800006	MSppaa	0	0	0	0		0	0	0	0	0
121	1	121	121	-1	63.330291525730736	118.35006180842765	10.361124734926769	36.883148131800006	MSappa	0	0	0	0		0	0	0	0	0
83	1	83	83	-1	105.2496655738291	163.49608028728557	2.093018782603896	38.87683181459999	ABplpppa	0	0	0	0		0	0	0	0	0
47	1	47	47	-1	161.44785038366263	128.5037298053437	5.052185398223933	42.39442314	Dap	0	0	0	0		0	0	0	0	0
42	1	42	42	-1	55.73517920340583	143.62370757145703	-5.083676154889267	38.87683181459999	ABplppap	0	0	0	0		0	0	0	0	0
118	1	118	118	-1	-76.91721772129512	104.84711389458721	7.872303358939015	36.883148131800006	MSapaa	0	0	0	0		0	0	0	0	0
25	1	25	25	-1	88.42026779856153	7.856100917261103	13.905804878906274	36.883148131800006	MSpapp	0	0	0	0		0	0	0	0	0
66	1	66	66	-1	187.7346733049629	-128.12601633229653	-4.2675425923810915	38.87683181459999	ABprappa	0	0	0	0		0	0	0	0	0
69	1	69	69	-1	-181.26429338415616	-25.30006056869402	13.369378024535054	40.8705154974	ABaraapa	0	0	0	0		0	0	0	0	0
113	1	113	113	-1	-86.34461712733373	-48.84797480491987	7.510839494789362	36.883148131800006	MSpaaa	0	0	0	0		0	0	0	0	0
4	1	4	4	194	84.77633057715477	94.24539117868152	13.819922491878843	48.729222	Z3	0	0	0	0		0	0	0	0	0
24	1	24	24	-1	151.0682158829689	-90.5701962794397	13.382923755584963	38.87683181459999	ABprpapp	0	0	0	0		0	0	0	0	0
133	1	133	133	195	10.196125261596196	-65.124143626641	-4.20857116482213	42.39442314	Eara	0	0	0	0		0	0	0	0	0
84	1	84	84	-1	-5.859133764235748	157.22982649649333	-2.987345692287936	38.87683181459999	ABplppaa	0	0	0	0		0	0	0	0	0
18	1	18	18	-1	234.0904485419968	7.120231941346725	12.731474924008609	42.39442314	Dpp	0	0	0	0		0	0	0	0	0
61	1	61	61	-1	-226.3477183883873	48.160664652140845	9.605017874420131	40.8705154974	ABalpapa	0	0	0	0		0	0	0	0	0
23	1	23	23	-1	-20.115334492223944	-81.76011300481856	-9.65446003043221	40.8705154974	ABarpapp	0	0	0	0		0	0	0	0	0
72	1	72	72	-1	83.07610655889613	-126.43396889716293	12.956337797687903	38.87683181459999	ABprpapa	0	0	0	0		0	0	0	0	0
41	1	41	41	-1	81.00656085695285	-161.24413081079464	2.333178026158016	38.87683181459999	ABprpaap	0	0	0	0		0	0	0	0	0
76	1	76	76	-1	-138.07831811085154	145.29135603384745	-1.7905789027078263	38.87683181459999	ABplpaaa	0	0	0	0		0	0	0	0	0
16	1	16	16	-1	-58.14467285029148	107.73419181938999	-10.156957883027738	38.87683181459999	ABplaapp	0	0	0	0		0	0	0	0	0
87	1	87	87	196	152.25735733663086	76.59223933779376	14.963647245741939	48.729222	Z2	0	0	0	0		0	0	0	0	0
14	1	14	14	197	39.33975755380102	-55.743292494189426	-3.2897708870308766	42.39442314	Earp	0	0	0	0		0	0	0	0	0
17	1	17	17	-1	-125.04565429635578	-71.3946702124318	-2.7872566177584432	40.8705154974	ABalaapp	0	0	0	0		0	0	0	0	0
6	1	6	6	-1	149.2190829441217	139.18675434964132	8.0760466630251	38.87683181459999	ABplpppp	0	0	0	0		0	0	0	0	0
53	1	53	53	198	132.65741249283678	43.46079310987641	-14.020972953442804	42.39442314	Caaa	0	0	0	0		0	0	0	0	0
39	1	39	39	-1	-164.0001999058256	-95.93230021441077	7.14703918218855	40.8705154974	ABaraaap	0	0	0	0		0	0	0	0	0
73	1	73	73	-1	-251.5273264758751	16.5588442292588	5.047886799358302	40.8705154974	ABalpaaa	0	0	0	0		0	0	0	0	0
32	1	32	32	-1	-114.26762417038245	34.023551272745856	-15.64535821607835	38.87683181459999	ABplaaap	0	0	0	0		0	0	0	0	0
74	1	74	74	-1	-171.8533417804297	-24.69683935505537	-7.05872304155186	40.8705154974	ABalappa	0	0	0	0		0	0	0	0	0
58	1	58	58	-1	48.00814116072179	138.61101810797442	-8.598048511790536	38.87683181459999	ABplappa	0	0	0	0		0	0	0	0	0
52	1	52	52	199	205.69987298599835	-37.761763701826695	-15.576702306139913	36.883148131800006	Cpaap	0	0	0	0		0	0	0	0	0
57	1	57	57	-1	-152.09885648072083	95.4756507401069	-13.836620712467727	38.87683181459999	ABplaapa	0	0	0	0		0	0	0	0	0
19	1	19	19	-1	-149.9702340640931	74.97370565496843	13.27030261969786	40.8705154974	ABalpapp	0	0	0	0		0	0	0	0	0
38	1	38	38	-1	-80.91186721297782	151.57284396396398	-6.739233601032145	38.87683181459999	ABplpaap	0	0	0	0		0	0	0	0	0
138	1	138	138	-1	218.89082765597834	-4.23987054048237	13.993790479650473	42.39442314	Dpa	0	0	0	0		0	0	0	0	0
70	1	70	70	-1	-188.14062177698108	-44.94946442857026	3.643466641577359	40.8705154974	ABalaapa	0	0	0	0		0	0	0	0	0
3	1	3	3	-1	160.71535833398985	-8.399307420113425	11.932340888060534	36.883148131800006	MSpppp	0	0	0	0		0	0	0	0	0
79	1	79	79	-1	-96.44175898956487	-87.7473815103975	-7.603502049609311	40.8705154974	ABarpapa	0	0	0	0		0	0	0	0	0
31	1	31	31	-1	-152.41366400990808	-5.077088492144984	-14.216338393872471	40.8705154974	ABalapap	0	0	0	0		0	0	0	0	0
12	1	12	12	-1	6.2633110712902305	-118.89865633277311	6.41742303922348	40.8705154974	ABarappp	0	0	0	0		0	0	0	0	0
63	1	63	63	-1	-149.2993473437754	84.44366716296221	-2.632990521085322	40.8705154974	ABalpppa	0	0	0	0		0	0	0	0	0
130	1	130	130	-1	136.70126742333304	-16.434975729532866	12.61513654000375	36.883148131800006	MSpppa	0	0	0	0		0	0	0	0	0
36	1	36	36	-1	206.83844614255977	-103.34059105005527	3.328702112220529	38.87683181459999	ABprppap	0	0	0	0		0	0	0	0	0
78	1	78	78	-1	-143.15159170636434	-84.99679766299049	14.164974522066125	40.8705154974	ABarapaa	0	0	0	0		0	0	0	0	0
9	1	9	9	-1	-74.59326807124744	-26.953441053303784	-6.255167885321899	40.8705154974	ABalappp	0	0	0	0		0	0	0	0	0
126	1	126	126	200	-17.11588609182938	49.743620637057774	-2.4025097679302254	42.39442314	Eala	0	0	0	0		0	0	0	0	0
80	1	80	80	-1	-172.17599870962587	-64.60809719876343	-9.545739927006354	40.8705154974	ABarpaaa	0	0	0	0		0	0	0	0	0
27	1	27	27	201	282.29247991935557	40.5504770194966	-11.544288633129542	42.39442314	Cpap	0	0	0	0		0	0	0	0	0
68	1	68	68	-1	245.29606729469972	-86.25796744211202	6.993003846408663	38.87683181459999	ABprpppa	0	0	0	0		0	0	0	0	0
15	1	15	15	-1	246.60146907598173	98.89923635189449	-3.19747273996322	42.39442314	Capp	0	0	0	0		0	0	0	0	0
160	1	160	160	202	157.0842656643717	-53.735748428410595	2.3629090383012232	42.39442314	Epra	0	0	0	0		0	0	0	0	0
65	1	65	65	-1	64.95786214106026	-131.71044189943456	-13.308101987153268	38.87683181459999	ABprapaa	0	0	0	0		0	0	0	0	0
34	1	34	34	-1	-221.38129497671463	44.399992777424565	-1.7819159266912041	40.8705154974	ABalpaap	0	0	0	0		0	0	0	0	0
30	1	30	30	-1	-58.40032778558327	-146.45469214991468	-9.128648264239565	38.87683181459999	ABpraaap	0	0	0	0		0	0	0	0	0
5	1	5	5	-1	-78.88878829251837	81.39421613304647	-1.8047912642976176	40.8705154974	ABalpppp	0	0	0	0		0	0	0	0	0
22	1	22	22	-1	86.55921022307345	-136.25836960448854	-7.948982520521014	38.87683181459999	ABpraapp	0	0	0	0		0	0	0	0	0
56	1	56	56	-1	-6.814371694715735	-152.1620965600128	-6.82077355647267	38.87683181459999	ABpraapa	0	0	0	0		0	0	0	0	0
29	1	29	29	-1	61.711200158365045	91.5115058673832	-13.88765234045646	38.87683181459999	ABplapap	0	0	0	0		0	0	0	0	0
45	1	45	45	203	21.109221167301225	64.58251103304461	-0.768219754915908	42.39442314	Ealp	0	0	0	0		0	0	0	0	0
81	1	81	81	-1	-248.87453952979618	-0.09895715203961475	2.576209028059238	40.8705154974	ABalaaaa	0	0	0	0		0	0	0	0	0
46	1	46	46	204	109.1599092161806	91.6396604480244	-3.1366607196427485	42.39442314	Eplp	0	0	0	0		0	0	0	0	0
44	1	44	44	-1	43.86297768636357	-11.329473431946642	-13.702046092738192	40.8705154974	ABarppap	0	0	0	0		0	0	0	0	0
77	1	77	77	-1	-231.6561380701561	-35.80109137367399	10.339101010445152	40.8705154974	ABaraaaa	0	0	0	0		0	0	0	0	0
71	1	71	71	-1	-65.32125867323795	149.3216975950118	7.19849136907403	38.87683181459999	ABplpapa	0	0	0	0		0	0	0	0	0
26	1	26	26	-1	19.66824339701028	62.95330573084409	13.956571971506802	36.883148131800006	MSaapp	0	0	0	0		0	0	0	0	0
51	1	51	51	-1	68.74510896435376	-81.34070788545034	9.129422503021475	36.883148131800006	MSppap	0	0	0	0		0	0	0	0	0
35	1	35	35	-1	162.746596001581	-107.3055207107603	-14.009027389216042	38.87683181459999	ABprapap	0	0	0	0		0	0	0	0	0
13	1	13	13	-1	86.28837729259781	125.63457727159575	8.782166879896305	36.883148131800006	MSappp	0	0	0	0		0	0	0	0	0
40	1	40	40	-1	-222.18452852031706	-48.24533595362482	-5.074947089768486	40.8705154974	ABalaaap	0	0	0	0		0	0	0	0	0
175	1	175	175	205	93.52697800323303	85.69913839575355	-2.8628914086448383	42.39442314	Epla	0	0	0	0		0	0	0	0	0
112	1	112	112	-1	-26.743889513015485	59.32426447471131	13.114772255604171	36.883148131800006	MSaapa	0	0	0	0		0	0	0	0	0
86	1	86	86	-1	60.31264931678268	-77.33609303723028	-11.830479827377534	40.8705154974	ABarpppa	0	0	0	0		0	0	0	0	0
37	1	37	37	-1	-161.47153333846484	111.70088777853742	3.3513378013203146	40.8705154974	ABalppap	0	0	0	0		0	0	0	0	0
54	1	54	54	-1	275.8370477255554	-7.708414087173361	4.405490614191307	42.39442314	Cppa	0	0	0	0		0	0	0	0	0
7	1	7	7	206	183.8084775992173	-39.989214929701866	1.6710399548643715	42.39442314	Eprp	0	0	0	0		0	0	0	0	0
105	1	105	105	-1	-182.32829823362096	13.62491898526286	7.819327694137286	36.883148131800006	MSaaaa	0	0	0	0		0	0	0	0	0
8	1	8	8	-1	279.8719733827217	37.84002073332498	-0.376109563458721	42.39442314	Cppp	0	0	0	0		0	0	0	0	0
1	1	1	1	-1	241.1131090203055	-35.47270143775901	12.101217917945045	38.87683181459999	ABprpppp	0	0	0	0		0	0	0	0	0
21	1	21	21	-1	-91.22438669885551	-21.197196000655797	15.237030397663997	40.8705154974	ABaraapp	0	0	0	0		0	0	0	0	0
88	1	88	88	-1	153.13519924207347	-141.64467286026175	7.316877203245604	38.87683181459999	ABprppaa	0	0	0	0		0	0	0	0	0
55	1	55	55	-1	-46.50910913186506	75.58750246967527	-17.260532480272058	38.87683181459999	ABplapaa	0	0	0	0		0	0	0	0	0
148	1	148	148	207	173.91966804567636	-48.599040301134586	-16.79880428306034	36.883148131800006	Cpaaa	0	0	0	0		0	0	0	0	0
2	1	2	2	-1	128.150542991076	-56.620999069396234	-9.899874797072581	40.8705154974	ABarpppp	0	0	0	0		0	0	0	0	0
49	1	49	49	-1	-122.20130376244909	29.755675434638515	9.82505830287096	36.883148131800006	MSaaap	0	0	0	0		0	0	0	0	0
75	1	75	75	-1	11.784417884538165	-164.92565557510378	5.806254177109356	38.87683181459999	ABprpaaa	0	0	0	0		0	0	0	0	0
10	1	10	10	-1	149.67455346246385	125.1536674849075	-5.189237517607459	38.87683181459999	ABplappp	0	0	0	0		0	0	0	0	0
64	1	64	64	-1	-43.86502719473049	-128.57982273254902	12.202093021780065	40.8705154974	ABarappa	0	0	0	0		0	0	0	0	0
28	1	28	28	-1	230.34952570939762	62.10986011514674	-11.930975622253273	42.39442314	Caap	0	0	0	0		0	0	0	0	0
20	1	20	20	-1	26.50574624667605	141.85863853118184	9.904358054762158	38.87683181459999	ABplpapp	0	0	0	0		0	0	0	0	0
