# Supplementary material for: An Observation-Driven Agent-Based Modeling and Analysis Framework for C. elegans Embryogenesis
Source: PLoS One. 2016 Nov 16;11(11):e0166551. doi: 10.1371/journal.pone.0166551 (PMC5113041; doi:10.1371/journal.pone.0166551)
Supplement: S1 Dataset — The data obtained from our NetLogo code, including the index, name, diameter, position, and mother-daughter relationship of each cell. (ZIP) [file pone.0166551.s005.zip › S1_dataset/outputNucleiTest/t120-nuclei.txt]

65	1	65	65	-1	64.10313628856535	-130.51221231339386	-13.660731083777769	38.87683181459999	ABprapaa	0	0	0	0		0	0	0	0	0
77	1	77	77	-1	-232.3496524245556	-34.63777956151663	10.286971406640518	40.8705154974	ABaraaaa	0	0	0	0		0	0	0	0	0
86	1	86	86	-1	59.86827690991736	-75.99911870410577	-12.153527434954315	40.8705154974	ABarpppa	0	0	0	0		0	0	0	0	0
84	1	84	84	-1	-6.510255012351605	158.22494620833336	-2.4750088857334913	38.87683181459999	ABplppaa	0	0	0	0		0	0	0	0	0
37	1	37	37	-1	-160.75448847585062	111.1906415301016	3.947969032657392	40.8705154974	ABalppap	0	0	0	0		0	0	0	0	0
59	1	59	59	-1	-125.51004696176709	-144.41712898740676	-0.48791514193512214	38.87683181459999	ABpraaaa	0	0	0	0		0	0	0	0	0
30	1	30	30	-1	-58.84457626732648	-146.05847087256913	-9.37680974530718	38.87683181459999	ABpraaap	0	0	0	0		0	0	0	0	0
47	1	47	47	-1	161.05040683055725	126.67202030537219	5.009287377811464	42.39442314	Dap	0	0	0	0		0	0	0	0	0
201	1	201	201	208	283.611209082945	41.50169048681169	-11.695397174610758	36.883148131800006	Cpapa	0	0	0	0		0	0	0	0	0
36	1	36	36	-1	204.4865581490375	-103.56384924827175	3.355644546620369	38.87683181459999	ABprppap	0	0	0	0		0	0	0	0	0
13	1	13	13	-1	85.46542395776066	125.13343774804217	8.572990901164815	36.883148131800006	MSappp	0	0	0	0		0	0	0	0	0
78	1	78	78	-1	-143.37551768706055	-83.76059437255732	14.313161846891644	40.8705154974	ABarapaa	0	0	0	0		0	0	0	0	0
160	1	160	160	209	155.41186505951808	-53.99297625103211	2.1011647621676177	42.39442314	Epra	0	0	0	0		0	0	0	0	0
82	1	82	82	-1	-25.96372290897773	-30.24011889867228	-14.596394851824577	40.8705154974	ABarppaa	0	0	0	0		0	0	0	0	0
105	1	105	105	-1	-183.56258367210302	11.574574315630072	7.431926223921643	36.883148131800006	MSaaaa	0	0	0	0		0	0	0	0	0
79	1	79	79	-1	-98.21377410453779	-88.82899568091825	-8.135363268822733	40.8705154974	ABarpapa	0	0	0	0		0	0	0	0	0
42	1	42	42	-1	56.897871512928866	144.01220607505516	-4.69689664485238	38.87683181459999	ABplppap	0	0	0	0		0	0	0	0	0
5	1	5	5	-1	-80.07337174972344	79.39534659980828	-1.9354202461311238	40.8705154974	ABalpppp	0	0	0	0		0	0	0	0	0
43	1	43	43	-1	-86.05484400500669	-58.758030080913926	-14.23735601276741	40.8705154974	ABarpaap	0	0	0	0		0	0	0	0	0
25	1	25	25	-1	88.99886192561112	6.6629531701660625	13.9340452200013	36.883148131800006	MSpapp	0	0	0	0		0	0	0	0	0
12	1	12	12	-1	5.427952234214916	-120.25179745451656	6.140588098575795	40.8705154974	ABarappp	0	0	0	0		0	0	0	0	0
48	1	48	48	-1	-45.69876679161792	-31.16733906631915	9.055818156258498	36.883148131800006	MSpaap	0	0	0	0		0	0	0	0	0
50	1	50	50	-1	-36.78758961958757	114.10963566713646	6.930764268557253	36.883148131800006	MSapap	0	0	0	0		0	0	0	0	0
16	1	16	16	-1	-56.713817674354786	109.03078929666705	-10.143542024053733	38.87683181459999	ABplaapp	0	0	0	0		0	0	0	0	0
66	1	66	66	-1	187.04755068406544	-129.82660876518668	-4.3316591627105545	38.87683181459999	ABprappa	0	0	0	0		0	0	0	0	0
26	1	26	26	-1	21.656158582979817	62.24807958788862	14.010655073264573	36.883148131800006	MSaapp	0	0	0	0		0	0	0	0	0
69	1	69	69	-1	-184.31484495340746	-25.221714517687563	13.300204566915461	40.8705154974	ABaraapa	0	0	0	0		0	0	0	0	0
113	1	113	113	-1	-88.48981659576553	-49.72156312276076	7.231863751599719	36.883148131800006	MSpaaa	0	0	0	0		0	0	0	0	0
3	1	3	3	-1	158.01942473985193	-11.34332323373944	11.645527487754347	36.883148131800006	MSpppp	0	0	0	0		0	0	0	0	0
18	1	18	18	-1	231.83590871115302	4.982577807388997	12.481782536717196	42.39442314	Dpp	0	0	0	0		0	0	0	0	0
14	1	14	14	210	39.85781143904243	-54.564133112284544	-3.1904279168695657	42.39442314	Earp	0	0	0	0		0	0	0	0	0
75	1	75	75	-1	6.79145953751208	-165.2248551396191	5.526562390204809	38.87683181459999	ABprpaaa	0	0	0	0		0	0	0	0	0
8	1	8	8	-1	279.4960267702485	36.268638172165005	-0.05862605853731718	42.39442314	Cppp	0	0	0	0		0	0	0	0	0
9	1	9	9	-1	-73.8806652564344	-28.005520810675225	-6.471345212706922	40.8705154974	ABalappp	0	0	0	0		0	0	0	0	0
41	1	41	41	-1	78.10855913954863	-161.80739426346153	2.01981615829352	38.87683181459999	ABprpaap	0	0	0	0		0	0	0	0	0
11	1	11	11	-1	250.55763445382146	-60.362442320582	-2.430065085985819	38.87683181459999	ABprappp	0	0	0	0		0	0	0	0	0
28	1	28	28	-1	235.1776183144725	64.26957486742545	-11.885689587474607	42.39442314	Caap	0	0	0	0		0	0	0	0	0
45	1	45	45	211	21.95447486855928	64.55578960986837	-0.7810218701931305	42.39442314	Ealp	0	0	0	0		0	0	0	0	0
53	1	53	53	212	135.68241124155276	45.52491321300744	-13.975685252243302	36.883148131800006	Caaap	0	0	0	0		0	0	0	0	0
17	1	17	17	-1	-123.97314531182381	-75.68595772684594	-3.1896224641872646	40.8705154974	ABalaapp	0	0	0	0		0	0	0	0	0
56	1	56	56	-1	-9.186064412094458	-152.34036280442348	-7.353507205677093	38.87683181459999	ABpraapa	0	0	0	0		0	0	0	0	0
60	1	60	60	-1	191.44587669050193	98.41535191325299	-0.7149284777626359	42.39442314	Capa	0	0	0	0		0	0	0	0	0
64	1	64	64	-1	-45.733275550441704	-129.7607363253956	12.109569501159982	40.8705154974	ABarappa	0	0	0	0		0	0	0	0	0
124	1	124	124	-1	30.307277236026135	-90.68312442726666	9.50038257155008	36.883148131800006	MSppaa	0	0	0	0		0	0	0	0	0
133	1	133	133	213	8.623410943343343	-64.35234210370207	-4.319223406326155	42.39442314	Eara	0	0	0	0		0	0	0	0	0
85	1	85	85	-1	-207.8012407434622	111.92921581716139	-1.5878119018865406	40.8705154974	ABalppaa	0	0	0	0		0	0	0	0	0
4	1	4	4	214	83.90572875800115	93.63468056391773	13.71541800377144	48.729222	Z3	0	0	0	0		0	0	0	0	0
20	1	20	20	-1	25.074055360185106	141.03500395215136	10.347511509807362	38.87683181459999	ABplpapp	0	0	0	0		0	0	0	0	0
38	1	38	38	-1	-81.8219402186634	152.02894481285009	-6.414569969683793	38.87683181459999	ABplpaap	0	0	0	0		0	0	0	0	0
108	1	108	108	-1	35.96313229208061	-8.903708154071158	13.789659659906562	36.883148131800006	MSpapa	0	0	0	0		0	0	0	0	0
83	1	83	83	-1	104.49800676903128	163.9494540733601	2.4366756278895223	38.87683181459999	ABplpppa	0	0	0	0		0	0	0	0	0
61	1	61	61	-1	-228.34155307329996	45.18327689887179	9.816651609156366	40.8705154974	ABalpapa	0	0	0	0		0	0	0	0	0
40	1	40	40	-1	-221.03048981929106	-49.83644864298023	-5.374371420742608	40.8705154974	ABalaaap	0	0	0	0		0	0	0	0	0
1	1	1	1	-1	239.5499264456321	-37.78214163968759	12.317064423179021	38.87683181459999	ABprpppp	0	0	0	0		0	0	0	0	0
34	1	34	34	-1	-220.899805833587	44.1958887860451	-1.6258993210380237	40.8705154974	ABalpaap	0	0	0	0		0	0	0	0	0
70	1	70	70	-1	-189.09234326264544	-48.16088765624554	3.4741445078638233	40.8705154974	ABalaapa	0	0	0	0		0	0	0	0	0
81	1	81	81	-1	-248.58811818121234	-0.16140646835775752	2.4440151083603783	40.8705154974	ABalaaaa	0	0	0	0		0	0	0	0	0
126	1	126	126	215	-17.896816171462454	49.14607224256279	-2.588578674602851	42.39442314	Eala	0	0	0	0		0	0	0	0	0
58	1	58	58	-1	50.30276671269455	141.2708389822983	-8.452215502956381	38.87683181459999	ABplappa	0	0	0	0		0	0	0	0	0
67	1	67	67	-1	-217.75772356961642	-5.757583007966883	-10.456697510997369	40.8705154974	ABalapaa	0	0	0	0		0	0	0	0	0
198	1	198	198	216	133.80415104632254	44.854494342599786	-14.07188788548266	36.883148131800006	Caaaa	0	0	0	0		0	0	0	0	0
32	1	32	32	-1	-111.50632683641388	36.420386628073054	-15.693056240290911	38.87683181459999	ABplaaap	0	0	0	0		0	0	0	0	0
118	1	118	118	-1	-79.19858031127728	103.44602439933674	7.675093338175026	36.883148131800006	MSapaa	0	0	0	0		0	0	0	0	0
112	1	112	112	-1	-26.95705540405656	58.69441862987703	13.107755162948346	36.883148131800006	MSaapa	0	0	0	0		0	0	0	0	0
74	1	74	74	-1	-174.08762380033394	-25.506080420443567	-7.37382633169649	40.8705154974	ABalappa	0	0	0	0		0	0	0	0	0
46	1	46	46	217	112.42154629863498	90.71552445954384	-3.1311382701855877	42.39442314	Eplp	0	0	0	0		0	0	0	0	0
121	1	121	121	-1	61.1773421241856	117.15300452672729	10.317114808000294	36.883148131800006	MSappa	0	0	0	0		0	0	0	0	0
23	1	23	23	-1	-19.397252082640485	-82.86718514520055	-10.219162979969772	40.8705154974	ABarpapp	0	0	0	0		0	0	0	0	0
76	1	76	76	-1	-140.3387150557032	145.25270168031977	-1.252776066997754	38.87683181459999	ABplpaaa	0	0	0	0		0	0	0	0	0
88	1	88	88	-1	148.92605697884477	-142.91692953932258	7.426174626137992	38.87683181459999	ABprppaa	0	0	0	0		0	0	0	0	0
71	1	71	71	-1	-69.44549125265236	148.7225896408734	7.566746164523487	38.87683181459999	ABplpapa	0	0	0	0		0	0	0	0	0
148	1	148	148	218	172.86670895701482	-48.06698472656582	-16.7957963452062	36.883148131800006	Cpaaa	0	0	0	0		0	0	0	0	0
68	1	68	68	-1	243.9460557280296	-89.98216124389289	6.988740324871417	38.87683181459999	ABprpppa	0	0	0	0		0	0	0	0	0
175	1	175	175	219	92.20664181425735	83.81957071733	-2.9404321657421995	42.39442314	Epla	0	0	0	0		0	0	0	0	0
10	1	10	10	-1	154.76871474600412	127.13342194914893	-4.955212219584192	38.87683181459999	ABplappp	0	0	0	0		0	0	0	0	0
51	1	51	51	-1	65.83811484729092	-82.0178280654064	8.72686288717915	36.883148131800006	MSppap	0	0	0	0		0	0	0	0	0
19	1	19	19	-1	-150.22160876325438	72.75426950642493	13.597294277550535	40.8705154974	ABalpapp	0	0	0	0		0	0	0	0	0
87	1	87	87	220	153.03705367354934	75.76810479458352	14.865192581892918	48.729222	Z2	0	0	0	0		0	0	0	0	0
44	1	44	44	-1	47.36152550283622	-6.767501989074506	-13.70529162934496	40.8705154974	ABarppap	0	0	0	0		0	0	0	0	0
29	1	29	29	221	67.1116848019089	95.9269970605207	-13.88591351651639	38.87683181459999	ABplapap	0	0	0	0		0	0	0	0	0
62	1	62	62	-1	-200.62682894930865	43.484935219699935	-13.367793429024251	38.87683181459999	ABplaaaa	0	0	0	0		0	0	0	0	0
63	1	63	63	-1	-152.55382442187377	82.6246253452422	-2.762289856457825	40.8705154974	ABalpppa	0	0	0	0		0	0	0	0	0
140	1	140	140	-1	148.06139009354763	130.28205648880999	5.631275765469073	42.39442314	Daa	0	0	0	0		0	0	0	0	0
2	1	2	2	-1	130.15009550575266	-54.75666623083538	-10.086276658804842	40.8705154974	ABarpppp	0	0	0	0		0	0	0	0	0
52	1	52	52	222	207.00224707781538	-37.46549724799075	-15.514486215456749	36.883148131800006	Cpaap	0	0	0	0		0	0	0	0	0
49	1	49	49	-1	-120.36496430072472	28.57723880553469	9.561916537271884	36.883148131800006	MSaaap	0	0	0	0		0	0	0	0	0
55	1	55	55	-1	-43.90562749798283	79.6128768642349	-17.34168215099658	38.87683181459999	ABplapaa	0	0	0	0		0	0	0	0	0
80	1	80	80	-1	-172.53951459828815	-61.59417215310643	-9.830216339402263	40.8705154974	ABarpaaa	0	0	0	0		0	0	0	0	0
57	1	57	57	-1	-153.06717780717358	96.3347168352762	-13.924463282391445	38.87683181459999	ABplaapa	0	0	0	0		0	0	0	0	0
73	1	73	73	-1	-251.60673811272824	15.481866788922382	5.355478730969409	40.8705154974	ABalpaaa	0	0	0	0		0	0	0	0	0
27	1	27	27	223	284.7351245225778	42.92307168739028	-11.340378892183672	36.883148131800006	Cpapp	0	0	0	0		0	0	0	0	0
6	1	6	6	-1	149.22276229071218	138.73838220681043	8.599020602007627	38.87683181459999	ABplpppp	0	0	0	0		0	0	0	0	0
22	1	22	22	-1	86.95382871997637	-136.33451814780008	-8.4336735826301	38.87683181459999	ABpraapp	0	0	0	0		0	0	0	0	0
33	1	33	33	-1	-61.93060483691981	-93.73651780578788	13.172135890163602	40.8705154974	ABarapap	0	0	0	0		0	0	0	0	0
54	1	54	54	-1	275.04621860089884	-9.43650646438468	4.92824283684753	42.39442314	Cppa	0	0	0	0		0	0	0	0	0
24	1	24	24	-1	147.45929357604098	-92.19210086151746	13.441424898005781	38.87683181459999	ABprpapp	0	0	0	0		0	0	0	0	0
15	1	15	15	-1	248.10004258403052	98.85551649520383	-2.746004973299071	42.39442314	Capp	0	0	0	0		0	0	0	0	0
21	1	21	21	-1	-91.28930161534139	-21.13831791710079	15.268983905056002	40.8705154974	ABaraapp	0	0	0	0		0	0	0	0	0
39	1	39	39	-1	-162.7381195653865	-96.69202878862284	7.106511193153054	40.8705154974	ABaraaap	0	0	0	0		0	0	0	0	0
31	1	31	31	-1	-150.06162058310053	-2.69325563378476	-14.498704788099301	40.8705154974	ABalapap	0	0	0	0		0	0	0	0	0
7	1	7	7	224	184.50163737650533	-39.772232975262945	1.5075788003228388	42.39442314	Eprp	0	0	0	0		0	0	0	0	0
72	1	72	72	-1	77.27791675950805	-128.66217333001808	12.973649619045514	38.87683181459999	ABprpapa	0	0	0	0		0	0	0	0	0
130	1	130	130	-1	132.99375727454063	-18.41185599490152	12.459441328540443	36.883148131800006	MSpppa	0	0	0	0		0	0	0	0	0
35	1	35	35	-1	165.17439130656993	-105.61742145272403	-14.330517917282839	38.87683181459999	ABprapap	0	0	0	0		0	0	0	0	0
138	1	138	138	-1	215.10261753147742	-6.820546276024677	13.81579598742123	42.39442314	Dpa	0	0	0	0		0	0	0	0	0
