# Supplementary material for: An Observation-Driven Agent-Based Modeling and Analysis Framework for C. elegans Embryogenesis
Source: PLoS One. 2016 Nov 16;11(11):e0166551. doi: 10.1371/journal.pone.0166551 (PMC5113041; doi:10.1371/journal.pone.0166551)
Supplement: S1 Dataset — The data obtained from our NetLogo code, including the index, name, diameter, position, and mother-daughter relationship of each cell. (ZIP) [file pone.0166551.s005.zip › S1_dataset/outputNucleiTest/t121-nuclei.txt]

51	1	51	51	-1	62.93112073022809	-82.69494824536248	8.324303271336824	36.883148131800006	MSppap	0	0	0	0		0	0	0	0	0
55	1	55	55	-1	-41.3021458641006	83.63825125879454	-17.4228318217211	38.87683181459999	ABplapaa	0	0	0	0		0	0	0	0	0
160	1	160	160	225	153.73946445466441	-54.25020407365363	1.8394204860340044	42.39442314	Epra	0	0	0	0		0	0	0	0	0
21	1	21	21	-1	-91.35421653182725	-21.07943983354578	15.300937412448006	40.8705154974	ABaraapp	0	0	0	0		0	0	0	0	0
75	1	75	75	-1	1.7985011904860206	-165.52405470413444	5.246870603300262	38.87683181459999	ABprpaaa	0	0	0	0		0	0	0	0	0
58	1	58	58	-1	52.5973922646673	143.93065985662216	-8.306382494122229	38.87683181459999	ABplappa	0	0	0	0		0	0	0	0	0
87	1	87	87	226	153.81675001046784	74.94397025137327	14.7667379180439	48.729222	Z2	0	0	0	0		0	0	0	0	0
18	1	18	18	-1	229.58136888030924	2.8449236734312433	12.232090149425783	42.39442314	Dpp	0	0	0	0		0	0	0	0	0
50	1	50	50	-1	-36.65885589938236	113.34155778947317	6.673158188020791	36.883148131800006	MSapap	0	0	0	0		0	0	0	0	0
138	1	138	138	-1	211.3144074069765	-9.401222011566984	13.637801495191988	42.39442314	Dpa	0	0	0	0		0	0	0	0	0
69	1	69	69	-1	-187.3653965226587	-25.14336846668111	13.23103110929587	40.8705154974	ABaraapa	0	0	0	0		0	0	0	0	0
3	1	3	3	-1	155.323491145714	-14.287339047365382	11.358714087448158	36.883148131800006	MSpppp	0	0	0	0		0	0	0	0	0
29	1	29	29	227	71.8175729630921	98.98356099150841	-13.860772983012987	33.82284367870199	ABplapapp	0	0	0	0		0	0	0	0	0
54	1	54	54	-1	274.2553894762422	-11.164598841596	5.450995059503754	42.39442314	Cppa	0	0	0	0		0	0	0	0	0
64	1	64	64	-1	-47.60152390615318	-130.94164991824223	12.017045980539896	40.8705154974	ABarappa	0	0	0	0		0	0	0	0	0
14	1	14	14	228	40.375865324283836	-53.38497373037966	-3.0910849467082553	42.39442314	Earp	0	0	0	0		0	0	0	0	0
57	1	57	57	-1	-154.03549913362636	97.19378293044548	-14.01230585231516	38.87683181459999	ABplaapa	0	0	0	0		0	0	0	0	0
40	1	40	40	-1	-219.8764511182651	-51.42756133233565	-5.673795751716729	40.8705154974	ABalaaap	0	0	0	0		0	0	0	0	0
7	1	7	7	229	185.19479715379356	-39.555251020824024	1.3441176457813062	42.39442314	Eprp	0	0	0	0		0	0	0	0	0
42	1	42	42	-1	58.060563822451904	144.40070457865332	-4.310117134815493	38.87683181459999	ABplppap	0	0	0	0		0	0	0	0	0
68	1	68	68	-1	242.5960441613595	-93.70635504567348	6.984476803334171	38.87683181459999	ABprpppa	0	0	0	0		0	0	0	0	0
31	1	31	31	-1	-147.709577156293	-0.30942277542454905	-14.781071182326132	40.8705154974	ABalapap	0	0	0	0		0	0	0	0	0
126	1	126	126	230	-18.67774625109553	48.54852384806781	-2.774647581275476	42.39442314	Eala	0	0	0	0		0	0	0	0	0
71	1	71	71	-1	-73.56972383206677	148.123481686735	7.935000959972943	38.87683181459999	ABplpapa	0	0	0	0		0	0	0	0	0
2	1	2	2	-1	132.14964802042934	-52.89233339227453	-10.2726785205371	40.8705154974	ABarpppp	0	0	0	0		0	0	0	0	0
15	1	15	15	-1	249.5986160920793	98.81179663851319	-2.2945372066349217	42.39442314	Capp	0	0	0	0		0	0	0	0	0
30	1	30	30	-1	-59.28882474906969	-145.66224959522359	-9.624971226374791	38.87683181459999	ABpraaap	0	0	0	0		0	0	0	0	0
59	1	59	59	-1	-127.64380524551142	-143.64029316990133	-0.556365553578712	38.87683181459999	ABpraaaa	0	0	0	0		0	0	0	0	0
13	1	13	13	-1	84.64247062292353	124.63229822448858	8.363814922433324	36.883148131800006	MSappp	0	0	0	0		0	0	0	0	0
86	1	86	86	-1	59.423904503052036	-74.66214437098127	-12.476575042531094	40.8705154974	ABarpppa	0	0	0	0		0	0	0	0	0
22	1	22	22	-1	87.3484472168793	-136.41066669111166	-8.918364644739183	38.87683181459999	ABpraapp	0	0	0	0		0	0	0	0	0
35	1	35	35	-1	167.60218661155886	-103.92932219468777	-14.652008445349633	38.87683181459999	ABprapap	0	0	0	0		0	0	0	0	0
45	1	45	45	231	22.799728569817336	64.52906818669213	-0.793823985470353	42.39442314	Ealp	0	0	0	0		0	0	0	0	0
6	1	6	6	-1	149.22644163730266	138.2900100639795	9.121994540990155	38.87683181459999	ABplpppp	0	0	0	0		0	0	0	0	0
130	1	130	130	-1	129.28624712574825	-20.388736260270168	12.303746117077134	36.883148131800006	MSpppa	0	0	0	0		0	0	0	0	0
63	1	63	63	-1	-155.80830149997215	80.80558352752219	-2.891589191830328	40.8705154974	ABalpppa	0	0	0	0		0	0	0	0	0
24	1	24	24	-1	143.85037126911305	-93.8140054435952	13.499926040426597	38.87683181459999	ABprpapp	0	0	0	0		0	0	0	0	0
113	1	113	113	-1	-90.63501606419733	-50.595151440601654	6.952888008410075	36.883148131800006	MSpaaa	0	0	0	0		0	0	0	0	0
25	1	25	25	-1	89.57745605266072	5.469805423071022	13.962285561096328	36.883148131800006	MSpapp	0	0	0	0		0	0	0	0	0
140	1	140	140	-1	146.04360136367006	128.96207714215373	5.676099893683048	42.39442314	Daa	0	0	0	0		0	0	0	0	0
65	1	65	65	-1	63.248410436070436	-129.31398272735314	-14.01336018040227	38.87683181459999	ABprapaa	0	0	0	0		0	0	0	0	0
85	1	85	85	-1	-207.97113092021976	111.69026999706934	-1.2025645893262071	40.8705154974	ABalppaa	0	0	0	0		0	0	0	0	0
198	1	198	198	232	123.0712356450069	41.02352936884188	-14.621617218278992	36.883148131800006	Caaaa	0	0	0	0		0	0	0	0	0
70	1	70	70	-1	-190.04406474830984	-51.37231088392072	3.3048223741502873	40.8705154974	ABalaapa	0	0	0	0		0	0	0	0	0
56	1	56	56	-1	-11.557757129473183	-152.51862904883416	-7.886240854881515	38.87683181459999	ABpraapa	0	0	0	0		0	0	0	0	0
79	1	79	79	-1	-99.9857892195107	-89.91060985143899	-8.667224488036155	40.8705154974	ABarpapa	0	0	0	0		0	0	0	0	0
105	1	105	105	-1	-184.79686911058505	9.52422964599721	7.044524753706	36.883148131800006	MSaaaa	0	0	0	0		0	0	0	0	0
20	1	20	20	-1	23.642364473694165	140.2113693731209	10.790664964852564	38.87683181459999	ABplpapp	0	0	0	0		0	0	0	0	0
17	1	17	17	-1	-122.90063632729186	-79.97724524126008	-3.5919883106160855	40.8705154974	ABalaapp	0	0	0	0		0	0	0	0	0
11	1	11	11	-1	251.96099697629185	-60.19466528860205	-2.381757930171776	38.87683181459999	ABprappp	0	0	0	0		0	0	0	0	0
84	1	84	84	-1	-7.1613762604674625	159.22006592017337	-1.9626720791790475	38.87683181459999	ABplppaa	0	0	0	0		0	0	0	0	0
72	1	72	72	-1	71.47972696011996	-130.89037776287321	12.990961440403124	38.87683181459999	ABprpapa	0	0	0	0		0	0	0	0	0
4	1	4	4	233	83.03512693884754	93.02396994915394	13.610913515664036	48.729222	Z3	0	0	0	0		0	0	0	0	0
16	1	16	16	-1	-55.28296249841809	110.32738677394411	-10.130126165079727	38.87683181459999	ABplaapp	0	0	0	0		0	0	0	0	0
34	1	34	34	-1	-220.41831669045942	43.99178479466564	-1.469882715384843	40.8705154974	ABalpaap	0	0	0	0		0	0	0	0	0
5	1	5	5	-1	-81.25795520692849	77.39647706657007	-2.0660492279646308	40.8705154974	ABalpppp	0	0	0	0		0	0	0	0	0
28	1	28	28	-1	240.0057109195474	66.42928961970416	-11.84040355269594	42.39442314	Caap	0	0	0	0		0	0	0	0	0
12	1	12	12	-1	4.592593397139625	-121.60493857626	5.86375315792811	40.8705154974	ABarappp	0	0	0	0		0	0	0	0	0
67	1	67	67	-1	-217.18018456490972	-3.4773507276781794	-10.652329682825883	40.8705154974	ABalapaa	0	0	0	0		0	0	0	0	0
78	1	78	78	-1	-143.5994436677568	-82.52439108212417	14.461349171717163	40.8705154974	ABarapaa	0	0	0	0		0	0	0	0	0
23	1	23	23	-1	-18.67916967305702	-83.97425728558254	-10.783865929507332	40.8705154974	ABarpapp	0	0	0	0		0	0	0	0	0
118	1	118	118	-1	-81.47994290125945	102.04493490408626	7.477883317411037	36.883148131800006	MSapaa	0	0	0	0		0	0	0	0	0
53	1	53	53	234	141.0488689422106	47.44039569988654	-13.700820585845136	36.883148131800006	Caaap	0	0	0	0		0	0	0	0	0
36	1	36	36	-1	202.1346701555152	-103.78710744648824	3.382586981020208	38.87683181459999	ABprppap	0	0	0	0		0	0	0	0	0
38	1	38	38	-1	-82.73201322434899	152.4850456617362	-6.0899063383354415	38.87683181459999	ABplpaap	0	0	0	0		0	0	0	0	0
43	1	43	43	-1	-83.85337164512728	-56.009069148317664	-14.547716424114293	40.8705154974	ABarpaap	0	0	0	0		0	0	0	0	0
46	1	46	46	235	115.46222085115592	89.1089911629507	-3.1044199122547944	42.39442314	Eplp	0	0	0	0		0	0	0	0	0
9	1	9	9	-1	-73.16806244162136	-29.057600568046666	-6.687522540091946	40.8705154974	ABalappp	0	0	0	0		0	0	0	0	0
49	1	49	49	-1	-118.52862483900036	27.398802176430866	9.298774771672806	36.883148131800006	MSaaap	0	0	0	0		0	0	0	0	0
62	1	62	62	-1	-200.36737120709532	45.984308618932026	-13.365591686105473	38.87683181459999	ABplaaaa	0	0	0	0		0	0	0	0	0
201	1	201	201	236	280.4000221125646	37.44060134230134	-12.709735124402428	36.883148131800006	Cpapa	0	0	0	0		0	0	0	0	0
61	1	61	61	-1	-230.33538775821265	42.20588914560273	10.028285343892604	40.8705154974	ABalpapa	0	0	0	0		0	0	0	0	0
121	1	121	121	-1	59.024392722640464	115.95594724502692	10.273104881073822	36.883148131800006	MSappa	0	0	0	0		0	0	0	0	0
124	1	124	124	-1	24.93809492318831	-91.27808807325079	9.227482151678721	36.883148131800006	MSppaa	0	0	0	0		0	0	0	0	0
112	1	112	112	-1	-27.17022129509764	58.06457278504274	13.10073807029252	36.883148131800006	MSaapa	0	0	0	0		0	0	0	0	0
39	1	39	39	-1	-161.47603922494744	-97.4517573628349	7.0659832041175585	40.8705154974	ABaraaap	0	0	0	0		0	0	0	0	0
60	1	60	60	-1	192.08168326602535	98.33941350103555	-0.11558695581186879	42.39442314	Capa	0	0	0	0		0	0	0	0	0
52	1	52	52	237	208.3046211696324	-37.16923079415481	-15.452270124773586	36.883148131800006	Cpaap	0	0	0	0		0	0	0	0	0
66	1	66	66	-1	186.36042806316797	-131.5272011980768	-4.3957757330400185	38.87683181459999	ABprappa	0	0	0	0		0	0	0	0	0
175	1	175	175	238	92.76734118913063	82.27369306959967	-3.078757211199155	42.39442314	Epla	0	0	0	0		0	0	0	0	0
83	1	83	83	-1	103.74634796423346	164.40282785943464	2.7803324731751484	38.87683181459999	ABplpppa	0	0	0	0		0	0	0	0	0
8	1	8	8	-1	279.1200801577753	34.69725561100503	0.2588574463840869	42.39442314	Cppp	0	0	0	0		0	0	0	0	0
133	1	133	133	239	7.05069662509049	-63.58054058076315	-4.429875647830181	42.39442314	Eara	0	0	0	0		0	0	0	0	0
76	1	76	76	-1	-142.5991120005549	145.2140473267921	-0.7149732312876848	38.87683181459999	ABplpaaa	0	0	0	0		0	0	0	0	0
81	1	81	81	-1	-248.30169683262852	-0.22385578467590111	2.311821188661519	40.8705154974	ABalaaaa	0	0	0	0		0	0	0	0	0
74	1	74	74	-1	-176.3219058202382	-26.31532148583176	-7.68892962184112	40.8705154974	ABalappa	0	0	0	0		0	0	0	0	0
80	1	80	80	-1	-172.90303048695046	-58.58024710744943	-10.11469275179817	40.8705154974	ABarpaaa	0	0	0	0		0	0	0	0	0
47	1	47	47	-1	160.65296327745185	124.84031080540066	4.966389357398996	42.39442314	Dap	0	0	0	0		0	0	0	0	0
27	1	27	27	240	286.3407180077668	44.9536162596453	-10.833209917287837	36.883148131800006	Cpapp	0	0	0	0		0	0	0	0	0
82	1	82	82	-1	-24.590409028960355	-26.231067553841065	-14.66731995095072	40.8705154974	ABarppaa	0	0	0	0		0	0	0	0	0
33	1	33	33	-1	-60.166031089407205	-92.96515934091919	13.28503330524484	40.8705154974	ABarapap	0	0	0	0		0	0	0	0	0
108	1	108	108	-1	34.50305550533833	-10.238688411537812	13.8084027521186	36.883148131800006	MSpapa	0	0	0	0		0	0	0	0	0
44	1	44	44	-1	50.86007331930889	-2.2055305462023704	-13.708537165951727	40.8705154974	ABarppap	0	0	0	0		0	0	0	0	0
26	1	26	26	-1	23.64407376894935	61.542853444933144	14.064738175022343	36.883148131800006	MSaapp	0	0	0	0		0	0	0	0	0
1	1	1	1	-1	237.98674387095875	-40.09158184161617	12.532910928412996	38.87683181459999	ABprpppp	0	0	0	0		0	0	0	0	0
41	1	41	41	-1	75.2105574221444	-162.37065771612842	1.7064542904290239	38.87683181459999	ABprpaap	0	0	0	0		0	0	0	0	0
221	1	221	221	241	67.15075660574445	97.5409787865359	-13.933151641628067	33.82284367870199	ABplapapa	0	0	0	0		0	0	0	0	0
37	1	37	37	-1	-160.03744361323643	110.68039528166578	4.544600263994443	40.8705154974	ABalppap	0	0	0	0		0	0	0	0	0
32	1	32	32	-1	-108.7450295024453	38.81722198340025	-15.740754264503472	38.87683181459999	ABplaaap	0	0	0	0		0	0	0	0	0
48	1	48	48	-1	-45.53980546241847	-31.056200832664327	8.921194858534912	36.883148131800006	MSpaap	0	0	0	0		0	0	0	0	0
10	1	10	10	-1	159.86287602954442	129.11317641339036	-4.721186921560924	38.87683181459999	ABplappp	0	0	0	0		0	0	0	0	0
73	1	73	73	-1	-251.68614974958138	14.404889348585966	5.663070662580516	40.8705154974	ABalpaaa	0	0	0	0		0	0	0	0	0
19	1	19	19	-1	-150.47298346241564	70.53483335788144	13.924285935403212	40.8705154974	ABalpapp	0	0	0	0		0	0	0	0	0
88	1	88	88	-1	144.71691471561607	-144.18918621838338	7.53547204903038	38.87683181459999	ABprppaa	0	0	0	0		0	0	0	0	0
148	1	148	148	242	171.8137498683533	-47.53492915199706	-16.792788407352063	36.883148131800006	Cpaaa	0	0	0	0		0	0	0	0	0
77	1	77	77	-1	-233.04316677895508	-33.47446774935926	10.234841802835883	40.8705154974	ABaraaaa	0	0	0	0		0	0	0	0	0
