# Supplementary material for: An Observation-Driven Agent-Based Modeling and Analysis Framework for C. elegans Embryogenesis
Source: PLoS One. 2016 Nov 16;11(11):e0166551. doi: 10.1371/journal.pone.0166551 (PMC5113041; doi:10.1371/journal.pone.0166551)
Supplement: S1 Dataset — The data obtained from our NetLogo code, including the index, name, diameter, position, and mother-daughter relationship of each cell. (ZIP) [file pone.0166551.s005.zip › S1_dataset/outputNucleiTest/t122-nuclei.txt]

57	1	57	57	243	-155.0038204600791	98.05284902561478	-14.100148422238876	38.87683181459999	ABplaapa	0	0	0	0		0	0	0	0	0
20	1	20	20	-1	22.210673587203136	139.38773479409045	11.233818419897768	38.87683181459999	ABplpapp	0	0	0	0		0	0	0	0	0
18	1	18	18	-1	227.32682904946546	0.7072695394735091	11.98239776213437	42.39442314	Dpp	0	0	0	0		0	0	0	0	0
49	1	49	49	-1	-116.692285377276	26.22036554732704	9.035633006073729	36.883148131800006	MSaaap	0	0	0	0		0	0	0	0	0
14	1	14	14	244	40.893919209525244	-52.20581434847479	-2.9917419765469444	42.39442314	Earp	0	0	0	0		0	0	0	0	0
7	1	7	7	245	185.8879569310818	-39.3382690663851	1.1806564912397735	42.39442314	Eprp	0	0	0	0		0	0	0	0	0
86	1	86	86	-1	58.97953209618671	-73.32517003785676	-12.799622650107873	40.8705154974	ABarpppa	0	0	0	0		0	0	0	0	0
21	1	21	21	-1	-91.41913144831312	-21.020561749990772	15.33289091984001	40.8705154974	ABaraapp	0	0	0	0		0	0	0	0	0
61	1	61	61	-1	-232.3292224431253	39.228501392333676	10.23991907862884	40.8705154974	ABalpapa	0	0	0	0		0	0	0	0	0
66	1	66	66	-1	185.67330544227048	-133.22779363096694	-4.459892303369482	38.87683181459999	ABprappa	0	0	0	0		0	0	0	0	0
75	1	75	75	-1	-3.194457156540036	-165.8232542686498	4.967178816395715	38.87683181459999	ABprpaaa	0	0	0	0		0	0	0	0	0
113	1	113	113	-1	-92.78021553262913	-51.468739758442545	6.673912265220432	36.883148131800006	MSpaaa	0	0	0	0		0	0	0	0	0
72	1	72	72	-1	65.68153716073188	-133.11858219572835	13.008273261760735	38.87683181459999	ABprpapa	0	0	0	0		0	0	0	0	0
37	1	37	37	-1	-159.32039875062222	110.17014903322996	5.141231495331494	40.8705154974	ABalppap	0	0	0	0		0	0	0	0	0
63	1	63	63	-1	-159.06277857807052	78.98654170980218	-3.020888527202831	40.8705154974	ABalpppa	0	0	0	0		0	0	0	0	0
84	1	84	84	-1	-7.81249750858332	160.21518563201337	-1.4503352726246164	38.87683181459999	ABplppaa	0	0	0	0		0	0	0	0	0
81	1	81	81	-1	-248.01527548404468	-0.28630510099404505	2.1796272689626597	40.8705154974	ABalaaaa	0	0	0	0		0	0	0	0	0
130	1	130	130	-1	125.57873697695584	-22.36561652563882	12.148050905613827	36.883148131800006	MSpppa	0	0	0	0		0	0	0	0	0
24	1	24	24	-1	140.24144896218513	-95.43591002567297	13.558427182847415	38.87683181459999	ABprpapp	0	0	0	0		0	0	0	0	0
59	1	59	59	-1	-129.77756352925573	-142.8634573523959	-0.6248159652223019	38.87683181459999	ABpraaaa	0	0	0	0		0	0	0	0	0
35	1	35	35	-1	170.0299819165478	-102.2412229366515	-14.973498973416428	38.87683181459999	ABprapap	0	0	0	0		0	0	0	0	0
55	1	55	55	-1	-38.69866423021838	87.66362565335417	-17.50398149244562	38.87683181459999	ABplapaa	0	0	0	0		0	0	0	0	0
32	1	32	32	-1	-105.98373216847673	41.21405733872745	-15.788452288716034	38.87683181459999	ABplaaap	0	0	0	0		0	0	0	0	0
64	1	64	64	-1	-49.4697722618647	-132.12256351108883	11.924522459919812	40.8705154974	ABarappa	0	0	0	0		0	0	0	0	0
78	1	78	78	-1	-143.823369648453	-81.288187791691	14.609536496542683	40.8705154974	ABarapaa	0	0	0	0		0	0	0	0	0
67	1	67	67	-1	-216.60264556020303	-1.197118447389462	-10.847961854654395	40.8705154974	ABalapaa	0	0	0	0		0	0	0	0	0
58	1	58	58	-1	54.892017816640056	146.590480730946	-8.160549485288076	38.87683181459999	ABplappa	0	0	0	0		0	0	0	0	0
118	1	118	118	-1	-83.76130549124163	100.64384540883579	7.280673296647048	36.883148131800006	MSapaa	0	0	0	0		0	0	0	0	0
25	1	25	25	-1	90.15605017971032	4.276657675975981	13.990525902191356	36.883148131800006	MSpapp	0	0	0	0		0	0	0	0	0
30	1	30	30	-1	-59.7330732308129	-145.26602831787804	-9.873132707442403	38.87683181459999	ABpraaap	0	0	0	0		0	0	0	0	0
74	1	74	74	-1	-178.55618784014246	-27.124562551219952	-8.00403291198575	40.8705154974	ABalappa	0	0	0	0		0	0	0	0	0
69	1	69	69	-1	-190.41594809190997	-25.065022415674655	13.161857651676277	40.8705154974	ABaraapa	0	0	0	0		0	0	0	0	0
42	1	42	42	-1	59.223256131974935	144.78920308225148	-3.9233376247786067	38.87683181459999	ABplppap	0	0	0	0		0	0	0	0	0
33	1	33	33	-1	-58.401457341894606	-92.19380087605049	13.397930720326077	40.8705154974	ABarapap	0	0	0	0		0	0	0	0	0
2	1	2	2	-1	134.149200535106	-51.028000553713674	-10.459080382269361	40.8705154974	ABarpppp	0	0	0	0		0	0	0	0	0
44	1	44	44	-1	54.35862113578155	2.356440896669767	-13.711782702558494	40.8705154974	ABarppap	0	0	0	0		0	0	0	0	0
133	1	133	133	246	5.477982306837637	-62.80873905782422	-4.540527889334205	42.39442314	Eara	0	0	0	0		0	0	0	0	0
39	1	39	39	-1	-160.21395888450834	-98.21148593704694	7.025455215082063	40.8705154974	ABaraaap	0	0	0	0		0	0	0	0	0
19	1	19	19	247	-150.72435816157693	68.31539720933795	14.251277593255887	40.8705154974	ABalpapp	0	0	0	0		0	0	0	0	0
52	1	52	52	248	209.60699526144944	-36.872964340318866	-15.390054034090424	36.883148131800006	Cpaap	0	0	0	0		0	0	0	0	0
31	1	31	31	-1	-145.35753372948545	2.0744100829356635	-15.063437576552962	40.8705154974	ABalapap	0	0	0	0		0	0	0	0	0
23	1	23	23	-1	-17.961087263473562	-85.08132942596451	-11.348568879044894	40.8705154974	ABarpapp	0	0	0	0		0	0	0	0	0
71	1	71	71	-1	-77.69395641148118	147.5243737325966	8.303255755422347	38.87683181459999	ABplpapa	0	0	0	0		0	0	0	0	0
13	1	13	13	-1	83.81951728808637	124.13115870093499	8.154638943701833	36.883148131800006	MSappp	0	0	0	0		0	0	0	0	0
16	1	16	16	249	-53.85210732248139	111.62398425122117	-10.11671030610572	38.87683181459999	ABplaapp	0	0	0	0		0	0	0	0	0
121	1	121	121	-1	56.87144332109533	114.75888996332655	10.22909495414735	36.883148131800006	MSappa	0	0	0	0		0	0	0	0	0
79	1	79	79	-1	-101.75780433448362	-90.99222402195973	-9.199085707249576	40.8705154974	ABarpapa	0	0	0	0		0	0	0	0	0
140	1	140	140	-1	144.0258126337925	127.64209779549746	5.720924021897023	42.39442314	Daa	0	0	0	0		0	0	0	0	0
3	1	3	3	-1	152.62755755157607	-17.23135486099132	11.071900687141971	36.883148131800006	MSpppp	0	0	0	0		0	0	0	0	0
88	1	88	88	-1	140.50777245238734	-145.46144289744421	7.644769471922768	38.87683181459999	ABprppaa	0	0	0	0		0	0	0	0	0
56	1	56	56	-1	-13.929449846851906	-152.69689529324484	-8.418974504085938	38.87683181459999	ABpraapa	0	0	0	0		0	0	0	0	0
138	1	138	138	-1	207.5261972824756	-11.981897747109294	13.459807002962744	42.39442314	Dpa	0	0	0	0		0	0	0	0	0
5	1	5	5	250	-82.44253866413354	75.39760753333188	-2.196678209798137	40.8705154974	ABalpppp	0	0	0	0		0	0	0	0	0
175	1	175	175	251	93.32804056400393	80.72781542186937	-3.2170822566561106	42.39442314	Epla	0	0	0	0		0	0	0	0	0
26	1	26	26	-1	25.631988954918885	60.83762730197767	14.118821276780112	36.883148131800006	MSaapp	0	0	0	0		0	0	0	0	0
83	1	83	83	-1	102.99468915943564	164.85620164550915	3.123989318460775	38.87683181459999	ABplpppa	0	0	0	0		0	0	0	0	0
15	1	15	15	-1	251.0971896001281	98.76807678182254	-1.8430694399707723	42.39442314	Capp	0	0	0	0		0	0	0	0	0
6	1	6	6	-1	149.23012098389313	137.84163792114862	9.644968479972682	38.87683181459999	ABplpppp	0	0	0	0		0	0	0	0	0
51	1	51	51	-1	60.02412661316525	-83.37206842531855	7.9217436554945	36.883148131800006	MSppap	0	0	0	0		0	0	0	0	0
80	1	80	80	-1	-173.26654637561273	-55.56632206179244	-10.399169164194078	40.8705154974	ABarpaaa	0	0	0	0		0	0	0	0	0
1	1	1	1	-1	236.42356129628538	-42.40102204354475	12.74875743364697	38.87683181459999	ABprpppp	0	0	0	0		0	0	0	0	0
62	1	62	62	-1	-200.107913464882	48.48368201816381	-13.363389943186696	38.87683181459999	ABplaaaa	0	0	0	0		0	0	0	0	0
45	1	45	45	252	23.64498227107539	64.5023467635159	-0.8066261007475756	42.39442314	Ealp	0	0	0	0		0	0	0	0	0
34	1	34	34	-1	-219.9368275473318	43.78768080328618	-1.3138661097316624	40.8705154974	ABalpaap	0	0	0	0		0	0	0	0	0
124	1	124	124	-1	19.568912610350484	-91.87305171923492	8.954581731807362	36.883148131800006	MSppaa	0	0	0	0		0	0	0	0	0
43	1	43	43	-1	-81.6518992852479	-53.26010821572141	-14.858076835461178	40.8705154974	ABarpaap	0	0	0	0		0	0	0	0	0
85	1	85	85	-1	-208.14102109697734	111.4513241769773	-0.8173172767658738	40.8705154974	ABalppaa	0	0	0	0		0	0	0	0	0
73	1	73	73	-1	-251.7655613864345	13.327911908249549	5.970662594191623	40.8705154974	ABalpaaa	0	0	0	0		0	0	0	0	0
47	1	47	47	-1	160.25551972434647	123.00860130542914	4.923491336986528	42.39442314	Dap	0	0	0	0		0	0	0	0	0
4	1	4	4	253	82.16452511969393	92.41325933439016	13.506409027556632	48.729222	Z3	0	0	0	0		0	0	0	0	0
54	1	54	54	-1	273.4645603515856	-12.892691218807256	5.9737472821599775	42.39442314	Cppa	0	0	0	0		0	0	0	0	0
68	1	68	68	-1	241.24603259468938	-97.43054884745374	6.9802132817969245	38.87683181459999	ABprpppa	0	0	0	0		0	0	0	0	0
41	1	41	41	-1	72.31255570474019	-162.93392116879534	1.393092422564528	38.87683181459999	ABprpaap	0	0	0	0		0	0	0	0	0
8	1	8	8	-1	278.7441335453021	33.12587304984506	0.5763409513054915	42.39442314	Cppp	0	0	0	0		0	0	0	0	0
38	1	38	38	-1	-83.64208623003456	152.94114651062233	-5.765242706987089	38.87683181459999	ABplpaap	0	0	0	0		0	0	0	0	0
77	1	77	77	-1	-233.73668113335458	-32.3111559372019	10.182712199031249	40.8705154974	ABaraaaa	0	0	0	0		0	0	0	0	0
87	1	87	87	254	154.59644634738635	74.11983570816302	14.668283254194879	48.729222	Z2	0	0	0	0		0	0	0	0	0
108	1	108	108	-1	33.04297871859605	-11.573668669004467	13.827145844330637	36.883148131800006	MSpapa	0	0	0	0		0	0	0	0	0
50	1	50	50	-1	-36.53012217917715	112.5734799118099	6.41555210748433	36.883148131800006	MSapap	0	0	0	0		0	0	0	0	0
126	1	126	126	255	-19.458676330728608	47.95097545357282	-2.9607164879481016	42.39442314	Eala	0	0	0	0		0	0	0	0	0
22	1	22	22	256	87.74306571378222	-136.4868152344232	-9.403055706848269	38.87683181459999	ABpraapp	0	0	0	0		0	0	0	0	0
36	1	36	36	-1	199.7827821619929	-104.01036564470472	3.4095294154200477	38.87683181459999	ABprppap	0	0	0	0		0	0	0	0	0
148	1	148	148	257	170.76079077969177	-47.002873577428296	-16.789780469497924	36.883148131800006	Cpaaa	0	0	0	0		0	0	0	0	0
160	1	160	160	258	152.06706384981078	-54.50743189627514	1.5776762099003856	42.39442314	Epra	0	0	0	0		0	0	0	0	0
53	1	53	53	259	145.40340929065832	48.24675094355133	-13.470834385267207	36.883148131800006	Caaap	0	0	0	0		0	0	0	0	0
201	1	201	201	260	279.9815345862321	34.89853953336476	-12.704241882062956	36.883148131800006	Cpapa	0	0	0	0		0	0	0	0	0
27	1	27	27	261	286.8660445733411	44.51013684796841	-10.280962485725135	36.883148131800006	Cpapp	0	0	0	0		0	0	0	0	0
11	1	11	11	-1	253.36435949876227	-60.02688825662211	-2.3334507743577326	38.87683181459999	ABprappp	0	0	0	0		0	0	0	0	0
112	1	112	112	-1	-27.383387186138716	57.434726940208456	13.093720977636695	36.883148131800006	MSaapa	0	0	0	0		0	0	0	0	0
76	1	76	76	-1	-144.8595089454066	145.17539297326442	-0.17717039557761716	38.87683181459999	ABplpaaa	0	0	0	0		0	0	0	0	0
70	1	70	70	-1	-190.99578623397423	-54.5837341115959	3.135500240436752	40.8705154974	ABalaapa	0	0	0	0		0	0	0	0	0
198	1	198	198	262	120.11670032267412	39.712298725601826	-14.845331581690035	36.883148131800006	Caaaa	0	0	0	0		0	0	0	0	0
29	1	29	29	263	75.55102604897044	100.13762675548642	-13.802870056120922	33.82284367870199	ABplapapp	0	0	0	0		0	0	0	0	0
48	1	48	48	-1	-45.38084413321902	-30.945062599009503	8.786571560811325	36.883148131800006	MSpaap	0	0	0	0		0	0	0	0	0
46	1	46	46	264	118.50289540367686	87.50245786635756	-3.077701554324001	42.39442314	Eplp	0	0	0	0		0	0	0	0	0
105	1	105	105	-1	-186.03115454906708	7.473884976364343	6.657123283490357	36.883148131800006	MSaaaa	0	0	0	0		0	0	0	0	0
17	1	17	17	-1	-121.8281273427599	-84.26853275567422	-3.994354157044905	40.8705154974	ABalaapp	0	0	0	0		0	0	0	0	0
10	1	10	10	-1	164.9570373130847	131.09293087763177	-4.487161623537657	38.87683181459999	ABplappp	0	0	0	0		0	0	0	0	0
221	1	221	221	265	59.68385043398838	95.23284725857988	-14.048957495412196	33.82284367870199	ABplapapa	0	0	0	0		0	0	0	0	0
40	1	40	40	-1	-218.72241241723913	-53.01867402169106	-5.973220082690851	40.8705154974	ABalaaap	0	0	0	0		0	0	0	0	0
65	1	65	65	-1	62.39368458357553	-128.11575314131244	-14.36598927702677	38.87683181459999	ABprapaa	0	0	0	0		0	0	0	0	0
12	1	12	12	-1	3.7572345600643344	-122.95807969800344	5.586918217280425	40.8705154974	ABarappp	0	0	0	0		0	0	0	0	0
28	1	28	28	-1	244.83380352462228	68.58900437198287	-11.795117517917276	42.39442314	Caap	0	0	0	0		0	0	0	0	0
82	1	82	82	-1	-23.217095148942985	-22.22201620900985	-14.738245050076864	40.8705154974	ABarppaa	0	0	0	0		0	0	0	0	0
9	1	9	9	-1	-72.45545962680832	-30.10968032541811	-6.90369986747697	40.8705154974	ABalappp	0	0	0	0		0	0	0	0	0
60	1	60	60	-1	192.71748984154874	98.26347508881813	0.4837545661388975	42.39442314	Capa	0	0	0	0		0	0	0	0	0
