# Supplementary material for: An Observation-Driven Agent-Based Modeling and Analysis Framework for C. elegans Embryogenesis
Source: PLoS One. 2016 Nov 16;11(11):e0166551. doi: 10.1371/journal.pone.0166551 (PMC5113041; doi:10.1371/journal.pone.0166551)
Supplement: S1 Dataset — The data obtained from our NetLogo code, including the index, name, diameter, position, and mother-daughter relationship of each cell. (ZIP) [file pone.0166551.s005.zip › S1_dataset/outputNucleiTest/t123-nuclei.txt]

41	1	41	41	-1	69.41455398733598	-163.49718462146222	1.079730554700032	38.87683181459999	ABprpaap	0	0	0	0		0	0	0	0	0
247	1	247	247	266	-153.81534074757442	65.77189372516978	14.44537321888542	35.557348482738	ABalpappa	0	0	0	0		0	0	0	0	0
9	1	9	9	-1	-71.74285681199528	-31.161760082789552	-7.119877194861994	40.8705154974	ABalappp	0	0	0	0		0	0	0	0	0
79	1	79	79	-1	-103.52981944945653	-92.07383819248048	-9.730946926462996	40.8705154974	ABarpapa	0	0	0	0		0	0	0	0	0
61	1	61	61	-1	-234.32305712803796	36.25111363906462	10.451552813365078	40.8705154974	ABalpapa	0	0	0	0		0	0	0	0	0
160	1	160	160	267	150.39466324495712	-54.76465971889666	1.3159319337667665	42.39442314	Epra	0	0	0	0		0	0	0	0	0
108	1	108	108	-1	31.58290193185378	-12.908648926471123	13.845888936542675	36.883148131800006	MSpapa	0	0	0	0		0	0	0	0	0
56	1	56	56	268	-16.30114256423063	-152.87516153765554	-8.95170815329036	38.87683181459999	ABpraapa	0	0	0	0		0	0	0	0	0
15	1	15	15	-1	252.59576310817693	98.7243569251319	-1.3916016733066232	42.39442314	Capp	0	0	0	0		0	0	0	0	0
34	1	34	34	269	-219.4553384042042	43.58357681190672	-1.1578495040784818	40.8705154974	ABalpaap	0	0	0	0		0	0	0	0	0
49	1	49	49	-1	-114.85594591555163	25.04192891822322	8.77249124047465	36.883148131800006	MSaaap	0	0	0	0		0	0	0	0	0
81	1	81	81	-1	-247.72885413546084	-0.34875441731218904	2.0474333492638	40.8705154974	ABalaaaa	0	0	0	0		0	0	0	0	0
8	1	8	8	-1	278.3681869328289	31.554490488685087	0.8938244562268983	42.39442314	Cppp	0	0	0	0		0	0	0	0	0
32	1	32	32	-1	-103.22243483450816	43.61089269405465	-15.836150312928595	38.87683181459999	ABplaaap	0	0	0	0		0	0	0	0	0
54	1	54	54	-1	272.67373122692896	-14.620783596018498	6.4964995048162	42.39442314	Cppa	0	0	0	0		0	0	0	0	0
86	1	86	86	-1	58.53515968932138	-71.98819570473225	-13.122670257684652	40.8705154974	ABarpppa	0	0	0	0		0	0	0	0	0
243	1	243	243	270	-159.2604388214222	97.72928928003965	-14.02886383995743	33.82284367870199	ABplaapaa	0	0	0	0		0	0	0	0	0
47	1	47	47	-1	159.8580761712411	121.17689180545761	4.88059331657406	42.39442314	Dap	0	0	0	0		0	0	0	0	0
1	1	1	1	-1	234.86037872161202	-44.71046224547333	12.964603938880945	38.87683181459999	ABprpppp	0	0	0	0		0	0	0	0	0
44	1	44	44	-1	57.857168952254206	6.918412339541904	-13.715028239165262	40.8705154974	ABarppap	0	0	0	0		0	0	0	0	0
64	1	64	64	-1	-51.33802061757622	-133.30347710393542	11.831998939299728	40.8705154974	ABarappa	0	0	0	0		0	0	0	0	0
113	1	113	113	-1	-94.92541500106093	-52.34232807628343	6.394936522030788	36.883148131800006	MSpaaa	0	0	0	0		0	0	0	0	0
46	1	46	46	271	121.54356995619781	85.89592456976442	-3.0509831963932084	42.39442314	Eplp	0	0	0	0		0	0	0	0	0
57	1	57	57	272	-153.69858440689242	98.94483507929623	-14.210456897814758	33.82284367870199	ABplaapap	0	0	0	0		0	0	0	0	0
3	1	3	3	-1	149.93162395743815	-20.17537067461726	10.785087286835784	36.883148131800006	MSpppp	0	0	0	0		0	0	0	0	0
6	1	6	6	-1	149.23380033048358	137.39326577831773	10.16794241895521	38.87683181459999	ABplpppp	0	0	0	0		0	0	0	0	0
10	1	10	10	-1	170.051198596625	133.0726853418732	-4.253136325514389	38.87683181459999	ABplappp	0	0	0	0		0	0	0	0	0
130	1	130	130	-1	121.87122682816343	-24.34249679100747	11.992355694150518	36.883148131800006	MSpppa	0	0	0	0		0	0	0	0	0
201	1	201	201	273	280.57857413046247	32.90885130100047	-12.327900933493973	36.883148131800006	Cpapa	0	0	0	0		0	0	0	0	0
88	1	88	88	-1	136.29863018915864	-146.73369957650502	7.754066894815156	38.87683181459999	ABprppaa	0	0	0	0		0	0	0	0	0
80	1	80	80	-1	-173.63006226427504	-52.552397016135444	-10.683645576589985	40.8705154974	ABarpaaa	0	0	0	0		0	0	0	0	0
37	1	37	37	-1	-158.60335388800803	109.65990278479414	5.737862726668546	40.8705154974	ABalppap	0	0	0	0		0	0	0	0	0
24	1	24	24	-1	136.6325266552572	-97.05781460775071	13.616928325268233	38.87683181459999	ABprpapp	0	0	0	0		0	0	0	0	0
74	1	74	74	-1	-180.7904698600467	-27.93380361660815	-8.319136202130379	40.8705154974	ABalappa	0	0	0	0		0	0	0	0	0
124	1	124	124	-1	14.199730297512657	-92.46801536521957	8.681681311936003	36.883148131800006	MSppaa	0	0	0	0		0	0	0	0	0
73	1	73	73	-1	-251.84497302328765	12.250934467913131	6.27825452580273	40.8705154974	ABalpaaa	0	0	0	0		0	0	0	0	0
22	1	22	22	274	90.04630125266722	-135.8111817831822	-9.445868344944229	33.82284367870199	ABpraappp	0	0	0	0		0	0	0	0	0
12	1	12	12	-1	2.9218757229890433	-124.31122081974688	5.3100832766327395	40.8705154974	ABarappp	0	0	0	0		0	0	0	0	0
66	1	66	66	-1	184.986182821373	-134.92838606385706	-4.524008873698946	38.87683181459999	ABprappa	0	0	0	0		0	0	0	0	0
16	1	16	16	275	-50.7722929771446	112.43821362938745	-10.020662435951913	33.82284367870199	ABplaappp	0	0	0	0		0	0	0	0	0
249	1	249	249	276	-59.439393942780285	110.51416448579839	-10.30343970282373	33.82284367870199	ABplaappa	0	0	0	0		0	0	0	0	0
33	1	33	33	-1	-56.636883594382	-91.42244241118179	13.510828135407314	40.8705154974	ABarapap	0	0	0	0		0	0	0	0	0
71	1	71	71	-1	-81.81818899089559	146.9252657784582	8.671510550871751	38.87683181459999	ABplpapa	0	0	0	0		0	0	0	0	0
29	1	29	29	277	80.05299783839558	100.89355116422655	-13.528718752197905	33.82284367870199	ABplapapp	0	0	0	0		0	0	0	0	0
175	1	175	175	278	93.88873993887721	79.18193777413904	-3.355407302113066	42.39442314	Epla	0	0	0	0		0	0	0	0	0
87	1	87	87	279	155.37614268430482	73.29570116495277	14.569828590345859	48.729222	Z2	0	0	0	0		0	0	0	0	0
36	1	36	36	-1	197.43089416847062	-104.2336238429212	3.4364718498198874	38.87683181459999	ABprppap	0	0	0	0		0	0	0	0	0
67	1	67	67	-1	-216.02510655549634	1.0831138328992576	-11.043594026482907	40.8705154974	ABalapaa	0	0	0	0		0	0	0	0	0
65	1	65	65	-1	61.53895873108062	-126.91752355527173	-14.718618373651271	38.87683181459999	ABprapaa	0	0	0	0		0	0	0	0	0
28	1	28	28	-1	249.66189612969717	70.74871912426158	-11.74983148313861	42.39442314	Caap	0	0	0	0		0	0	0	0	0
70	1	70	70	-1	-191.9475077196386	-57.79515733927108	2.966178106723216	40.8705154974	ABalaapa	0	0	0	0		0	0	0	0	0
23	1	23	23	-1	-17.243004853890103	-86.1884015663465	-11.913271828582456	40.8705154974	ABarpapp	0	0	0	0		0	0	0	0	0
21	1	21	21	-1	-91.48404636479898	-20.961683666435768	15.364844427232013	40.8705154974	ABaraapp	0	0	0	0		0	0	0	0	0
43	1	43	43	-1	-79.45042692536849	-50.511147283125155	-15.168437246808061	40.8705154974	ABarpaap	0	0	0	0		0	0	0	0	0
133	1	133	133	280	3.9052679885847836	-62.0369375348853	-4.651180130838231	42.39442314	Eara	0	0	0	0		0	0	0	0	0
35	1	35	35	281	172.45777722153673	-100.55312367861522	-15.294989501483222	38.87683181459999	ABprapap	0	0	0	0		0	0	0	0	0
19	1	19	19	282	-149.42395720026022	67.42319870659212	14.47304664684748	35.557348482738	ABalpappp	0	0	0	0		0	0	0	0	0
45	1	45	45	283	24.490235972333444	64.47562534033966	-0.8194282160247982	42.39442314	Ealp	0	0	0	0		0	0	0	0	0
13	1	13	13	-1	82.99656395324924	123.63001917738141	7.945462964970344	36.883148131800006	MSappp	0	0	0	0		0	0	0	0	0
53	1	53	53	284	149.12891993367816	48.36364871170453	-13.268745609388343	36.883148131800006	Caaap	0	0	0	0		0	0	0	0	0
68	1	68	68	-1	239.89602102801925	-101.15474264923401	6.975949760259677	38.87683181459999	ABprpppa	0	0	0	0		0	0	0	0	0
18	1	18	18	-1	225.07228921862168	-1.4303845944842284	11.732705374842956	42.39442314	Dpp	0	0	0	0		0	0	0	0	0
77	1	77	77	-1	-234.43019548775405	-31.147844125044546	10.130582595226613	40.8705154974	ABaraaaa	0	0	0	0		0	0	0	0	0
39	1	39	39	-1	-158.95187854406927	-98.971214511259	6.984927226046567	40.8705154974	ABaraaap	0	0	0	0		0	0	0	0	0
85	1	85	85	-1	-208.31091127373492	111.21237835688525	-0.43206996420554045	40.8705154974	ABalppaa	0	0	0	0		0	0	0	0	0
256	1	256	256	285	83.25498018508254	-137.86092669989756	-9.46283774928917	33.82284367870199	ABpraappa	0	0	0	0		0	0	0	0	0
51	1	51	51	-1	57.117132496102414	-84.04918860527461	7.519184039652175	36.883148131800006	MSppap	0	0	0	0		0	0	0	0	0
82	1	82	82	-1	-21.843781268925483	-18.21296486417864	-14.809170149203007	40.8705154974	ABarppaa	0	0	0	0		0	0	0	0	0
4	1	4	4	286	81.29392330054031	91.80254871962623	13.401904539449228	48.729222	Z3	0	0	0	0		0	0	0	0	0
11	1	11	11	-1	254.7677220212327	-59.85911122464216	-2.2851436185436897	38.87683181459999	ABprappp	0	0	0	0		0	0	0	0	0
5	1	5	5	287	-78.69490106153796	75.76712678148263	-2.1596185435282504	35.557348482738	ABalppppp	0	0	0	0		0	0	0	0	0
30	1	30	30	288	-60.17732171255611	-144.8698070405325	-10.121294188510015	38.87683181459999	ABpraaap	0	0	0	0		0	0	0	0	0
118	1	118	118	-1	-86.0426680812238	99.24275591358531	7.08346327588306	36.883148131800006	MSapaa	0	0	0	0		0	0	0	0	0
221	1	221	221	289	62.178180113685784	96.01524526972932	-14.00888525398228	33.82284367870199	ABplapapa	0	0	0	0		0	0	0	0	0
84	1	84	84	-1	-8.463618756699177	161.2103053438534	-0.9379984660701843	38.87683181459999	ABplppaa	0	0	0	0		0	0	0	0	0
17	1	17	17	-1	-120.75561835822793	-88.55982027008835	-4.3967200034737	40.8705154974	ABalaapp	0	0	0	0		0	0	0	0	0
121	1	121	121	-1	54.71849391955019	113.56183268162619	10.185085027220875	36.883148131800006	MSappa	0	0	0	0		0	0	0	0	0
48	1	48	48	-1	-45.22188280401957	-30.83392436535468	8.651948263087737	36.883148131800006	MSpaap	0	0	0	0		0	0	0	0	0
126	1	126	126	290	-20.23960641036168	47.35342705907784	-3.146785394620727	42.39442314	Eala	0	0	0	0		0	0	0	0	0
72	1	72	72	-1	59.883347361343795	-135.34678662858352	13.025585083118344	38.87683181459999	ABprpapa	0	0	0	0		0	0	0	0	0
63	1	63	63	-1	-162.3172556561689	77.16749989208218	-3.150187862575334	40.8705154974	ABalpppa	0	0	0	0		0	0	0	0	0
27	1	27	27	291	286.99854680451017	43.16701235122537	-9.712322888101756	36.883148131800006	Cpapp	0	0	0	0		0	0	0	0	0
31	1	31	31	292	-143.0054903026779	4.458242941295882	-15.345803970779793	40.8705154974	ABalapap	0	0	0	0		0	0	0	0	0
76	1	76	76	-1	-147.11990589025825	145.13673861973678	0.3606324401324508	38.87683181459999	ABplpaaa	0	0	0	0		0	0	0	0	0
78	1	78	78	-1	-144.0472956291492	-80.05198450125785	14.7577238213682	40.8705154974	ABarapaa	0	0	0	0		0	0	0	0	0
52	1	52	52	293	210.90936935326647	-36.57669788648292	-15.32783794340726	36.883148131800006	Cpaap	0	0	0	0		0	0	0	0	0
105	1	105	105	-1	-187.26543998754914	5.423540306731478	6.269721813274714	36.883148131800006	MSaaaa	0	0	0	0		0	0	0	0	0
60	1	60	60	-1	193.35329641707213	98.1875366766007	1.0830960880896652	42.39442314	Capa	0	0	0	0		0	0	0	0	0
14	1	14	14	294	41.41197309476665	-51.02665496656991	-2.8923990063856335	42.39442314	Earp	0	0	0	0		0	0	0	0	0
55	1	55	55	295	-36.095182596336144	91.68900004791382	-17.585131163170143	38.87683181459999	ABplapaa	0	0	0	0		0	0	0	0	0
50	1	50	50	-1	-36.40138845897194	111.80540203414662	6.157946026947869	36.883148131800006	MSapap	0	0	0	0		0	0	0	0	0
69	1	69	69	-1	-193.46649966116124	-24.9866763646682	13.092684194056686	40.8705154974	ABaraapa	0	0	0	0		0	0	0	0	0
42	1	42	42	-1	60.38594844149797	145.17770158584963	-3.5365581147417195	38.87683181459999	ABplppap	0	0	0	0		0	0	0	0	0
58	1	58	58	-1	57.186643368612806	149.2503016052699	-8.014716476453923	38.87683181459999	ABplappa	0	0	0	0		0	0	0	0	0
25	1	25	25	-1	90.7346443067599	3.08350992888094	14.018766243286382	36.883148131800006	MSpapp	0	0	0	0		0	0	0	0	0
38	1	38	38	-1	-84.55215923572014	153.39724735950844	-5.440579075638737	38.87683181459999	ABplpaap	0	0	0	0		0	0	0	0	0
62	1	62	62	-1	-199.84845572266866	50.9830554173956	-13.361188200267918	38.87683181459999	ABplaaaa	0	0	0	0		0	0	0	0	0
26	1	26	26	-1	27.619904140888423	60.132401159022194	14.172904378537883	36.883148131800006	MSaapp	0	0	0	0		0	0	0	0	0
2	1	2	2	-1	136.14875304978264	-49.16366771515282	-10.64548224400162	40.8705154974	ABarpppp	0	0	0	0		0	0	0	0	0
7	1	7	7	296	186.58111670837	-39.12128711194618	1.0171953366982407	42.39442314	Eprp	0	0	0	0		0	0	0	0	0
112	1	112	112	-1	-27.59655307717979	56.804881095374164	13.086703884980869	36.883148131800006	MSaapa	0	0	0	0		0	0	0	0	0
138	1	138	138	-1	203.7379871579747	-14.5625734826516	13.281812510733502	42.39442314	Dpa	0	0	0	0		0	0	0	0	0
40	1	40	40	-1	-217.56837371621313	-54.60978671104648	-6.272644413664973	40.8705154974	ABalaaap	0	0	0	0		0	0	0	0	0
75	1	75	75	-1	-8.187415503566106	-166.12245383316514	4.687487029491169	38.87683181459999	ABprpaaa	0	0	0	0		0	0	0	0	0
140	1	140	140	-1	142.00802390391493	126.32211844884118	5.765748150110999	42.39442314	Daa	0	0	0	0		0	0	0	0	0
198	1	198	198	297	121.99737423862797	39.96738942295394	-14.866387991158874	36.883148131800006	Caaaa	0	0	0	0		0	0	0	0	0
83	1	83	83	-1	102.24303035463781	165.30957543158368	3.467646163746401	38.87683181459999	ABplpppa	0	0	0	0		0	0	0	0	0
59	1	59	59	-1	-131.91132181300006	-142.08662153489044	-0.6932663768658918	38.87683181459999	ABpraaaa	0	0	0	0		0	0	0	0	0
250	1	250	250	298	-90.11550138790604	74.35873860704466	-2.290391889612961	35.557348482738	ABalppppa	0	0	0	0		0	0	0	0	0
148	1	148	148	299	169.70783169103026	-46.47081800285954	-16.786772531643788	36.883148131800006	Cpaaa	0	0	0	0		0	0	0	0	0
20	1	20	20	-1	20.778982700712042	138.56410021506	11.67697187494297	38.87683181459999	ABplpapp	0	0	0	0		0	0	0	0	0
