# Supplementary material for: An Observation-Driven Agent-Based Modeling and Analysis Framework for C. elegans Embryogenesis
Source: PLoS One. 2016 Nov 16;11(11):e0166551. doi: 10.1371/journal.pone.0166551 (PMC5113041; doi:10.1371/journal.pone.0166551)
Supplement: S1 Dataset — The data obtained from our NetLogo code, including the index, name, diameter, position, and mother-daughter relationship of each cell. (ZIP) [file pone.0166551.s005.zip › S1_dataset/outputNucleiTest/t124-nuclei.txt]

33	1	33	33	-1	-54.8723098468694	-90.65108394631311	13.623725550488551	40.8705154974	ABarapap	0	0	0	0		0	0	0	0	0
46	1	46	46	300	124.58424450871875	84.28939127317128	-3.024264838462415	42.39442314	Eplp	0	0	0	0		0	0	0	0	0
126	1	126	126	301	-21.020536489994758	46.75587866458285	-3.3328543012933523	42.39442314	Eala	0	0	0	0		0	0	0	0	0
221	1	221	221	302	65.57807668896986	97.07860051170654	-13.954642276623815	33.82284367870199	ABplapapa	0	0	0	0		0	0	0	0	0
17	1	17	17	-1	-119.68310937369597	-92.85110778450262	-4.799085849902494	40.8705154974	ABalaapp	0	0	0	0		0	0	0	0	0
42	1	42	42	-1	61.548640751021004	145.56620008944776	-3.149778604704833	38.87683181459999	ABplppap	0	0	0	0		0	0	0	0	0
243	1	243	243	303	-167.81713792069877	95.8592188196449	-13.74948990479231	33.82284367870199	ABplaapaa	0	0	0	0		0	0	0	0	0
11	1	11	11	-1	256.1710845437031	-59.69133419266222	-2.236836462729647	38.87683181459999	ABprappp	0	0	0	0		0	0	0	0	0
50	1	50	50	-1	-36.272654738766725	111.03732415648334	5.900339946411408	36.883148131800006	MSapap	0	0	0	0		0	0	0	0	0
124	1	124	124	-1	8.830547984674832	-93.0629790112043	8.408780892064643	36.883148131800006	MSppaa	0	0	0	0		0	0	0	0	0
256	1	256	256	304	79.15355945832191	-139.0830557709658	-9.443771147803307	33.82284367870199	ABpraappa	0	0	0	0		0	0	0	0	0
66	1	66	66	-1	184.2990602004755	-136.6289784967472	-4.58812544402841	38.87683181459999	ABprappa	0	0	0	0		0	0	0	0	0
47	1	47	47	-1	159.46063261813572	119.34518230548609	4.837695296161591	42.39442314	Dap	0	0	0	0		0	0	0	0	0
79	1	79	79	-1	-105.30183456442944	-93.15545236300122	-10.262808145676418	40.8705154974	ABarpapa	0	0	0	0		0	0	0	0	0
83	1	83	83	-1	101.49137154983998	165.76294921765822	3.8113030090320272	38.87683181459999	ABplpppa	0	0	0	0		0	0	0	0	0
70	1	70	70	-1	-192.899229205303	-61.00658056694626	2.7968559730096803	40.8705154974	ABalaapa	0	0	0	0		0	0	0	0	0
15	1	15	15	-1	254.09433661622572	98.68063706844124	-0.9401339066424748	42.39442314	Capp	0	0	0	0		0	0	0	0	0
64	1	64	64	-1	-53.206268973287735	-134.48439069678201	11.739475418679643	40.8705154974	ABarappa	0	0	0	0		0	0	0	0	0
55	1	55	55	305	-33.08656938266292	93.88856101032044	-17.625723005662604	33.82284367870199	ABplapaap	0	0	0	0		0	0	0	0	0
7	1	7	7	306	187.27427648565822	-38.90430515750727	0.853734182156708	42.39442314	Eprp	0	0	0	0		0	0	0	0	0
198	1	198	198	307	123.87804815458182	40.22248012030607	-14.887444400627711	36.883148131800006	Caaaa	0	0	0	0		0	0	0	0	0
85	1	85	85	-1	-208.4808014504925	110.9734325367932	-0.04682265164520636	40.8705154974	ABalppaa	0	0	0	0		0	0	0	0	0
26	1	26	26	-1	29.607819326857957	59.42717501606672	14.226987480295653	36.883148131800006	MSaapp	0	0	0	0		0	0	0	0	0
133	1	133	133	308	2.3325536703319303	-61.265136011946375	-4.761832372342256	42.39442314	Eara	0	0	0	0		0	0	0	0	0
113	1	113	113	-1	-97.07061446949272	-53.21591639412432	6.115960778841145	36.883148131800006	MSpaaa	0	0	0	0		0	0	0	0	0
112	1	112	112	-1	-27.809718968220867	56.17503525053988	13.079686792325043	36.883148131800006	MSaapa	0	0	0	0		0	0	0	0	0
3	1	3	3	-1	147.23569036330022	-23.1193864882432	10.498273886529597	36.883148131800006	MSpppp	0	0	0	0		0	0	0	0	0
88	1	88	88	-1	132.08948792592994	-148.00595625556585	7.8633643177075445	38.87683181459999	ABprppaa	0	0	0	0		0	0	0	0	0
73	1	73	73	-1	-251.92438466014082	11.173957027576716	6.585846457413837	40.8705154974	ABalpaaa	0	0	0	0		0	0	0	0	0
84	1	84	84	-1	-9.114740004815033	162.2054250556934	-0.4256616595157466	38.87683181459999	ABplppaa	0	0	0	0		0	0	0	0	0
160	1	160	160	309	148.72226264010345	-55.021887541518176	1.0541876576331477	42.39442314	Epra	0	0	0	0		0	0	0	0	0
1	1	1	1	-1	233.29719614693866	-47.01990244740177	13.18045044411492	38.87683181459999	ABprpppp	0	0	0	0		0	0	0	0	0
60	1	60	60	-1	193.98910299259555	98.11159826438328	1.6824376100404277	42.39442314	Capa	0	0	0	0		0	0	0	0	0
121	1	121	121	-1	52.565544518005055	112.36477539992583	10.141075100294403	36.883148131800006	MSappa	0	0	0	0		0	0	0	0	0
80	1	80	80	-1	-173.99357815293732	-49.53847197047845	-10.968121988985892	40.8705154974	ABarpaaa	0	0	0	0		0	0	0	0	0
5	1	5	5	310	-76.28729919913292	76.91818140530255	-2.2007269320627394	35.557348482738	ABalppppp	0	0	0	0		0	0	0	0	0
39	1	39	39	311	-157.68979820363018	-99.73094308547107	6.944399237011072	40.8705154974	ABaraaap	0	0	0	0		0	0	0	0	0
41	1	41	41	-1	66.51655226993175	-164.06044807412914	0.7663686868355312	38.87683181459999	ABprpaap	0	0	0	0		0	0	0	0	0
288	1	288	288	312	-63.23238187388964	-145.3822179241426	-10.08078724340453	33.82284367870199	ABpraaapa	0	0	0	0		0	0	0	0	0
6	1	6	6	-1	149.23747967707405	136.94489363548684	10.690916357937736	38.87683181459999	ABplpppp	0	0	0	0		0	0	0	0	0
268	1	268	268	313	-19.349663704587268	-153.22467908500823	-9.29909107390424	33.82284367870199	ABpraapaa	0	0	0	0		0	0	0	0	0
43	1	43	43	-1	-77.24895456548909	-47.7621863505289	-15.478797658154946	40.8705154974	ABarpaap	0	0	0	0		0	0	0	0	0
21	1	21	21	-1	-91.54896128128486	-20.90280558288076	15.396797934624017	40.8705154974	ABaraapp	0	0	0	0		0	0	0	0	0
27	1	27	27	314	287.1310490356792	41.82388785448233	-9.143683290478377	36.883148131800006	Cpapp	0	0	0	0		0	0	0	0	0
59	1	59	59	-1	-134.04508009674439	-141.309785717385	-0.7617167885094818	38.87683181459999	ABpraaaa	0	0	0	0		0	0	0	0	0
22	1	22	22	315	91.21866450719298	-135.65683872735084	-9.397081154443672	33.82284367870199	ABpraappp	0	0	0	0		0	0	0	0	0
20	1	20	20	316	19.347291814220945	137.74046563602954	12.120125329988173	38.87683181459999	ABplpapp	0	0	0	0		0	0	0	0	0
69	1	69	69	-1	-196.5170512304125	-24.908330313661743	13.023510736437093	40.8705154974	ABaraapa	0	0	0	0		0	0	0	0	0
38	1	38	38	-1	-85.46223224140572	153.85334820839455	-5.115915444290385	38.87683181459999	ABplpaap	0	0	0	0		0	0	0	0	0
35	1	35	35	317	175.16513616454654	-98.80061704929143	-15.473415127778225	33.82284367870199	ABprapapp	0	0	0	0		0	0	0	0	0
61	1	61	61	-1	-236.31689181295062	33.273725885795564	10.663186548101315	40.8705154974	ABalpapa	0	0	0	0		0	0	0	0	0
75	1	75	75	-1	-13.18037385059217	-166.42165339768047	4.407795242586622	38.87683181459999	ABprpaaa	0	0	0	0		0	0	0	0	0
72	1	72	72	-1	54.08515756195571	-137.57499106143865	13.042896904475954	38.87683181459999	ABprpapa	0	0	0	0		0	0	0	0	0
86	1	86	86	-1	58.090787282456056	-70.65122137160775	-13.445717865261432	40.8705154974	ABarpppa	0	0	0	0		0	0	0	0	0
8	1	8	8	-1	277.9922403203557	29.98310792752511	1.2113079611483009	42.39442314	Cppp	0	0	0	0		0	0	0	0	0
2	1	2	2	-1	138.1483055644593	-47.29933487659196	-10.831884105733879	40.8705154974	ABarpppp	0	0	0	0		0	0	0	0	0
31	1	31	31	318	-139.74864330209815	5.932822334004762	-15.54581846478094	35.557348482738	ABalapapp	0	0	0	0		0	0	0	0	0
148	1	148	148	319	168.65487260236873	-45.938762428290794	-16.78376459378965	36.883148131800006	Cpaaa	0	0	0	0		0	0	0	0	0
78	1	78	78	-1	-144.27122160984544	-78.81578121082468	14.90591114619372	40.8705154974	ABarapaa	0	0	0	0		0	0	0	0	0
19	1	19	19	320	-145.24168715519863	68.99587011747053	14.499402292525634	35.557348482738	ABalpappp	0	0	0	0		0	0	0	0	0
87	1	87	87	321	156.15583902122333	72.47156662174253	14.47137392649684	48.729222	Z2	0	0	0	0		0	0	0	0	0
54	1	54	54	-1	271.8829021022724	-16.34887597322974	7.019251727472424	42.39442314	Cppa	0	0	0	0		0	0	0	0	0
34	1	34	34	322	-217.71733314211139	45.218769397101106	-0.9089707406217175	35.557348482738	ABalpaapp	0	0	0	0		0	0	0	0	0
52	1	52	52	323	212.21174344508347	-36.28043143264698	-15.265621852724097	36.883148131800006	Cpaap	0	0	0	0		0	0	0	0	0
62	1	62	62	-1	-199.58899798045533	53.48242881662738	-13.358986457349141	38.87683181459999	ABplaaaa	0	0	0	0		0	0	0	0	0
28	1	28	28	-1	254.48998873477206	72.90843387654029	-11.704545448359944	42.39442314	Caap	0	0	0	0		0	0	0	0	0
105	1	105	105	-1	-188.49972542603118	3.3731956370986125	5.882320343059071	36.883148131800006	MSaaaa	0	0	0	0		0	0	0	0	0
24	1	24	24	324	133.02360434832931	-98.67971918982848	13.675429467689051	38.87683181459999	ABprpapp	0	0	0	0		0	0	0	0	0
45	1	45	45	325	25.3354896735915	64.44890391716342	-0.8322303313020207	42.39442314	Ealp	0	0	0	0		0	0	0	0	0
118	1	118	118	-1	-88.32403067120596	97.84166641833484	6.886253255119071	36.883148131800006	MSapaa	0	0	0	0		0	0	0	0	0
4	1	4	4	326	80.42332148138671	91.19183810486183	13.297400051341825	48.729222	Z3	0	0	0	0		0	0	0	0	0
175	1	175	175	327	94.4494393137505	77.63606012640874	-3.493732347570022	42.39442314	Epla	0	0	0	0		0	0	0	0	0
281	1	281	281	328	171.53448064974708	-100.93515330989524	-15.532895725816791	33.82284367870199	ABprapapa	0	0	0	0		0	0	0	0	0
250	1	250	250	329	-95.037261827528	74.18343664576793	-2.413928393699318	35.557348482738	ABalppppa	0	0	0	0		0	0	0	0	0
14	1	14	14	330	41.93002698000805	-49.847495584665026	-2.793056036224323	42.39442314	Earp	0	0	0	0		0	0	0	0	0
49	1	49	49	-1	-113.01960645382727	23.863492289119396	8.509349474875574	36.883148131800006	MSaaap	0	0	0	0		0	0	0	0	0
48	1	48	48	-1	-45.062921474820115	-30.722786131699856	8.517324965364152	36.883148131800006	MSpaap	0	0	0	0		0	0	0	0	0
269	1	269	269	331	-222.44985978526387	40.10908765013847	-1.499590425338835	35.557348482738	ABalpaapa	0	0	0	0		0	0	0	0	0
81	1	81	81	-1	-247.44243278687702	-0.41120373363033297	1.9152394295649338	40.8705154974	ABalaaaa	0	0	0	0		0	0	0	0	0
295	1	295	295	332	-38.20718657285926	93.32793971494067	-17.625671984272106	33.82284367870199	ABplapaaa	0	0	0	0		0	0	0	0	0
67	1	67	67	-1	-215.44756755078967	3.363346113187976	-11.239226198311421	40.8705154974	ABalapaa	0	0	0	0		0	0	0	0	0
77	1	77	77	-1	-235.12370984215354	-29.984532312887183	10.07845299142198	40.8705154974	ABaraaaa	0	0	0	0		0	0	0	0	0
12	1	12	12	-1	2.0865168859137344	-125.66436194149031	5.033248335985054	40.8705154974	ABarappp	0	0	0	0		0	0	0	0	0
58	1	58	58	-1	59.48126892058556	151.91012247959375	-7.86888346761977	38.87683181459999	ABplappa	0	0	0	0		0	0	0	0	0
68	1	68	68	-1	238.54600946134914	-104.87893645101427	6.971686238722431	38.87683181459999	ABprpppa	0	0	0	0		0	0	0	0	0
138	1	138	138	-1	199.94977703347377	-17.14324921819391	13.103818018504258	42.39442314	Dpa	0	0	0	0		0	0	0	0	0
249	1	249	249	333	-63.33692957458369	110.20844509864095	-10.446161602163565	33.82284367870199	ABplaappa	0	0	0	0		0	0	0	0	0
51	1	51	51	-1	54.21013837903958	-84.72630878523067	7.116624423809849	36.883148131800006	MSppap	0	0	0	0		0	0	0	0	0
13	1	13	13	-1	82.1736106184121	123.12887965382782	7.736286986238904	36.883148131800006	MSappp	0	0	0	0		0	0	0	0	0
23	1	23	23	-1	-16.524922444306643	-87.29547370672849	-12.477974778120016	40.8705154974	ABarpapp	0	0	0	0		0	0	0	0	0
56	1	56	56	334	-17.50432861903786	-152.90540894505162	-9.390660389568518	33.82284367870199	ABpraapap	0	0	0	0		0	0	0	0	0
71	1	71	71	-1	-85.94242157031	146.32615782431978	9.039765346321154	38.87683181459999	ABplpapa	0	0	0	0		0	0	0	0	0
32	1	32	32	-1	-100.46113750053959	46.007728049381846	-15.883848337141131	38.87683181459999	ABplaaap	0	0	0	0		0	0	0	0	0
82	1	82	82	-1	-20.470467388907956	-14.203913519347427	-14.88009524832915	40.8705154974	ABarppaa	0	0	0	0		0	0	0	0	0
65	1	65	65	-1	60.68423287858571	-125.71929396923102	-15.07124747027577	38.87683181459999	ABprapaa	0	0	0	0		0	0	0	0	0
30	1	30	30	335	-58.96076556910958	-144.33624670458556	-10.315260697810059	33.82284367870199	ABpraaapp	0	0	0	0		0	0	0	0	0
44	1	44	44	-1	61.35571676872687	11.48038378241404	-13.718273775772031	40.8705154974	ABarppap	0	0	0	0		0	0	0	0	0
76	1	76	76	-1	-149.38030283510994	145.0980842662091	0.8984352758425176	38.87683181459999	ABplpaaa	0	0	0	0		0	0	0	0	0
57	1	57	57	336	-149.42023485725414	99.8798703094936	-14.35014386539732	33.82284367870199	ABplaapap	0	0	0	0		0	0	0	0	0
201	1	201	201	337	281.17561367469284	30.91916306863617	-11.951559984924993	36.883148131800006	Cpapa	0	0	0	0		0	0	0	0	0
130	1	130	130	-1	118.16371667937102	-26.319377056376123	11.836660482687211	36.883148131800006	MSpppa	0	0	0	0		0	0	0	0	0
53	1	53	53	338	152.854430576698	48.48054647985772	-13.06665683350948	36.883148131800006	Caaap	0	0	0	0		0	0	0	0	0
9	1	9	9	-1	-71.03025399718224	-32.21383984016099	-7.336054522247017	40.8705154974	ABalappp	0	0	0	0		0	0	0	0	0
140	1	140	140	-1	139.9902351740374	125.00213910218491	5.810572278324974	42.39442314	Daa	0	0	0	0		0	0	0	0	0
292	1	292	292	339	-147.75515173373182	3.2969587996482748	-15.157549778447702	35.557348482738	ABalapapa	0	0	0	0		0	0	0	0	0
63	1	63	63	-1	-165.57173273426727	75.34845807436217	-3.279487197947837	40.8705154974	ABalpppa	0	0	0	0		0	0	0	0	0
40	1	40	40	-1	-216.41433501518716	-56.200899400401894	-6.572068744639094	40.8705154974	ABalaaap	0	0	0	0		0	0	0	0	0
16	1	16	16	340	-47.74783230318972	113.47144307248907	-9.923013147325085	33.82284367870199	ABplaappp	0	0	0	0		0	0	0	0	0
36	1	36	36	-1	195.07900617494832	-104.45688204113769	3.4634142842197266	38.87683181459999	ABprppap	0	0	0	0		0	0	0	0	0
25	1	25	25	-1	91.3132384338095	1.890362181785899	14.04700658438141	36.883148131800006	MSpapp	0	0	0	0		0	0	0	0	0
29	1	29	29	341	84.62483496450682	101.6132809043087	-13.23490850490844	33.82284367870199	ABplapapp	0	0	0	0		0	0	0	0	0
37	1	37	37	-1	-157.8863090253938	109.14965653635832	6.334493958005597	40.8705154974	ABalppap	0	0	0	0		0	0	0	0	0
18	1	18	18	-1	222.8177493877779	-3.5680387284419686	11.483012987551543	42.39442314	Dpp	0	0	0	0		0	0	0	0	0
108	1	108	108	-1	30.122825145111502	-14.243629183937777	13.864632028754713	36.883148131800006	MSpapa	0	0	0	0		0	0	0	0	0
10	1	10	10	-1	175.14535988016527	135.05243980611462	-4.019111027491122	38.87683181459999	ABplappp	0	0	0	0		0	0	0	0	0
74	1	74	74	-1	-183.02475187995094	-28.74304468199634	-8.63423949227501	40.8705154974	ABalappa	0	0	0	0		0	0	0	0	0
247	1	247	247	342	-162.17988083769634	62.62655090341294	14.392661927529113	35.557348482738	ABalpappa	0	0	0	0		0	0	0	0	0
