# Supplementary material for: An Observation-Driven Agent-Based Modeling and Analysis Framework for C. elegans Embryogenesis
Source: PLoS One. 2016 Nov 16;11(11):e0166551. doi: 10.1371/journal.pone.0166551 (PMC5113041; doi:10.1371/journal.pone.0166551)
Supplement: S1 Dataset — The data obtained from our NetLogo code, including the index, name, diameter, position, and mother-daughter relationship of each cell. (ZIP) [file pone.0166551.s005.zip › S1_dataset/outputNucleiTest/t125-nuclei.txt]

20	1	20	20	343	19.54235329821263	137.2608070628666	12.394460317246534	33.82284367870199	ABplpappp	0	0	0	0		0	0	0	0	0
59	1	59	59	-1	-136.1788383804887	-140.53294989987958	-0.8301672001530717	38.87683181459999	ABpraaaa	0	0	0	0		0	0	0	0	0
250	1	250	250	344	-96.17906057522234	75.0018509944955	-2.5762896848906793	35.557348482738	ABalppppa	0	0	0	0		0	0	0	0	0
201	1	201	201	345	281.7726532189232	28.929474836271872	-11.57521903635601	36.883148131800006	Cpapa	0	0	0	0		0	0	0	0	0
74	1	74	74	-1	-185.25903389985447	-29.552285747384534	-8.949342782419638	40.8705154974	ABalappa	0	0	0	0		0	0	0	0	0
17	1	17	17	-1	-118.610600389164	-97.14239529891736	-5.201451696331289	40.8705154974	ABalaapp	0	0	0	0		0	0	0	0	0
56	1	56	56	346	-14.868135639681611	-152.44930874511397	-9.521473697660383	33.82284367870199	ABpraapap	0	0	0	0		0	0	0	0	0
37	1	37	37	-1	-157.16926416277963	108.6394102879225	6.931125189342647	40.8705154974	ABalppap	0	0	0	0		0	0	0	0	0
256	1	256	256	347	76.44591993873694	-139.860884096731	-9.377249750371998	33.82284367870199	ABpraappa	0	0	0	0		0	0	0	0	0
60	1	60	60	-1	194.62490956811894	98.03565985216585	2.28177913199119	42.39442314	Capa	0	0	0	0		0	0	0	0	0
76	1	76	76	-1	-151.64069977996164	145.05942991268142	1.436238111552589	38.87683181459999	ABplpaaa	0	0	0	0		0	0	0	0	0
33	1	33	33	-1	-53.10773609935679	-89.87972548144441	13.736622965569788	40.8705154974	ABarapap	0	0	0	0		0	0	0	0	0
84	1	84	84	-1	-9.765861252930891	163.20054476753342	0.0866751470386902	38.87683181459999	ABplppaa	0	0	0	0		0	0	0	0	0
15	1	15	15	-1	255.5929101242745	98.6369172117506	-0.48866613997833214	42.39442314	Capp	0	0	0	0		0	0	0	0	0
35	1	35	35	348	178.32222791654647	-96.94449856180947	-15.421692868614254	33.82284367870199	ABprapapp	0	0	0	0		0	0	0	0	0
22	1	22	22	349	90.37661649484956	-136.409728263726	-9.284540625050527	33.82284367870199	ABpraappp	0	0	0	0		0	0	0	0	0
138	1	138	138	-1	196.16156690897284	-19.723924953736216	12.925823526275016	42.39442314	Dpa	0	0	0	0		0	0	0	0	0
221	1	221	221	350	68.97797326425393	98.14195575368375	-13.90039929926535	33.82284367870199	ABplapapa	0	0	0	0		0	0	0	0	0
243	1	243	243	351	-167.66754471976463	96.5394386663287	-13.709181830050133	33.82284367870199	ABplaapaa	0	0	0	0		0	0	0	0	0
85	1	85	85	-1	-208.65069162725004	110.73448671670116	0.338424660915128	40.8705154974	ABalppaa	0	0	0	0		0	0	0	0	0
281	1	281	281	352	165.22029714574845	-104.64739028485796	-15.636340244144732	33.82284367870199	ABprapapa	0	0	0	0		0	0	0	0	0
8	1	8	8	-1	277.61629370788245	28.41172536636514	1.528791466069701	42.39442314	Cppp	0	0	0	0		0	0	0	0	0
50	1	50	50	-1	-36.143921018561514	110.26924627882006	5.642733865874946	36.883148131800006	MSapap	0	0	0	0		0	0	0	0	0
69	1	69	69	-1	-199.56760279966377	-24.829984262655287	12.954337278817501	40.8705154974	ABaraapa	0	0	0	0		0	0	0	0	0
1	1	1	1	-1	231.73401357226527	-49.329342649330044	13.396296949348894	38.87683181459999	ABprpppp	0	0	0	0		0	0	0	0	0
32	1	32	32	353	-97.69984016657102	48.404563404709045	-15.931546361353586	38.87683181459999	ABplaaap	0	0	0	0		0	0	0	0	0
87	1	87	87	354	156.93553535814183	71.64743207853228	14.37291926264782	48.729222	Z2	0	0	0	0		0	0	0	0	0
75	1	75	75	-1	-18.173332197618183	-166.7208529621958	4.1281034556820755	38.87683181459999	ABprpaaa	0	0	0	0		0	0	0	0	0
105	1	105	105	-1	-189.7340108645132	1.3228509674657467	5.494918872843427	36.883148131800006	MSaaaa	0	0	0	0		0	0	0	0	0
81	1	81	81	-1	-247.15601143829318	-0.47365304994847696	1.7830455098660611	40.8705154974	ABalaaaa	0	0	0	0		0	0	0	0	0
47	1	47	47	-1	159.06318906503031	117.51347280551457	4.794797275749123	42.39442314	Dap	0	0	0	0		0	0	0	0	0
130	1	130	130	-1	114.45620653057863	-28.296257321744775	11.680965271223902	36.883148131800006	MSpppa	0	0	0	0		0	0	0	0	0
28	1	28	28	-1	259.31808133984697	75.068148628819	-11.659259413581278	42.39442314	Caap	0	0	0	0		0	0	0	0	0
51	1	51	51	-1	51.30314426197674	-85.40342896518673	6.7140648079675245	36.883148131800006	MSppap	0	0	0	0		0	0	0	0	0
70	1	70	70	-1	-193.85095069096738	-64.21800379462144	2.6275338392961443	40.8705154974	ABalaapa	0	0	0	0		0	0	0	0	0
77	1	77	77	-1	-235.81722419655304	-28.821220500729822	10.026323387617344	40.8705154974	ABaraaaa	0	0	0	0		0	0	0	0	0
27	1	27	27	355	287.26355126684825	40.48076335773929	-8.575043692854996	36.883148131800006	Cpapp	0	0	0	0		0	0	0	0	0
4	1	4	4	356	79.5527196622331	90.58112749009743	13.192895563234423	48.729222	Z3	0	0	0	0		0	0	0	0	0
58	1	58	58	-1	61.77589447255831	154.56994335391764	-7.723050458785617	38.87683181459999	ABplappa	0	0	0	0		0	0	0	0	0
67	1	67	67	357	-214.87002854608298	5.6435783934766794	-11.434858370139933	40.8705154974	ABalapaa	0	0	0	0		0	0	0	0	0
2	1	2	2	-1	140.14785807913594	-45.43500203803111	-11.01828596746614	40.8705154974	ABarpppp	0	0	0	0		0	0	0	0	0
249	1	249	249	358	-62.450843651035086	111.93109388389001	-10.459685098925037	33.82284367870199	ABplaappa	0	0	0	0		0	0	0	0	0
108	1	108	108	-1	28.662748358369225	-15.578609441404431	13.88337512096675	36.883148131800006	MSpapa	0	0	0	0		0	0	0	0	0
11	1	11	11	-1	257.5744470661735	-59.52355716068227	-2.188529306915604	38.87683181459999	ABprappp	0	0	0	0		0	0	0	0	0
80	1	80	80	-1	-174.35709404159962	-46.52454692482145	-11.2525984013818	40.8705154974	ABarpaaa	0	0	0	0		0	0	0	0	0
41	1	41	41	-1	63.61855055252754	-164.62371152679603	0.4530068189710286	38.87683181459999	ABprpaap	0	0	0	0		0	0	0	0	0
86	1	86	86	-1	57.64641487559073	-69.31424703848323	-13.768765472838211	40.8705154974	ABarpppa	0	0	0	0		0	0	0	0	0
61	1	61	61	-1	-238.31072649786327	30.296338132526508	10.874820282837552	40.8705154974	ABalpapa	0	0	0	0		0	0	0	0	0
23	1	23	23	-1	-15.806840034723182	-88.40254584711046	-13.042677727657578	40.8705154974	ABarpapp	0	0	0	0		0	0	0	0	0
55	1	55	55	359	-29.672824589198697	94.26230854057403	-17.625757019923007	33.82284367870199	ABplapaap	0	0	0	0		0	0	0	0	0
295	1	295	295	360	-45.03467615978771	92.58044465443473	-17.62560395575151	33.82284367870199	ABplapaaa	0	0	0	0		0	0	0	0	0
18	1	18	18	-1	220.5632095569341	-5.705692862399722	11.23332060026013	42.39442314	Dpp	0	0	0	0		0	0	0	0	0
53	1	53	53	361	156.57994121971782	48.597444248010916	-12.864568057630615	36.883148131800006	Caaap	0	0	0	0		0	0	0	0	0
324	1	324	324	362	126.75106139508621	-101.04225111380809	13.802835676447598	33.82284367870199	ABprpappa	0	0	0	0		0	0	0	0	0
49	1	49	49	-1	-111.1832669921029	22.68505566001561	8.246207709276497	36.883148131800006	MSaaap	0	0	0	0		0	0	0	0	0
57	1	57	57	363	-147.06914097783934	100.63416754519203	-14.383522719242082	33.82284367870199	ABplaapap	0	0	0	0		0	0	0	0	0
175	1	175	175	364	95.01013868862378	76.09018247867841	-3.6320573930269777	42.39442314	Epla	0	0	0	0		0	0	0	0	0
133	1	133	133	365	0.7598393520790728	-60.493334489007445	-4.872484613846281	42.39442314	Eara	0	0	0	0		0	0	0	0	0
39	1	39	39	366	-156.2680668227738	-100.48399896951358	6.914828502501369	35.557348482738	ABaraaapp	0	0	0	0		0	0	0	0	0
78	1	78	78	-1	-144.49514759054165	-77.57957792039151	15.05409847101924	40.8705154974	ABarapaa	0	0	0	0		0	0	0	0	0
66	1	66	66	-1	183.61193757957804	-138.32957092963736	-4.652242014357874	38.87683181459999	ABprappa	0	0	0	0		0	0	0	0	0
21	1	21	21	-1	-91.61387619777074	-20.84392749932575	15.428751442016022	40.8705154974	ABaraapp	0	0	0	0		0	0	0	0	0
148	1	148	148	367	167.60191351370722	-45.40670685372234	-16.780756655935512	36.883148131800006	Cpaaa	0	0	0	0		0	0	0	0	0
63	1	63	63	-1	-168.82620981236565	73.52941625664216	-3.40878653332034	40.8705154974	ABalpppa	0	0	0	0		0	0	0	0	0
140	1	140	140	-1	137.97244644415983	123.68215975552864	5.855396406538949	42.39442314	Daa	0	0	0	0		0	0	0	0	0
65	1	65	65	-1	59.8295070260908	-124.5210643831903	-15.42387656690027	38.87683181459999	ABprapaa	0	0	0	0		0	0	0	0	0
9	1	9	9	-1	-70.3176511823692	-33.26591959753244	-7.552231849632041	40.8705154974	ABalappp	0	0	0	0		0	0	0	0	0
126	1	126	126	368	-21.801466569627834	46.158330270087866	-3.518923207965978	42.39442314	Eala	0	0	0	0		0	0	0	0	0
316	1	316	316	369	16.236956161904548	137.13487708219708	12.413446920057375	33.82284367870199	ABplpappa	0	0	0	0		0	0	0	0	0
62	1	62	62	370	-199.329540238242	55.98180221585917	-13.356784714430363	38.87683181459999	ABplaaaa	0	0	0	0		0	0	0	0	0
71	1	71	71	-1	-90.06665414972441	145.7270498701814	9.408020141770558	38.87683181459999	ABplpapa	0	0	0	0		0	0	0	0	0
42	1	42	42	-1	62.71133306054404	145.95469859304592	-2.762999094667946	38.87683181459999	ABplppap	0	0	0	0		0	0	0	0	0
10	1	10	10	-1	180.23952116370558	137.03219427035606	-3.785085729467854	38.87683181459999	ABplappp	0	0	0	0		0	0	0	0	0
311	1	311	311	371	-156.99943601211348	-100.35207132517979	6.89006233673109	35.557348482738	ABaraaapa	0	0	0	0		0	0	0	0	0
6	1	6	6	-1	149.24115902366452	136.49652149265592	11.213890296920264	38.87683181459999	ABplpppp	0	0	0	0		0	0	0	0	0
24	1	24	24	372	134.3554146714869	-98.30940551887754	13.640976934520221	33.82284367870199	ABprpappp	0	0	0	0		0	0	0	0	0
124	1	124	124	-1	3.4613656718370214	-93.65794265718905	8.135880472193284	36.883148131800006	MSppaa	0	0	0	0		0	0	0	0	0
3	1	3	3	-1	144.5397567691623	-26.063402301869292	10.21146048622341	36.883148131800006	MSpppp	0	0	0	0		0	0	0	0	0
45	1	45	45	373	26.180743374849555	64.42218249398718	-0.8450324465792433	42.39442314	Ealp	0	0	0	0		0	0	0	0	0
79	1	79	79	-1	-107.07384967940236	-94.23706653352197	-10.794669364889838	40.8705154974	ABarpapa	0	0	0	0		0	0	0	0	0
29	1	29	29	374	89.19667209061804	102.33301064439082	-12.941098257618972	33.82284367870199	ABplapapp	0	0	0	0		0	0	0	0	0
88	1	88	88	-1	127.88034566270123	-149.27821293462665	7.97266174059995	38.87683181459999	ABprppaa	0	0	0	0		0	0	0	0	0
121	1	121	121	-1	50.41259511645992	111.16771811822547	10.09706517336793	36.883148131800006	MSappa	0	0	0	0		0	0	0	0	0
7	1	7	7	375	187.96743626294645	-38.687323203068345	0.6902730276151754	42.39442314	Eprp	0	0	0	0		0	0	0	0	0
54	1	54	54	-1	271.09207297761577	-18.076968350440982	7.542003950128648	42.39442314	Cppa	0	0	0	0		0	0	0	0	0
38	1	38	38	-1	-86.3723052470913	154.3094490572807	-4.791251812942033	38.87683181459999	ABplpaap	0	0	0	0		0	0	0	0	0
43	1	43	43	-1	-75.04748220560968	-45.01322541793264	-15.78915806950183	40.8705154974	ABarpaap	0	0	0	0		0	0	0	0	0
118	1	118	118	-1	-90.60539326118813	96.44057692308436	6.689043234355082	36.883148131800006	MSapaa	0	0	0	0		0	0	0	0	0
40	1	40	40	-1	-215.2602963141612	-57.792012089757314	-6.871493075613216	40.8705154974	ABalaaap	0	0	0	0		0	0	0	0	0
292	1	292	292	376	-153.4535226069855	1.867162181156545	-14.890358913033475	35.557348482738	ABalapapa	0	0	0	0		0	0	0	0	0
82	1	82	82	-1	-19.097153508890433	-10.194862174516214	-14.951020347455295	40.8705154974	ABarppaa	0	0	0	0		0	0	0	0	0
83	1	83	83	-1	100.73971274504216	166.21632300373275	4.154959854317653	38.87683181459999	ABplpppa	0	0	0	0		0	0	0	0	0
25	1	25	25	-1	91.8918325608591	0.6972144346908524	14.075246925476439	36.883148131800006	MSpapp	0	0	0	0		0	0	0	0	0
26	1	26	26	-1	31.595734512827494	58.721948873111245	14.281070582053422	36.883148131800006	MSaapp	0	0	0	0		0	0	0	0	0
247	1	247	247	377	-162.1178417796924	61.63559898473075	14.431306367646567	35.557348482738	ABalpappa	0	0	0	0		0	0	0	0	0
160	1	160	160	378	147.04986203524982	-55.27911536413969	0.792443381499534	42.39442314	Epra	0	0	0	0		0	0	0	0	0
52	1	52	52	379	213.5141175369005	-35.98416497881104	-15.203405762040934	36.883148131800006	Cpaap	0	0	0	0		0	0	0	0	0
112	1	112	112	-1	-28.022884859261943	55.54518940570559	13.072669699669218	36.883148131800006	MSaapa	0	0	0	0		0	0	0	0	0
30	1	30	30	380	-56.40419221473703	-143.70034719046075	-10.45353832955807	33.82284367870199	ABpraaapp	0	0	0	0		0	0	0	0	0
44	1	44	44	-1	64.85426458519953	16.042355225286176	-13.721519312378799	40.8705154974	ABarppap	0	0	0	0		0	0	0	0	0
268	1	268	268	381	-24.622049663299872	-154.13687948488473	-9.037464457720617	33.82284367870199	ABpraapaa	0	0	0	0		0	0	0	0	0
46	1	46	46	382	127.6249190612397	82.68285797657813	-2.997546480531622	42.39442314	Eplp	0	0	0	0		0	0	0	0	0
198	1	198	198	383	125.75872207053567	40.47757081765818	-14.908500810096548	36.883148131800006	Caaaa	0	0	0	0		0	0	0	0	0
36	1	36	36	-1	192.72711818142602	-104.68014023935417	3.4903567186195663	38.87683181459999	ABprppap	0	0	0	0		0	0	0	0	0
34	1	34	34	384	-215.5554636168257	47.56230255312121	-0.6152759387928017	35.557348482738	ABalpaapp	0	0	0	0		0	0	0	0	0
19	1	19	19	385	-142.35050155227498	68.41543765300666	14.441136514580265	35.557348482738	ABalpappp	0	0	0	0		0	0	0	0	0
113	1	113	113	-1	-99.21581393792452	-54.08950471196521	5.836985035651501	36.883148131800006	MSpaaa	0	0	0	0		0	0	0	0	0
64	1	64	64	-1	-55.07451732899925	-135.6653042896286	11.646951898059559	40.8705154974	ABarappa	0	0	0	0		0	0	0	0	0
31	1	31	31	386	-136.86688020256193	7.2778518752303105	-15.643925367596973	35.557348482738	ABalapapp	0	0	0	0		0	0	0	0	0
288	1	288	288	387	-68.48344629880283	-146.61116484620447	-9.795643190963187	33.82284367870199	ABpraaapa	0	0	0	0		0	0	0	0	0
12	1	12	12	388	1.2511580488384242	-127.01750306323376	4.756413395337369	40.8705154974	ABarappp	0	0	0	0		0	0	0	0	0
73	1	73	73	-1	-252.00379629699395	10.096979587240298	6.893438389024944	40.8705154974	ABalpaaa	0	0	0	0		0	0	0	0	0
16	1	16	16	389	-45.2571674702736	115.01112708765531	-9.844555929061865	33.82284367870199	ABplaappp	0	0	0	0		0	0	0	0	0
5	1	5	5	390	-75.83479617507658	78.87209343800889	-2.348161043306303	35.557348482738	ABalppppp	0	0	0	0		0	0	0	0	0
72	1	72	72	-1	48.28696776256763	-139.8031954942938	13.060208725833565	38.87683181459999	ABprpapa	0	0	0	0		0	0	0	0	0
13	1	13	13	-1	81.35065728357495	122.62774013027425	7.527111007507466	36.883148131800006	MSappp	0	0	0	0		0	0	0	0	0
269	1	269	269	391	-226.39256656725226	35.90130503059552	-1.94743773335416	35.557348482738	ABalpaapa	0	0	0	0		0	0	0	0	0
48	1	48	48	-1	-44.903960145620665	-30.611647898045028	8.382701667640564	36.883148131800006	MSpaap	0	0	0	0		0	0	0	0	0
14	1	14	14	392	42.44808086524946	-48.668336202760145	-2.693713066063012	42.39442314	Earp	0	0	0	0		0	0	0	0	0
68	1	68	68	-1	237.19599789467904	-108.60313025279453	6.967422717185185	38.87683181459999	ABprpppa	0	0	0	0		0	0	0	0	0
