# Supplementary material for: An Observation-Driven Agent-Based Modeling and Analysis Framework for C. elegans Embryogenesis
Source: PLoS One. 2016 Nov 16;11(11):e0166551. doi: 10.1371/journal.pone.0166551 (PMC5113041; doi:10.1371/journal.pone.0166551)
Supplement: S1 Dataset — The data obtained from our NetLogo code, including the index, name, diameter, position, and mother-daughter relationship of each cell. (ZIP) [file pone.0166551.s005.zip › S1_dataset/outputNucleiTest/t126-nuclei.txt]

8	1	8	8	-1	277.2403470954093	26.840342805205164	1.8462749709911015	42.39442314	Cppp	0	0	0	0		0	0	0	0	0
12	1	12	12	393	3.516186624771363	-126.76798255238474	4.837153184914842	35.557348482738	ABarapppp	0	0	0	0		0	0	0	0	0
221	1	221	221	394	72.37786983953801	99.20531099566095	-13.846156321906886	33.82284367870199	ABplapapa	0	0	0	0		0	0	0	0	0
47	1	47	47	-1	158.66574551192494	115.68176330554304	4.751899255336655	42.39442314	Dap	0	0	0	0		0	0	0	0	0
324	1	324	324	395	120.01429062218371	-103.1523424068759	13.946591887870742	33.82284367870199	ABprpappa	0	0	0	0		0	0	0	0	0
20	1	20	20	396	22.54725978576548	137.37528886347485	12.377199769236713	33.82284367870199	ABplpappp	0	0	0	0		0	0	0	0	0
55	1	55	55	397	-26.114624664123752	95.30345197648508	-17.47658134839322	33.82284367870199	ABplapaap	0	0	0	0		0	0	0	0	0
79	1	79	79	-1	-108.84586479437527	-95.3186807040427	-11.32653058410326	40.8705154974	ABarpapa	0	0	0	0		0	0	0	0	0
198	1	198	198	398	127.63939598648952	40.73266151501031	-14.929557219565387	36.883148131800006	Caaaa	0	0	0	0		0	0	0	0	0
121	1	121	121	-1	48.25964571491478	109.9706608365251	10.053055246441456	36.883148131800006	MSappa	0	0	0	0		0	0	0	0	0
42	1	42	42	-1	63.87402537006708	146.34319709664408	-2.376219584631059	38.87683181459999	ABplppap	0	0	0	0		0	0	0	0	0
1	1	1	1	399	230.1708309975919	-51.63878285125832	13.612143454582869	38.87683181459999	ABprpppp	0	0	0	0		0	0	0	0	0
85	1	85	85	-1	-208.82058180400762	110.49554089660911	0.7236719734754614	40.8705154974	ABalppaa	0	0	0	0		0	0	0	0	0
105	1	105	105	-1	-190.96829630299527	-0.7274937021671154	5.107517402627784	36.883148131800006	MSaaaa	0	0	0	0		0	0	0	0	0
18	1	18	18	-1	218.30866972609033	-7.843346996357439	10.983628212968718	42.39442314	Dpp	0	0	0	0		0	0	0	0	0
65	1	65	65	-1	58.97478117359589	-123.3228347971496	-15.776505663524771	38.87683181459999	ABprapaa	0	0	0	0		0	0	0	0	0
43	1	43	43	400	-72.8460098457303	-42.26426448533638	-16.099518480848715	40.8705154974	ABarpaap	0	0	0	0		0	0	0	0	0
292	1	292	292	401	-154.89631694897707	3.1769451321402364	-14.856978614931766	35.557348482738	ABalapapa	0	0	0	0		0	0	0	0	0
281	1	281	281	402	165.46823495570808	-105.5637790694647	-15.502290802451578	33.82284367870199	ABprapapa	0	0	0	0		0	0	0	0	0
48	1	48	48	-1	-44.744998816421216	-30.500509664390204	8.248078369916977	36.883148131800006	MSpaap	0	0	0	0		0	0	0	0	0
249	1	249	249	403	-61.56475772748649	113.65374266913908	-10.473208595686511	33.82284367870199	ABplaappa	0	0	0	0		0	0	0	0	0
138	1	138	138	-1	192.37335678447195	-22.30460068927852	12.747829034045774	42.39442314	Dpa	0	0	0	0		0	0	0	0	0
81	1	81	81	-1	-246.86959008970933	-0.5361023662666209	1.6508515901671883	40.8705154974	ABalaaaa	0	0	0	0		0	0	0	0	0
66	1	66	66	-1	182.92481495868057	-140.03016336252747	-4.716358584687338	38.87683181459999	ABprappa	0	0	0	0		0	0	0	0	0
288	1	288	288	404	-71.16928799792086	-145.56311579911903	-9.740984339924362	33.82284367870199	ABpraaapa	0	0	0	0		0	0	0	0	0
61	1	61	61	405	-240.30456118277596	27.31895037925745	11.08645401757379	40.8705154974	ABalpapa	0	0	0	0		0	0	0	0	0
71	1	71	71	406	-94.19088672913882	145.12794191604297	9.776274937219963	38.87683181459999	ABplpapa	0	0	0	0		0	0	0	0	0
32	1	32	32	407	-94.65218734643842	50.20871705659333	-15.937788585677804	33.82284367870199	ABplaaapp	0	0	0	0		0	0	0	0	0
357	1	357	357	408	-216.31726165885163	3.1080769107712465	-11.061830845263948	35.557348482738	ABalapaaa	0	0	0	0		0	0	0	0	0
80	1	80	80	-1	-174.7206099302619	-43.510621879164205	-11.537074813777707	40.8705154974	ABarpaaa	0	0	0	0		0	0	0	0	0
49	1	49	49	-1	-109.34692753037854	21.506619030911942	7.983065943677419	36.883148131800006	MSaaap	0	0	0	0		0	0	0	0	0
311	1	311	311	409	-164.3131279055102	-99.03279488184191	6.64240067902829	35.557348482738	ABaraaapa	0	0	0	0		0	0	0	0	0
45	1	45	45	410	27.02599707610761	64.39546107081095	-0.8578345618564658	42.39442314	Ealp	0	0	0	0		0	0	0	0	0
75	1	75	75	-1	-23.166290544644205	-167.02005252671114	3.84841166877754	38.87683181459999	ABprpaaa	0	0	0	0		0	0	0	0	0
148	1	148	148	411	166.54895442504568	-44.87465127915388	-16.777748718081373	36.883148131800006	Cpaaa	0	0	0	0		0	0	0	0	0
112	1	112	112	-1	-28.23605075030302	54.91534356087131	13.065652607013392	36.883148131800006	MSaapa	0	0	0	0		0	0	0	0	0
256	1	256	256	412	73.73828041915195	-140.63871242249624	-9.310728352940687	33.82284367870199	ABpraappa	0	0	0	0		0	0	0	0	0
140	1	140	140	-1	135.95465771428226	122.36218040887238	5.900220534752925	42.39442314	Daa	0	0	0	0		0	0	0	0	0
9	1	9	9	413	-69.60504836755617	-34.31799935490388	-7.768409177017065	40.8705154974	ABalappp	0	0	0	0		0	0	0	0	0
68	1	68	68	-1	235.84598632800893	-112.32732405457479	6.963159195647939	38.87683181459999	ABprpppa	0	0	0	0		0	0	0	0	0
67	1	67	67	414	-213.88651943758063	7.937433660959338	-11.709406609900794	35.557348482738	ABalapaap	0	0	0	0		0	0	0	0	0
56	1	56	56	415	-14.810743769346683	-152.06943314202647	-9.622437125537408	33.82284367870199	ABpraapap	0	0	0	0		0	0	0	0	0
40	1	40	40	-1	-214.1062576131352	-59.38312477911273	-7.170917406587337	40.8705154974	ABalaaap	0	0	0	0		0	0	0	0	0
16	1	16	16	416	-42.76650263735771	116.55081110282157	-9.766098710798646	33.82284367870199	ABplaappp	0	0	0	0		0	0	0	0	0
11	1	11	11	-1	258.9778095886439	-59.35578012870233	-2.140222151101561	38.87683181459999	ABprappp	0	0	0	0		0	0	0	0	0
160	1	160	160	417	145.37746143039615	-55.53634318676121	0.5306991053659217	42.39442314	Epra	0	0	0	0		0	0	0	0	0
37	1	37	37	-1	-156.45221930016544	108.12916403948668	7.527756420679698	40.8705154974	ABalppap	0	0	0	0		0	0	0	0	0
51	1	51	51	-1	48.3961501449139	-86.0805491451428	6.3115051921252	36.883148131800006	MSppap	0	0	0	0		0	0	0	0	0
35	1	35	35	418	180.57853349436056	-96.64232600298145	-15.084299417993217	33.82284367870199	ABprapapp	0	0	0	0		0	0	0	0	0
87	1	87	87	419	157.7152316950603	70.82329753532203	14.274464598798799	48.729222	Z2	0	0	0	0		0	0	0	0	0
34	1	34	34	420	-214.41556307298876	48.84929712183522	-0.32965633961210844	35.557348482738	ABalpaapp	0	0	0	0		0	0	0	0	0
108	1	108	108	-1	27.202671571626947	-16.913589698871085	13.902118213178788	36.883148131800006	MSpapa	0	0	0	0		0	0	0	0	0
76	1	76	76	-1	-153.90109672481333	145.02077555915378	1.9740409472626614	38.87683181459999	ABplpaaa	0	0	0	0		0	0	0	0	0
53	1	53	53	421	160.30545186273767	48.71434201616412	-12.662479281751752	36.883148131800006	Caaap	0	0	0	0		0	0	0	0	0
82	1	82	82	-1	-17.723839628872906	-6.185810829685001	-15.021945446581437	40.8705154974	ABarppaa	0	0	0	0		0	0	0	0	0
126	1	126	126	422	-22.582396649260907	45.560781875592674	-3.7049921146386033	42.39442314	Eala	0	0	0	0		0	0	0	0	0
41	1	41	41	423	60.720548835123324	-165.18697497946292	0.1396449511065266	38.87683181459999	ABprpaap	0	0	0	0		0	0	0	0	0
3	1	3	3	-1	141.84382317502434	-29.007418115495383	9.924647085917222	36.883148131800006	MSpppp	0	0	0	0		0	0	0	0	0
295	1	295	295	424	-43.20967132475865	93.60760020474103	-17.54533092034984	33.82284367870199	ABplapaaa	0	0	0	0		0	0	0	0	0
133	1	133	133	425	-0.812874966173789	-59.72153296606852	-4.983136855350306	42.39442314	Eara	0	0	0	0		0	0	0	0	0
83	1	83	83	-1	99.98805394024433	166.6696967898073	4.4986166996032795	38.87683181459999	ABplpppa	0	0	0	0		0	0	0	0	0
14	1	14	14	426	42.966134750490866	-47.48917682085526	-2.5943700959017018	42.39442314	Earp	0	0	0	0		0	0	0	0	0
72	1	72	72	-1	42.488777963179544	-142.03139992714895	13.077520547191176	38.87683181459999	ABprpapa	0	0	0	0		0	0	0	0	0
15	1	15	15	-1	257.09148363232333	98.59319735505996	-0.037198373314186906	42.39442314	Capp	0	0	0	0		0	0	0	0	0
44	1	44	44	-1	68.3528124016722	20.60432666815831	-13.724764848985567	40.8705154974	ABarppap	0	0	0	0		0	0	0	0	0
22	1	22	22	427	89.53456848250613	-137.16261780010117	-9.172000095657381	33.82284367870199	ABpraappp	0	0	0	0		0	0	0	0	0
201	1	201	201	428	282.36969276315364	26.939786603907574	-11.19887808778703	36.883148131800006	Cpapa	0	0	0	0		0	0	0	0	0
73	1	73	73	-1	-252.0832079338471	9.020002146903881	7.201030320636051	40.8705154974	ABalpaaa	0	0	0	0		0	0	0	0	0
36	1	36	36	-1	190.37523018790375	-104.90339843757066	3.517299153019406	38.87683181459999	ABprppap	0	0	0	0		0	0	0	0	0
69	1	69	69	429	-202.61815436891504	-24.751638211648835	12.885163821197908	40.8705154974	ABaraapa	0	0	0	0		0	0	0	0	0
175	1	175	175	430	95.57083806349708	74.54430483094811	-3.7703824384839333	42.39442314	Epla	0	0	0	0		0	0	0	0	0
88	1	88	88	-1	123.67120339947252	-150.55046961368748	8.08195916349239	38.87683181459999	ABprppaa	0	0	0	0		0	0	0	0	0
50	1	50	50	-1	-36.01518729835631	109.50116840115679	5.385127785338485	36.883148131800006	MSapap	0	0	0	0		0	0	0	0	0
28	1	28	28	-1	264.1461739449218	77.22786338109772	-11.613973378802614	42.39442314	Caap	0	0	0	0		0	0	0	0	0
58	1	58	58	431	64.07052002453106	157.2297642282415	-7.577217449951465	38.87683181459999	ABplappa	0	0	0	0		0	0	0	0	0
370	1	370	370	432	-200.5629032271186	57.44984016161944	-13.226794011764657	33.82284367870199	ABplaaaaa	0	0	0	0		0	0	0	0	0
31	1	31	31	433	-136.0151723799286	9.14348532765712	-15.518661397083351	35.557348482738	ABalapapp	0	0	0	0		0	0	0	0	0
62	1	62	62	434	-198.4209687838137	58.05957831711486	-13.419303104979592	33.82284367870199	ABplaaaap	0	0	0	0		0	0	0	0	0
353	1	353	353	435	-97.72029167210569	50.06929388266014	-16.023997565972497	33.82284367870199	ABplaaapa	0	0	0	0		0	0	0	0	0
86	1	86	86	-1	57.2020424687254	-67.97727270535873	-14.09181308041499	40.8705154974	ABarpppa	0	0	0	0		0	0	0	0	0
243	1	243	243	436	-166.89607349738685	97.40182210637525	-13.685949888195308	33.82284367870199	ABplaapaa	0	0	0	0		0	0	0	0	0
24	1	24	24	437	137.35308203844085	-96.99553534152024	13.584365305615373	33.82284367870199	ABprpappp	0	0	0	0		0	0	0	0	0
38	1	38	38	-1	-87.28237825277688	154.7655499061668	-4.46658818159368	38.87683181459999	ABplpaap	0	0	0	0		0	0	0	0	0
10	1	10	10	438	185.33368244724582	139.0119487345975	-3.5510604314445864	38.87683181459999	ABplappp	0	0	0	0		0	0	0	0	0
52	1	52	52	439	214.81649162871753	-35.68789852497509	-15.14118967135777	36.883148131800006	Cpaap	0	0	0	0		0	0	0	0	0
13	1	13	13	-1	80.52770394873781	122.12660060672066	7.317935028776028	36.883148131800006	MSappp	0	0	0	0		0	0	0	0	0
39	1	39	39	440	-152.61122087607544	-101.14363719118252	7.038659331352769	35.557348482738	ABaraaapp	0	0	0	0		0	0	0	0	0
7	1	7	7	441	188.66059604023468	-38.470341248629424	0.5268118730736427	42.39442314	Eprp	0	0	0	0		0	0	0	0	0
33	1	33	33	442	-51.34316235184419	-89.10836701657571	13.849520380651025	40.8705154974	ABarapap	0	0	0	0		0	0	0	0	0
29	1	29	29	443	93.76850921672902	103.05274038447297	-12.647288010329506	33.82284367870199	ABplapapp	0	0	0	0		0	0	0	0	0
23	1	23	23	-1	-15.088757625139722	-89.50961798749245	-13.607380677195138	40.8705154974	ABarpapp	0	0	0	0		0	0	0	0	0
30	1	30	30	444	-57.130037107699174	-143.58159012118745	-10.35203592089919	33.82284367870199	ABpraaapp	0	0	0	0		0	0	0	0	0
27	1	27	27	445	287.3960534980173	39.13763886099625	-8.006404095231616	36.883148131800006	Cpapp	0	0	0	0		0	0	0	0	0
130	1	130	130	-1	110.74869638178622	-30.273137587113425	11.525270059760595	36.883148131800006	MSpppa	0	0	0	0		0	0	0	0	0
4	1	4	4	446	78.68211784307948	89.97041687533304	13.088391075127019	48.729222	Z3	0	0	0	0		0	0	0	0	0
19	1	19	19	447	-139.68715438031683	67.45504568112943	14.367937544230745	35.557348482738	ABalpappp	0	0	0	0		0	0	0	0	0
250	1	250	250	448	-97.32085932291666	75.82026534322306	-2.738650976082041	35.557348482738	ABalppppa	0	0	0	0		0	0	0	0	0
388	1	388	388	449	-3.4877388122962856	-127.85482936536765	4.525725081020551	35.557348482738	ABarapppa	0	0	0	0		0	0	0	0	0
247	1	247	247	450	-160.56875934260742	61.024833696002915	14.486072407435861	35.557348482738	ABalpappa	0	0	0	0		0	0	0	0	0
26	1	26	26	-1	33.58364969879703	58.01672273015577	14.335153683811193	36.883148131800006	MSaapp	0	0	0	0		0	0	0	0	0
59	1	59	59	-1	-138.31259666423304	-139.75611408237415	-0.8986176117966616	38.87683181459999	ABpraaaa	0	0	0	0		0	0	0	0	0
113	1	113	113	-1	-101.36101340635632	-54.9630930298061	5.558009292461858	36.883148131800006	MSpaaa	0	0	0	0		0	0	0	0	0
5	1	5	5	451	-75.38229315102024	80.82600547071524	-2.495595154549867	35.557348482738	ABalppppp	0	0	0	0		0	0	0	0	0
63	1	63	63	-1	-172.080686890464	71.71037443892216	-3.5380858686928427	40.8705154974	ABalpppa	0	0	0	0		0	0	0	0	0
269	1	269	269	452	-226.38617404341602	36.203018048151044	-1.6814231578605074	35.557348482738	ABalpaapa	0	0	0	0		0	0	0	0	0
57	1	57	57	453	-144.8557082177262	101.37555492414053	-14.409308136391289	33.82284367870199	ABplaapap	0	0	0	0		0	0	0	0	0
60	1	60	60	-1	195.26071614364233	97.95972143994841	2.8811206539419523	42.39442314	Capa	0	0	0	0		0	0	0	0	0
25	1	25	25	-1	92.4704266879087	-0.49593331240419464	14.103487266571465	36.883148131800006	MSpapp	0	0	0	0		0	0	0	0	0
54	1	54	54	-1	270.30124385295915	-19.805060727652226	8.064756172784858	42.39442314	Cppa	0	0	0	0		0	0	0	0	0
124	1	124	124	-1	-1.9078166410007822	-94.25290630317379	7.862980052321926	36.883148131800006	MSppaa	0	0	0	0		0	0	0	0	0
2	1	2	2	-1	142.1474105938126	-43.57066919947026	-11.204687829198399	40.8705154974	ABarpppp	0	0	0	0		0	0	0	0	0
64	1	64	64	-1	-56.94276568471077	-136.8462178824752	11.554428377439473	40.8705154974	ABarappa	0	0	0	0		0	0	0	0	0
74	1	74	74	-1	-187.4933159197575	-30.36152681277273	-9.264446072564267	40.8705154974	ABalappa	0	0	0	0		0	0	0	0	0
46	1	46	46	454	130.66559361376065	81.07632467998498	-2.9708281226008286	42.39442314	Eplp	0	0	0	0		0	0	0	0	0
21	1	21	21	-1	-91.6787911142566	-20.785049415770743	15.460704949408026	40.8705154974	ABaraapp	0	0	0	0		0	0	0	0	0
118	1	118	118	-1	-92.88675585117029	95.03948742783388	6.491833213591092	36.883148131800006	MSapaa	0	0	0	0		0	0	0	0	0
316	1	316	316	455	10.227143186798983	136.90591348097936	12.447968016077121	33.82284367870199	ABplpappa	0	0	0	0		0	0	0	0	0
70	1	70	70	-1	-194.80267217663177	-67.42942702229662	2.4582117055826083	40.8705154974	ABalaapa	0	0	0	0		0	0	0	0	0
6	1	6	6	-1	149.244838370255	136.04814934982502	11.736864235902791	38.87683181459999	ABplpppp	0	0	0	0		0	0	0	0	0
268	1	268	268	456	-27.854517060250746	-153.99912167563608	-9.035511797359234	33.82284367870199	ABpraapaa	0	0	0	0		0	0	0	0	0
17	1	17	17	457	-117.53809140463204	-101.43368281333213	-5.603817542760083	40.8705154974	ABalaapp	0	0	0	0		0	0	0	0	0
84	1	84	84	-1	-10.416982501046748	164.19566447937345	0.5990119535931274	38.87683181459999	ABplppaa	0	0	0	0		0	0	0	0	0
77	1	77	77	-1	-236.51073855095254	-27.657908688572462	9.97419378381271	40.8705154974	ABaraaaa	0	0	0	0		0	0	0	0	0
78	1	78	78	-1	-144.71907357123789	-76.34337462995836	15.202285795844759	40.8705154974	ABarapaa	0	0	0	0		0	0	0	0	0
