# Supplementary material for: An Observation-Driven Agent-Based Modeling and Analysis Framework for C. elegans Embryogenesis
Source: PLoS One. 2016 Nov 16;11(11):e0166551. doi: 10.1371/journal.pone.0166551 (PMC5113041; doi:10.1371/journal.pone.0166551)
Supplement: S1 Dataset — The data obtained from our NetLogo code, including the index, name, diameter, position, and mother-daughter relationship of each cell. (ZIP) [file pone.0166551.s005.zip › S1_dataset/outputNucleiTest/t127-nuclei.txt]

295	1	295	295	458	-41.3846664897296	94.63475575504735	-17.465057884948173	33.82284367870199	ABplapaaa	0	0	0	0		0	0	0	0	0
60	1	60	60	-1	195.89652271916574	97.88378302773098	3.480462175892715	42.39442314	Capa	0	0	0	0		0	0	0	0	0
353	1	353	353	459	-105.39055248627427	49.72073594782697	-16.23952001670916	33.82284367870199	ABplaaapa	0	0	0	0		0	0	0	0	0
250	1	250	250	460	-98.46265807061098	76.63867969195063	-2.901012267273403	35.557348482738	ABalppppa	0	0	0	0		0	0	0	0	0
140	1	140	140	-1	133.9368689844047	121.04220106221611	5.9450446629669	42.39442314	Daa	0	0	0	0		0	0	0	0	0
10	1	10	10	461	189.10444472830636	138.7642122343293	-3.274418232154366	33.82284367870199	ABplapppp	0	0	0	0		0	0	0	0	0
406	1	406	406	462	-100.61885937725363	144.3877719705902	9.768604295344957	33.82284367870199	ABplpapaa	0	0	0	0		0	0	0	0	0
175	1	175	175	463	96.13153743837036	72.99842718321779	-3.908707483940889	42.39442314	Epla	0	0	0	0		0	0	0	0	0
41	1	41	41	464	60.719524551535144	-165.1634411440399	0.004949628332119655	33.82284367870199	ABprpaapp	0	0	0	0		0	0	0	0	0
29	1	29	29	465	98.34034634283962	103.7724701245551	-12.353477763040038	33.82284367870199	ABplapapp	0	0	0	0		0	0	0	0	0
56	1	56	56	466	-15.691097756837687	-151.7172755741572	-9.712546051518126	33.82284367870199	ABpraapap	0	0	0	0		0	0	0	0	0
431	1	431	431	467	64.09704113868185	159.10624189993314	-7.520425486130991	33.82284367870199	ABplappaa	0	0	0	0		0	0	0	0	0
32	1	32	32	468	-90.81705693935456	50.382996024009614	-15.830027360309408	33.82284367870199	ABplaaapp	0	0	0	0		0	0	0	0	0
281	1	281	281	469	166.58286803354903	-106.11090488553384	-15.336874233963183	33.82284367870199	ABprapapa	0	0	0	0		0	0	0	0	0
17	1	17	17	470	-115.33490159780061	-101.6383735564631	-5.696443958901016	35.557348482738	ABalaappp	0	0	0	0		0	0	0	0	0
6	1	6	6	-1	149.24851771684544	135.59977720699413	12.259838174885319	38.87683181459999	ABplpppp	0	0	0	0		0	0	0	0	0
292	1	292	292	471	-156.33911129096865	4.486728083123928	-14.823598316830054	35.557348482738	ABalapapa	0	0	0	0		0	0	0	0	0
413	1	413	413	472	-70.42501159370954	-35.15277123506704	-7.892253257932828	35.557348482738	ABalapppa	0	0	0	0		0	0	0	0	0
72	1	72	72	473	36.69058816379146	-144.2596043600041	13.094832368548786	38.87683181459999	ABprpapa	0	0	0	0		0	0	0	0	0
52	1	52	52	474	216.11886572053456	-35.39163207113915	-15.078973580674607	36.883148131800006	Cpaap	0	0	0	0		0	0	0	0	0
64	1	64	64	475	-58.811014040422286	-138.0271314753218	11.46190485681939	40.8705154974	ABarappa	0	0	0	0		0	0	0	0	0
221	1	221	221	476	75.77776641482208	100.26866623763817	-13.791913344548423	33.82284367870199	ABplapapa	0	0	0	0		0	0	0	0	0
16	1	16	16	477	-40.275837804441814	118.09049511798781	-9.687641492535425	33.82284367870199	ABplaappp	0	0	0	0		0	0	0	0	0
31	1	31	31	478	-135.16346455729527	11.009118780083929	-15.39339742656973	35.557348482738	ABalapapp	0	0	0	0		0	0	0	0	0
83	1	83	83	-1	99.2363951354465	167.12307057588183	4.842273544888906	38.87683181459999	ABplpppa	0	0	0	0		0	0	0	0	0
112	1	112	112	-1	-28.449216641344094	54.285497716037014	13.058635514357567	36.883148131800006	MSaapa	0	0	0	0		0	0	0	0	0
68	1	68	68	479	234.4959747613388	-116.05151785635506	6.958895674110693	38.87683181459999	ABprpppa	0	0	0	0		0	0	0	0	0
130	1	130	130	-1	107.04118623299382	-32.250017852482074	11.369574848297287	36.883148131800006	MSpppa	0	0	0	0		0	0	0	0	0
324	1	324	324	480	117.61543236677213	-102.14866219063	13.999835446772536	33.82284367870199	ABprpappa	0	0	0	0		0	0	0	0	0
357	1	357	357	481	-218.32570830411464	-0.26800111651961805	-10.556202746290737	35.557348482738	ABalapaaa	0	0	0	0		0	0	0	0	0
57	1	57	57	482	-142.64227545761304	102.11694230308903	-14.435093553540497	33.82284367870199	ABplaapap	0	0	0	0		0	0	0	0	0
118	1	118	118	-1	-95.16811844115246	93.6383979325834	6.294623192827103	36.883148131800006	MSapaa	0	0	0	0		0	0	0	0	0
35	1	35	35	483	182.71586731331993	-96.54539158567378	-14.709175810009924	33.82284367870199	ABprapapp	0	0	0	0		0	0	0	0	0
457	1	457	457	484	-121.51546742448214	-102.74081633283608	-5.579511049049736	35.557348482738	ABalaappa	0	0	0	0		0	0	0	0	0
80	1	80	80	-1	-175.0841258189242	-40.4966968335069	-11.821551226173614	40.8705154974	ABarpaaa	0	0	0	0		0	0	0	0	0
442	1	442	442	485	-56.503691201480144	-91.10335663387933	13.874113958533536	35.557348482738	ABarapapa	0	0	0	0		0	0	0	0	0
71	1	71	71	486	-92.62659343684673	145.258383707114	9.927412176337226	33.82284367870199	ABplpapap	0	0	0	0		0	0	0	0	0
15	1	15	15	-1	258.5900571403721	98.54947749836931	0.41426939334995816	42.39442314	Capp	0	0	0	0		0	0	0	0	0
75	1	75	75	-1	-28.15924889167037	-167.31925209122647	3.5687198818730197	38.87683181459999	ABprpaaa	0	0	0	0		0	0	0	0	0
20	1	20	20	487	24.962299219431095	135.60916008516304	12.488220670794101	33.82284367870199	ABplpappp	0	0	0	0		0	0	0	0	0
370	1	370	370	488	-206.274728409265	55.82387174696519	-12.713436429858163	33.82284367870199	ABplaaaaa	0	0	0	0		0	0	0	0	0
73	1	73	73	-1	-252.16261957070023	7.943024706567464	7.508622252247158	40.8705154974	ABalpaaa	0	0	0	0		0	0	0	0	0
311	1	311	311	489	-167.9860489778334	-97.5957829502871	6.6393720115912025	35.557348482738	ABaraaapa	0	0	0	0		0	0	0	0	0
25	1	25	25	-1	93.0490208149583	-1.6890810594992423	14.131727607666493	36.883148131800006	MSpapp	0	0	0	0		0	0	0	0	0
438	1	438	438	490	181.61277884778184	140.9922375833149	-3.9288258565075775	33.82284367870199	ABplapppa	0	0	0	0		0	0	0	0	0
63	1	63	63	491	-175.33516396856237	69.89133262120215	-3.667385204065346	40.8705154974	ABalpppa	0	0	0	0		0	0	0	0	0
22	1	22	22	492	88.6925204701627	-137.91550733647634	-9.059459566264236	33.82284367870199	ABpraappp	0	0	0	0		0	0	0	0	0
201	1	201	201	493	282.966732307384	24.950098371543277	-10.822537139218047	36.883148131800006	Cpapa	0	0	0	0		0	0	0	0	0
247	1	247	247	494	-159.01967690552246	60.41406840727508	14.540838447225154	35.557348482738	ABalpappa	0	0	0	0		0	0	0	0	0
1	1	1	1	495	228.8132656453551	-53.60247829479705	13.816154181002346	33.82284367870199	ABprppppp	0	0	0	0		0	0	0	0	0
429	1	429	429	496	-207.07050211401955	-26.068837332992494	12.714520543462209	35.557348482738	ABaraapaa	0	0	0	0		0	0	0	0	0
38	1	38	38	497	-88.19245125846246	155.22165075505293	-4.141924550245329	38.87683181459999	ABplpaap	0	0	0	0		0	0	0	0	0
133	1	133	133	498	-2.385589284426646	-58.94973144312959	-5.093789096854332	42.39442314	Eara	0	0	0	0		0	0	0	0	0
288	1	288	288	499	-73.8551296970389	-144.5150667520336	-9.686325488885537	33.82284367870199	ABpraaapa	0	0	0	0		0	0	0	0	0
42	1	42	42	-1	65.03671767959011	146.73169560024223	-1.9894400745941723	38.87683181459999	ABplppap	0	0	0	0		0	0	0	0	0
12	1	12	12	500	4.382475716702988	-126.56752103972586	4.977675916903449	35.557348482738	ABarapppp	0	0	0	0		0	0	0	0	0
243	1	243	243	501	-166.1246022750091	98.2642055464218	-13.662717946340486	33.82284367870199	ABplaapaa	0	0	0	0		0	0	0	0	0
67	1	67	67	502	-212.9829611682118	10.244337153103514	-11.935686707954938	35.557348482738	ABalapaap	0	0	0	0		0	0	0	0	0
44	1	44	44	-1	71.85136021814485	25.16629811103052	-13.728010385592334	40.8705154974	ABarppap	0	0	0	0		0	0	0	0	0
400	1	400	400	503	-79.13648674475111	-42.776667735903814	-16.3069606251454	35.557348482738	ABarpaapa	0	0	0	0		0	0	0	0	0
47	1	47	47	-1	158.26830195881956	113.85005380557152	4.7090012349241865	42.39442314	Dap	0	0	0	0		0	0	0	0	0
81	1	81	81	-1	-246.58316874112552	-0.5985516825847649	1.5186576704683157	40.8705154974	ABalaaaa	0	0	0	0		0	0	0	0	0
126	1	126	126	504	-23.363326728893913	44.96323348109738	-3.8910610213112284	42.39442314	Eala	0	0	0	0		0	0	0	0	0
79	1	79	79	-1	-110.61787990934818	-96.40029487456344	-11.858391803316682	40.8705154974	ABarpapa	0	0	0	0		0	0	0	0	0
138	1	138	138	-1	188.58514665997103	-24.885276424820944	12.56983454181653	42.39442314	Dpa	0	0	0	0		0	0	0	0	0
66	1	66	66	-1	182.23769233778307	-141.73075579541762	-4.780475155016802	38.87683181459999	ABprappa	0	0	0	0		0	0	0	0	0
50	1	50	50	-1	-35.8864535781511	108.7330905234935	5.127521704802024	36.883148131800006	MSapap	0	0	0	0		0	0	0	0	0
85	1	85	85	-1	-208.9904719807652	110.25659507651706	1.1089192860357948	40.8705154974	ABalppaa	0	0	0	0		0	0	0	0	0
4	1	4	4	505	77.81151602392588	89.35970626056864	12.983886587019615	48.729222	Z3	0	0	0	0		0	0	0	0	0
65	1	65	65	-1	58.120055321100985	-122.12460521110889	-16.129134760149274	38.87683181459999	ABprapaa	0	0	0	0		0	0	0	0	0
121	1	121	121	-1	46.106696313369646	108.77360355482473	10.009045319514984	36.883148131800006	MSappa	0	0	0	0		0	0	0	0	0
13	1	13	13	-1	79.70475061390067	121.62546108316707	7.108759050044591	36.883148131800006	MSappp	0	0	0	0		0	0	0	0	0
46	1	46	46	506	133.70626816628157	79.46979138339184	-2.944109764670036	42.39442314	Eplp	0	0	0	0		0	0	0	0	0
9	1	9	9	507	-68.35775844707416	-35.13680712973375	-7.960495496236592	35.557348482738	ABalapppp	0	0	0	0		0	0	0	0	0
269	1	269	269	508	-226.37978151957975	36.504731065706565	-1.4154085823668552	35.557348482738	ABalpaapa	0	0	0	0		0	0	0	0	0
316	1	316	316	509	9.695535572730781	135.5696175595158	12.536568037640308	33.82284367870199	ABplpappa	0	0	0	0		0	0	0	0	0
256	1	256	256	510	71.03064089956696	-141.41654074826147	-9.244206955509378	33.82284367870199	ABpraappa	0	0	0	0		0	0	0	0	0
405	1	405	405	511	-242.96034886677177	25.1858844781944	10.953664145067451	35.557348482738	ABalpapaa	0	0	0	0		0	0	0	0	0
124	1	124	124	-1	-7.276998953838585	-94.84786994915852	7.590079632450566	36.883148131800006	MSppaa	0	0	0	0		0	0	0	0	0
21	1	21	21	512	-91.74370603074247	-20.726171332215735	15.49265845680003	40.8705154974	ABaraapp	0	0	0	0		0	0	0	0	0
148	1	148	148	513	165.49599533638417	-44.34259570458543	-16.774740780227237	36.883148131800006	Cpaaa	0	0	0	0		0	0	0	0	0
23	1	23	23	-1	-14.370675215556261	-90.61669012787442	-14.1720836267327	40.8705154974	ABarpapp	0	0	0	0		0	0	0	0	0
160	1	160	160	514	143.7050608255425	-55.793571009382724	0.2689548292323094	42.39442314	Epra	0	0	0	0		0	0	0	0	0
59	1	59	59	-1	-140.44635494797737	-138.97927826486873	-0.9670680234402514	38.87683181459999	ABpraaaa	0	0	0	0		0	0	0	0	0
70	1	70	70	-1	-195.75439366229614	-70.6408502499718	2.2888895718690727	40.8705154974	ABalaapa	0	0	0	0		0	0	0	0	0
77	1	77	77	-1	-237.20425290535204	-26.494596876415102	9.922064180008075	40.8705154974	ABaraaaa	0	0	0	0		0	0	0	0	0
82	1	82	82	-1	-16.350525748855382	-2.176759484853792	-15.09287054570758	40.8705154974	ABarppaa	0	0	0	0		0	0	0	0	0
2	1	2	2	-1	144.14696310848925	-41.706336360909404	-11.39108969093066	40.8705154974	ABarpppp	0	0	0	0		0	0	0	0	0
48	1	48	48	-1	-44.586037487221766	-30.38937143073538	8.113455072193391	36.883148131800006	MSpaap	0	0	0	0		0	0	0	0	0
78	1	78	78	-1	-144.9429995519341	-75.1071713395252	15.350473120670276	40.8705154974	ABarapaa	0	0	0	0		0	0	0	0	0
24	1	24	24	515	136.3282030491628	-95.94442826470282	13.649342387004546	33.82284367870199	ABprpappp	0	0	0	0		0	0	0	0	0
108	1	108	108	-1	25.742594784884673	-18.24856995633774	13.920861305390826	36.883148131800006	MSpapa	0	0	0	0		0	0	0	0	0
28	1	28	28	-1	268.97426654999674	79.38757813337642	-11.568687344023948	42.39442314	Caap	0	0	0	0		0	0	0	0	0
27	1	27	27	516	287.5285557291863	37.79451436425321	-7.437764497608237	36.883148131800006	Cpapp	0	0	0	0		0	0	0	0	0
423	1	423	423	517	55.795994482712764	-166.19159051984272	-0.12367957871431105	33.82284367870199	ABprpaapa	0	0	0	0		0	0	0	0	0
76	1	76	76	518	-156.161493669665	144.9821212056261	2.511843782972721	38.87683181459999	ABplpaaa	0	0	0	0		0	0	0	0	0
7	1	7	7	519	189.35375581752288	-38.2533592941905	0.3633507185321101	42.39442314	Eprp	0	0	0	0		0	0	0	0	0
37	1	37	37	-1	-155.73517443755122	107.61891779105086	8.12438765201675	40.8705154974	ABalppap	0	0	0	0		0	0	0	0	0
14	1	14	14	520	43.484188635732274	-46.31001743895039	-2.495027125740391	42.39442314	Earp	0	0	0	0		0	0	0	0	0
26	1	26	26	-1	35.571564884766566	57.311496587200295	14.389236785568963	36.883148131800006	MSaapp	0	0	0	0		0	0	0	0	0
30	1	30	30	521	-57.855882000661325	-143.46283305191415	-10.250533512240313	33.82284367870199	ABpraaapp	0	0	0	0		0	0	0	0	0
113	1	113	113	-1	-103.5062128747881	-55.83668134764699	5.2790335492722145	36.883148131800006	MSpaaa	0	0	0	0		0	0	0	0	0
58	1	58	58	522	66.35188501942844	158.95134626671955	-7.459780423027548	33.82284367870199	ABplappap	0	0	0	0		0	0	0	0	0
11	1	11	11	-1	260.3811721111143	-59.18800309672238	-2.091914995287518	38.87683181459999	ABprappp	0	0	0	0		0	0	0	0	0
51	1	51	51	-1	45.48915602785107	-86.75766932509886	5.908945576282875	36.883148131800006	MSppap	0	0	0	0		0	0	0	0	0
388	1	388	388	523	-7.6972546393636385	-128.0276634157214	4.48780098255203	35.557348482738	ABarapppa	0	0	0	0		0	0	0	0	0
105	1	105	105	-1	-192.2025817414773	-2.7778383717999806	4.720115932412141	36.883148131800006	MSaaaa	0	0	0	0		0	0	0	0	0
36	1	36	36	-1	188.02334219438146	-105.12665663578716	3.5442415874192457	38.87683181459999	ABprppap	0	0	0	0		0	0	0	0	0
399	1	399	399	524	228.50905049298024	-54.177824529580036	13.80849221639904	33.82284367870199	ABprppppa	0	0	0	0		0	0	0	0	0
74	1	74	74	-1	-189.7275979396605	-31.170767878160923	-9.579549362708898	40.8705154974	ABalappa	0	0	0	0		0	0	0	0	0
18	1	18	18	-1	216.05412989524655	-9.981001130315153	10.733935825677305	42.39442314	Dpp	0	0	0	0		0	0	0	0	0
198	1	198	198	525	129.52006990244337	40.98775221236242	-14.950613629034224	36.883148131800006	Caaaa	0	0	0	0		0	0	0	0	0
54	1	54	54	-1	269.5104147283026	-21.533153104863466	8.587508395441029	42.39442314	Cppa	0	0	0	0		0	0	0	0	0
55	1	55	55	526	-22.55642473904883	96.34459541239613	-17.327405676863435	33.82284367870199	ABplapaap	0	0	0	0		0	0	0	0	0
249	1	249	249	527	-60.67867180393789	115.37639145438814	-10.486732092447983	33.82284367870199	ABplaappa	0	0	0	0		0	0	0	0	0
33	1	33	33	528	-48.32175449014807	-87.91803259170648	13.86544794548008	35.557348482738	ABarapapp	0	0	0	0		0	0	0	0	0
43	1	43	43	529	-69.48062416023194	-41.73316676679305	-16.02683344983506	35.557348482738	ABarpaapp	0	0	0	0		0	0	0	0	0
86	1	86	86	-1	56.757670061860075	-66.64029837223423	-14.414860687991771	40.8705154974	ABarpppa	0	0	0	0		0	0	0	0	0
3	1	3	3	-1	139.1478895808864	-31.951433929121475	9.637833685611035	36.883148131800006	MSpppp	0	0	0	0		0	0	0	0	0
61	1	61	61	530	-240.32250575309408	26.375746596332366	11.295701724773888	35.557348482738	ABalpapap	0	0	0	0		0	0	0	0	0
40	1	40	40	-1	-212.95221891210923	-60.97423746846814	-7.470341737561459	40.8705154974	ABalaaap	0	0	0	0		0	0	0	0	0
8	1	8	8	-1	276.86440048293605	25.268960244045193	2.1637584759125095	42.39442314	Cppp	0	0	0	0		0	0	0	0	0
5	1	5	5	531	-74.92979012696391	82.77991750342159	-2.643029265793431	35.557348482738	ABalppppp	0	0	0	0		0	0	0	0	0
34	1	34	34	532	-213.27566252915182	50.13629169054923	-0.04403674043141624	35.557348482738	ABalpaapp	0	0	0	0		0	0	0	0	0
45	1	45	45	533	27.871250777365667	64.36873964763471	-0.8706366771336883	42.39442314	Ealp	0	0	0	0		0	0	0	0	0
268	1	268	268	534	-30.3451958892883	-153.47956088125102	-9.12798603002412	33.82284367870199	ABpraapaa	0	0	0	0		0	0	0	0	0
62	1	62	62	535	-195.56505619274049	58.8725625244423	-13.67598189593284	33.82284367870199	ABplaaaap	0	0	0	0		0	0	0	0	0
53	1	53	53	536	164.03096250575751	48.83123978431731	-12.460390505872889	36.883148131800006	Caaap	0	0	0	0		0	0	0	0	0
87	1	87	87	537	158.49492803197882	69.99916299211178	14.17600993494978	48.729222	Z2	0	0	0	0		0	0	0	0	0
19	1	19	19	538	-137.0238072083587	66.49465370925222	14.294738573881226	35.557348482738	ABalpappp	0	0	0	0		0	0	0	0	0
84	1	84	84	-1	-11.068103749162605	165.19078419121345	1.1113487601475638	38.87683181459999	ABplppaa	0	0	0	0		0	0	0	0	0
88	1	88	88	-1	119.46206113624382	-151.8227262927483	8.191256586384831	38.87683181459999	ABprppaa	0	0	0	0		0	0	0	0	0
69	1	69	69	539	-201.3834097563704	-24.067576184399908	12.948004086339433	35.557348482738	ABaraapap	0	0	0	0		0	0	0	0	0
39	1	39	39	540	-151.04282016978095	-101.08372178511257	7.191583589575287	35.557348482738	ABaraaapp	0	0	0	0		0	0	0	0	0
49	1	49	49	-1	-107.51058806865417	20.32818240180827	7.719924178078342	36.883148131800006	MSaaap	0	0	0	0		0	0	0	0	0
