# Supplementary material for: An Observation-Driven Agent-Based Modeling and Analysis Framework for C. elegans Embryogenesis
Source: PLoS One. 2016 Nov 16;11(11):e0166551. doi: 10.1371/journal.pone.0166551 (PMC5113041; doi:10.1371/journal.pone.0166551)
Supplement: S1 Dataset — The data obtained from our NetLogo code, including the index, name, diameter, position, and mother-daughter relationship of each cell. (ZIP) [file pone.0166551.s005.zip › S1_dataset/outputNucleiTest/t128-nuclei.txt]

269	1	269	269	541	-226.3733889957435	36.80644408326208	-1.149394006873203	35.557348482738	ABalpaapa	0	0	0	0		0	0	0	0	0
324	1	324	324	542	115.21657411136056	-101.14498197438412	14.05307900567433	33.82284367870199	ABprpappa	0	0	0	0		0	0	0	0	0
457	1	457	457	543	-125.38387943811189	-103.20402496978954	-5.498056329130785	35.557348482738	ABalaappa	0	0	0	0		0	0	0	0	0
69	1	69	69	544	-199.05742975927737	-22.997433519758467	12.964345046116952	35.557348482738	ABaraapap	0	0	0	0		0	0	0	0	0
31	1	31	31	545	-134.31175673466194	12.874752232510739	-15.268133456056109	35.557348482738	ABalapapp	0	0	0	0		0	0	0	0	0
11	1	11	11	-1	261.7845346335847	-59.02022606474244	-2.043607839473475	38.87683181459999	ABprappp	0	0	0	0		0	0	0	0	0
58	1	58	58	546	68.60672890017501	158.79645063350594	-7.399135359924106	33.82284367870199	ABplappap	0	0	0	0		0	0	0	0	0
353	1	353	353	547	-106.50709284196364	50.53084780391539	-16.32658031282276	33.82284367870199	ABplaaapa	0	0	0	0		0	0	0	0	0
249	1	249	249	548	-59.79258588038928	117.0990402396372	-10.500255589209456	33.82284367870199	ABplaappa	0	0	0	0		0	0	0	0	0
48	1	48	48	-1	-44.42707615802232	-30.278233197080556	7.978831774469803	36.883148131800006	MSpaap	0	0	0	0		0	0	0	0	0
198	1	198	198	549	131.40074381839722	41.24284290971455	-14.971670038503063	36.883148131800006	Caaaa	0	0	0	0		0	0	0	0	0
42	1	42	42	-1	66.19940998911315	147.12019410384036	-1.6026605645572853	38.87683181459999	ABplppap	0	0	0	0		0	0	0	0	0
357	1	357	357	550	-219.107971163683	1.2491582715521228	-10.49501754527919	35.557348482738	ABalapaaa	0	0	0	0		0	0	0	0	0
442	1	442	442	551	-60.988036087568446	-92.14417015917773	13.904944779592434	35.557348482738	ABarapapa	0	0	0	0		0	0	0	0	0
292	1	292	292	552	-157.78190563296022	5.7965110341076205	-14.790218018728345	35.557348482738	ABalapapa	0	0	0	0		0	0	0	0	0
78	1	78	78	-1	-145.16692553263033	-73.87096804909204	15.498660445495796	40.8705154974	ABarapaa	0	0	0	0		0	0	0	0	0
86	1	86	86	-1	56.31329765499475	-65.30332403910971	-14.73790829556855	40.8705154974	ABarpppa	0	0	0	0		0	0	0	0	0
37	1	37	37	-1	-155.01812957493703	107.10867154261503	8.721018883353802	40.8705154974	ABalppap	0	0	0	0		0	0	0	0	0
475	1	475	475	553	-62.83151166748467	-138.48222860138713	11.317475152806514	35.557348482738	ABarappaa	0	0	0	0		0	0	0	0	0
316	1	316	316	554	10.006728783437566	134.06296281955284	12.633487893902485	33.82284367870199	ABplpappa	0	0	0	0		0	0	0	0	0
400	1	400	400	555	-83.0181771871301	-42.6751376446918	-16.411084350725954	35.557348482738	ABarpaapa	0	0	0	0		0	0	0	0	0
16	1	16	16	556	-37.78517297152592	119.63017913315406	-9.609184274272206	33.82284367870199	ABplaappp	0	0	0	0		0	0	0	0	0
62	1	62	62	557	-193.08878412473155	59.00412854477941	-13.781184465575546	33.82284367870199	ABplaaaap	0	0	0	0		0	0	0	0	0
83	1	83	83	558	98.48473633064867	167.57644436195636	5.185930390174532	38.87683181459999	ABplpppa	0	0	0	0		0	0	0	0	0
70	1	70	70	-1	-196.70611514796053	-73.85227347764699	2.1195674381555367	40.8705154974	ABalaapa	0	0	0	0		0	0	0	0	0
51	1	51	51	-1	42.58216191078823	-87.43478950505492	5.50638596044055	36.883148131800006	MSppap	0	0	0	0		0	0	0	0	0
518	1	518	518	559	-159.5102391719981	144.71856516941716	2.9176867473102805	33.82284367870199	ABplpaaaa	0	0	0	0		0	0	0	0	0
60	1	60	60	-1	196.53232929468913	97.80784461551356	4.079803697843483	42.39442314	Capa	0	0	0	0		0	0	0	0	0
479	1	479	479	560	231.70921161019393	-120.15584982974754	6.9967361125625205	33.82284367870199	ABprpppaa	0	0	0	0		0	0	0	0	0
406	1	406	406	561	-105.63020127037231	143.7907749032384	9.6740937219753	33.82284367870199	ABplpapaa	0	0	0	0		0	0	0	0	0
7	1	7	7	562	190.0469155948111	-38.03637733975159	0.1998895639905779	42.39442314	Eprp	0	0	0	0		0	0	0	0	0
12	1	12	12	563	2.895934769377197	-126.63971724140859	5.156385257148076	35.557348482738	ABarapppp	0	0	0	0		0	0	0	0	0
3	1	3	3	-1	136.4519559867485	-34.895449742747566	9.351020285304848	36.883148131800006	MSpppp	0	0	0	0		0	0	0	0	0
77	1	77	77	-1	-237.89776725975153	-25.33128506425774	9.869934576203441	40.8705154974	ABaraaaa	0	0	0	0		0	0	0	0	0
23	1	23	23	-1	-13.652592805972802	-91.72376226825641	-14.736786576270262	40.8705154974	ABarpapp	0	0	0	0		0	0	0	0	0
130	1	130	130	-1	103.33367608420141	-34.22689811785073	11.21387963683398	36.883148131800006	MSpppa	0	0	0	0		0	0	0	0	0
21	1	21	21	564	-88.37269659598525	-20.07342486998147	15.525021558472206	35.557348482738	ABaraappp	0	0	0	0		0	0	0	0	0
9	1	9	9	565	-65.17736899071203	-35.112246967682516	-8.065483555165477	35.557348482738	ABalapppp	0	0	0	0		0	0	0	0	0
112	1	112	112	-1	-28.66238253238517	53.65565187120273	13.051618421701741	36.883148131800006	MSaapa	0	0	0	0		0	0	0	0	0
87	1	87	87	566	159.27462436889732	69.17502844890153	14.07755527110076	48.729222	Z2	0	0	0	0		0	0	0	0	0
14	1	14	14	567	44.00224252097368	-45.13085805704573	-2.3956841555790804	42.39442314	Earp	0	0	0	0		0	0	0	0	0
399	1	399	399	568	225.4668989692323	-59.93128687740985	13.731872570365967	33.82284367870199	ABprppppa	0	0	0	0		0	0	0	0	0
41	1	41	41	569	64.50685537370641	-164.37255700880698	0.10389517221398961	33.82284367870199	ABprpaapp	0	0	0	0		0	0	0	0	0
431	1	431	431	570	59.58735337718868	159.41603316636034	-7.641715612337876	33.82284367870199	ABplappaa	0	0	0	0		0	0	0	0	0
121	1	121	121	-1	43.95374691182422	107.57654627312438	9.965035392588511	36.883148131800006	MSappa	0	0	0	0		0	0	0	0	0
138	1	138	138	-1	184.7969365354701	-27.465952160363404	12.391840049587287	42.39442314	Dpa	0	0	0	0		0	0	0	0	0
160	1	160	160	571	142.03266022068885	-56.05079883200424	0.00721055309869559	42.39442314	Epra	0	0	0	0		0	0	0	0	0
8	1	8	8	572	276.4884538704629	23.697577682885218	2.4812419808339228	42.39442314	Cppp	0	0	0	0		0	0	0	0	0
33	1	33	33	573	-46.00703384711269	-86.6458188511787	13.850024888090976	35.557348482738	ABarapapp	0	0	0	0		0	0	0	0	0
67	1	67	67	574	-213.095155004741	12.580079851561285	-11.833609551298187	35.557348482738	ABalapaap	0	0	0	0		0	0	0	0	0
423	1	423	423	575	48.22133283837085	-167.77335879030858	-0.3215706664780514	33.82284367870199	ABprpaapa	0	0	0	0		0	0	0	0	0
57	1	57	57	576	-140.4288426974999	102.85832968203754	-14.460878970689704	33.82284367870199	ABplaapap	0	0	0	0		0	0	0	0	0
140	1	140	140	-1	131.91908025452713	119.72222171555983	5.989868791180875	42.39442314	Daa	0	0	0	0		0	0	0	0	0
113	1	113	113	-1	-105.6514123432199	-56.71026966548788	5.00005780608257	36.883148131800006	MSpaaa	0	0	0	0		0	0	0	0	0
25	1	25	25	-1	93.6276149420079	-2.8822288065942834	14.159967948761519	36.883148131800006	MSpapp	0	0	0	0		0	0	0	0	0
82	1	82	82	-1	-14.977211868837857	1.8322918599774018	-15.163795644833723	40.8705154974	ABarppaa	0	0	0	0		0	0	0	0	0
54	1	54	54	-1	268.71958560364595	-23.26124548207471	9.110260618097199	42.39442314	Cppa	0	0	0	0		0	0	0	0	0
27	1	27	27	577	287.6610579603553	36.45138986751017	-6.8691248999848575	36.883148131800006	Cpapp	0	0	0	0		0	0	0	0	0
29	1	29	29	578	102.91218346895023	104.49219986463724	-12.059667515750572	33.82284367870199	ABplapapp	0	0	0	0		0	0	0	0	0
32	1	32	32	579	-88.28901014562692	51.12008117489396	-15.801169111760613	33.82284367870199	ABplaaapp	0	0	0	0		0	0	0	0	0
118	1	118	118	-1	-97.44948103113464	92.23730843733293	6.097413172063114	36.883148131800006	MSapaa	0	0	0	0		0	0	0	0	0
5	1	5	5	580	-74.47728710290757	84.73382953612794	-2.790463377036995	35.557348482738	ABalppppp	0	0	0	0		0	0	0	0	0
10	1	10	10	581	191.93935742110438	137.81960653400182	-2.976751525176081	33.82284367870199	ABplapppp	0	0	0	0		0	0	0	0	0
17	1	17	17	582	-114.50358685543303	-101.32766575035411	-5.763788398992583	35.557348482738	ABalaappp	0	0	0	0		0	0	0	0	0
268	1	268	268	583	-32.83587471832585	-152.96000008686593	-9.220460262689006	33.82284367870199	ABpraapaa	0	0	0	0		0	0	0	0	0
6	1	6	6	584	149.25219706343591	135.1514050641632	12.782812113867847	38.87683181459999	ABplpppp	0	0	0	0		0	0	0	0	0
311	1	311	311	585	-168.87485118698277	-96.06873799833113	6.8234156308278955	35.557348482738	ABaraaapa	0	0	0	0		0	0	0	0	0
497	1	497	497	586	-89.34605288630449	155.64021522675063	-3.8339640865349214	33.82284367870199	ABplpaapa	0	0	0	0		0	0	0	0	0
76	1	76	76	587	-156.97355755783514	145.07137943485014	2.9005054200850098	33.82284367870199	ABplpaaap	0	0	0	0		0	0	0	0	0
53	1	53	53	588	167.75647314877736	48.948137552470506	-12.258301729994026	36.883148131800006	Caaap	0	0	0	0		0	0	0	0	0
85	1	85	85	-1	-209.16036215752277	110.01764925642502	1.494166598596128	40.8705154974	ABalppaa	0	0	0	0		0	0	0	0	0
18	1	18	18	-1	213.79959006440276	-12.11865526427289	10.484243438385892	42.39442314	Dpp	0	0	0	0		0	0	0	0	0
35	1	35	35	589	184.85320113227928	-96.4484571683661	-14.334052202026633	33.82284367870199	ABprapapp	0	0	0	0		0	0	0	0	0
43	1	43	43	590	-66.47814321893344	-41.129191226020765	-15.97491392207906	35.557348482738	ABarpaapp	0	0	0	0		0	0	0	0	0
281	1	281	281	591	167.69750111138998	-106.658030701603	-15.171457665474788	33.82284367870199	ABprapapa	0	0	0	0		0	0	0	0	0
201	1	201	201	592	283.5637718516144	22.96041013917898	-10.446196190649067	36.883148131800006	Cpapa	0	0	0	0		0	0	0	0	0
413	1	413	413	593	-76.78579050643378	-35.201891559169496	-7.682277140075112	35.557348482738	ABalapppa	0	0	0	0		0	0	0	0	0
79	1	79	79	594	-112.38989502432109	-97.4819090450842	-12.390253022530102	40.8705154974	ABarpapa	0	0	0	0		0	0	0	0	0
1	1	1	1	595	230.3343414072303	-50.72574712088214	13.854464004018885	33.82284367870199	ABprppppp	0	0	0	0		0	0	0	0	0
512	1	512	512	596	-98.53116534179702	-21.990449598195884	15.450299708629998	35.557348482738	ABaraappa	0	0	0	0		0	0	0	0	0
24	1	24	24	597	135.30332405988477	-94.89332118788542	13.71431946839372	33.82284367870199	ABprpappp	0	0	0	0		0	0	0	0	0
68	1	68	68	598	234.67434592690765	-117.35112629126105	6.936138285501257	33.82284367870199	ABprpppap	0	0	0	0		0	0	0	0	0
124	1	124	124	-1	-12.64618126667641	-95.44283359514327	7.317179212579207	36.883148131800006	MSppaa	0	0	0	0		0	0	0	0	0
108	1	108	108	-1	24.282517998142396	-19.583550213804394	13.939604397602865	36.883148131800006	MSpapa	0	0	0	0		0	0	0	0	0
148	1	148	148	599	164.44303624772263	-43.81054013001697	-16.771732842373098	36.883148131800006	Cpaaa	0	0	0	0		0	0	0	0	0
429	1	429	429	600	-210.4475559842321	-26.87755800342022	12.54336639338485	35.557348482738	ABaraapaa	0	0	0	0		0	0	0	0	0
84	1	84	84	-1	-11.719224997278463	166.18590390305346	1.623685566701995	38.87683181459999	ABplppaa	0	0	0	0		0	0	0	0	0
256	1	256	256	601	68.32300137998199	-142.1943690740267	-9.17768555807807	33.82284367870199	ABpraappa	0	0	0	0		0	0	0	0	0
405	1	405	405	602	-245.8971494572126	23.90822629279488	10.566699662476301	35.557348482738	ABalpapaa	0	0	0	0		0	0	0	0	0
44	1	44	44	-1	75.34990803461751	29.72826955390281	-13.731255922199102	40.8705154974	ABarppap	0	0	0	0		0	0	0	0	0
47	1	47	47	-1	157.8708584057142	112.0183443056	4.666103214511718	42.39442314	Dap	0	0	0	0		0	0	0	0	0
52	1	52	52	603	217.4212398123516	-35.09536561730321	-15.016757489991443	36.883148131800006	Cpaap	0	0	0	0		0	0	0	0	0
28	1	28	28	-1	273.8023591550716	81.54729288565514	-11.523401309245282	42.39442314	Caap	0	0	0	0		0	0	0	0	0
81	1	81	81	-1	-246.29674739254168	-0.6610009989029089	1.386463750769443	40.8705154974	ABalaaaa	0	0	0	0		0	0	0	0	0
45	1	45	45	604	28.716504478623722	64.34201822445847	-0.8834387924109108	42.39442314	Ealp	0	0	0	0		0	0	0	0	0
30	1	30	30	605	-58.58172689362347	-143.34407598264082	-10.149031103581434	33.82284367870199	ABpraaapp	0	0	0	0		0	0	0	0	0
105	1	105	105	-1	-193.43686717995934	-4.828183041432846	4.332714462196498	36.883148131800006	MSaaaa	0	0	0	0		0	0	0	0	0
22	1	22	22	606	87.85047245781928	-138.6683968728515	-8.94691903687109	33.82284367870199	ABpraappp	0	0	0	0		0	0	0	0	0
46	1	46	46	607	136.74694271880253	77.8632580867987	-2.9173914067392426	42.39442314	Eplp	0	0	0	0		0	0	0	0	0
175	1	175	175	608	96.69223681324365	71.45254953548748	-4.047032529397844	42.39442314	Epla	0	0	0	0		0	0	0	0	0
49	1	49	49	-1	-105.67424860692981	19.1497457727046	7.4567824124792645	36.883148131800006	MSaaap	0	0	0	0		0	0	0	0	0
38	1	38	38	609	-88.93525630278553	155.67371475008892	-3.8251425166454047	33.82284367870199	ABplpaapp	0	0	0	0		0	0	0	0	0
388	1	388	388	610	-10.668823088401867	-127.33585747244237	4.713873579283563	35.557348482738	ABarapppa	0	0	0	0		0	0	0	0	0
473	1	473	473	611	29.856208948275896	-146.2044193101572	13.073706082308346	33.82284367870199	ABprpapaa	0	0	0	0		0	0	0	0	0
75	1	75	75	-1	-33.15220723869653	-167.6184516557418	3.2890280949684993	38.87683181459999	ABprpaaa	0	0	0	0		0	0	0	0	0
491	1	491	491	612	-179.75561014045311	67.95974667858323	-3.685839304325215	35.557348482738	ABalpppaa	0	0	0	0		0	0	0	0	0
370	1	370	370	613	-206.95718178038058	55.935846878438184	-12.619476167367841	33.82284367870199	ABplaaaaa	0	0	0	0		0	0	0	0	0
20	1	20	20	614	27.286589875575597	133.553706602402	12.618977179977215	33.82284367870199	ABplpappp	0	0	0	0		0	0	0	0	0
80	1	80	80	-1	-175.4476417075865	-37.4827717878496	-12.106027638569522	40.8705154974	ABarpaaa	0	0	0	0		0	0	0	0	0
15	1	15	15	-1	260.0886306484209	98.50575764167866	0.8657371600141013	42.39442314	Capp	0	0	0	0		0	0	0	0	0
56	1	56	56	615	-16.57145174432869	-151.36511800628793	-9.802654977498847	33.82284367870199	ABpraapap	0	0	0	0		0	0	0	0	0
66	1	66	66	-1	181.5505697168856	-143.43134822830777	-4.844591725346266	38.87683181459999	ABprappa	0	0	0	0		0	0	0	0	0
19	1	19	19	616	-134.36046003640055	65.534261737375	14.221539603531706	35.557348482738	ABalpappp	0	0	0	0		0	0	0	0	0
88	1	88	88	-1	115.2529188730151	-153.09498297180912	8.300554009277272	38.87683181459999	ABprppaa	0	0	0	0		0	0	0	0	0
250	1	250	250	617	-99.60445681830532	77.4570940406782	-3.063373558464765	35.557348482738	ABalppppa	0	0	0	0		0	0	0	0	0
34	1	34	34	618	-212.1357619853149	51.42328625926324	0.24158285874927557	35.557348482738	ABalpaapp	0	0	0	0		0	0	0	0	0
64	1	64	64	619	-58.295363911460456	-138.74431378656644	11.460100892329784	35.557348482738	ABarappap	0	0	0	0		0	0	0	0	0
36	1	36	36	-1	185.67145420085916	-105.34991483400364	3.571184021819085	38.87683181459999	ABprppap	0	0	0	0		0	0	0	0	0
133	1	133	133	620	-3.9583036026794995	-58.17792992019067	-5.2044413383583565	42.39442314	Eara	0	0	0	0		0	0	0	0	0
63	1	63	63	621	-175.80988447204788	69.35641609289274	-3.7648301056177202	35.557348482738	ABalpppap	0	0	0	0		0	0	0	0	0
2	1	2	2	-1	146.1465156231659	-39.84200352234855	-11.577491552662918	40.8705154974	ABarpppp	0	0	0	0		0	0	0	0	0
40	1	40	40	-1	-211.79818021108326	-62.56535015782356	-7.7697660685355805	40.8705154974	ABalaaap	0	0	0	0		0	0	0	0	0
438	1	438	438	622	176.74744447206734	142.44917185763921	-4.303056321435231	33.82284367870199	ABplapppa	0	0	0	0		0	0	0	0	0
55	1	55	55	623	-18.99822481397404	97.3857388483072	-17.17823000533365	33.82284367870199	ABplapaap	0	0	0	0		0	0	0	0	0
59	1	59	59	-1	-142.5801132317217	-138.2024424473633	-1.0355184350838413	38.87683181459999	ABpraaaa	0	0	0	0		0	0	0	0	0
73	1	73	73	-1	-252.24203120755337	6.866047266231048	7.816214183858265	40.8705154974	ABalpaaa	0	0	0	0		0	0	0	0	0
26	1	26	26	-1	37.5594800707361	56.60627044424482	14.443319887326732	36.883148131800006	MSaapp	0	0	0	0		0	0	0	0	0
74	1	74	74	-1	-191.96187995956353	-31.980008943549116	-9.894652652853527	40.8705154974	ABalappa	0	0	0	0		0	0	0	0	0
72	1	72	72	624	35.90409016699288	-144.9026450987475	13.1179465821533	33.82284367870199	ABprpapap	0	0	0	0		0	0	0	0	0
61	1	61	61	625	-238.6115647513187	27.144047299252204	11.497857435727541	35.557348482738	ABalpapap	0	0	0	0		0	0	0	0	0
4	1	4	4	626	76.94091420477227	88.74899564580424	12.879382098912211	48.729222	Z3	0	0	0	0		0	0	0	0	0
221	1	221	221	627	79.17766299010616	101.33202147961538	-13.737670367189958	33.82284367870199	ABplapapa	0	0	0	0		0	0	0	0	0
243	1	243	243	628	-165.3531310526313	99.12658898646836	-13.639486004485661	33.82284367870199	ABplaapaa	0	0	0	0		0	0	0	0	0
247	1	247	247	629	-157.47059446843747	59.80330311854724	14.595604487014448	35.557348482738	ABalpappa	0	0	0	0		0	0	0	0	0
65	1	65	65	630	57.265329468606076	-120.92637562506818	-16.481763856773775	38.87683181459999	ABprapaa	0	0	0	0		0	0	0	0	0
126	1	126	126	631	-24.144256808526837	44.36568508660209	-4.0771299279838695	42.39442314	Eala	0	0	0	0		0	0	0	0	0
295	1	295	295	632	-39.55966165470054	95.66191130535366	-17.384784849546502	33.82284367870199	ABplapaaa	0	0	0	0		0	0	0	0	0
13	1	13	13	-1	78.88179727906352	121.12432155961349	6.899583071313153	36.883148131800006	MSappp	0	0	0	0		0	0	0	0	0
288	1	288	288	633	-76.54097139615695	-143.46701770494815	-9.631666637846712	33.82284367870199	ABpraaapa	0	0	0	0		0	0	0	0	0
39	1	39	39	634	-151.0714658237953	-100.47355948724228	7.366755764375719	35.557348482738	ABaraaapp	0	0	0	0		0	0	0	0	0
71	1	71	71	635	-89.06127174236192	145.3635208208409	10.015609546131989	33.82284367870199	ABplpapap	0	0	0	0		0	0	0	0	0
50	1	50	50	-1	-35.75771985794589	107.96501264583023	4.869915624265563	36.883148131800006	MSapap	0	0	0	0		0	0	0	0	0
