# Supplementary material for: An Observation-Driven Agent-Based Modeling and Analysis Framework for C. elegans Embryogenesis
Source: PLoS One. 2016 Nov 16;11(11):e0166551. doi: 10.1371/journal.pone.0166551 (PMC5113041; doi:10.1371/journal.pone.0166551)
Supplement: S1 Dataset — The data obtained from our NetLogo code, including the index, name, diameter, position, and mother-daughter relationship of each cell. (ZIP) [file pone.0166551.s005.zip › S1_dataset/outputNucleiTest/t129-nuclei.txt]

69	1	69	69	636	-196.9693644723865	-21.37450770436518	12.770710077028243	35.557348482738	ABaraapap	0	0	0	0		0	0	0	0	0
73	1	73	73	-1	-252.3214428444065	5.7890698258946305	8.123806115469339	40.8705154974	ABalpaaa	0	0	0	0		0	0	0	0	0
121	1	121	121	-1	41.80079751027878	106.37948899142401	9.921025465662037	36.883148131800006	MSappa	0	0	0	0		0	0	0	0	0
60	1	60	60	-1	197.16813587021255	97.73190620329613	4.679145219794271	42.39442314	Capa	0	0	0	0		0	0	0	0	0
497	1	497	497	637	-97.56198455668347	154.9702247599847	-4.0103954843252545	33.82284367870199	ABplpaapa	0	0	0	0		0	0	0	0	0
353	1	353	353	638	-105.62902262333326	51.693598292023445	-16.374543431442383	33.82284367870199	ABplaaapa	0	0	0	0		0	0	0	0	0
14	1	14	14	639	44.52029640621509	-43.95169867514116	-2.2963411854177695	42.39442314	Earp	0	0	0	0		0	0	0	0	0
584	1	584	584	640	144.73978314070357	136.88605384571952	12.907492809142989	33.82284367870199	ABplppppa	0	0	0	0		0	0	0	0	0
30	1	30	30	641	-59.30757178658562	-143.22531891336752	-10.047528694922555	33.82284367870199	ABpraaapp	0	0	0	0		0	0	0	0	0
82	1	82	82	-1	-13.603897988820332	5.841343204808609	-15.234720743959867	40.8705154974	ABarppaa	0	0	0	0		0	0	0	0	0
250	1	250	250	642	-100.74625556599965	78.27550838940576	-3.225734849656127	35.557348482738	ABalppppa	0	0	0	0		0	0	0	0	0
133	1	133	133	643	-5.531017920932353	-57.40612839725175	-5.315093579862382	42.39442314	Eara	0	0	0	0		0	0	0	0	0
33	1	33	33	644	-45.6084212870725	-85.37743686333403	13.810688526366434	35.557348482738	ABarapapp	0	0	0	0		0	0	0	0	0
357	1	357	357	645	-219.8902340232514	2.7663176596238657	-10.433832344267643	35.557348482738	ABalapaaa	0	0	0	0		0	0	0	0	0
86	1	86	86	646	55.86892524812942	-63.96634970598521	-15.060955903145329	40.8705154974	ABarpppa	0	0	0	0		0	0	0	0	0
243	1	243	243	647	-164.58165983025356	99.9889724265149	-13.616254062630839	33.82284367870199	ABplaapaa	0	0	0	0		0	0	0	0	0
15	1	15	15	-1	261.5872041564697	98.46203778498801	1.3172049266782486	42.39442314	Capp	0	0	0	0		0	0	0	0	0
126	1	126	126	648	-24.925186888159757	43.7681366921068	-4.263198834656522	42.39442314	Eala	0	0	0	0		0	0	0	0	0
105	1	105	105	-1	-194.6711526184414	-6.878527711065711	3.945312991980857	36.883148131800006	MSaaaa	0	0	0	0		0	0	0	0	0
423	1	423	423	649	44.79557913350633	-167.72554582078857	-0.31797077804869767	33.82284367870199	ABprpaapa	0	0	0	0		0	0	0	0	0
29	1	29	29	650	107.48402059506084	105.21192960471937	-11.765857268461104	33.82284367870199	ABplapapp	0	0	0	0		0	0	0	0	0
71	1	71	71	651	-85.71782270296964	144.5138441692777	10.156417672341862	33.82284367870199	ABplpapap	0	0	0	0		0	0	0	0	0
75	1	75	75	652	-38.1451655857227	-167.91765122025717	3.009336308063979	38.87683181459999	ABprpaaa	0	0	0	0		0	0	0	0	0
53	1	53	53	653	171.4819837917972	49.0650353206237	-12.056212954115162	36.883148131800006	Caaap	0	0	0	0		0	0	0	0	0
57	1	57	57	654	-138.21540993738677	103.59971706098602	-14.48666438783891	33.82284367870199	ABplaapap	0	0	0	0		0	0	0	0	0
85	1	85	85	-1	-209.33025233428035	109.77870343633298	1.8794139111564616	40.8705154974	ABalppaa	0	0	0	0		0	0	0	0	0
558	1	558	558	655	96.10389271688024	168.27403523252886	5.509687383438087	33.82284367870199	ABplpppaa	0	0	0	0		0	0	0	0	0
11	1	11	11	-1	263.1878971560551	-58.85244903276249	-1.995300683659432	38.87683181459999	ABprappp	0	0	0	0		0	0	0	0	0
281	1	281	281	656	168.81213418923093	-107.20515651767214	-15.006041096986396	33.82284367870199	ABprapapa	0	0	0	0		0	0	0	0	0
429	1	429	429	657	-210.12401788515984	-25.42376966177684	12.441910812071466	35.557348482738	ABaraapaa	0	0	0	0		0	0	0	0	0
247	1	247	247	658	-155.9215120313525	59.19253782981941	14.65037052680374	35.557348482738	ABalpappa	0	0	0	0		0	0	0	0	0
370	1	370	370	659	-205.96317788115252	56.62713652528693	-12.665315011349577	33.82284367870199	ABplaaaaa	0	0	0	0		0	0	0	0	0
473	1	473	473	660	22.17281239360375	-147.84562284699354	13.01709359602701	33.82284367870199	ABprpapaa	0	0	0	0		0	0	0	0	0
256	1	256	256	661	65.615361860397	-142.97219739979192	-9.11116416064676	33.82284367870199	ABpraappa	0	0	0	0		0	0	0	0	0
37	1	37	37	662	-154.30108471232282	106.59842529417921	9.317650114690853	40.8705154974	ABalppap	0	0	0	0		0	0	0	0	0
41	1	41	41	663	63.3949977138062	-164.4411042993133	0.14471896138619417	33.82284367870199	ABprpaapp	0	0	0	0		0	0	0	0	0
10	1	10	10	664	193.2901203515947	137.011884198006	-2.6586281964005574	33.82284367870199	ABplapppp	0	0	0	0		0	0	0	0	0
18	1	18	18	-1	211.54505023355898	-14.256309398230682	10.23455105109448	42.39442314	Dpp	0	0	0	0		0	0	0	0	0
12	1	12	12	665	1.409393822051407	-126.7119134430913	5.335094597392705	35.557348482738	ABarapppp	0	0	0	0		0	0	0	0	0
67	1	67	67	666	-213.20734884127023	14.915822550019014	-11.731532394641437	35.557348482738	ABalapaap	0	0	0	0		0	0	0	0	0
388	1	388	388	667	-13.640391537440092	-126.64405152916335	4.939946176015095	35.557348482738	ABarapppa	0	0	0	0		0	0	0	0	0
518	1	518	518	668	-165.85194320740516	143.83652950583476	2.960640065373467	33.82284367870199	ABplpaaaa	0	0	0	0		0	0	0	0	0
52	1	52	52	669	218.72361390416862	-34.79909916346726	-14.954541399308281	36.883148131800006	Cpaap	0	0	0	0		0	0	0	0	0
572	1	572	572	670	273.6652729521167	19.574973822274227	2.1271746681488515	36.883148131800006	Cpppa	0	0	0	0		0	0	0	0	0
43	1	43	43	671	-64.05894719881672	-40.22275087025184	-15.985928253089273	35.557348482738	ABarpaapp	0	0	0	0		0	0	0	0	0
491	1	491	491	672	-185.60112964920154	65.89060680553229	-3.5688158950029756	35.557348482738	ABalpppaa	0	0	0	0		0	0	0	0	0
292	1	292	292	673	-159.2246999749518	7.10629398509135	-14.756837720626633	35.557348482738	ABalapapa	0	0	0	0		0	0	0	0	0
72	1	72	72	674	39.74266391878404	-144.05796324238116	13.14673189357267	33.82284367870199	ABprpapap	0	0	0	0		0	0	0	0	0
112	1	112	112	-1	-28.875548423426245	53.02580602636844	13.044601329045916	36.883148131800006	MSaapa	0	0	0	0		0	0	0	0	0
16	1	16	16	675	-35.29450813861002	121.16986314832032	-9.530727056008987	33.82284367870199	ABplaappp	0	0	0	0		0	0	0	0	0
8	1	8	8	676	277.73086835402387	25.051757460668668	2.8011432143910944	36.883148131800006	Cpppp	0	0	0	0		0	0	0	0	0
400	1	400	400	677	-82.95671205762966	-41.4661387267914	-16.389712619632963	35.557348482738	ABarpaapa	0	0	0	0		0	0	0	0	0
24	1	24	24	678	134.27844507060672	-93.842214111068	13.779296549782893	33.82284367870199	ABprpappp	0	0	0	0		0	0	0	0	0
201	1	201	201	679	284.16081139584475	20.97072190681468	-10.069855242080084	36.883148131800006	Cpapa	0	0	0	0		0	0	0	0	0
442	1	442	442	680	-61.34997200770201	-90.17009226759622	13.983571621883598	35.557348482738	ABarapapa	0	0	0	0		0	0	0	0	0
56	1	56	56	681	-17.451805731819697	-151.01296043841867	-9.892763903479565	33.82284367870199	ABpraapap	0	0	0	0		0	0	0	0	0
9	1	9	9	682	-64.78759732486733	-35.821921955473364	-8.162915499007658	35.557348482738	ABalapppp	0	0	0	0		0	0	0	0	0
431	1	431	431	683	60.172254729374416	159.6403932867139	-7.550298149939011	33.82284367870199	ABplappaa	0	0	0	0		0	0	0	0	0
42	1	42	42	-1	67.36210229863619	147.50869260743852	-1.2158810545203986	38.87683181459999	ABplppap	0	0	0	0		0	0	0	0	0
31	1	31	31	684	-133.4600489120286	14.740385684937547	-15.142869485542487	35.557348482738	ABalapapp	0	0	0	0		0	0	0	0	0
25	1	25	25	-1	94.20620906905748	-4.075376553689324	14.188208289856547	36.883148131800006	MSpapp	0	0	0	0		0	0	0	0	0
80	1	80	80	-1	-175.8111575962488	-34.4688467421923	-12.39050405096543	40.8705154974	ABarpaaa	0	0	0	0		0	0	0	0	0
324	1	324	324	685	112.81771585594898	-100.14130175813823	14.106322564576125	33.82284367870199	ABprpappa	0	0	0	0		0	0	0	0	0
77	1	77	77	-1	-238.59128161415103	-24.16797325210038	9.817804972398806	40.8705154974	ABaraaaa	0	0	0	0		0	0	0	0	0
46	1	46	46	686	139.78761727132348	76.25672479020555	-2.8906730488084493	42.39442314	Eplp	0	0	0	0		0	0	0	0	0
22	1	22	22	687	87.00842444547584	-139.42128640922667	-8.834378507477945	33.82284367870199	ABpraappp	0	0	0	0		0	0	0	0	0
148	1	148	148	688	163.39007715906112	-43.278484555448514	-16.76872490451896	36.883148131800006	Cpaaa	0	0	0	0		0	0	0	0	0
17	1	17	17	689	-116.34233513523297	-101.21267287883613	-5.869772351439014	35.557348482738	ABalaappp	0	0	0	0		0	0	0	0	0
269	1	269	269	690	-226.36699647190727	37.1081571008176	-0.8833794313795532	35.557348482738	ABalpaapa	0	0	0	0		0	0	0	0	0
44	1	44	44	-1	78.84845585109018	34.2902409967751	-13.73450145880587	40.8705154974	ABarppap	0	0	0	0		0	0	0	0	0
108	1	108	108	-1	22.822441211400136	-20.918530471271048	13.958347489814903	36.883148131800006	MSpapa	0	0	0	0		0	0	0	0	0
49	1	49	49	-1	-103.83790914520544	17.97130914360093	7.193640646880187	36.883148131800006	MSaaap	0	0	0	0		0	0	0	0	0
47	1	47	47	-1	157.47341485260878	110.18663480562846	4.623205194099251	42.39442314	Dap	0	0	0	0		0	0	0	0	0
35	1	35	35	691	186.99053495123863	-96.35152275105844	-13.958928594043341	33.82284367870199	ABprapapp	0	0	0	0		0	0	0	0	0
58	1	58	58	692	71.44602264787949	158.529723483326	-7.338347044343147	33.82284367870199	ABplappap	0	0	0	0		0	0	0	0	0
54	1	54	54	-1	267.9287564789893	-24.98933785928595	9.63301284075337	42.39442314	Cppa	0	0	0	0		0	0	0	0	0
20	1	20	20	693	29.6108805317201	131.49825311964096	12.749733689160326	33.82284367870199	ABplpappp	0	0	0	0		0	0	0	0	0
479	1	479	479	694	226.76732108233688	-124.83038906055833	7.097732490997961	33.82284367870199	ABprpppaa	0	0	0	0		0	0	0	0	0
438	1	438	438	695	177.2638826506056	142.33550802430833	-4.054891182870615	33.82284367870199	ABplapppa	0	0	0	0		0	0	0	0	0
1	1	1	1	696	230.15610499985686	-49.360670480170036	13.925707314400563	33.82284367870199	ABprppppp	0	0	0	0		0	0	0	0	0
62	1	62	62	697	-190.739058897744	58.90855516945308	-13.835894961448071	33.82284367870199	ABplaaaap	0	0	0	0		0	0	0	0	0
34	1	34	34	698	-210.99586144147796	52.71028082797726	0.5272024579299688	35.557348482738	ABalpaapp	0	0	0	0		0	0	0	0	0
51	1	51	51	-1	39.67516779372539	-88.11190968501099	5.103826344598224	36.883148131800006	MSppap	0	0	0	0		0	0	0	0	0
61	1	61	61	699	-234.76790784300857	28.808618785151186	11.602357100605934	35.557348482738	ABalpapap	0	0	0	0		0	0	0	0	0
268	1	268	268	700	-35.3265535473634	-152.44043929248085	-9.312934495353892	33.82284367870199	ABpraapaa	0	0	0	0		0	0	0	0	0
36	1	36	36	-1	183.31956620733686	-105.57317303222013	3.5981264562189246	38.87683181459999	ABprppap	0	0	0	0		0	0	0	0	0
113	1	113	113	-1	-107.7966118116517	-57.58385798332877	4.721082062892927	36.883148131800006	MSpaaa	0	0	0	0		0	0	0	0	0
413	1	413	413	701	-80.51021067206452	-35.340036276427675	-7.7600069780895	35.557348482738	ABalapppa	0	0	0	0		0	0	0	0	0
59	1	59	59	702	-144.71387151546602	-137.42560662985787	-1.1039688467274313	38.87683181459999	ABpraaaa	0	0	0	0		0	0	0	0	0
221	1	221	221	703	82.57755956539023	102.3953767215926	-13.683427389831493	33.82284367870199	ABplapapa	0	0	0	0		0	0	0	0	0
249	1	249	249	704	-58.90649995684068	118.82168902488628	-10.51377908597093	33.82284367870199	ABplaappa	0	0	0	0		0	0	0	0	0
130	1	130	130	-1	99.62616593540902	-36.20377838321938	11.058184425370671	36.883148131800006	MSpppa	0	0	0	0		0	0	0	0	0
399	1	399	399	705	222.46346253629866	-63.12156340332373	13.71021964775776	33.82284367870199	ABprppppa	0	0	0	0		0	0	0	0	0
175	1	175	175	706	97.25293618811693	69.90667188775717	-4.1853575748548	42.39442314	Epla	0	0	0	0		0	0	0	0	0
23	1	23	23	707	-12.93451039638934	-92.8308344086384	-15.301489525807822	40.8705154974	ABarpapp	0	0	0	0		0	0	0	0	0
45	1	45	45	708	29.561758179881778	64.31529680128224	-0.8962409076881334	42.39442314	Ealp	0	0	0	0		0	0	0	0	0
19	1	19	19	709	-131.6971128644424	64.57386976549778	14.148340633182187	35.557348482738	ABalpappp	0	0	0	0		0	0	0	0	0
26	1	26	26	-1	39.547395256705634	55.901044301289346	14.497402989084502	36.883148131800006	MSaapp	0	0	0	0		0	0	0	0	0
4	1	4	4	710	76.07031238561865	88.13828503103986	12.774877610804808	48.729222	Z3	0	0	0	0		0	0	0	0	0
316	1	316	316	711	10.317921994144353	132.55630807958988	12.730407750164662	33.82284367870199	ABplpappa	0	0	0	0		0	0	0	0	0
40	1	40	40	712	-210.64414151005727	-64.15646284717897	-8.06919039950968	40.8705154974	ABalaaap	0	0	0	0		0	0	0	0	0
406	1	406	406	713	-103.23437865265382	143.83274460680195	9.743409610497837	33.82284367870199	ABplpapaa	0	0	0	0		0	0	0	0	0
475	1	475	475	714	-69.31172274751947	-138.10782119398812	11.113724096344733	35.557348482738	ABarappaa	0	0	0	0		0	0	0	0	0
512	1	512	512	715	-105.32927578650735	-23.25040801825601	15.341223266593254	35.557348482738	ABaraappa	0	0	0	0		0	0	0	0	0
7	1	7	7	716	190.74007537209934	-37.81939538531267	0.03642840944904648	42.39442314	Eprp	0	0	0	0		0	0	0	0	0
6	1	6	6	717	151.50950782877925	134.14956903053582	12.877363947925033	33.82284367870199	ABplppppp	0	0	0	0		0	0	0	0	0
83	1	83	83	718	98.86712492237506	167.71502574670043	5.393483002224803	33.82284367870199	ABplpppap	0	0	0	0		0	0	0	0	0
88	1	88	88	-1	111.0437766097864	-154.36723965086995	8.409851432169713	38.87683181459999	ABprppaa	0	0	0	0		0	0	0	0	0
630	1	630	630	719	53.970027713293014	-120.95898693926775	-16.68705319179062	33.82284367870199	ABprapaaa	0	0	0	0		0	0	0	0	0
66	1	66	66	720	180.86344709598814	-145.1319406611979	-4.90870829567573	38.87683181459999	ABprappa	0	0	0	0		0	0	0	0	0
3	1	3	3	-1	133.75602239261056	-37.83946555637365	9.064206884998661	36.883148131800006	MSpppp	0	0	0	0		0	0	0	0	0
27	1	27	27	721	287.79356019152436	35.108265370767135	-6.300485302361477	36.883148131800006	Cpapp	0	0	0	0		0	0	0	0	0
138	1	138	138	-1	181.00872641097016	-30.046627895905864	12.213845557358043	42.39442314	Dpa	0	0	0	0		0	0	0	0	0
28	1	28	28	-1	278.6304517601465	83.70700763793384	-11.478115274466617	42.39442314	Caap	0	0	0	0		0	0	0	0	0
5	1	5	5	722	-74.02478407885123	86.68774156883428	-2.9378974882805586	35.557348482738	ABalppppp	0	0	0	0		0	0	0	0	0
50	1	50	50	-1	-35.628986137740675	107.19693476816695	4.612309543729101	36.883148131800006	MSapap	0	0	0	0		0	0	0	0	0
63	1	63	63	723	-172.88712471767323	70.39098602941853	-3.823341810278827	35.557348482738	ABalpppap	0	0	0	0		0	0	0	0	0
311	1	311	311	724	-169.7636533961321	-94.54169304637517	7.007459250064588	35.557348482738	ABaraaapa	0	0	0	0		0	0	0	0	0
87	1	87	87	725	160.0543207058158	68.35089390569128	13.97910060725174	48.729222	Z2	0	0	0	0		0	0	0	0	0
78	1	78	78	726	-145.39085151332654	-72.63476475865887	15.646847770321315	40.8705154974	ABarapaa	0	0	0	0		0	0	0	0	0
288	1	288	288	727	-79.22681309527498	-142.4189686578627	-9.577007786807886	33.82284367870199	ABpraaapa	0	0	0	0		0	0	0	0	0
2	1	2	2	-1	148.14606813784255	-37.97767068378769	-11.763893414395179	40.8705154974	ABarpppp	0	0	0	0		0	0	0	0	0
140	1	140	140	-1	129.9012915246496	118.40224236890356	6.034692919394851	42.39442314	Daa	0	0	0	0		0	0	0	0	0
295	1	295	295	728	-37.734656819671486	96.68906685565997	-17.30451181414483	33.82284367870199	ABplapaaa	0	0	0	0		0	0	0	0	0
38	1	38	38	729	-84.82729046759614	156.00870998347128	-3.736926817750238	33.82284367870199	ABplpaapp	0	0	0	0		0	0	0	0	0
160	1	160	160	730	140.3602596158352	-56.308026654625756	-0.25453372303491834	42.39442314	Epra	0	0	0	0		0	0	0	0	0
32	1	32	32	731	-86.15877140813825	52.028455164225115	-15.796324812678632	33.82284367870199	ABplaaapp	0	0	0	0		0	0	0	0	0
405	1	405	405	732	-243.88283501163377	25.757947729800083	10.70463911904466	35.557348482738	ABalpapaa	0	0	0	0		0	0	0	0	0
74	1	74	74	-1	-194.19616197946655	-32.78925000893731	-10.209755942998157	40.8705154974	ABalappa	0	0	0	0		0	0	0	0	0
65	1	65	65	733	58.186463371641935	-119.89157481983379	-16.678853921396176	33.82284367870199	ABprapaap	0	0	0	0		0	0	0	0	0
124	1	124	124	-1	-18.015363579514236	-96.037797241128	7.044278792707848	36.883148131800006	MSppaa	0	0	0	0		0	0	0	0	0
118	1	118	118	-1	-99.7308436211168	90.83621894208295	5.9002031512991255	36.883148131800006	MSapaa	0	0	0	0		0	0	0	0	0
198	1	198	198	734	133.28141773435107	41.49793360706667	-14.9927264479719	36.883148131800006	Caaaa	0	0	0	0		0	0	0	0	0
81	1	81	81	-1	-246.01032604395786	-0.7234503152210524	1.2542698310705704	40.8705154974	ABalaaaa	0	0	0	0		0	0	0	0	0
64	1	64	64	735	-55.05525837144336	-138.93151749026592	11.561976420560727	35.557348482738	ABarappap	0	0	0	0		0	0	0	0	0
84	1	84	84	-1	-12.370346245394321	167.1810236148935	2.13602237325643	38.87683181459999	ABplppaa	0	0	0	0		0	0	0	0	0
13	1	13	13	-1	78.05884394422638	120.6231820360599	6.690407092581715	36.883148131800006	MSappp	0	0	0	0		0	0	0	0	0
457	1	457	457	736	-127.7221534118609	-103.00253714392235	-5.431272497685696	35.557348482738	ABalaappa	0	0	0	0		0	0	0	0	0
21	1	21	21	737	-85.03157008656352	-19.55498033265567	15.484538795468769	35.557348482738	ABaraappp	0	0	0	0		0	0	0	0	0
55	1	55	55	738	-15.440024888899249	98.42688228421825	-17.029054333803863	33.82284367870199	ABplapaap	0	0	0	0		0	0	0	0	0
594	1	594	594	739	-115.03768381474535	-98.45302675743305	-12.74612125876631	35.557348482738	ABarpapaa	0	0	0	0		0	0	0	0	0
39	1	39	39	740	-151.10011147780966	-99.863397189372	7.5419279391761505	35.557348482738	ABaraaapp	0	0	0	0		0	0	0	0	0
76	1	76	76	741	-153.802705540131	145.51239726664133	2.87902876105343	33.82284367870199	ABplpaaap	0	0	0	0		0	0	0	0	0
70	1	70	70	-1	-197.65783663362492	-77.06369670532216	1.950245304442001	40.8705154974	ABalaapa	0	0	0	0		0	0	0	0	0
68	1	68	68	742	237.14529119083497	-115.01385667585565	6.885640096283536	33.82284367870199	ABprpppap	0	0	0	0		0	0	0	0	0
79	1	79	79	743	-113.10381801132782	-98.24020648500847	-12.82395930650742	35.557348482738	ABarpapap	0	0	0	0		0	0	0	0	0
48	1	48	48	-1	-44.26811482882287	-30.167094963425733	7.844208476746216	36.883148131800006	MSpaap	0	0	0	0		0	0	0	0	0
