# Supplementary material for: An Observation-Driven Agent-Based Modeling and Analysis Framework for C. elegans Embryogenesis
Source: PLoS One. 2016 Nov 16;11(11):e0166551. doi: 10.1371/journal.pone.0166551 (PMC5113041; doi:10.1371/journal.pone.0166551)
Supplement: S1 Dataset — The data obtained from our NetLogo code, including the index, name, diameter, position, and mother-daughter relationship of each cell. (ZIP) [file pone.0166551.s005.zip › S1_dataset/outputNucleiTest/t130-nuclei.txt]

72	1	72	72	744	39.84741682992966	-142.92845732696046	13.189857358828045	33.82284367870199	ABprpapap	0	0	0	0		0	0	0	0	0
60	1	60	60	-1	197.80394244573594	97.65596779107871	5.27848674174506	42.39442314	Capa	0	0	0	0		0	0	0	0	0
37	1	37	37	745	-152.42254936413477	106.57664171041114	9.811031753301956	35.557348482738	ABalppapp	0	0	0	0		0	0	0	0	0
105	1	105	105	-1	-195.90543805692343	-8.928872380698577	3.55791152176524	36.883148131800006	MSaaaa	0	0	0	0		0	0	0	0	0
630	1	630	630	746	47.48320362352545	-122.60115943070461	-16.699667453935923	33.82284367870199	ABprapaaa	0	0	0	0		0	0	0	0	0
405	1	405	405	747	-241.8685205660549	27.60766916680529	10.84257857561302	35.557348482738	ABalpapaa	0	0	0	0		0	0	0	0	0
518	1	518	518	748	-166.0508438810676	143.70036607810752	3.0087215013400166	33.82284367870199	ABplpaaaa	0	0	0	0		0	0	0	0	0
43	1	43	43	749	-61.639751178700024	-39.31631051448292	-15.996942584099486	35.557348482738	ABarpaapp	0	0	0	0		0	0	0	0	0
311	1	311	311	750	-170.65245560528143	-93.0146480944192	7.191502869301281	35.557348482738	ABaraaapa	0	0	0	0		0	0	0	0	0
13	1	13	13	-1	77.23589060938924	120.12204251250633	6.481231113850278	36.883148131800006	MSappp	0	0	0	0		0	0	0	0	0
442	1	442	442	751	-61.71190792783557	-88.19601437601469	14.062198464174765	35.557348482738	ABarapapa	0	0	0	0		0	0	0	0	0
475	1	475	475	752	-69.87303186930751	-136.22331465196538	11.219571409215567	35.557348482738	ABarappaa	0	0	0	0		0	0	0	0	0
497	1	497	497	753	-101.08367841937381	154.8783735856596	-4.047366750678732	33.82284367870199	ABplpaapa	0	0	0	0		0	0	0	0	0
370	1	370	370	754	-204.96917398192448	57.31842617213568	-12.711153855331313	33.82284367870199	ABplaaaaa	0	0	0	0		0	0	0	0	0
59	1	59	59	755	-146.06344915864875	-136.90532304299066	-1.1901969751154866	33.82284367870199	ABpraaaap	0	0	0	0		0	0	0	0	0
118	1	118	118	-1	-102.01220621109897	89.43512944683309	5.702993130535137	36.883148131800006	MSapaa	0	0	0	0		0	0	0	0	0
457	1	457	457	756	-130.06042738560993	-102.80104931805516	-5.364488666240607	35.557348482738	ABalaappa	0	0	0	0		0	0	0	0	0
702	1	702	702	757	-147.3491119384612	-136.52408425982867	-1.1026386190602953	33.82284367870199	ABpraaaaa	0	0	0	0		0	0	0	0	0
75	1	75	75	758	-39.36240837920708	-168.0515488030356	2.870311335897648	33.82284367870199	ABprpaaap	0	0	0	0		0	0	0	0	0
65	1	65	65	759	61.42987541652572	-119.07048857411537	-16.672546790323523	33.82284367870199	ABprapaap	0	0	0	0		0	0	0	0	0
80	1	80	80	-1	-176.1746734849111	-31.454921696534996	-12.674980463361338	40.8705154974	ABarpaaa	0	0	0	0		0	0	0	0	0
71	1	71	71	760	-82.37437366357737	143.66416751771447	10.297225798551736	33.82284367870199	ABplpapap	0	0	0	0		0	0	0	0	0
70	1	70	70	-1	-198.60955811928932	-80.27511993299734	1.7809231707284652	40.8705154974	ABalaapa	0	0	0	0		0	0	0	0	0
646	1	646	646	761	54.32319699715884	-63.1924560751467	-15.356604252273268	35.557348482738	ABarpppaa	0	0	0	0		0	0	0	0	0
11	1	11	11	762	264.59125967852555	-58.68467200078255	-1.9469935278453994	38.87683181459999	ABprappp	0	0	0	0		0	0	0	0	0
269	1	269	269	763	-226.360603948071	37.40987011837312	-0.6173648558859075	35.557348482738	ABalpaapa	0	0	0	0		0	0	0	0	0
121	1	121	121	-1	39.647848108733335	105.18243170972364	9.877015538735565	36.883148131800006	MSappa	0	0	0	0		0	0	0	0	0
49	1	49	49	-1	-102.00156968348108	16.792872514497258	6.9304988812811095	36.883148131800006	MSaaap	0	0	0	0		0	0	0	0	0
35	1	35	35	764	189.127868770198	-96.25458833375076	-13.583804986060048	33.82284367870199	ABprapapp	0	0	0	0		0	0	0	0	0
47	1	47	47	-1	157.0759712995034	108.35492530565693	4.580307173686783	42.39442314	Dap	0	0	0	0		0	0	0	0	0
324	1	324	324	765	110.41885760053741	-99.13762154189233	14.15956612347792	33.82284367870199	ABprpappa	0	0	0	0		0	0	0	0	0
247	1	247	247	766	-154.37242959426754	58.58177254109157	14.705136566593033	35.557348482738	ABalpappa	0	0	0	0		0	0	0	0	0
491	1	491	491	767	-185.88993149392644	67.21638603833033	-3.601806613916427	35.557348482738	ABalpppaa	0	0	0	0		0	0	0	0	0
594	1	594	594	768	-120.56301468165258	-99.06108467864573	-12.523726836648816	35.557348482738	ABarpapaa	0	0	0	0		0	0	0	0	0
20	1	20	20	769	31.9351711878646	129.44279963687993	12.88049019834344	33.82284367870199	ABplpappp	0	0	0	0		0	0	0	0	0
29	1	29	29	770	112.05585772117146	105.93165934480152	-11.472047021171639	33.82284367870199	ABplapapp	0	0	0	0		0	0	0	0	0
56	1	56	56	771	-18.332159719310702	-150.66080287054942	-9.982872829460286	33.82284367870199	ABpraapap	0	0	0	0		0	0	0	0	0
39	1	39	39	772	-151.12875713182402	-99.25323489150172	7.717100113976582	35.557348482738	ABaraaapp	0	0	0	0		0	0	0	0	0
8	1	8	8	773	279.0619464302778	26.877288057744526	3.0867901790217522	36.883148131800006	Cpppp	0	0	0	0		0	0	0	0	0
712	1	712	712	774	-213.78576220894007	-63.74835918292292	-8.00469152162064	35.557348482738	ABalaaapa	0	0	0	0		0	0	0	0	0
86	1	86	86	775	56.075214554861375	-62.64865424667071	-15.325017428241754	35.557348482738	ABarpppap	0	0	0	0		0	0	0	0	0
77	1	77	77	-1	-239.28479596855053	-23.00466143994302	9.765675368594172	40.8705154974	ABaraaaa	0	0	0	0		0	0	0	0	0
572	1	572	572	776	270.2024817513099	14.86678455222038	1.615269147688584	36.883148131800006	Cpppa	0	0	0	0		0	0	0	0	0
18	1	18	18	-1	209.2905104027152	-16.393963532188472	9.984858663803065	42.39442314	Dpp	0	0	0	0		0	0	0	0	0
175	1	175	175	777	97.81363556299023	68.36079424002685	-4.3236826203117555	42.39442314	Epla	0	0	0	0		0	0	0	0	0
4	1	4	4	778	75.19971056646504	87.52757441627546	12.670373122697404	48.729222	Z3	0	0	0	0		0	0	0	0	0
249	1	249	249	779	-58.02041403329208	120.54433781013535	-10.527302582732402	33.82284367870199	ABplaappa	0	0	0	0		0	0	0	0	0
512	1	512	512	780	-106.53019947505605	-23.391062526012167	15.11086929336083	35.557348482738	ABaraappa	0	0	0	0		0	0	0	0	0
50	1	50	50	-1	-35.500252417535464	106.42885689050367	4.35470346319264	36.883148131800006	MSapap	0	0	0	0		0	0	0	0	0
26	1	26	26	-1	41.535310442675176	55.19581815833387	14.551486090842273	36.883148131800006	MSaapp	0	0	0	0		0	0	0	0	0
27	1	27	27	781	287.9260624226934	33.76514087402409	-5.731845704738098	36.883148131800006	Cpapp	0	0	0	0		0	0	0	0	0
33	1	33	33	782	-45.209808727032346	-84.10905487548936	13.771352164641891	35.557348482738	ABarapapp	0	0	0	0		0	0	0	0	0
413	1	413	413	783	-83.19234947256524	-35.51337668400323	-7.951481031216111	35.557348482738	ABalapppa	0	0	0	0		0	0	0	0	0
88	1	88	88	-1	106.83463434655769	-155.63949632993075	8.519148855062154	38.87683181459999	ABprppaa	0	0	0	0		0	0	0	0	0
16	1	16	16	784	-32.80384330569412	122.70954716348656	-9.452269837745767	33.82284367870199	ABplaappp	0	0	0	0		0	0	0	0	0
63	1	63	63	785	-171.5629141571869	72.50527476889035	-3.842032929789122	35.557348482738	ABalpppap	0	0	0	0		0	0	0	0	0
81	1	81	81	-1	-245.72390469537402	-0.7858996315391915	1.1220759113716978	40.8705154974	ABalaaaa	0	0	0	0		0	0	0	0	0
76	1	76	76	786	-150.8471145618744	146.16661159830997	2.948345233518183	33.82284367870199	ABplpaaap	0	0	0	0		0	0	0	0	0
558	1	558	558	787	89.60216988042144	169.58935166977267	5.783109456881108	33.82284367870199	ABplpppaa	0	0	0	0		0	0	0	0	0
726	1	726	726	788	-148.29046005701593	-72.16488100914786	15.579968736614767	35.557348482738	ABarapaaa	0	0	0	0		0	0	0	0	0
720	1	720	720	789	175.02719074501204	-149.47575621463233	-4.89502760558271	33.82284367870199	ABprappaa	0	0	0	0		0	0	0	0	0
9	1	9	9	790	-65.5010931575993	-36.82187595599248	-8.257360141536493	35.557348482738	ABalapppp	0	0	0	0		0	0	0	0	0
25	1	25	25	-1	94.78480319610708	-5.268524300784365	14.216448630951575	36.883148131800006	MSpapp	0	0	0	0		0	0	0	0	0
652	1	652	652	791	-43.94906127134713	-168.14353533615005	2.8258948040041827	33.82284367870199	ABprpaaaa	0	0	0	0		0	0	0	0	0
6	1	6	6	792	153.54650147098548	132.7347401947734	12.900320969249018	33.82284367870199	ABplppppp	0	0	0	0		0	0	0	0	0
82	1	82	82	-1	-12.230584108802807	9.850394549639821	-15.30564584308601	40.8705154974	ABarppaa	0	0	0	0		0	0	0	0	0
268	1	268	268	793	-37.81723237640095	-151.92087849809576	-9.405408728018777	33.82284367870199	ABpraapaa	0	0	0	0		0	0	0	0	0
113	1	113	113	-1	-109.9418112800835	-58.45744630116966	4.442106319703283	36.883148131800006	MSpaaa	0	0	0	0		0	0	0	0	0
42	1	42	42	-1	68.52479460815921	147.89719111103668	-0.8291015444835117	38.87683181459999	ABplppap	0	0	0	0		0	0	0	0	0
46	1	46	46	794	142.8282918238444	74.65019149361241	-2.8639546908776565	42.39442314	Eplp	0	0	0	0		0	0	0	0	0
87	1	87	87	795	160.8340170427343	67.52675936248103	13.88064594340272	48.729222	Z2	0	0	0	0		0	0	0	0	0
78	1	78	78	796	-144.1481787736256	-71.72621858976382	15.817360562638216	35.557348482738	ABarapaap	0	0	0	0		0	0	0	0	0
61	1	61	61	797	-230.92425093469845	30.473190271050168	11.706856765484325	35.557348482738	ABalpapap	0	0	0	0		0	0	0	0	0
148	1	148	148	798	162.33711807039958	-42.746428980880054	-16.765716966664826	36.883148131800006	Cpaaa	0	0	0	0		0	0	0	0	0
288	1	288	288	799	-81.91265479439302	-141.37091961077726	-9.522348935769061	33.82284367870199	ABpraaapa	0	0	0	0		0	0	0	0	0
353	1	353	353	800	-104.75095240470286	52.85634878013149	-16.422506550062007	33.82284367870199	ABplaaapa	0	0	0	0		0	0	0	0	0
14	1	14	14	801	45.03835029145649	-42.77253929323658	-2.1969982152564587	42.39442314	Earp	0	0	0	0		0	0	0	0	0
5	1	5	5	802	-73.5722810547949	88.64165360154063	-3.0853315995241224	35.557348482738	ABalppppp	0	0	0	0		0	0	0	0	0
31	1	31	31	803	-132.60834108939528	16.606019137364356	-15.017605515028865	35.557348482738	ABalapapp	0	0	0	0		0	0	0	0	0
34	1	34	34	804	-209.855960897641	53.997275396691265	0.8128220571106621	35.557348482738	ABalpaapp	0	0	0	0		0	0	0	0	0
201	1	201	201	805	284.7578509400751	18.981033674450387	-9.693514293511104	36.883148131800006	Cpapa	0	0	0	0		0	0	0	0	0
23	1	23	23	806	-10.32429616871137	-92.8906801890696	-15.565760399035195	35.557348482738	ABarpappp	0	0	0	0		0	0	0	0	0
357	1	357	357	807	-220.6724968828198	4.283477047695609	-10.372647143256096	35.557348482738	ABalapaaa	0	0	0	0		0	0	0	0	0
57	1	57	57	808	-136.00197717727363	104.34110443993453	-14.512449804988117	33.82284367870199	ABplaapap	0	0	0	0		0	0	0	0	0
707	1	707	707	809	-17.077815237370128	-94.37175105834896	-15.620002203659475	35.557348482738	ABarpappa	0	0	0	0		0	0	0	0	0
479	1	479	479	810	224.41552104164575	-125.43364151650724	7.2416112630854235	33.82284367870199	ABprpppaa	0	0	0	0		0	0	0	0	0
292	1	292	292	811	-160.66749431694336	8.41607693607508	-14.723457422524922	35.557348482738	ABalapapa	0	0	0	0		0	0	0	0	0
84	1	84	84	-1	-13.021467493510178	168.1761433267335	2.6483591798108743	38.87683181459999	ABplppaa	0	0	0	0		0	0	0	0	0
64	1	64	64	812	-54.06408508337341	-137.96120624916833	11.671727296104445	35.557348482738	ABarappap	0	0	0	0		0	0	0	0	0
126	1	126	126	813	-25.70611696779268	43.17058829761151	-4.449267741329174	42.39442314	Eala	0	0	0	0		0	0	0	0	0
67	1	67	67	814	-213.31954267779943	17.251565248476744	-11.629455237984686	35.557348482738	ABalapaap	0	0	0	0		0	0	0	0	0
431	1	431	431	815	61.77607390429593	159.84766717785277	-7.416339169818997	33.82284367870199	ABplappaa	0	0	0	0		0	0	0	0	0
69	1	69	69	816	-194.88129918549566	-19.751581888971888	12.577075107939534	35.557348482738	ABaraapap	0	0	0	0		0	0	0	0	0
36	1	36	36	-1	180.96767821381457	-105.79643123043661	3.6250688906187643	38.87683181459999	ABprppap	0	0	0	0		0	0	0	0	0
281	1	281	281	817	169.92676726707188	-107.75228233374129	-14.840624528498001	33.82284367870199	ABprapapa	0	0	0	0		0	0	0	0	0
38	1	38	38	818	-81.69840972799103	156.48284054448462	-3.6471176190127568	33.82284367870199	ABplpaapp	0	0	0	0		0	0	0	0	0
221	1	221	221	819	85.9774561406743	103.4587319635698	-13.629184412473029	33.82284367870199	ABplapapa	0	0	0	0		0	0	0	0	0
400	1	400	400	820	-82.89524692812921	-40.257139808891	-16.36834088853997	35.557348482738	ABarpaapa	0	0	0	0		0	0	0	0	0
22	1	22	22	821	86.16637643313241	-140.17417594560183	-8.7218379780848	33.82284367870199	ABpraappp	0	0	0	0		0	0	0	0	0
52	1	52	52	822	220.02598799598562	-34.50283270963132	-14.892325308625118	36.883148131800006	Cpaap	0	0	0	0		0	0	0	0	0
1	1	1	1	823	228.678394580705	-49.15156495308359	14.022135056296763	33.82284367870199	ABprppppp	0	0	0	0		0	0	0	0	0
423	1	423	423	824	41.66617599574734	-167.56133419126954	-0.2999786770341229	33.82284367870199	ABprpaapa	0	0	0	0		0	0	0	0	0
133	1	133	133	825	-7.103732239185206	-56.63432687431282	-5.425745821366407	42.39442314	Eara	0	0	0	0		0	0	0	0	0
140	1	140	140	-1	127.88350279477201	117.08226302224729	6.079517047608826	42.39442314	Daa	0	0	0	0		0	0	0	0	0
24	1	24	24	826	133.2535660813287	-92.7911070342506	13.844273631172067	33.82284367870199	ABprpappp	0	0	0	0		0	0	0	0	0
473	1	473	473	827	21.588363505922597	-147.2150241240518	12.988330858954184	33.82284367870199	ABprpapaa	0	0	0	0		0	0	0	0	0
28	1	28	28	828	283.45854436522137	85.86672239021256	-11.432829239687951	42.39442314	Caap	0	0	0	0		0	0	0	0	0
45	1	45	45	829	30.407011881139834	64.288575378106	-0.909043022965356	42.39442314	Ealp	0	0	0	0		0	0	0	0	0
48	1	48	48	-1	-44.10915349962341	-30.05595672977091	7.709585179022629	36.883148131800006	MSpaap	0	0	0	0		0	0	0	0	0
53	1	53	53	830	175.20749443481702	49.181933088776894	-11.854124178236297	36.883148131800006	Caaap	0	0	0	0		0	0	0	0	0
15	1	15	15	-1	263.0857776645185	98.41831792829737	1.7686726933423977	42.39442314	Capp	0	0	0	0		0	0	0	0	0
55	1	55	55	831	-11.881824963824458	99.4680257201293	-16.87987866227408	33.82284367870199	ABplapaap	0	0	0	0		0	0	0	0	0
316	1	316	316	832	10.62911520485114	131.04965333962696	12.82732760642684	33.82284367870199	ABplpappa	0	0	0	0		0	0	0	0	0
74	1	74	74	833	-196.43044399936957	-33.5984910743255	-10.524859233142786	40.8705154974	ABalappa	0	0	0	0		0	0	0	0	0
19	1	19	19	834	-129.03376569248425	63.61347779362056	14.075141662832667	35.557348482738	ABalpappp	0	0	0	0		0	0	0	0	0
124	1	124	124	-1	-23.384545892352058	-96.63276088711275	6.771378372836489	36.883148131800006	MSppaa	0	0	0	0		0	0	0	0	0
108	1	108	108	-1	21.362364424658015	-22.2535107287377	13.97709058202694	36.883148131800006	MSpapa	0	0	0	0		0	0	0	0	0
112	1	112	112	-1	-29.088714314467325	52.39596018153416	13.03758423639009	36.883148131800006	MSaapa	0	0	0	0		0	0	0	0	0
2	1	2	2	-1	150.14562065251923	-36.11333784522684	-11.950295276127438	40.8705154974	ABarpppp	0	0	0	0		0	0	0	0	0
250	1	250	250	835	-101.88805431369397	79.09392273813333	-3.3880961408474883	35.557348482738	ABalppppa	0	0	0	0		0	0	0	0	0
438	1	438	438	836	177.78032082914388	142.22184419097744	-3.806726044305999	33.82284367870199	ABplapppa	0	0	0	0		0	0	0	0	0
256	1	256	256	837	62.90772234081202	-143.75002572555715	-9.044642763215451	33.82284367870199	ABpraappa	0	0	0	0		0	0	0	0	0
243	1	243	243	838	-163.81018860787577	100.85135586656146	-13.593022120776014	33.82284367870199	ABplaapaa	0	0	0	0		0	0	0	0	0
66	1	66	66	839	183.57543848520643	-143.4702106143477	-4.934783611821057	33.82284367870199	ABprappap	0	0	0	0		0	0	0	0	0
295	1	295	295	840	-35.90965198464243	97.71622240596628	-17.224238778743164	33.82284367870199	ABplapaaa	0	0	0	0		0	0	0	0	0
51	1	51	51	-1	36.768173676662556	-88.78902986496705	4.7012667287559	36.883148131800006	MSppap	0	0	0	0		0	0	0	0	0
399	1	399	399	841	219.48963176104655	-64.35175665365483	13.730600101886221	33.82284367870199	ABprppppa	0	0	0	0		0	0	0	0	0
160	1	160	160	842	138.68785901098155	-56.56525447724727	-0.5162779991685306	42.39442314	Epra	0	0	0	0		0	0	0	0	0
7	1	7	7	843	191.43323514938754	-37.602413430873746	-0.1270327450924851	42.39442314	Eprp	0	0	0	0		0	0	0	0	0
21	1	21	21	844	-84.64834091578955	-19.90290810141841	15.243387092003339	35.557348482738	ABaraappp	0	0	0	0		0	0	0	0	0
388	1	388	388	845	-16.61195998647832	-125.95224558588431	5.166018772746628	35.557348482738	ABarapppa	0	0	0	0		0	0	0	0	0
54	1	54	54	-1	267.1379273543327	-26.717430236497194	10.15576506340954	42.39442314	Cppa	0	0	0	0		0	0	0	0	0
17	1	17	17	846	-118.18108341503292	-101.09768000731816	-5.975756303885445	35.557348482738	ABalaappp	0	0	0	0		0	0	0	0	0
662	1	662	662	847	-157.0542926010384	105.92764771390522	9.166170561340572	35.557348482738	ABalppapa	0	0	0	0		0	0	0	0	0
79	1	79	79	848	-110.34115257787421	-97.93617752440151	-12.935156517566114	35.557348482738	ABarpapap	0	0	0	0		0	0	0	0	0
10	1	10	10	849	194.640883282085	136.20416186201018	-2.3405048676250337	33.82284367870199	ABplapppp	0	0	0	0		0	0	0	0	0
44	1	44	44	-1	82.34700366756283	38.85221243964739	-13.737746995412637	40.8705154974	ABarppap	0	0	0	0		0	0	0	0	0
198	1	198	198	850	135.16209165030492	41.75302430441879	-15.013782857440738	36.883148131800006	Caaaa	0	0	0	0		0	0	0	0	0
130	1	130	130	-1	95.91865578661661	-38.18065864858803	10.902489213907364	36.883148131800006	MSpppa	0	0	0	0		0	0	0	0	0
30	1	30	30	851	-60.03341667954776	-143.10656184409422	-9.946026286263677	33.82284367870199	ABpraaapp	0	0	0	0		0	0	0	0	0
584	1	584	584	852	140.38863934806267	138.25509844001206	12.935525801683722	33.82284367870199	ABplppppa	0	0	0	0		0	0	0	0	0
429	1	429	429	853	-209.80047978608758	-23.969981320133463	12.340455230758081	35.557348482738	ABaraapaa	0	0	0	0		0	0	0	0	0
58	1	58	58	854	74.40220636897554	158.2406300297528	-7.277530078266683	33.82284367870199	ABplappap	0	0	0	0		0	0	0	0	0
85	1	85	85	-1	-209.50014251103792	109.53975761624093	2.2646612237168045	40.8705154974	ABalppaa	0	0	0	0		0	0	0	0	0
62	1	62	62	855	-188.38933367075646	58.81298179412675	-13.890605457320596	33.82284367870199	ABplaaaap	0	0	0	0		0	0	0	0	0
68	1	68	68	856	236.76855703858908	-114.02343886470881	7.074482353263959	33.82284367870199	ABprpppap	0	0	0	0		0	0	0	0	0
12	1	12	12	857	-0.07714712527437405	-126.78410964477402	5.5138039376373325	35.557348482738	ABarapppp	0	0	0	0		0	0	0	0	0
406	1	406	406	858	-100.83855603493534	143.8747143103655	9.812725499020374	33.82284367870199	ABplpapaa	0	0	0	0		0	0	0	0	0
138	1	138	138	-1	177.22051628647046	-32.62730363144832	12.035851065128801	42.39442314	Dpa	0	0	0	0		0	0	0	0	0
32	1	32	32	859	-84.0285326706496	52.93682915355627	-15.791480513596653	33.82284367870199	ABplaaapp	0	0	0	0		0	0	0	0	0
41	1	41	41	860	61.93319801947231	-164.57103954880102	0.18139119665056547	33.82284367870199	ABprpaapp	0	0	0	0		0	0	0	0	0
40	1	40	40	861	-208.66941761525678	-64.91740412058115	-8.206238354295081	35.557348482738	ABalaaapp	0	0	0	0		0	0	0	0	0
3	1	3	3	-1	131.06008879847263	-40.78348136999975	8.777393484692475	36.883148131800006	MSpppp	0	0	0	0		0	0	0	0	0
83	1	83	83	862	102.11798634060384	167.05736752807914	5.256771965503292	33.82284367870199	ABplpppap	0	0	0	0		0	0	0	0	0
73	1	73	73	863	-252.40085448125964	4.71209238555825	8.431398047080393	40.8705154974	ABalpaaa	0	0	0	0		0	0	0	0	0
