# Supplementary material for: An Observation-Driven Agent-Based Modeling and Analysis Framework for C. elegans Embryogenesis
Source: PLoS One. 2016 Nov 16;11(11):e0166551. doi: 10.1371/journal.pone.0166551 (PMC5113041; doi:10.1371/journal.pone.0166551)
Supplement: S1 Dataset — The data obtained from our NetLogo code, including the index, name, diameter, position, and mother-daughter relationship of each cell. (ZIP) [file pone.0166551.s005.zip › S1_dataset/outputNucleiTest/t131-nuclei.txt]

423	1	423	423	864	38.536772857988346	-167.39712256175054	-0.28198657601954813	33.82284367870199	ABprpaapa	0	0	0	0		0	0	0	0	0
50	1	50	50	-1	-35.37151869733025	105.6607790128404	4.0970973826561785	36.883148131800006	MSapap	0	0	0	0		0	0	0	0	0
413	1	413	413	865	-85.87448827306596	-35.686717091578785	-8.142955084342674	35.557348482738	ABalapppa	0	0	0	0		0	0	0	0	0
23	1	23	23	866	-5.821950122938851	-91.90329960955002	-15.529599195952377	35.557348482738	ABarpappp	0	0	0	0		0	0	0	0	0
762	1	762	762	867	262.5954635224857	-63.96890015780548	-2.2965973413725123	33.82284367870199	ABprapppa	0	0	0	0		0	0	0	0	0
61	1	61	61	868	-227.0805940263883	32.137761756949146	11.811356430362716	35.557348482738	ABalpapap	0	0	0	0		0	0	0	0	0
84	1	84	84	869	-13.672588741626035	169.1712630385735	3.160695986365319	38.87683181459999	ABplppaa	0	0	0	0		0	0	0	0	0
405	1	405	405	870	-239.85420612047608	29.457390603810495	10.98051803218138	35.557348482738	ABalpapaa	0	0	0	0		0	0	0	0	0
77	1	77	77	871	-239.97831032295002	-21.841349627785505	9.713545764789538	40.8705154974	ABaraaaa	0	0	0	0		0	0	0	0	0
22	1	22	22	872	85.32432842078899	-140.927065481977	-8.609297448691654	33.82284367870199	ABpraappp	0	0	0	0		0	0	0	0	0
81	1	81	81	873	-245.43748334679017	-0.8483489478573307	0.9898819916728253	40.8705154974	ABalaaaa	0	0	0	0		0	0	0	0	0
630	1	630	630	874	47.02033083176789	-123.10466907969553	-16.575690986412727	33.82284367870199	ABprapaaa	0	0	0	0		0	0	0	0	0
112	1	112	112	-1	-29.3018802055084	51.76611433669987	13.030567143734265	36.883148131800006	MSaapa	0	0	0	0		0	0	0	0	0
55	1	55	55	875	-8.323625038749668	100.50916915604037	-16.730702990744295	33.82284367870199	ABplapaap	0	0	0	0		0	0	0	0	0
833	1	833	833	876	-199.39790422976702	-34.02855445503208	-10.551726973653727	35.557348482738	ABalappaa	0	0	0	0		0	0	0	0	0
243	1	243	243	877	-163.03871738549802	101.71373930660802	-13.569790178921192	33.82284367870199	ABplaapaa	0	0	0	0		0	0	0	0	0
9	1	9	9	878	-66.21458899033126	-37.82182995651159	-8.351804784065328	35.557348482738	ABalapppp	0	0	0	0		0	0	0	0	0
43	1	43	43	879	-59.220555158583316	-38.40987015871401	-16.0079569151097	35.557348482738	ABarpaapp	0	0	0	0		0	0	0	0	0
18	1	18	18	-1	207.03597057187142	-18.531617666146264	9.735166276511652	42.39442314	Dpp	0	0	0	0		0	0	0	0	0
28	1	28	28	880	285.46748371620237	86.87386820505198	-10.89486715811556	36.883148131800006	Caapp	0	0	0	0		0	0	0	0	0
121	1	121	121	-1	37.49489870718789	103.98537442802328	9.833005611809092	36.883148131800006	MSappa	0	0	0	0		0	0	0	0	0
51	1	51	51	-1	33.86117955959973	-89.46615004492311	4.298707112913575	36.883148131800006	MSppap	0	0	0	0		0	0	0	0	0
35	1	35	35	881	191.26520258915735	-96.1576539164431	-13.208681378076758	33.82284367870199	ABprapapp	0	0	0	0		0	0	0	0	0
45	1	45	45	882	31.25226558239789	64.26185395492976	-0.9218451382425785	42.39442314	Ealp	0	0	0	0		0	0	0	0	0
46	1	46	46	883	145.86896637636536	73.04365819701927	-2.8372363329468633	42.39442314	Eplp	0	0	0	0		0	0	0	0	0
140	1	140	140	-1	125.86571406489446	115.76228367559102	6.124341175822801	42.39442314	Daa	0	0	0	0		0	0	0	0	0
41	1	41	41	884	60.47139832513842	-164.70097479828874	0.2180634319149368	33.82284367870199	ABprpaapp	0	0	0	0		0	0	0	0	0
438	1	438	438	885	178.29675900768214	142.10818035764655	-3.558560905741383	33.82284367870199	ABplapppa	0	0	0	0		0	0	0	0	0
42	1	42	42	-1	69.68748691768225	148.2856896146348	-0.4423220344466243	38.87683181459999	ABplppap	0	0	0	0		0	0	0	0	0
52	1	52	52	886	221.32836208780265	-34.20656625579538	-14.830109217941954	36.883148131800006	Cpaap	0	0	0	0		0	0	0	0	0
281	1	281	281	887	171.04140034491283	-108.29940814981043	-14.675207960009606	33.82284367870199	ABprapapa	0	0	0	0		0	0	0	0	0
59	1	59	59	888	-143.4921235990235	-137.66780060931467	-1.3653136872258695	33.82284367870199	ABpraaaap	0	0	0	0		0	0	0	0	0
2	1	2	2	-1	152.14517316719588	-34.24900500666598	-12.136697137859697	40.8705154974	ABarpppp	0	0	0	0		0	0	0	0	0
76	1	76	76	889	-147.9570378130149	146.88571182124565	3.045294398177471	33.82284367870199	ABplpaaap	0	0	0	0		0	0	0	0	0
828	1	828	828	890	283.54454437757306	85.68818829997107	-12.470260273270869	36.883148131800006	Caapa	0	0	0	0		0	0	0	0	0
58	1	58	58	891	77.3583900900716	157.95153657617956	-7.216713112190221	33.82284367870199	ABplappap	0	0	0	0		0	0	0	0	0
247	1	247	247	892	-152.82334715718255	57.971007252363734	14.759902606382328	35.557348482738	ABalpappa	0	0	0	0		0	0	0	0	0
201	1	201	201	893	285.3548904843055	16.99134544208609	-9.317173344942121	36.883148131800006	Cpapa	0	0	0	0		0	0	0	0	0
37	1	37	37	894	-149.54150999192663	106.98100967740216	10.201948021995893	35.557348482738	ABalppapp	0	0	0	0		0	0	0	0	0
124	1	124	124	-1	-28.753728205189883	-97.22772453309749	6.49847795296513	36.883148131800006	MSppaa	0	0	0	0		0	0	0	0	0
40	1	40	40	895	-207.26468513345466	-65.19395592540651	-8.246196332175302	35.557348482738	ABalaaapp	0	0	0	0		0	0	0	0	0
399	1	399	399	896	216.51580098579444	-65.58194990398593	13.75098055601468	33.82284367870199	ABprppppa	0	0	0	0		0	0	0	0	0
295	1	295	295	897	-34.084647149613374	98.74337795627258	-17.143965743341493	33.82284367870199	ABplapaaa	0	0	0	0		0	0	0	0	0
250	1	250	250	898	-103.02985306138831	79.9123370868609	-3.5504574320388502	35.557348482738	ABalppppa	0	0	0	0		0	0	0	0	0
292	1	292	292	899	-162.11028865893493	9.725859887058808	-14.690077124423212	35.557348482738	ABalapapa	0	0	0	0		0	0	0	0	0
24	1	24	24	900	132.22868709205065	-91.73999995743306	13.90925071256124	33.82284367870199	ABprpappp	0	0	0	0		0	0	0	0	0
66	1	66	66	901	186.1868692254107	-141.69363473347383	-4.915858651240633	33.82284367870199	ABprappap	0	0	0	0		0	0	0	0	0
429	1	429	429	902	-209.47694168701528	-22.516192978490086	12.238999649444695	35.557348482738	ABaraapaa	0	0	0	0		0	0	0	0	0
65	1	65	65	903	63.065893052556994	-119.69982644738695	-16.42449892312615	33.82284367870199	ABprapaap	0	0	0	0		0	0	0	0	0
256	1	256	256	904	60.20008282122704	-144.52785405132238	-8.97812136578414	33.82284367870199	ABpraappa	0	0	0	0		0	0	0	0	0
73	1	73	73	905	-252.2364720316174	4.825111090770954	8.663227636194133	35.557348482738	ABalpaaap	0	0	0	0		0	0	0	0	0
13	1	13	13	-1	76.41293727455209	119.62090298895274	6.27205513511884	36.883148131800006	MSappp	0	0	0	0		0	0	0	0	0
113	1	113	113	-1	-112.0870107485153	-59.331034619010545	4.16313057651364	36.883148131800006	MSpaaa	0	0	0	0		0	0	0	0	0
572	1	572	572	906	268.37650823072823	12.189775872025379	1.6232407691672577	36.883148131800006	Cpppa	0	0	0	0		0	0	0	0	0
584	1	584	584	907	139.04818026607353	137.4976377247967	12.970385213340139	33.82284367870199	ABplppppa	0	0	0	0		0	0	0	0	0
86	1	86	86	908	59.96858690531126	-61.44020573894629	-15.2548244859495	35.557348482738	ABarpppap	0	0	0	0		0	0	0	0	0
7	1	7	7	909	192.12639492667577	-37.385431476434825	-0.29049389963401656	42.39442314	Eprp	0	0	0	0		0	0	0	0	0
133	1	133	133	910	-8.676446557438059	-55.8625253513739	-5.536398062870433	42.39442314	Eara	0	0	0	0		0	0	0	0	0
652	1	652	652	911	-50.74410259303608	-168.27981168150438	2.760092534532382	33.82284367870199	ABprpaaaa	0	0	0	0		0	0	0	0	0
56	1	56	56	912	-19.21251370680171	-150.30864530268013	-10.072981755441004	33.82284367870199	ABpraapap	0	0	0	0		0	0	0	0	0
491	1	491	491	913	-185.88627451422897	68.7208452240678	-3.642692813263335	35.557348482738	ABalpppaa	0	0	0	0		0	0	0	0	0
662	1	662	662	914	-162.62019081819633	105.15923705761737	8.390784336832684	35.557348482738	ABalppapa	0	0	0	0		0	0	0	0	0
67	1	67	67	915	-213.43173651432863	19.587307946934473	-11.527378081327937	35.557348482738	ABalapaap	0	0	0	0		0	0	0	0	0
62	1	62	62	916	-186.0396084437689	58.71740841880042	-13.945315953193123	33.82284367870199	ABplaaaap	0	0	0	0		0	0	0	0	0
8	1	8	8	917	277.9733455698166	25.57297220808701	3.2312753902850537	36.883148131800006	Cpppp	0	0	0	0		0	0	0	0	0
720	1	720	720	918	169.7787696188064	-153.05259699038274	-4.817753184571939	33.82284367870199	ABprappaa	0	0	0	0		0	0	0	0	0
29	1	29	29	919	116.62769484728207	106.65138908488365	-11.17823677388217	33.82284367870199	ABplapapp	0	0	0	0		0	0	0	0	0
646	1	646	646	920	46.53645229625846	-65.60935309059555	-15.496990136857773	35.557348482738	ABarpppaa	0	0	0	0		0	0	0	0	0
10	1	10	10	921	195.99164621257535	135.39643952601435	-2.02238153884951	33.82284367870199	ABplapppp	0	0	0	0		0	0	0	0	0
594	1	594	594	922	-122.67258817168648	-98.49276153390124	-12.5721274984601	35.557348482738	ABarpapaa	0	0	0	0		0	0	0	0	0
36	1	36	36	923	178.61579022029227	-106.0196894286531	3.6520113250186035	38.87683181459999	ABprppap	0	0	0	0		0	0	0	0	0
118	1	118	118	-1	-104.29356880108114	88.03403995158322	5.505783109771148	36.883148131800006	MSapaa	0	0	0	0		0	0	0	0	0
75	1	75	75	924	-35.9648877183626	-167.9834106303578	2.903212470633548	33.82284367870199	ABprpaaap	0	0	0	0		0	0	0	0	0
71	1	71	71	925	-79.03092462418509	142.81449086615126	10.438033924761609	33.82284367870199	ABplpapap	0	0	0	0		0	0	0	0	0
518	1	518	518	926	-164.38019570550344	143.79120724390143	3.058363668842373	33.82284367870199	ABplpaaaa	0	0	0	0		0	0	0	0	0
70	1	70	70	927	-199.56127960495368	-83.48654316067253	1.6116010370149294	40.8705154974	ABalaapa	0	0	0	0		0	0	0	0	0
512	1	512	512	928	-107.73112316360474	-23.531717033768327	14.880515320128406	35.557348482738	ABaraappa	0	0	0	0		0	0	0	0	0
726	1	726	726	929	-155.49442750639002	-72.92777217329423	15.167113387008802	35.557348482738	ABarapaaa	0	0	0	0		0	0	0	0	0
78	1	78	78	930	-140.54619504893793	-71.34477300769095	16.02378823744125	35.557348482738	ABarapaap	0	0	0	0		0	0	0	0	0
126	1	126	126	931	-26.4870470474256	42.57303990311622	-4.635336648001825	42.39442314	Eala	0	0	0	0		0	0	0	0	0
3	1	3	3	-1	128.3641552043347	-43.727497183625836	8.490580084386288	36.883148131800006	MSpppp	0	0	0	0		0	0	0	0	0
497	1	497	497	932	-100.49791420033681	155.29239429222028	-3.962310402024961	33.82284367870199	ABplpaapa	0	0	0	0		0	0	0	0	0
64	1	64	64	933	-53.150461183301644	-136.95098069962944	11.781749735348603	35.557348482738	ABarappap	0	0	0	0		0	0	0	0	0
57	1	57	57	934	-133.7885444171605	105.08249181888303	-14.538235222137326	33.82284367870199	ABplaapap	0	0	0	0		0	0	0	0	0
105	1	105	105	-1	-197.13972349540546	-10.979217050331442	3.170510051549624	36.883148131800006	MSaaaa	0	0	0	0		0	0	0	0	0
48	1	48	48	-1	-43.95019217042396	-29.94481849611608	7.574961881299043	36.883148131800006	MSpaap	0	0	0	0		0	0	0	0	0
479	1	479	479	935	222.35150883286195	-125.58452877524925	7.390254745578666	33.82284367870199	ABprpppaa	0	0	0	0		0	0	0	0	0
60	1	60	60	-1	198.43974902125933	97.58002937886127	5.877828263695848	42.39442314	Capa	0	0	0	0		0	0	0	0	0
249	1	249	249	936	-57.13432810974348	122.26698659538441	-10.540826079493874	33.82284367870199	ABplaappa	0	0	0	0		0	0	0	0	0
32	1	32	32	937	-81.89829393316093	53.845203142887414	-15.786636214514672	33.82284367870199	ABplaaapp	0	0	0	0		0	0	0	0	0
69	1	69	69	938	-192.7932338986048	-18.1286560735786	12.383440138850824	35.557348482738	ABaraapap	0	0	0	0		0	0	0	0	0
138	1	138	138	-1	173.43230616197076	-35.207979366990784	11.857856572899559	42.39442314	Dpa	0	0	0	0		0	0	0	0	0
34	1	34	34	939	-208.7160603538041	55.28426996540528	1.0984416562913555	35.557348482738	ABalpaapp	0	0	0	0		0	0	0	0	0
68	1	68	68	940	236.07541406232397	-113.18267125403513	7.289917993155286	33.82284367870199	ABprpppap	0	0	0	0		0	0	0	0	0
87	1	87	87	941	161.6137133796528	66.70262481927078	13.7821912795537	48.729222	Z2	0	0	0	0		0	0	0	0	0
388	1	388	388	942	-19.58352843551655	-125.26043964260528	5.39209136947816	35.557348482738	ABarapppa	0	0	0	0		0	0	0	0	0
80	1	80	80	-1	-176.53818937357337	-28.440996650877693	-12.959456875757246	40.8705154974	ABarpaaa	0	0	0	0		0	0	0	0	0
108	1	108	108	-1	19.90228763791589	-23.588490986204427	13.995833674238979	36.883148131800006	MSpapa	0	0	0	0		0	0	0	0	0
19	1	19	19	943	-126.37041852052612	62.65308582174334	14.001942692483148	35.557348482738	ABalpappp	0	0	0	0		0	0	0	0	0
83	1	83	83	944	104.64841940449496	165.7071022918053	5.3884617909844845	33.82284367870199	ABplpppap	0	0	0	0		0	0	0	0	0
16	1	16	16	945	-30.313178472778226	124.24923117865282	-9.373812619482548	33.82284367870199	ABplaappp	0	0	0	0		0	0	0	0	0
198	1	198	198	946	137.04276556625877	42.00811500177091	-15.034839266909577	36.883148131800006	Caaaa	0	0	0	0		0	0	0	0	0
25	1	25	25	-1	95.36339732315668	-6.461672047879406	14.244688972046601	36.883148131800006	MSpapp	0	0	0	0		0	0	0	0	0
44	1	44	44	947	85.8455514840355	43.41418388251967	-13.740992532019407	40.8705154974	ABarppap	0	0	0	0		0	0	0	0	0
63	1	63	63	948	-170.32283776479994	74.67639081378036	-3.8586282290283216	35.557348482738	ABalpppap	0	0	0	0		0	0	0	0	0
702	1	702	702	949	-152.49176305771047	-134.99912912718065	-0.7524051948395295	33.82284367870199	ABpraaaaa	0	0	0	0		0	0	0	0	0
221	1	221	221	950	89.37735271595838	104.52208720554702	-13.574941435114564	33.82284367870199	ABplapapa	0	0	0	0		0	0	0	0	0
324	1	324	324	951	108.01999934512583	-98.13394132564645	14.212809682379714	33.82284367870199	ABprpappa	0	0	0	0		0	0	0	0	0
268	1	268	268	952	-40.30791120543851	-151.40131770371067	-9.497882960683663	33.82284367870199	ABpraapaa	0	0	0	0		0	0	0	0	0
14	1	14	14	953	45.556404176697896	-41.59337991133201	-2.0976552450951482	42.39442314	Earp	0	0	0	0		0	0	0	0	0
406	1	406	406	954	-98.44273341721686	143.91668401392906	9.88204138754291	33.82284367870199	ABplpapaa	0	0	0	0		0	0	0	0	0
79	1	79	79	955	-109.21700020944324	-96.87661015214577	-13.036968823814636	35.557348482738	ABarpapap	0	0	0	0		0	0	0	0	0
11	1	11	11	956	266.39609120696593	-55.946086128882804	-1.744415006488776	33.82284367870199	ABprapppp	0	0	0	0		0	0	0	0	0
475	1	475	475	957	-70.23024092356978	-134.2867357259901	11.336094527925455	35.557348482738	ABarappaa	0	0	0	0		0	0	0	0	0
431	1	431	431	958	63.379893079217446	160.0549410689916	-7.282380189698983	33.82284367870199	ABplappaa	0	0	0	0		0	0	0	0	0
12	1	12	12	959	-1.563688072600156	-126.85630584645675	5.69251327788196	35.557348482738	ABarapppp	0	0	0	0		0	0	0	0	0
1	1	1	1	960	227.20068416155314	-48.94245942599716	14.118562798192963	33.82284367870199	ABprppppp	0	0	0	0		0	0	0	0	0
353	1	353	353	961	-103.87288218607246	54.01909926823954	-16.470469668681627	33.82284367870199	ABplaaapa	0	0	0	0		0	0	0	0	0
473	1	473	473	962	21.003914618241446	-146.58442540111008	12.95956812188136	33.82284367870199	ABprpapaa	0	0	0	0		0	0	0	0	0
53	1	53	53	963	178.93300507783687	49.29883085693009	-11.652035402357434	36.883148131800006	Caaap	0	0	0	0		0	0	0	0	0
27	1	27	27	964	288.05856465386245	32.422016377281054	-5.163206107114718	36.883148131800006	Cpapp	0	0	0	0		0	0	0	0	0
6	1	6	6	965	153.75480349826609	130.67911542366056	13.00613632206865	33.82284367870199	ABplppppp	0	0	0	0		0	0	0	0	0
316	1	316	316	966	10.940308415557926	129.542998599664	12.924247462689017	33.82284367870199	ABplpappa	0	0	0	0		0	0	0	0	0
85	1	85	85	-1	-209.6700326877955	109.30081179614888	2.649908536277151	40.8705154974	ABalppaa	0	0	0	0		0	0	0	0	0
20	1	20	20	967	34.2594618440091	127.38734615411889	13.011246707526553	33.82284367870199	ABplpappp	0	0	0	0		0	0	0	0	0
863	1	863	863	968	-252.87256032687978	2.5474955825273775	8.52140434575281	35.557348482738	ABalpaaaa	0	0	0	0		0	0	0	0	0
288	1	288	288	969	-84.59849649351106	-140.32287056369182	-9.467690084730236	33.82284367870199	ABpraaapa	0	0	0	0		0	0	0	0	0
148	1	148	148	970	161.28415898173807	-42.2143734063116	-16.762709028810686	36.883148131800006	Cpaaa	0	0	0	0		0	0	0	0	0
311	1	311	311	971	-171.54125781443076	-91.48760314246323	7.375546488537973	35.557348482738	ABaraaapa	0	0	0	0		0	0	0	0	0
160	1	160	160	972	137.0154584061279	-56.82248229986879	-0.7780222753021429	42.39442314	Epra	0	0	0	0		0	0	0	0	0
21	1	21	21	973	-84.26511174501557	-20.25083587018115	15.00223538853791	35.557348482738	ABaraappp	0	0	0	0		0	0	0	0	0
357	1	357	357	974	-221.45475974238815	5.80063643576735	-10.311461942244549	35.557348482738	ABalapaaa	0	0	0	0		0	0	0	0	0
17	1	17	17	975	-120.01983169483286	-100.98268713580019	-6.0817402563318765	35.557348482738	ABalaappp	0	0	0	0		0	0	0	0	0
54	1	54	54	-1	266.34709822967613	-28.445522613708437	10.678517286065711	42.39442314	Cppa	0	0	0	0		0	0	0	0	0
712	1	712	712	976	-217.4102585919128	-62.41044825021462	-7.8516505289815	35.557348482738	ABalaaapa	0	0	0	0		0	0	0	0	0
26	1	26	26	-1	43.52322562864471	54.4905920153784	14.605569192600042	36.883148131800006	MSaapp	0	0	0	0		0	0	0	0	0
400	1	400	400	977	-82.83378179862876	-39.048140890990595	-16.346969157446974	35.557348482738	ABarpaapa	0	0	0	0		0	0	0	0	0
31	1	31	31	978	-131.75663326676195	18.471652589791166	-14.892341544515244	35.557348482738	ABalapapp	0	0	0	0		0	0	0	0	0
82	1	82	82	-1	-10.857270228785282	13.859445894471035	-15.376570942212153	40.8705154974	ABarppaa	0	0	0	0		0	0	0	0	0
5	1	5	5	979	-73.11977803073856	90.59556563424698	-3.232765710767686	35.557348482738	ABalppppp	0	0	0	0		0	0	0	0	0
47	1	47	47	-1	156.67852774639803	106.52321580568541	4.537409153274314	42.39442314	Dap	0	0	0	0		0	0	0	0	0
175	1	175	175	980	98.37433493786351	66.81491659229654	-4.462007665768711	42.39442314	Epla	0	0	0	0		0	0	0	0	0
15	1	15	15	-1	264.58435117256727	98.37459807160671	2.220140460006547	42.39442314	Capp	0	0	0	0		0	0	0	0	0
39	1	39	39	981	-151.15740278583837	-98.64307259363143	7.892272288777015	35.557348482738	ABaraaapp	0	0	0	0		0	0	0	0	0
74	1	74	74	982	-196.0079978436248	-33.76784889003161	-10.661099425706016	35.557348482738	ABalappap	0	0	0	0		0	0	0	0	0
269	1	269	269	983	-226.35421142423476	37.711583135928635	-0.35135028039226	35.557348482738	ABalpaapa	0	0	0	0		0	0	0	0	0
88	1	88	88	-1	102.625492083329	-156.91175300899158	8.628446277954595	38.87683181459999	ABprppaa	0	0	0	0		0	0	0	0	0
33	1	33	33	984	-44.81119616699218	-82.8406728876447	13.73201580291735	35.557348482738	ABarapapp	0	0	0	0		0	0	0	0	0
49	1	49	49	-1	-100.16523022175672	15.614435885393588	6.667357115682033	36.883148131800006	MSaaap	0	0	0	0		0	0	0	0	0
38	1	38	38	985	-79.42622844702215	157.078714517175	-3.5559141079132504	33.82284367870199	ABplpaapp	0	0	0	0		0	0	0	0	0
72	1	72	72	986	39.952169741075274	-141.79895141153978	13.23298282408342	33.82284367870199	ABprpapap	0	0	0	0		0	0	0	0	0
558	1	558	558	987	88.91245717728228	169.37595967765412	5.96328790326306	33.82284367870199	ABplpppaa	0	0	0	0		0	0	0	0	0
707	1	707	707	988	-26.082507328915113	-96.34651221738812	-15.692324609825215	35.557348482738	ABarpappa	0	0	0	0		0	0	0	0	0
370	1	370	370	989	-203.97517008269642	58.009715818984425	-12.756992699313049	33.82284367870199	ABplaaaaa	0	0	0	0		0	0	0	0	0
30	1	30	30	990	-60.759261572509914	-142.9878047748209	-9.844523877604798	33.82284367870199	ABpraaapp	0	0	0	0		0	0	0	0	0
130	1	130	130	-1	92.21114563782422	-40.157538913956685	10.746794002444055	36.883148131800006	MSpppa	0	0	0	0		0	0	0	0	0
442	1	442	442	991	-62.07384384796914	-86.22193648443316	14.14082530646593	35.557348482738	ABarapapa	0	0	0	0		0	0	0	0	0
4	1	4	4	992	74.32910874731144	86.91686380151106	12.56586863459	48.729222	Z3	0	0	0	0		0	0	0	0	0
457	1	457	457	993	-132.39870135935894	-102.59956149218797	-5.2977048347955185	35.557348482738	ABalaappa	0	0	0	0		0	0	0	0	0
