# Supplementary material for: An Observation-Driven Agent-Based Modeling and Analysis Framework for C. elegans Embryogenesis
Source: PLoS One. 2016 Nov 16;11(11):e0166551. doi: 10.1371/journal.pone.0166551 (PMC5113041; doi:10.1371/journal.pone.0166551)
Supplement: S1 Dataset — The data obtained from our NetLogo code, including the index, name, diameter, position, and mother-daughter relationship of each cell. (ZIP) [file pone.0166551.s005.zip › S1_dataset/outputNucleiTest/t132-nuclei.txt]

121	1	121	121	-1	35.341949305642444	102.78831714632292	9.788995684882618	36.883148131800006	MSappa	0	0	0	0		0	0	0	0	0
558	1	558	558	994	89.83032174506131	168.7397334391162	6.117675559181313	33.82284367870199	ABplpppaa	0	0	0	0		0	0	0	0	0
572	1	572	572	995	266.55053471014656	9.512767191830378	1.6312123906459313	36.883148131800006	Cpppa	0	0	0	0		0	0	0	0	0
594	1	594	594	996	-123.5400680701301	-97.49666345608142	-12.718999099881845	35.557348482738	ABarpapaa	0	0	0	0		0	0	0	0	0
124	1	124	124	-1	-34.12291051802771	-97.82268817908222	6.22557753309377	36.883148131800006	MSppaa	0	0	0	0		0	0	0	0	0
19	1	19	19	997	-123.70707134856796	61.69269384986612	13.928743722133628	35.557348482738	ABalpappp	0	0	0	0		0	0	0	0	0
105	1	105	105	-1	-198.37400893388752	-13.029561719964251	2.783108581334007	36.883148131800006	MSaaaa	0	0	0	0		0	0	0	0	0
46	1	46	46	998	148.90964092888632	71.43712490042613	-2.81051797501607	42.39442314	Eplp	0	0	0	0		0	0	0	0	0
17	1	17	17	999	-121.8585799746328	-100.8676942642822	-6.187724208778308	35.557348482738	ABalaappp	0	0	0	0		0	0	0	0	0
247	1	247	247	1000	-151.2742647200976	57.36024196363589	14.81466864617162	35.557348482738	ABalpappa	0	0	0	0		0	0	0	0	0
83	1	83	83	1001	106.97958505122885	164.16526490171273	5.594390152819616	33.82284367870199	ABplpppap	0	0	0	0		0	0	0	0	0
108	1	108	108	-1	18.442210851173765	-24.923471243671234	14.014576766451016	36.883148131800006	MSpapa	0	0	0	0		0	0	0	0	0
66	1	66	66	1002	186.5808419453479	-141.6104400197265	-4.8141237765742	33.82284367870199	ABprappap	0	0	0	0		0	0	0	0	0
18	1	18	18	-1	204.78143074102763	-20.669271800104056	9.48547388922024	42.39442314	Dpp	0	0	0	0		0	0	0	0	0
518	1	518	518	1003	-162.7095475299393	143.88204840969533	3.1080058363447294	33.82284367870199	ABplpaaaa	0	0	0	0		0	0	0	0	0
126	1	126	126	1004	-27.267977127058526	41.97549150862093	-4.821405554674477	42.39442314	Eala	0	0	0	0		0	0	0	0	0
25	1	25	25	-1	95.94199145020627	-7.654819794974447	14.27292931314163	36.883148131800006	MSpapp	0	0	0	0		0	0	0	0	0
85	1	85	85	-1	-209.83992286455305	109.06186597605684	3.0351558488374977	40.8705154974	ABalppaa	0	0	0	0		0	0	0	0	0
64	1	64	64	1005	-52.236837283229875	-135.94075515009058	11.89177217459276	35.557348482738	ABarappap	0	0	0	0		0	0	0	0	0
34	1	34	34	1006	-207.57615980996715	56.571264534119294	1.3840612554720488	35.557348482738	ABalpaapp	0	0	0	0		0	0	0	0	0
479	1	479	479	1007	220.28749662407813	-125.73541603399127	7.538898228071908	33.82284367870199	ABprpppaa	0	0	0	0		0	0	0	0	0
32	1	32	32	1008	-79.76805519567226	54.75357713221857	-15.781791915432693	33.82284367870199	ABplaaapp	0	0	0	0		0	0	0	0	0
16	1	16	16	1009	-27.822513639862333	125.78891519381907	-9.295355401219327	33.82284367870199	ABplaappp	0	0	0	0		0	0	0	0	0
324	1	324	324	1010	105.62114108971426	-97.13026110940055	14.266053241281508	33.82284367870199	ABprpappa	0	0	0	0		0	0	0	0	0
269	1	269	269	1011	-226.34781890039852	38.013296153484156	-0.08533570489861098	35.557348482738	ABalpaapa	0	0	0	0		0	0	0	0	0
475	1	475	475	1012	-70.58744997783207	-132.3501568000148	11.452617646635344	35.557348482738	ABarappaa	0	0	0	0		0	0	0	0	0
148	1	148	148	1013	160.23119989307654	-41.68231783174314	-16.75970109095655	36.883148131800006	Cpaaa	0	0	0	0		0	0	0	0	0
726	1	726	726	1014	-156.18382629731582	-71.62617099496957	15.187258511580058	35.557348482738	ABarapaaa	0	0	0	0		0	0	0	0	0
720	1	720	720	1015	168.90562535961098	-153.2979497978862	-4.637475126666195	33.82284367870199	ABprappaa	0	0	0	0		0	0	0	0	0
423	1	423	423	1016	35.407369720229354	-167.23291093223153	-0.26399447500497336	33.82284367870199	ABprpaapa	0	0	0	0		0	0	0	0	0
413	1	413	413	1017	-88.5566270735667	-35.86005749915434	-8.334429137469236	35.557348482738	ABalapppa	0	0	0	0		0	0	0	0	0
75	1	75	75	1018	-35.81926234170197	-167.8278780586201	2.974267458714334	33.82284367870199	ABprpaaap	0	0	0	0		0	0	0	0	0
61	1	61	61	1019	-223.23693711807817	33.80233324284813	11.915856095241109	35.557348482738	ABalpapap	0	0	0	0		0	0	0	0	0
1	1	1	1	1020	225.72297374240128	-48.73335389891072	14.214990540089163	33.82284367870199	ABprppppp	0	0	0	0		0	0	0	0	0
292	1	292	292	1021	-163.5530830009265	11.035642838042538	-14.6566968263215	35.557348482738	ABalapapa	0	0	0	0		0	0	0	0	0
662	1	662	662	1022	-161.69644499518765	105.63294974232218	8.505415810195228	35.557348482738	ABalppapa	0	0	0	0		0	0	0	0	0
221	1	221	221	1023	92.77724929124231	105.58544244752423	-13.5206984577561	33.82284367870199	ABplapapa	0	0	0	0		0	0	0	0	0
47	1	47	47	-1	156.28108419329266	104.69150630571389	4.494511132861846	42.39442314	Dap	0	0	0	0		0	0	0	0	0
133	1	133	133	1024	-10.249160875690912	-55.09072382843497	-5.647050304374457	42.39442314	Eara	0	0	0	0		0	0	0	0	0
256	1	256	256	1025	57.49244330164206	-145.3056823770876	-8.911599968352832	33.82284367870199	ABpraappa	0	0	0	0		0	0	0	0	0
405	1	405	405	1026	-237.83989167489725	31.307112040815703	11.118457488749739	35.557348482738	ABalpapaa	0	0	0	0		0	0	0	0	0
2	1	2	2	-1	154.14472568187253	-32.38467216810513	-12.323098999591958	40.8705154974	ABarpppp	0	0	0	0		0	0	0	0	0
57	1	57	57	1027	-131.57511165704736	105.82387919783153	-14.564020639286532	33.82284367870199	ABplaapap	0	0	0	0		0	0	0	0	0
79	1	79	79	1028	-108.6886707737478	-95.54230153929046	-13.135368437404912	35.557348482738	ABarpapap	0	0	0	0		0	0	0	0	0
457	1	457	457	1029	-134.73697533310795	-102.39807366632078	-5.23092100335043	35.557348482738	ABalaappa	0	0	0	0		0	0	0	0	0
42	1	42	42	1030	70.85017922720529	148.67418811823296	-0.055542524409735006	38.87683181459999	ABplppap	0	0	0	0		0	0	0	0	0
6	1	6	6	1031	153.96310552554667	128.62349065254776	13.111951674888282	33.82284367870199	ABplppppp	0	0	0	0		0	0	0	0	0
712	1	712	712	1032	-218.7673829562092	-60.188824494785294	-7.759706623849719	35.557348482738	ABalaaapa	0	0	0	0		0	0	0	0	0
13	1	13	13	-1	75.58998393971495	119.11976346539915	6.062879156387402	36.883148131800006	MSappp	0	0	0	0		0	0	0	0	0
7	1	7	7	1033	192.819554703964	-37.1684495219959	-0.4539550541755492	42.39442314	Eprp	0	0	0	0		0	0	0	0	0
37	1	37	37	1034	-147.06067499457296	107.34903250046285	10.241326978512891	35.557348482738	ABalppapp	0	0	0	0		0	0	0	0	0
707	1	707	707	1035	-27.146536599715272	-96.50422872229856	-15.739897446960565	35.557348482738	ABarpappa	0	0	0	0		0	0	0	0	0
431	1	431	431	1036	64.98371225413896	160.26221496013045	-7.148421209578968	33.82284367870199	ABplappaa	0	0	0	0		0	0	0	0	0
65	1	65	65	1037	64.58709680224166	-120.43276604344354	-16.1591838604913	33.82284367870199	ABprapaap	0	0	0	0		0	0	0	0	0
5	1	5	5	1038	-72.66727500668223	92.54947766695332	-3.38019982201125	35.557348482738	ABalppppp	0	0	0	0		0	0	0	0	0
45	1	45	45	1039	32.09751928365594	64.23513253175352	-0.934647253519801	42.39442314	Ealp	0	0	0	0		0	0	0	0	0
70	1	70	70	1040	-198.4150991097686	-85.50811654326961	1.4859157017593065	35.557348482738	ABalaapap	0	0	0	0		0	0	0	0	0
630	1	630	630	1041	46.98774027558248	-123.52684566851174	-16.44195803819892	33.82284367870199	ABprapaaa	0	0	0	0		0	0	0	0	0
30	1	30	30	1042	-61.48510646547206	-142.8690477055476	-9.74302146894592	33.82284367870199	ABpraaapp	0	0	0	0		0	0	0	0	0
62	1	62	62	1043	-183.6898832167815	58.621835043474086	-14.000026449065649	33.82284367870199	ABplaaaap	0	0	0	0		0	0	0	0	0
22	1	22	22	1044	84.48228040844556	-141.6799550183522	-8.49675691929851	33.82284367870199	ABpraappp	0	0	0	0		0	0	0	0	0
473	1	473	473	1045	20.419465730560297	-145.95382667816835	12.930805384808533	33.82284367870199	ABprpapaa	0	0	0	0		0	0	0	0	0
35	1	35	35	1046	193.40253640811673	-96.06071949913542	-12.833557770093465	33.82284367870199	ABprapapp	0	0	0	0		0	0	0	0	0
88	1	88	88	-1	98.41634982010028	-158.1840096880524	8.737743700847036	38.87683181459999	ABprppaa	0	0	0	0		0	0	0	0	0
11	1	11	11	1047	268.16962534361386	-52.1930490712441	-1.4386232066476439	33.82284367870199	ABprapppp	0	0	0	0		0	0	0	0	0
353	1	353	353	1048	-102.99481196744208	55.181849756347596	-16.51843278730125	33.82284367870199	ABplaaapa	0	0	0	0		0	0	0	0	0
497	1	497	497	1049	-99.91214998129979	155.70641499878096	-3.8772540533711894	33.82284367870199	ABplpaapa	0	0	0	0		0	0	0	0	0
24	1	24	24	1050	131.20380810277263	-90.68889288061503	13.974227793950414	33.82284367870199	ABprpappp	0	0	0	0		0	0	0	0	0
198	1	198	198	1051	138.92343948221261	42.26320569912303	-15.055895676378414	36.883148131800006	Caaaa	0	0	0	0		0	0	0	0	0
78	1	78	78	1052	-139.50967138150796	-70.50092452078034	15.983762882665976	35.557348482738	ABarapaap	0	0	0	0		0	0	0	0	0
491	1	491	491	1053	-185.88261753453153	70.22530440980526	-3.683579012610244	35.557348482738	ABalpppaa	0	0	0	0		0	0	0	0	0
250	1	250	250	1054	-104.17165180908263	80.73075143558846	-3.712818723230212	35.557348482738	ABalppppa	0	0	0	0		0	0	0	0	0
80	1	80	80	-1	-176.90170526223568	-25.42707160522039	-13.243933288153153	40.8705154974	ABarpaaa	0	0	0	0		0	0	0	0	0
38	1	38	38	1055	-77.15404716605327	157.6745884898654	-3.4647105968137435	33.82284367870199	ABplpaapp	0	0	0	0		0	0	0	0	0
67	1	67	67	1056	-213.54393035085783	21.923050645392202	-11.425300924671186	35.557348482738	ABalapaap	0	0	0	0		0	0	0	0	0
295	1	295	295	1057	-32.25964231458432	99.7705335065789	-17.063692707939826	33.82284367870199	ABplapaaa	0	0	0	0		0	0	0	0	0
828	1	828	828	1058	282.01610523123514	84.69995078013281	-13.624082932800054	36.883148131800006	Caapa	0	0	0	0		0	0	0	0	0
442	1	442	442	1059	-62.4357797681027	-84.24785859285163	14.219452148757094	35.557348482738	ABarapapa	0	0	0	0		0	0	0	0	0
927	1	927	927	1060	-203.090878526689	-83.6182465914561	1.642852933698571	35.557348482738	ABalaapaa	0	0	0	0		0	0	0	0	0
288	1	288	288	1061	-87.2843381926291	-139.27482151660638	-9.41303123369141	33.82284367870199	ABpraaapa	0	0	0	0		0	0	0	0	0
871	1	871	871	1062	-241.38868051619133	-21.2001866478875	9.521271852430266	35.557348482738	ABaraaaaa	0	0	0	0		0	0	0	0	0
243	1	243	243	1063	-162.26724616312023	102.57612274665456	-13.546558237066368	33.82284367870199	ABplaapaa	0	0	0	0		0	0	0	0	0
947	1	947	947	1064	82.42267948181973	43.93550061804692	-13.90708379858059	35.557348482738	ABarppapa	0	0	0	0		0	0	0	0	0
316	1	316	316	1065	11.251501626264712	128.03634385970105	13.021167318951193	33.82284367870199	ABplpappa	0	0	0	0		0	0	0	0	0
56	1	56	56	1066	-20.092867694292714	-149.95648773481088	-10.163090681421725	33.82284367870199	ABpraapap	0	0	0	0		0	0	0	0	0
27	1	27	27	1067	288.1910668850315	31.078891880538013	-4.594566509491338	36.883148131800006	Cpapp	0	0	0	0		0	0	0	0	0
113	1	113	113	-1	-114.2322102169471	-60.204622936851436	3.884154833323988	36.883148131800006	MSpaaa	0	0	0	0		0	0	0	0	0
357	1	357	357	1068	-222.23702260195654	7.317795823839055	-10.250276741233003	35.557348482738	ABalapaaa	0	0	0	0		0	0	0	0	0
268	1	268	268	1069	-42.79859003447606	-150.88175690932562	-9.590357193348549	33.82284367870199	ABpraapaa	0	0	0	0		0	0	0	0	0
58	1	58	58	1070	80.31457381116763	157.66244312260636	-7.155896146113758	33.82284367870199	ABplappap	0	0	0	0		0	0	0	0	0
44	1	44	44	1071	89.30626139337991	45.434511236192094	-13.659569667042163	35.557348482738	ABarppapp	0	0	0	0		0	0	0	0	0
112	1	112	112	-1	-29.515046096549476	51.13626849186558	13.02355005107844	36.883148131800006	MSaapa	0	0	0	0		0	0	0	0	0
429	1	429	429	1072	-209.15340358794302	-21.062404636846704	12.13754406813131	35.557348482738	ABaraapaa	0	0	0	0		0	0	0	0	0
49	1	49	49	-1	-98.32889076003235	14.435999256289916	6.404215350082955	36.883148131800006	MSaaap	0	0	0	0		0	0	0	0	0
31	1	31	31	1073	-130.90492544412862	20.337286042217976	-14.767077574001622	35.557348482738	ABalapapp	0	0	0	0		0	0	0	0	0
76	1	76	76	1074	-145.06696106415538	147.60481204418133	3.1422435628367595	33.82284367870199	ABplpaaap	0	0	0	0		0	0	0	0	0
51	1	51	51	-1	30.954185442536886	-90.14327022487917	3.89614749707125	36.883148131800006	MSppap	0	0	0	0		0	0	0	0	0
52	1	52	52	1075	222.63073617961967	-33.91029980195943	-14.767893127258791	36.883148131800006	Cpaap	0	0	0	0		0	0	0	0	0
59	1	59	59	1076	-142.22040850598978	-138.1115746443662	-1.4233705242654267	33.82284367870199	ABpraaaap	0	0	0	0		0	0	0	0	0
39	1	39	39	1077	-151.18604843985273	-98.03291029576114	8.067444463577486	35.557348482738	ABaraaapp	0	0	0	0		0	0	0	0	0
281	1	281	281	1078	172.15603342275378	-108.84653396587959	-14.509791391521212	33.82284367870199	ABprapapa	0	0	0	0		0	0	0	0	0
175	1	175	175	1079	98.9350343127368	65.26903894456622	-4.600332711225668	42.39442314	Epla	0	0	0	0		0	0	0	0	0
63	1	63	63	1080	-169.082761372413	76.84750685867039	-3.8752235282675214	35.557348482738	ABalpppap	0	0	0	0		0	0	0	0	0
584	1	584	584	1081	137.70772118408436	136.74017700958132	13.005244624996553	33.82284367870199	ABplppppa	0	0	0	0		0	0	0	0	0
140	1	140	140	-1	123.8479253350169	114.44230432893475	6.169165304036777	42.39442314	Daa	0	0	0	0		0	0	0	0	0
69	1	69	69	1082	-190.70516861171396	-16.505730258185313	12.189805169762113	35.557348482738	ABaraapap	0	0	0	0		0	0	0	0	0
23	1	23	23	1083	-5.629562289405609	-92.25083206183986	-15.505049692244071	35.557348482738	ABarpappp	0	0	0	0		0	0	0	0	0
20	1	20	20	1084	36.5837525001536	125.33189267135785	13.142003216709664	33.82284367870199	ABplpappp	0	0	0	0		0	0	0	0	0
53	1	53	53	1085	182.6585157208567	49.41572862508328	-11.449946626478571	36.883148131800006	Caaap	0	0	0	0		0	0	0	0	0
84	1	84	84	1086	-13.623990730676185	170.06338521310565	3.605094826460675	33.82284367870199	ABplppaap	0	0	0	0		0	0	0	0	0
77	1	77	77	1087	-239.8972881452889	-21.114950486792747	9.762766077545002	35.557348482738	ABaraaaap	0	0	0	0		0	0	0	0	0
36	1	36	36	1088	177.09721128286603	-105.98278950653348	3.6728172289482734	33.82284367870199	ABprppapp	0	0	0	0		0	0	0	0	0
646	1	646	646	1089	43.52539704379949	-66.96898964616035	-15.557627646146816	35.557348482738	ABarpppaa	0	0	0	0		0	0	0	0	0
26	1	26	26	-1	45.511140814614244	53.78536587242292	14.659652294357812	36.883148131800006	MSaapp	0	0	0	0		0	0	0	0	0
833	1	833	833	1090	-202.36086676327938	-34.10501097185646	-10.4583267106989	35.557348482738	ABalappaa	0	0	0	0		0	0	0	0	0
118	1	118	118	-1	-106.57493139106332	86.63295045633336	5.308573089007159	36.883148131800006	MSapaa	0	0	0	0		0	0	0	0	0
29	1	29	29	1091	121.19953197339268	107.37111882496579	-10.884426526592705	33.82284367870199	ABplapapp	0	0	0	0		0	0	0	0	0
40	1	40	40	1092	-208.11430686262236	-64.83325407238902	-8.155058840593744	35.557348482738	ABalaaapp	0	0	0	0		0	0	0	0	0
54	1	54	54	-1	265.5562691050195	-30.173614990919678	11.201269508721882	42.39442314	Cppa	0	0	0	0		0	0	0	0	0
388	1	388	388	1093	-22.555096884554775	-124.56863369932626	5.618163966209692	35.557348482738	ABarapppa	0	0	0	0		0	0	0	0	0
82	1	82	82	1094	-9.483956348767757	17.868497239302247	-15.447496041338297	40.8705154974	ABarppaa	0	0	0	0		0	0	0	0	0
311	1	311	311	1095	-172.4300600235801	-89.96055819050726	7.559590107774666	35.557348482738	ABaraaapa	0	0	0	0		0	0	0	0	0
12	1	12	12	1096	-3.050229019925946	-126.92850204813946	5.8712226181265885	35.557348482738	ABarapppp	0	0	0	0		0	0	0	0	0
406	1	406	406	1097	-96.04691079949838	143.9586537174926	9.951357276065448	33.82284367870199	ABplpapaa	0	0	0	0		0	0	0	0	0
14	1	14	14	1098	46.07445806193936	-40.41422052942744	-1.9983122749338376	42.39442314	Earp	0	0	0	0		0	0	0	0	0
370	1	370	370	1099	-202.98116618346836	58.70100546583318	-12.802831543294783	33.82284367870199	ABplaaaaa	0	0	0	0		0	0	0	0	0
399	1	399	399	1100	213.54197021054236	-66.81214315431701	13.77136101014314	33.82284367870199	ABprppppa	0	0	0	0		0	0	0	0	0
400	1	400	400	1101	-82.77231666912833	-37.83914197309019	-16.325597426353983	35.557348482738	ABarpaapa	0	0	0	0		0	0	0	0	0
28	1	28	28	1102	286.13704493722304	87.05902137386245	-10.195425039432983	36.883148131800006	Caapp	0	0	0	0		0	0	0	0	0
249	1	249	249	1103	-56.24824218619488	123.98963538063347	-10.554349576255346	33.82284367870199	ABplaappa	0	0	0	0		0	0	0	0	0
15	1	15	15	1104	266.0829246806161	98.33087821491607	2.6716082266706964	42.39442314	Capp	0	0	0	0		0	0	0	0	0
873	1	873	873	1105	-244.96107530820913	0.44034212951765694	0.42531699112043164	35.557348482738	ABalaaaal	0	0	0	0		0	0	0	0	0
21	1	21	21	1106	-83.88188257424159	-20.59876363894389	14.761083685072482	35.557348482738	ABaraappp	0	0	0	0		0	0	0	0	0
86	1	86	86	1107	61.954217468847496	-61.30218398611409	-15.25037440759398	35.557348482738	ABarpppap	0	0	0	0		0	0	0	0	0
50	1	50	50	-1	-35.24278497712504	104.8927011351771	3.8394913021197303	36.883148131800006	MSapap	0	0	0	0		0	0	0	0	0
41	1	41	41	1108	59.00959863080453	-164.83091004777646	0.2547356671793078	33.82284367870199	ABprpaapp	0	0	0	0		0	0	0	0	0
3	1	3	3	-1	125.66822161019678	-46.671512997251924	8.2037666840801	36.883148131800006	MSpppp	0	0	0	0		0	0	0	0	0
438	1	438	438	1109	178.8131971862204	141.99451652431566	-3.3103957671767668	33.82284367870199	ABplapppa	0	0	0	0		0	0	0	0	0
48	1	48	48	-1	-43.79123084122451	-29.833680262461257	7.440338583575455	36.883148131800006	MSpaap	0	0	0	0		0	0	0	0	0
4	1	4	4	1110	73.45850692815782	86.30615318674667	12.461364146482596	48.729222	Z3	0	0	0	0		0	0	0	0	0
74	1	74	74	1111	-194.81421269224074	-33.72000379879138	-10.709016056532736	35.557348482738	ABalappap	0	0	0	0		0	0	0	0	0
81	1	81	81	1112	-245.4966740232158	-1.5317253092436611	1.189543292137228	35.557348482738	ABalaaaar	0	0	0	0		0	0	0	0	0
160	1	160	160	1113	135.34305780127423	-57.07971012249031	-1.0397665514357564	42.39442314	Epra	0	0	0	0		0	0	0	0	0
702	1	702	702	1114	-154.45867736403474	-134.45044666242467	-0.6543983853462972	33.82284367870199	ABpraaaaa	0	0	0	0		0	0	0	0	0
71	1	71	71	1115	-75.68747558479281	141.96481421458805	10.578842050971481	33.82284367870199	ABplpapap	0	0	0	0		0	0	0	0	0
138	1	138	138	-1	169.6440960374711	-37.78865510253324	11.679862080670315	42.39442314	Dpa	0	0	0	0		0	0	0	0	0
512	1	512	512	1116	-108.93204685215342	-23.672371541524488	14.650161346895983	35.557348482738	ABaraappa	0	0	0	0		0	0	0	0	0
10	1	10	10	1117	197.34240914306565	134.5887171900185	-1.7042582100739867	33.82284367870199	ABplapppp	0	0	0	0		0	0	0	0	0
33	1	33	33	1118	-44.412583606952026	-81.57229089980004	13.692679441192805	35.557348482738	ABarapapp	0	0	0	0		0	0	0	0	0
55	1	55	55	1119	-4.765425113674878	101.55031259195142	-16.58152731921451	33.82284367870199	ABplapaap	0	0	0	0		0	0	0	0	0
923	1	923	923	1120	175.65563371166292	-106.66279767834416	3.6791027248788586	33.82284367870199	ABprppapa	0	0	0	0		0	0	0	0	0
68	1	68	68	1121	235.38227108605884	-112.34190364336143	7.505353633046613	33.82284367870199	ABprpppap	0	0	0	0		0	0	0	0	0
652	1	652	652	1122	-52.48420506498937	-167.51080952248623	2.8830247921300756	33.82284367870199	ABprpaaaa	0	0	0	0		0	0	0	0	0
87	1	87	87	1123	162.39340971657128	65.87849027606053	13.68373661570468	48.729222	Z2	0	0	0	0		0	0	0	0	0
8	1	8	8	1124	276.88474470935546	24.26865635842949	3.375760601548355	36.883148131800006	Cpppp	0	0	0	0		0	0	0	0	0
72	1	72	72	1125	40.05692265222089	-140.6694454961191	13.276108289338794	33.82284367870199	ABprpapap	0	0	0	0		0	0	0	0	0
73	1	73	73	1126	-251.7063984522321	6.723124014307262	8.781413711561903	35.557348482738	ABalpaaap	0	0	0	0		0	0	0	0	0
60	1	60	60	-1	199.07555559678275	97.50409096664384	6.4771697856466375	42.39442314	Capa	0	0	0	0		0	0	0	0	0
762	1	762	762	1127	258.8233853048639	-71.78655763945751	-2.7889109446045897	33.82284367870199	ABprapppa	0	0	0	0		0	0	0	0	0
863	1	863	863	1128	-253.9327074856504	-1.248530264545239	8.285032195017273	35.557348482738	ABalpaaaa	0	0	0	0		0	0	0	0	0
869	1	869	869	1129	-15.462700008626943	169.97432994029327	3.6039740032161625	33.82284367870199	ABplppaaa	0	0	0	0		0	0	0	0	0
201	1	201	201	1130	285.95193002853586	15.00165720972179	-8.94083239637314	36.883148131800006	Cpapa	0	0	0	0		0	0	0	0	0
9	1	9	9	1131	-66.92808482306323	-38.8217839570307	-8.446249426594163	35.557348482738	ABalapppp	0	0	0	0		0	0	0	0	0
130	1	130	130	-1	88.50363548903181	-42.134419179325334	10.591098790980748	36.883148131800006	MSpppa	0	0	0	0		0	0	0	0	0
43	1	43	43	1132	-56.80135913846661	-37.503429802945085	-16.018971246119914	35.557348482738	ABarpaapp	0	0	0	0		0	0	0	0	0
