# Supplementary material for: An Observation-Driven Agent-Based Modeling and Analysis Framework for C. elegans Embryogenesis
Source: PLoS One. 2016 Nov 16;11(11):e0166551. doi: 10.1371/journal.pone.0166551 (PMC5113041; doi:10.1371/journal.pone.0166551)
Supplement: S1 Dataset — The data obtained from our NetLogo code, including the index, name, diameter, position, and mother-daughter relationship of each cell. (ZIP) [file pone.0166551.s005.zip › S1_dataset/outputNucleiTest/t133-nuclei.txt]

221	1	221	221	1133	96.17714586652578	106.64879768950144	-13.466455480397634	33.82284367870199	ABplapapa	0	0	0	0		0	0	0	0	0
112	1	112	112	-1	-29.72821198759055	50.50642264703129	13.016532958422614	36.883148131800006	MSaapa	0	0	0	0		0	0	0	0	0
124	1	124	124	-1	-39.49209283086554	-98.41765182506697	5.952677113222411	36.883148131800006	MSppaa	0	0	0	0		0	0	0	0	0
3	1	3	3	-1	122.97228801605885	-49.61552881087802	7.916953283773912	36.883148131800006	MSpppp	0	0	0	0		0	0	0	0	0
201	1	201	201	1134	286.5489695727663	13.011968977357492	-8.564491447804158	36.883148131800006	Cpapa	0	0	0	0		0	0	0	0	0
34	1	34	34	1135	-206.4362592661302	57.8582591028333	1.6696808546527422	35.557348482738	ABalpaapp	0	0	0	0		0	0	0	0	0
75	1	75	75	1136	-35.84478934841945	-167.6677457816687	3.047330544339587	33.82284367870199	ABprpaaap	0	0	0	0		0	0	0	0	0
38	1	38	38	1137	-74.8818658850844	158.27046246255583	-3.3735070857142366	33.82284367870199	ABplpaapp	0	0	0	0		0	0	0	0	0
88	1	88	88	1138	94.20720755687158	-159.45626636711322	8.847041123739476	38.87683181459999	ABprppaa	0	0	0	0		0	0	0	0	0
288	1	288	288	1139	-89.97017989174714	-138.22677246952094	-9.358372382652584	33.82284367870199	ABpraaapa	0	0	0	0		0	0	0	0	0
1	1	1	1	1140	224.24526332324945	-48.524248371824285	14.311418281985363	33.82284367870199	ABprppppp	0	0	0	0		0	0	0	0	0
74	1	74	74	1141	-195.66875102043275	-34.02553047118496	-10.732718736848682	35.557348482738	ABalappap	0	0	0	0		0	0	0	0	0
707	1	707	707	1142	-28.21056587051543	-96.661945227209	-15.787470284095914	35.557348482738	ABarpappa	0	0	0	0		0	0	0	0	0
26	1	26	26	-1	47.49905600058355	53.08013972946745	14.713735396115583	36.883148131800006	MSaapp	0	0	0	0		0	0	0	0	0
726	1	726	726	1143	-156.0128103597673	-70.05190101669592	15.264592378023776	35.557348482738	ABarapaaa	0	0	0	0		0	0	0	0	0
250	1	250	250	1144	-105.31345055677696	81.54916578431603	-3.875180014421574	35.557348482738	ABalppppa	0	0	0	0		0	0	0	0	0
45	1	45	45	1145	32.942772984914	64.2084111085773	-0.9474493687970236	42.39442314	Ealp	0	0	0	0		0	0	0	0	0
50	1	50	50	-1	-35.11405125691983	104.12462325751383	3.5818852215832955	36.883148131800006	MSapap	0	0	0	0		0	0	0	0	0
17	1	17	17	1146	-123.69732825443275	-100.75270139276424	-6.293708161224739	35.557348482738	ABalaappp	0	0	0	0		0	0	0	0	0
22	1	22	22	1147	83.64023239610214	-142.43284455472735	-8.384216389905365	33.82284367870199	ABpraappp	0	0	0	0		0	0	0	0	0
584	1	584	584	1148	136.36726210209522	135.98271629436596	13.04010403665297	33.82284367870199	ABplppppa	0	0	0	0		0	0	0	0	0
138	1	138	138	-1	165.8558859129714	-40.369330838075705	11.501867588441073	42.39442314	Dpa	0	0	0	0		0	0	0	0	0
80	1	80	80	-1	-177.26522115089796	-22.41314655956312	-13.52840970054906	40.8705154974	ABarpaaa	0	0	0	0		0	0	0	0	0
558	1	558	558	1149	90.74818631284033	168.10350720057826	6.272063215099566	33.82284367870199	ABplpppaa	0	0	0	0		0	0	0	0	0
491	1	491	491	1150	-185.87896055483407	71.72976359554274	-3.7244652119571526	35.557348482738	ABalpppaa	0	0	0	0		0	0	0	0	0
83	1	83	83	1151	109.31075069796275	162.62342751162012	5.800318514654747	33.82284367870199	ABplpppap	0	0	0	0		0	0	0	0	0
652	1	652	652	1152	-53.95825812379868	-166.69416112639578	3.015890445889321	33.82284367870199	ABprpaaaa	0	0	0	0		0	0	0	0	0
82	1	82	82	1153	-7.148216906829687	20.910356031355356	-15.495591514160616	35.557348482738	ABarppaap	0	0	0	0		0	0	0	0	0
473	1	473	473	1154	19.835016842879146	-145.32322795522663	12.902042647735707	33.82284367870199	ABprpapaa	0	0	0	0		0	0	0	0	0
873	1	873	873	1155	-244.37923919242456	2.6675711424605275	-0.3685254444214227	35.557348482738	ABalaaaal	0	0	0	0		0	0	0	0	0
65	1	65	65	1156	66.10830055192633	-121.16570563950012	-15.893868797856449	33.82284367870199	ABprapaap	0	0	0	0		0	0	0	0	0
13	1	13	13	-1	74.76703060487782	118.61862394184557	5.853703177655964	36.883148131800006	MSappp	0	0	0	0		0	0	0	0	0
140	1	140	140	-1	121.83013660513934	113.12232498227849	6.213989432250752	42.39442314	Daa	0	0	0	0		0	0	0	0	0
429	1	429	429	1157	-208.82986548887072	-19.608616295203326	12.036088486817924	35.557348482738	ABaraapaa	0	0	0	0		0	0	0	0	0
357	1	357	357	1158	-223.0192854615249	8.83495521191076	-10.189091540221456	35.557348482738	ABalapaaa	0	0	0	0		0	0	0	0	0
423	1	423	423	1159	32.27796658247036	-167.0686993027125	-0.24600237399039881	33.82284367870199	ABprpaapa	0	0	0	0		0	0	0	0	0
662	1	662	662	1160	-160.772699172179	106.10666242702699	8.620047283557769	35.557348482738	ABalppapa	0	0	0	0		0	0	0	0	0
66	1	66	66	1161	186.97481466528515	-141.52724530597914	-4.712388901907767	33.82284367870199	ABprappap	0	0	0	0		0	0	0	0	0
11	1	11	11	1162	267.8166540610251	-52.85884290406151	-1.0774474511628824	33.82284367870199	ABprapppp	0	0	0	0		0	0	0	0	0
87	1	87	87	1163	163.1731060534898	65.05435573285028	13.585281951855661	48.729222	Z2	0	0	0	0		0	0	0	0	0
268	1	268	268	1164	-45.28926886351361	-150.36219611494053	-9.682831426013436	33.82284367870199	ABpraapaa	0	0	0	0		0	0	0	0	0
10	1	10	10	1165	198.69317207355598	133.78099485402268	-1.3861348812984633	33.82284367870199	ABplapppp	0	0	0	0		0	0	0	0	0
247	1	247	247	1166	-149.7251822830126	56.74947667490806	14.869434685960913	35.557348482738	ABalpappa	0	0	0	0		0	0	0	0	0
7	1	7	7	1167	193.5127144812522	-36.95146756755699	-0.6174162087170819	42.39442314	Eprp	0	0	0	0		0	0	0	0	0
18	1	18	18	-1	202.52689091018385	-22.806925934061848	9.235781501928827	42.39442314	Dpp	0	0	0	0		0	0	0	0	0
108	1	108	108	-1	16.982134064431644	-26.25845150113804	14.033319858663054	36.883148131800006	MSpapa	0	0	0	0		0	0	0	0	0
70	1	70	70	1168	-195.80783639777871	-86.60020417202234	1.4060091237132768	35.557348482738	ABalaapap	0	0	0	0		0	0	0	0	0
47	1	47	47	-1	155.88364064018728	102.85979680574236	4.451613112449378	42.39442314	Dap	0	0	0	0		0	0	0	0	0
133	1	133	133	1169	-11.821875193943782	-54.318922305496045	-5.757702545878483	42.39442314	Eara	0	0	0	0		0	0	0	0	0
712	1	712	712	1170	-220.1245073205056	-57.96720073935597	-7.667762718717938	35.557348482738	ABalaaapa	0	0	0	0		0	0	0	0	0
431	1	431	431	1171	66.58753142906049	160.4694888512693	-7.014462229458953	33.82284367870199	ABplappaa	0	0	0	0		0	0	0	0	0
512	1	512	512	1172	-110.13297054070212	-23.813026049280648	14.419807373663557	35.557348482738	ABaraappa	0	0	0	0		0	0	0	0	0
160	1	160	160	1173	133.6706571964206	-57.33693794511183	-1.3015108275693752	42.39442314	Epra	0	0	0	0		0	0	0	0	0
55	1	55	55	1174	-1.2072251886000873	102.59145602786248	-16.432351647684722	33.82284367870199	ABplapaap	0	0	0	0		0	0	0	0	0
51	1	51	51	-1	28.04719132547405	-90.82039040483524	3.4935878812289247	36.883148131800006	MSppap	0	0	0	0		0	0	0	0	0
39	1	39	39	1175	-151.21469409386708	-97.42274799789087	8.24261663837797	35.557348482738	ABaraaapp	0	0	0	0		0	0	0	0	0
324	1	324	324	1176	103.22228283430267	-96.12658089315465	14.319296800183302	33.82284367870199	ABprpappa	0	0	0	0		0	0	0	0	0
4	1	4	4	1177	72.58790510900421	85.69544257198227	12.356859658375193	48.729222	Z3	0	0	0	0		0	0	0	0	0
923	1	923	923	1178	169.24862228409353	-109.68505621972453	3.707038262348134	33.82284367870199	ABprppapa	0	0	0	0		0	0	0	0	0
121	1	121	121	-1	33.188999904097	101.59125986462256	9.744985757956146	36.883148131800006	MSappa	0	0	0	0		0	0	0	0	0
702	1	702	702	1179	-154.83772326389652	-134.3899005316147	-0.6825048832168317	33.82284367870199	ABpraaaaa	0	0	0	0		0	0	0	0	0
86	1	86	86	1180	62.91260245481484	-61.740545870531534	-15.281324332896702	35.557348482738	ABarpppap	0	0	0	0		0	0	0	0	0
76	1	76	76	1181	-142.17688431529584	148.323912267117	3.239192727496048	33.82284367870199	ABplpaaap	0	0	0	0		0	0	0	0	0
869	1	869	869	1182	-24.656246398380702	169.52905357623132	3.5983698869936016	33.82284367870199	ABplppaaa	0	0	0	0		0	0	0	0	0
29	1	29	29	1183	125.77136909950329	108.09084856504793	-10.590616279303237	33.82284367870199	ABplapapp	0	0	0	0		0	0	0	0	0
105	1	105	105	-1	-199.60829437236956	-15.07990638959704	2.3957071111183903	36.883148131800006	MSaaaa	0	0	0	0		0	0	0	0	0
41	1	41	41	1184	57.54779893647064	-164.96084529726417	0.2914079024436775	33.82284367870199	ABprpaapp	0	0	0	0		0	0	0	0	0
249	1	249	249	1185	-55.36215626264627	125.71228416588254	-10.56787307301682	33.82284367870199	ABplaappa	0	0	0	0		0	0	0	0	0
57	1	57	57	1186	-129.36167889693422	106.56526657678003	-14.589806056435739	33.82284367870199	ABplaapap	0	0	0	0		0	0	0	0	0
15	1	15	15	1187	267.5814981886649	98.28715835822543	3.1230759933348455	36.883148131800006	Cappp	0	0	0	0		0	0	0	0	0
400	1	400	400	1188	-82.71085153962788	-36.63014305518979	-16.30422569526099	35.557348482738	ABarpaapa	0	0	0	0		0	0	0	0	0
863	1	863	863	1189	-252.92423026233695	-0.7577067566960412	8.476674307180659	35.557348482738	ABalpaaaa	0	0	0	0		0	0	0	0	0
175	1	175	175	1190	99.49573368761008	63.723161296835904	-4.738657756682623	42.39442314	Epla	0	0	0	0		0	0	0	0	0
27	1	27	27	1191	288.32356911620053	29.735767383794972	-4.025926911867958	36.883148131800006	Cpapp	0	0	0	0		0	0	0	0	0
19	1	19	19	1192	-121.04372417660983	60.7323018779889	13.855544751784109	35.557348482738	ABalpappp	0	0	0	0		0	0	0	0	0
475	1	475	475	1193	-70.94465903209434	-130.4135778740395	11.569140765345233	35.557348482738	ABarappaa	0	0	0	0		0	0	0	0	0
762	1	762	762	1194	257.60067120439066	-73.12568454274337	-2.488948200286797	33.82284367870199	ABprapppa	0	0	0	0		0	0	0	0	0
126	1	126	126	1195	-28.04890720669145	41.377943114125635	-5.00747446134713	42.39442314	Eala	0	0	0	0		0	0	0	0	0
311	1	311	311	1196	-173.31886223272946	-88.4335132385513	7.743633727011358	35.557348482738	ABaraaapa	0	0	0	0		0	0	0	0	0
457	1	457	457	1197	-137.075249306857	-102.1965858404536	-5.164137171905341	35.557348482738	ABalaappa	0	0	0	0		0	0	0	0	0
32	1	32	32	1198	-77.63781645818361	55.66195112154972	-15.776947616350713	33.82284367870199	ABplaaapp	0	0	0	0		0	0	0	0	0
44	1	44	44	1199	92.77129913500157	46.24410179009075	-13.545638141131894	35.557348482738	ABarppapp	0	0	0	0		0	0	0	0	0
630	1	630	630	1200	46.95514971939707	-123.94902225732795	-16.30822508998511	33.82284367870199	ABprapaaa	0	0	0	0		0	0	0	0	0
479	1	479	479	1201	218.22348441529434	-125.88630329273329	7.68754171056515	33.82284367870199	ABprpppaa	0	0	0	0		0	0	0	0	0
56	1	56	56	1202	-20.97322168178372	-149.60433016694162	-10.253199607402443	33.82284367870199	ABpraapap	0	0	0	0		0	0	0	0	0
12	1	12	12	1203	-4.536769967251737	-127.00069824982218	6.049931958371216	35.557348482738	ABarapppp	0	0	0	0		0	0	0	0	0
256	1	256	256	1204	54.784803782057075	-146.08351070285283	-8.845078570921522	33.82284367870199	ABpraappa	0	0	0	0		0	0	0	0	0
198	1	198	198	1205	140.80411339816646	42.51829639647515	-15.076952085847251	36.883148131800006	Caaaa	0	0	0	0		0	0	0	0	0
52	1	52	52	1206	223.9331102714367	-33.61403334812349	-14.705677036575628	36.883148131800006	Cpaap	0	0	0	0		0	0	0	0	0
243	1	243	243	1207	-161.49577494074248	103.43850618670112	-13.523326295211545	33.82284367870199	ABplaapaa	0	0	0	0		0	0	0	0	0
118	1	118	118	-1	-108.85629398104548	85.2318609610835	5.111363068243169	36.883148131800006	MSapaa	0	0	0	0		0	0	0	0	0
646	1	646	646	1208	43.085866878962804	-67.75933210794145	-15.575323722584457	35.557348482738	ABarpppaa	0	0	0	0		0	0	0	0	0
927	1	927	927	1209	-208.23907955072985	-81.53847363793557	1.8255734942021355	35.557348482738	ABalaapaa	0	0	0	0		0	0	0	0	0
81	1	81	81	1210	-245.82321187478803	-2.565907219468204	1.59422860671288	35.557348482738	ABalaaaar	0	0	0	0		0	0	0	0	0
60	1	60	60	-1	199.71136217230614	97.42815255442642	7.076511307597426	42.39442314	Capa	0	0	0	0		0	0	0	0	0
77	1	77	77	1211	-238.65446116953692	-21.04392035254712	9.964011265140616	35.557348482738	ABaraaaap	0	0	0	0		0	0	0	0	0
23	1	23	23	1212	-5.437174455872381	-92.59836451412971	-15.480500188535764	35.557348482738	ABarpappp	0	0	0	0		0	0	0	0	0
518	1	518	518	1213	-161.03889935437513	143.9728895754892	3.1576480038470858	33.82284367870199	ABplpaaaa	0	0	0	0		0	0	0	0	0
64	1	64	64	1214	-51.323213383158105	-134.9305296005517	12.001794613836918	35.557348482738	ABarappap	0	0	0	0		0	0	0	0	0
42	1	42	42	1215	73.61309467817195	148.82816490398076	-0.010145742661023114	33.82284367870199	ABplppapp	0	0	0	0		0	0	0	0	0
497	1	497	497	1216	-99.32638576226277	156.12043570534163	-3.792197704717418	33.82284367870199	ABplpaapa	0	0	0	0		0	0	0	0	0
130	1	130	130	-1	84.79612534023941	-44.111299444693984	10.43540357951744	36.883148131800006	MSpppa	0	0	0	0		0	0	0	0	0
388	1	388	388	1217	-25.526665333592998	-123.87682775604722	5.844236562941225	35.557348482738	ABarapppa	0	0	0	0		0	0	0	0	0
14	1	14	14	1218	46.59251194718107	-39.23506114752286	-1.8989693047725267	42.39442314	Earp	0	0	0	0		0	0	0	0	0
572	1	572	572	1219	264.7245611895649	6.835758511635375	1.6391840121246049	36.883148131800006	Cpppa	0	0	0	0		0	0	0	0	0
73	1	73	73	1220	-248.97282772570603	8.060574142433465	8.909536377633257	35.557348482738	ABalpaaap	0	0	0	0		0	0	0	0	0
35	1	35	35	1221	195.53987022707608	-95.96378508182775	-12.458434162110175	33.82284367870199	ABprapapp	0	0	0	0		0	0	0	0	0
62	1	62	62	1222	-181.3401579897952	58.526261668147754	-14.054736944938174	33.82284367870199	ABplaaaap	0	0	0	0		0	0	0	0	0
438	1	438	438	1223	179.32963536475867	141.8808526909848	-3.062230628612151	33.82284367870199	ABplapppa	0	0	0	0		0	0	0	0	0
84	1	84	84	1224	-9.027217535799284	170.28602339513662	3.607896884571955	33.82284367870199	ABplppaap	0	0	0	0		0	0	0	0	0
49	1	49	49	-1	-96.49255129830799	13.257562627186246	6.141073584483878	36.883148131800006	MSaaap	0	0	0	0		0	0	0	0	0
406	1	406	406	1225	-93.6510881817799	144.00062342105616	10.020673164587985	33.82284367870199	ABplpapaa	0	0	0	0		0	0	0	0	0
833	1	833	833	1226	-203.79029318368197	-33.389046723490765	-10.424192252059468	35.557348482738	ABalappaa	0	0	0	0		0	0	0	0	0
292	1	292	292	1227	-164.99587734291808	12.34542578902622	-14.623316528219789	35.557348482738	ABalapapa	0	0	0	0		0	0	0	0	0
316	1	316	316	1228	11.562694836971499	126.52968911973812	13.11808717521337	33.82284367870199	ABplpappa	0	0	0	0		0	0	0	0	0
48	1	48	48	-1	-43.63226951202506	-29.722542028806433	7.305715285851869	36.883148131800006	MSpaap	0	0	0	0		0	0	0	0	0
399	1	399	399	1229	210.56813943529025	-68.04233640464811	13.791741464271599	33.82284367870199	ABprppppa	0	0	0	0		0	0	0	0	0
5	1	5	5	1230	-72.21477198262589	94.50338969965968	-3.5276339332548137	35.557348482738	ABalppppp	0	0	0	0		0	0	0	0	0
21	1	21	21	1231	-83.49865340346761	-20.94669140770663	14.519931981607051	35.557348482738	ABaraappp	0	0	0	0		0	0	0	0	0
148	1	148	148	1232	159.17824080441503	-41.15026225717469	-16.75669315310241	36.883148131800006	Cpaaa	0	0	0	0		0	0	0	0	0
871	1	871	871	1233	-243.87433446769535	-21.34224691637876	9.118781477239036	35.557348482738	ABaraaaaa	0	0	0	0		0	0	0	0	0
20	1	20	20	1234	38.908043156298106	123.27643918859681	13.272759725892778	33.82284367870199	ABplpappp	0	0	0	0		0	0	0	0	0
413	1	413	413	1235	-91.23876587406743	-36.03339790672989	-8.525903190595798	35.557348482738	ABalapppa	0	0	0	0		0	0	0	0	0
28	1	28	28	1236	285.9937622394087	85.919765675749	-9.616371125381008	36.883148131800006	Caapp	0	0	0	0		0	0	0	0	0
63	1	63	63	1237	-167.84268498002604	79.01862290356041	-3.891818827506721	35.557348482738	ABalpppap	0	0	0	0		0	0	0	0	0
353	1	353	353	1238	-102.11674174881168	56.34460024445564	-16.56639590592087	33.82284367870199	ABplaaapa	0	0	0	0		0	0	0	0	0
67	1	67	67	1239	-213.65612418738706	24.258793343850012	-11.323223768014435	35.557348482738	ABalapaap	0	0	0	0		0	0	0	0	0
442	1	442	442	1240	-62.797715688236266	-82.27378070127011	14.298078991048259	35.557348482738	ABarapapa	0	0	0	0		0	0	0	0	0
281	1	281	281	1241	173.2706665005947	-109.39365978194873	-14.344374823032819	33.82284367870199	ABprapapa	0	0	0	0		0	0	0	0	0
33	1	33	33	1242	-44.01397104691186	-80.30390891195536	13.653343079468263	35.557348482738	ABarapapp	0	0	0	0		0	0	0	0	0
370	1	370	370	1243	-201.98716228424033	59.39229511268192	-12.848670387276519	33.82284367870199	ABplaaaaa	0	0	0	0		0	0	0	0	0
1094	1	1094	1094	1244	-11.202810390606198	20.40424004658318	-15.503794058814867	35.557348482738	ABarppaaa	0	0	0	0		0	0	0	0	0
54	1	54	54	-1	264.7654399803629	-31.90170736813092	11.724021731378052	42.39442314	Cppa	0	0	0	0		0	0	0	0	0
30	1	30	30	1245	-62.21095135843421	-142.75029063627426	-9.641519060287042	33.82284367870199	ABpraaapp	0	0	0	0		0	0	0	0	0
16	1	16	16	1246	-25.331848806946436	127.32859920898532	-9.216898182956108	33.82284367870199	ABplaappp	0	0	0	0		0	0	0	0	0
947	1	947	947	1247	76.90902820368397	42.95290985944145	-14.114328328089018	35.557348482738	ABarppapa	0	0	0	0		0	0	0	0	0
58	1	58	58	1248	83.27075753226369	157.37334966903313	-7.095079180037295	33.82284367870199	ABplappap	0	0	0	0		0	0	0	0	0
61	1	61	61	1249	-219.39328020976805	35.46690472874711	12.0203557601195	35.557348482738	ABalpapap	0	0	0	0		0	0	0	0	0
828	1	828	828	1250	281.428901222418	84.1264721045853	-13.651137324738	36.883148131800006	Caapa	0	0	0	0		0	0	0	0	0
69	1	69	69	1251	-188.61710332482312	-14.882804442792024	11.996170200673404	35.557348482738	ABaraapap	0	0	0	0		0	0	0	0	0
269	1	269	269	1252	-226.34142637656225	38.31500917103968	0.18067887059503804	35.557348482738	ABalpaapa	0	0	0	0		0	0	0	0	0
8	1	8	8	1253	275.79614384889425	22.964340508771976	3.5202458128116567	36.883148131800006	Cpppp	0	0	0	0		0	0	0	0	0
46	1	46	46	1254	151.95031548140724	69.83059160383299	-2.783799617085277	42.39442314	Eplp	0	0	0	0		0	0	0	0	0
78	1	78	78	1255	-138.8119820612629	-69.59600395209871	15.91118712775772	35.557348482738	ABarapaap	0	0	0	0		0	0	0	0	0
9	1	9	9	1256	-67.64158065579518	-39.82173795754982	-8.540694069122997	35.557348482738	ABalapppp	0	0	0	0		0	0	0	0	0
36	1	36	36	1257	180.30071699665072	-104.47166023584269	3.658849460213649	33.82284367870199	ABprppapp	0	0	0	0		0	0	0	0	0
25	1	25	25	-1	96.52058557725586	-8.847967542069487	14.301169654236656	36.883148131800006	MSpapp	0	0	0	0		0	0	0	0	0
31	1	31	31	1258	-130.0532176214953	22.202919494644785	-14.641813603488	35.557348482738	ABalapapp	0	0	0	0		0	0	0	0	0
68	1	68	68	1259	234.68912810979373	-111.50113603268775	7.72078927293794	33.82284367870199	ABprpppap	0	0	0	0		0	0	0	0	0
71	1	71	71	1260	-72.34402654540052	141.11513756302483	10.719650177181355	33.82284367870199	ABplpapap	0	0	0	0		0	0	0	0	0
85	1	85	85	-1	-210.00981304131062	108.8229201559648	3.4204031613978443	40.8705154974	ABalppaa	0	0	0	0		0	0	0	0	0
72	1	72	72	1261	40.16167556336651	-139.5399395806984	13.319233754594169	33.82284367870199	ABprpapap	0	0	0	0		0	0	0	0	0
59	1	59	59	1262	-141.59849864625184	-138.39599691378146	-1.4228974237695706	33.82284367870199	ABpraaaap	0	0	0	0		0	0	0	0	0
295	1	295	295	1263	-30.43463747955526	100.7976890568852	-16.983419672538155	33.82284367870199	ABplapaaa	0	0	0	0		0	0	0	0	0
40	1	40	40	1264	-208.96392859179005	-64.47255221937155	-8.063921349012185	35.557348482738	ABalaaapp	0	0	0	0		0	0	0	0	0
43	1	43	43	1265	-54.3821631183499	-36.59698944717617	-16.029985577130127	35.557348482738	ABarpaapp	0	0	0	0		0	0	0	0	0
1030	1	1030	1030	1266	65.38248294074751	148.38565947191606	-0.12699711240531436	33.82284367870199	ABplppapa	0	0	0	0		0	0	0	0	0
1104	1	1104	1104	1267	267.5814981886649	98.28715835822543	3.1230759933348455	36.883148131800006	Cappa	0	0	0	0		0	0	0	0	0
6	1	6	6	1268	154.17140755282725	126.56786588143494	13.217767027707914	33.82284367870199	ABplppppp	0	0	0	0		0	0	0	0	0
720	1	720	720	1269	168.0324811004156	-153.54330260538967	-4.457197068760452	33.82284367870199	ABprappaa	0	0	0	0		0	0	0	0	0
79	1	79	79	1270	-108.16034133805235	-94.20799292643515	-13.233768050995188	35.557348482738	ABarpapap	0	0	0	0		0	0	0	0	0
24	1	24	24	1271	130.17892911349458	-89.637785803797	14.039204875339589	33.82284367870199	ABprpappp	0	0	0	0		0	0	0	0	0
2	1	2	2	-1	156.14427819654918	-30.520339329544278	-12.509500861324216	40.8705154974	ABarpppp	0	0	0	0		0	0	0	0	0
53	1	53	53	1272	186.38402636387656	49.532626393236484	-11.247857850599708	36.883148131800006	Caaap	0	0	0	0		0	0	0	0	0
405	1	405	405	1273	-235.8255772293184	33.15683347782091	11.256396945318098	35.557348482738	ABalpapaa	0	0	0	0		0	0	0	0	0
594	1	594	594	1274	-124.40754796857371	-96.50056537826161	-12.865870701303592	35.557348482738	ABarpapaa	0	0	0	0		0	0	0	0	0
37	1	37	37	1275	-144.5798399972193	107.71705532352355	10.28070593502989	35.557348482738	ABalppapp	0	0	0	0		0	0	0	0	0
113	1	113	113	-1	-116.3774096853789	-61.07821125469233	3.6051790901343184	36.883148131800006	MSpaaa	0	0	0	0		0	0	0	0	0
