# Supplementary material for: An Observation-Driven Agent-Based Modeling and Analysis Framework for C. elegans Embryogenesis
Source: PLoS One. 2016 Nov 16;11(11):e0166551. doi: 10.1371/journal.pone.0166551 (PMC5113041; doi:10.1371/journal.pone.0166551)
Supplement: S1 Dataset — The data obtained from our NetLogo code, including the index, name, diameter, position, and mother-daughter relationship of each cell. (ZIP) [file pone.0166551.s005.zip › S1_dataset/outputNucleiTest/t134-nuclei.txt]

497	1	497	497	1276	-98.74062154322576	156.5344564119023	-3.707141356063647	33.82284367870199	ABplpaapa	0	0	0	0		0	0	0	0	0
39	1	39	39	1277	-151.2433397478814	-96.81258570002058	8.417788813178456	35.557348482738	ABaraaapp	0	0	0	0		0	0	0	0	0
10	1	10	10	1278	200.0439350040463	132.97327251802685	-1.0680115525229397	33.82284367870199	ABplapppp	0	0	0	0		0	0	0	0	0
70	1	70	70	1279	-195.20531444549925	-87.41788370602559	1.4998347160521264	35.557348482738	ABalaapap	0	0	0	0		0	0	0	0	0
49	1	49	49	-1	-94.65621183658362	12.079125998082576	5.8779318188848	36.883148131800006	MSaaap	0	0	0	0		0	0	0	0	0
47	1	47	47	-1	155.48619708708188	101.02808730577084	4.40871509203691	42.39442314	Dap	0	0	0	0		0	0	0	0	0
438	1	438	438	1280	179.84607354329694	141.7671888576539	-2.814065490047535	33.82284367870199	ABplapppa	0	0	0	0		0	0	0	0	0
33	1	33	33	1281	-43.6153584868717	-79.0355269241107	13.61400671774372	35.557348482738	ABarapapp	0	0	0	0		0	0	0	0	0
662	1	662	662	1282	-159.8489533491703	106.58037511173178	8.734678756920312	35.557348482738	ABalppapa	0	0	0	0		0	0	0	0	0
35	1	35	35	1283	197.67720404603543	-95.86685066452007	-12.083310554126882	33.82284367870199	ABprapapp	0	0	0	0		0	0	0	0	0
23	1	23	23	1284	-5.244786622339153	-92.94589696641957	-15.455950684827458	35.557348482738	ABarpappp	0	0	0	0		0	0	0	0	0
357	1	357	357	1285	-223.8015483210933	10.352114599982464	-10.12790633920991	35.557348482738	ABalapaaa	0	0	0	0		0	0	0	0	0
12	1	12	12	1286	-6.02331091457752	-127.07289445150491	6.228641298615844	35.557348482738	ABarapppp	0	0	0	0		0	0	0	0	0
14	1	14	14	1287	47.110565832422786	-38.05590176561829	-1.799626334611216	42.39442314	Earp	0	0	0	0		0	0	0	0	0
869	1	869	869	1288	-27.74232850600932	169.0526089136495	3.6569296064405563	33.82284367870199	ABplppaaa	0	0	0	0		0	0	0	0	0
105	1	105	105	-1	-200.8425798108516	-17.130251059229828	2.008305640902774	36.883148131800006	MSaaaa	0	0	0	0		0	0	0	0	0
79	1	79	79	1289	-107.6320119023569	-92.87368431357984	-13.332167664585466	35.557348482738	ABarpapap	0	0	0	0		0	0	0	0	0
863	1	863	863	1290	-251.68590588545862	0.20943334614446613	8.715873559666148	35.557348482738	ABalpaaaa	0	0	0	0		0	0	0	0	0
31	1	31	31	1291	-129.20150979886196	24.068552947071506	-14.516549632974378	35.557348482738	ABalapapp	0	0	0	0		0	0	0	0	0
268	1	268	268	1292	-47.77994769255117	-149.84263532055544	-9.775305658678322	33.82284367870199	ABpraapaa	0	0	0	0		0	0	0	0	0
25	1	25	25	-1	97.09917970430546	-10.041115289164528	14.329409995331684	36.883148131800006	MSpapp	0	0	0	0		0	0	0	0	0
124	1	124	124	-1	-44.86127514370337	-99.0126154710517	5.6797766933510525	36.883148131800006	MSppaa	0	0	0	0		0	0	0	0	0
3	1	3	3	-1	120.27635442192093	-52.559544624504106	7.630139883467725	36.883148131800006	MSpppp	0	0	0	0		0	0	0	0	0
249	1	249	249	1293	-54.476070339097674	127.43493295113161	-10.581396569778292	33.82284367870199	ABplaappa	0	0	0	0		0	0	0	0	0
108	1	108	108	-1	15.52205727768952	-27.59343175860485	14.052062950875092	36.883148131800006	MSpapa	0	0	0	0		0	0	0	0	0
11	1	11	11	1294	267.46368277843635	-53.524636736878925	-0.7162716956781161	33.82284367870199	ABprapppp	0	0	0	0		0	0	0	0	0
442	1	442	442	1295	-63.15965160836983	-80.29970280968858	14.376705833339424	35.557348482738	ABarapapa	0	0	0	0		0	0	0	0	0
707	1	707	707	1296	-29.27459514131559	-96.81966173211943	-15.835043121231262	35.557348482738	ABarpappa	0	0	0	0		0	0	0	0	0
947	1	947	947	1297	78.24503009266948	44.55241839853491	-14.120224847447622	35.557348482738	ABarppapa	0	0	0	0		0	0	0	0	0
400	1	400	400	1298	-82.64938641012743	-35.42114413728939	-16.282853964167995	35.557348482738	ABarpaapa	0	0	0	0		0	0	0	0	0
871	1	871	871	1299	-244.08366909869017	-21.508001717522507	9.100604745540513	35.557348482738	ABaraaaaa	0	0	0	0		0	0	0	0	0
491	1	491	491	1300	-185.87530357513663	73.2342227812802	-3.765351411304061	35.557348482738	ABalpppaa	0	0	0	0		0	0	0	0	0
702	1	702	702	1301	-155.2167691637583	-134.32935440080473	-0.7106113810873661	33.82284367870199	ABpraaaaa	0	0	0	0		0	0	0	0	0
646	1	646	646	1302	42.64633671412613	-68.54967456972254	-15.593019799022096	35.557348482738	ABarpppaa	0	0	0	0		0	0	0	0	0
652	1	652	652	1303	-55.43231118260798	-165.87751273030537	3.148756099648567	33.82284367870199	ABprpaaaa	0	0	0	0		0	0	0	0	0
46	1	46	46	1304	154.9909900339282	68.22405830723984	-2.757081259154484	42.39442314	Eplp	0	0	0	0		0	0	0	0	0
1030	1	1030	1030	1305	62.518964410710524	148.49425934575385	-0.09999205808514706	33.82284367870199	ABplppapa	0	0	0	0		0	0	0	0	0
388	1	388	388	1306	-28.498233782631228	-123.18502181276818	6.070309159672757	35.557348482738	ABarapppa	0	0	0	0		0	0	0	0	0
118	1	118	118	-1	-111.13765657102765	83.83077146583364	4.91415304747918	36.883148131800006	MSapaa	0	0	0	0		0	0	0	0	0
87	1	87	87	1307	163.9528023904083	64.23022118964003	13.48682728800664	48.729222	Z2	0	0	0	0		0	0	0	0	0
712	1	712	712	1308	-221.48163168480198	-55.74557698392664	-7.5758188135861575	35.557348482738	ABalaaapa	0	0	0	0		0	0	0	0	0
40	1	40	40	1309	-209.81355032095777	-64.11185036635406	-7.972783857430626	35.557348482738	ABalaaapp	0	0	0	0		0	0	0	0	0
52	1	52	52	1310	225.23548436325373	-33.317766894287544	-14.643460945892464	36.883148131800006	Cpaap	0	0	0	0		0	0	0	0	0
423	1	423	423	1311	29.148563444711375	-166.9044876731935	-0.2280102729758257	33.82284367870199	ABprpaapa	0	0	0	0		0	0	0	0	0
243	1	243	243	1312	-160.7243037183647	104.30088962674768	-13.50009435335672	33.82284367870199	ABplaapaa	0	0	0	0		0	0	0	0	0
69	1	69	69	1313	-186.52903803793225	-13.259878627398734	11.802535231584695	35.557348482738	ABaraapap	0	0	0	0		0	0	0	0	0
9	1	9	9	1314	-68.35507648852715	-40.82169195806893	-8.635138711651832	35.557348482738	ABalapppp	0	0	0	0		0	0	0	0	0
83	1	83	83	1315	111.64191634469664	161.08159012152754	6.006246876489879	33.82284367870199	ABplpppap	0	0	0	0		0	0	0	0	0
518	1	518	518	1316	-159.368251178811	144.0637307412831	3.207290171349442	33.82284367870199	ABplpaaaa	0	0	0	0		0	0	0	0	0
28	1	28	28	1317	285.85047954159427	84.78050997763555	-9.037317211329032	36.883148131800006	Caapp	0	0	0	0		0	0	0	0	0
66	1	66	66	1318	187.3687873852224	-141.4440505922318	-4.610654027241333	33.82284367870199	ABprappap	0	0	0	0		0	0	0	0	0
24	1	24	24	1319	129.15405012421655	-88.58667872697899	14.104181956728763	33.82284367870199	ABprpappp	0	0	0	0		0	0	0	0	0
72	1	72	72	1320	40.26642847451213	-138.4104336652777	13.362359219849544	33.82284367870199	ABprpapap	0	0	0	0		0	0	0	0	0
269	1	269	269	1321	-226.335033852726	38.61672218859519	0.44669344608868705	35.557348482738	ABalpaapa	0	0	0	0		0	0	0	0	0
121	1	121	121	-1	31.036050502551564	100.39420258292219	9.700975831029673	36.883148131800006	MSappa	0	0	0	0		0	0	0	0	0
112	1	112	112	-1	-29.941377878631627	49.87657680219701	13.009515865766788	36.883148131800006	MSaapa	0	0	0	0		0	0	0	0	0
138	1	138	138	-1	162.06767578847172	-42.95000657361816	11.32387309621183	42.39442314	Dpa	0	0	0	0		0	0	0	0	0
828	1	828	828	1322	280.84169721360087	83.5529934290378	-13.678191716675949	36.883148131800006	Caapa	0	0	0	0		0	0	0	0	0
22	1	22	22	1323	82.79818438375871	-143.18573409110252	-8.27167586051222	33.82284367870199	ABpraappp	0	0	0	0		0	0	0	0	0
18	1	18	18	-1	200.27235107934007	-24.944580068019636	8.986089114637414	42.39442314	Dpp	0	0	0	0		0	0	0	0	0
60	1	60	60	-1	200.34716874782953	97.352214142209	7.675852829548215	42.39442314	Capa	0	0	0	0		0	0	0	0	0
113	1	113	113	-1	-118.52260915381069	-61.95179957253322	3.326203346944648	36.883148131800006	MSpaaa	0	0	0	0		0	0	0	0	0
57	1	57	57	1324	-127.14824613682109	107.30665395572854	-14.615591473584946	33.82284367870199	ABplaapap	0	0	0	0		0	0	0	0	0
1094	1	1094	1094	1325	-20.74303035243333	19.21337890594282	-15.523094163883696	35.557348482738	ABarppaaa	0	0	0	0		0	0	0	0	0
32	1	32	32	1326	-75.50757772069494	56.57032511088087	-15.772103317268733	33.82284367870199	ABplaaapp	0	0	0	0		0	0	0	0	0
84	1	84	84	1327	-6.143181479734656	169.85116565503907	3.7633339302955986	33.82284367870199	ABplppaap	0	0	0	0		0	0	0	0	0
316	1	316	316	1328	11.873888047678285	125.02303437977517	13.215007031475547	33.82284367870199	ABplpappa	0	0	0	0		0	0	0	0	0
51	1	51	51	-1	25.140197208411212	-91.4975105847913	3.0910282653866	36.883148131800006	MSppap	0	0	0	0		0	0	0	0	0
6	1	6	6	1329	154.37970958010786	124.51224111032212	13.323582380527546	33.82284367870199	ABplppppp	0	0	0	0		0	0	0	0	0
726	1	726	726	1330	-155.84179442221878	-68.47763103842226	15.341926244467494	35.557348482738	ABarapaaa	0	0	0	0		0	0	0	0	0
8	1	8	8	1331	274.70754298843303	21.660024659114608	3.6647310240749587	36.883148131800006	Cpppp	0	0	0	0		0	0	0	0	0
67	1	67	67	1332	-213.76831802391627	26.594536042307897	-11.221146611357685	35.557348482738	ABalapaap	0	0	0	0		0	0	0	0	0
130	1	130	130	-1	81.088615191447	-46.08817971006262	10.279708368054132	36.883148131800006	MSpppa	0	0	0	0		0	0	0	0	0
198	1	198	198	1333	142.6847873141203	42.77338709382727	-15.09800849531609	36.883148131800006	Caaaa	0	0	0	0		0	0	0	0	0
140	1	140	140	-1	119.81234787526178	111.8023456356222	6.258813560464727	42.39442314	Daa	0	0	0	0		0	0	0	0	0
221	1	221	221	1334	99.57704244180924	107.71215293147866	-13.41221250303917	33.82284367870199	ABplapapa	0	0	0	0		0	0	0	0	0
27	1	27	27	1335	288.4560713473695	28.392642887051935	-3.4572873142445784	36.883148131800006	Cpapp	0	0	0	0		0	0	0	0	0
61	1	61	61	1336	-215.54962330145793	37.13147621464609	12.124855424997891	35.557348482738	ABalpapap	0	0	0	0		0	0	0	0	0
594	1	594	594	1337	-125.27502786701733	-95.50446730044179	-13.01274230272534	35.557348482738	ABarpapaa	0	0	0	0		0	0	0	0	0
58	1	58	58	1338	86.22694125335974	157.08425621545993	-7.034262213960832	33.82284367870199	ABplappap	0	0	0	0		0	0	0	0	0
473	1	473	473	1339	19.250567955197994	-144.6926292322849	12.873279910662882	33.82284367870199	ABprpapaa	0	0	0	0		0	0	0	0	0
1138	1	1138	1138	1340	87.55854086350205	-161.74765289202134	8.56021753587276	33.82284367870199	ABprppaaa	0	0	0	0		0	0	0	0	0
311	1	311	311	1341	-174.2076644418788	-86.90646828659533	7.92767734624805	35.557348482738	ABaraaapa	0	0	0	0		0	0	0	0	0
19	1	19	19	1342	-118.38037700465168	59.77190990611168	13.78234578143459	35.557348482738	ABalpappp	0	0	0	0		0	0	0	0	0
584	1	584	584	1343	135.0268030201061	135.2252555791506	13.074963448309386	33.82284367870199	ABplppppa	0	0	0	0		0	0	0	0	0
292	1	292	292	1344	-166.43867168490968	13.655208740009872	-14.589936230118079	35.557348482738	ABalapapa	0	0	0	0		0	0	0	0	0
71	1	71	71	1345	-69.00057750600826	140.2654609114616	10.860458303391228	33.82284367870199	ABplpapap	0	0	0	0		0	0	0	0	0
81	1	81	81	1346	-246.375045599327	-2.580237669948728	1.6467442038008955	35.557348482738	ABalaaaar	0	0	0	0		0	0	0	0	0
353	1	353	353	1347	-101.23867153018129	57.507350732563694	-16.614359024540494	33.82284367870199	ABplaaapa	0	0	0	0		0	0	0	0	0
429	1	429	429	1348	-208.50632738979846	-18.15482795355995	11.93463290550454	35.557348482738	ABaraapaa	0	0	0	0		0	0	0	0	0
133	1	133	133	1349	-13.394589512196712	-53.54712078255712	-5.868354787382508	42.39442314	Eara	0	0	0	0		0	0	0	0	0
41	1	41	41	1350	56.08599924213675	-165.0907805467519	0.3280801377080471	33.82284367870199	ABprpaapp	0	0	0	0		0	0	0	0	0
431	1	431	431	1351	68.191350603982	160.67676274240816	-6.880503249338939	33.82284367870199	ABplappaa	0	0	0	0		0	0	0	0	0
50	1	50	50	-1	-34.98531753671462	103.35654537985056	3.3242791410468606	36.883148131800006	MSapap	0	0	0	0		0	0	0	0	0
44	1	44	44	1352	96.35257080583025	47.35411856812033	-13.480834314516528	35.557348482738	ABarppapp	0	0	0	0		0	0	0	0	0
59	1	59	59	1353	-140.97658878651393	-138.68041918319673	-1.4224243232737148	33.82284367870199	ABpraaaap	0	0	0	0		0	0	0	0	0
201	1	201	201	1354	287.14600911699665	11.022280744993214	-8.188150499235178	36.883148131800006	Cpapa	0	0	0	0		0	0	0	0	0
86	1	86	86	1355	63.87098744078218	-62.17890775494899	-15.312274258199421	35.557348482738	ABarpppap	0	0	0	0		0	0	0	0	0
288	1	288	288	1356	-92.65602159086534	-137.1787234224355	-9.30371353161376	33.82284367870199	ABpraaapa	0	0	0	0		0	0	0	0	0
1104	1	1104	1104	1357	260.3866745074904	99.99509148678925	1.8312502477520793	36.883148131800006	Cappa	0	0	0	0		0	0	0	0	0
479	1	479	479	1358	216.15947220651054	-126.0371905514753	7.836185193058393	33.82284367870199	ABprpppaa	0	0	0	0		0	0	0	0	0
73	1	73	73	1359	-245.99442398283094	9.335739515514105	9.038763109338344	35.557348482738	ABalpaaap	0	0	0	0		0	0	0	0	0
126	1	126	126	1360	-28.82983728632437	40.78039471963035	-5.193543368019781	42.39442314	Eala	0	0	0	0		0	0	0	0	0
370	1	370	370	1361	-200.99315838501226	60.08358475953067	-12.894509231258255	33.82284367870199	ABplaaaaa	0	0	0	0		0	0	0	0	0
175	1	175	175	1362	100.05643306248338	62.17728364910559	-4.876982802139579	42.39442314	Epla	0	0	0	0		0	0	0	0	0
148	1	148	148	1363	158.1252817157535	-40.61820668260623	-16.753685215248275	36.883148131800006	Cpaaa	0	0	0	0		0	0	0	0	0
160	1	160	160	1364	131.99825659156693	-57.594165767733344	-1.563255103702994	42.39442314	Epra	0	0	0	0		0	0	0	0	0
20	1	20	20	1365	41.232333812442604	121.22098570583577	13.403516235075891	33.82284367870199	ABplpappp	0	0	0	0		0	0	0	0	0
512	1	512	512	1366	-111.3338942292508	-23.953680557036808	14.189453400431134	35.557348482738	ABaraappa	0	0	0	0		0	0	0	0	0
281	1	281	281	1367	174.38529957843565	-109.94078559801788	-14.178958254544424	33.82284367870199	ABprapapa	0	0	0	0		0	0	0	0	0
34	1	34	34	1368	-205.2963587222933	59.145253671547316	1.9553004538334355	35.557348482738	ABalpaapp	0	0	0	0		0	0	0	0	0
76	1	76	76	1369	-139.28680756643632	149.0430124900527	3.3361418921553363	33.82284367870199	ABplpaaap	0	0	0	0		0	0	0	0	0
78	1	78	78	1370	-138.1142927410179	-68.69108338341708	15.838611372849517	35.557348482738	ABarapaap	0	0	0	0		0	0	0	0	0
45	1	45	45	1371	33.78802668617205	64.18168968540105	-0.9602514840742461	42.39442314	Ealp	0	0	0	0		0	0	0	0	0
88	1	88	88	1372	95.95311255484512	-158.78766935930744	9.03143945125754	33.82284367870199	ABprppaap	0	0	0	0		0	0	0	0	0
405	1	405	405	1373	-233.81126278373958	35.00655491482611	11.394336401886457	35.557348482738	ABalpapaa	0	0	0	0		0	0	0	0	0
63	1	63	63	1374	-166.60260858763908	81.18973894845044	-3.908414126745921	35.557348482738	ABalpppap	0	0	0	0		0	0	0	0	0
82	1	82	82	1375	-2.3781069259161454	21.505786601675613	-15.4859414616262	35.557348482738	ABarppaap	0	0	0	0		0	0	0	0	0
927	1	927	927	1376	-208.4492574561716	-81.46914912970324	1.9815333756971942	35.557348482738	ABalaapaa	0	0	0	0		0	0	0	0	0
399	1	399	399	1377	207.59430866003814	-69.27252965497921	13.81212191840006	33.82284367870199	ABprppppa	0	0	0	0		0	0	0	0	0
13	1	13	13	-1	73.94407727004067	118.11748441829198	5.644527198924527	36.883148131800006	MSappp	0	0	0	0		0	0	0	0	0
762	1	762	762	1378	256.3779571039175	-74.46481144602923	-2.188985455969004	33.82284367870199	ABprapppa	0	0	0	0		0	0	0	0	0
2	1	2	2	1379	158.14383071122583	-28.656006490983422	-12.695902723056477	40.8705154974	ABarpppp	0	0	0	0		0	0	0	0	0
7	1	7	7	1380	194.20587425854043	-36.73448561311807	-0.7808773632586146	42.39442314	Eprp	0	0	0	0		0	0	0	0	0
56	1	56	56	1381	-21.853575669274722	-149.25217259907234	-10.343308533383162	33.82284367870199	ABpraapap	0	0	0	0		0	0	0	0	0
43	1	43	43	1382	-51.96296709823319	-35.69054909140725	-16.04099990814034	35.557348482738	ABarpaapp	0	0	0	0		0	0	0	0	0
68	1	68	68	1383	233.9959851335286	-110.66036842201407	7.936224912829267	33.82284367870199	ABprpppap	0	0	0	0		0	0	0	0	0
1	1	1	1	1384	222.76755290409758	-48.31514284473785	14.407846023881563	33.82284367870199	ABprppppp	0	0	0	0		0	0	0	0	0
26	1	26	26	-1	49.48697118655278	52.37491358651197	14.767818497873352	36.883148131800006	MSaapp	0	0	0	0		0	0	0	0	0
48	1	48	48	-1	-43.47330818282561	-29.61140379515161	7.171091988128282	36.883148131800006	MSpaap	0	0	0	0		0	0	0	0	0
572	1	572	572	1385	262.8985876689832	4.158749831440374	1.6471556336032782	36.883148131800006	Cpppa	0	0	0	0		0	0	0	0	0
406	1	406	406	1386	-91.25526556406123	144.0425931246197	10.089989053110521	33.82284367870199	ABplpapaa	0	0	0	0		0	0	0	0	0
64	1	64	64	1387	-50.409589483086336	-133.9203040510128	12.111817053081074	35.557348482738	ABarappap	0	0	0	0		0	0	0	0	0
17	1	17	17	1388	-125.5360765342327	-100.63770852124625	-6.39969211367117	35.557348482738	ABalaappp	0	0	0	0		0	0	0	0	0
250	1	250	250	1389	-106.4552493044713	82.3675801330436	-4.037541305612935	35.557348482738	ABalppppa	0	0	0	0		0	0	0	0	0
558	1	558	558	1390	91.66605088061937	167.46728096204032	6.426450871017819	33.82284367870199	ABplpppaa	0	0	0	0		0	0	0	0	0
833	1	833	833	1391	-205.21971960408453	-32.67308247512507	-10.390057793420034	35.557348482738	ABalappaa	0	0	0	0		0	0	0	0	0
53	1	53	53	1392	190.1095370068964	49.64952416138968	-11.045769074720845	36.883148131800006	Caaap	0	0	0	0		0	0	0	0	0
15	1	15	15	1393	271.17891002925336	97.4331917939429	3.7689888661262163	36.883148131800006	Cappp	0	0	0	0		0	0	0	0	0
55	1	55	55	1394	2.3509747364747082	103.63259946377354	-16.283175976154936	33.82284367870199	ABplapaap	0	0	0	0		0	0	0	0	0
295	1	295	295	1395	-28.609632644526204	101.82484460719152	-16.903146637136487	33.82284367870199	ABplapaaa	0	0	0	0		0	0	0	0	0
38	1	38	38	1396	-72.60968460411551	158.8663364352462	-3.28230357461473	33.82284367870199	ABplpaapp	0	0	0	0		0	0	0	0	0
77	1	77	77	1397	-237.76566324944525	-20.445557914509536	9.858376657333846	35.557348482738	ABaraaaap	0	0	0	0		0	0	0	0	0
85	1	85	85	-1	-210.1797032180682	108.58397433587274	3.805650473958191	40.8705154974	ABalppaa	0	0	0	0		0	0	0	0	0
75	1	75	75	1398	-35.870316355136914	-167.5076135047173	3.12039362996484	33.82284367870199	ABprpaaap	0	0	0	0		0	0	0	0	0
54	1	54	54	-1	263.97461085570626	-33.62979974534216	12.246773954034223	42.39442314	Cppa	0	0	0	0		0	0	0	0	0
62	1	62	62	1399	-178.99043276280887	58.43068829282142	-14.1094474408107	33.82284367870199	ABplaaaap	0	0	0	0		0	0	0	0	0
413	1	413	413	1400	-93.92090467456772	-36.20673831430545	-8.71737724372236	35.557348482738	ABalapppa	0	0	0	0		0	0	0	0	0
65	1	65	65	1401	67.62950430161101	-121.8986452355567	-15.628553735221598	33.82284367870199	ABprapaap	0	0	0	0		0	0	0	0	0
324	1	324	324	1402	100.8234245788911	-95.12290067690877	14.372540359085097	33.82284367870199	ABprpappa	0	0	0	0		0	0	0	0	0
16	1	16	16	1403	-22.84118397403054	128.86828322415158	-9.138440964692888	33.82284367870199	ABplaappp	0	0	0	0		0	0	0	0	0
256	1	256	256	1404	52.077164262472095	-146.86133902861806	-8.778557173490213	33.82284367870199	ABpraappa	0	0	0	0		0	0	0	0	0
36	1	36	36	1405	180.8949006249238	-104.28382437034018	3.75182842276353	33.82284367870199	ABprppapp	0	0	0	0		0	0	0	0	0
247	1	247	247	1406	-148.17609984592764	56.138711386180226	14.924200725750207	35.557348482738	ABalpappa	0	0	0	0		0	0	0	0	0
80	1	80	80	-1	-177.62873703956026	-19.399221513905974	-13.812886112944968	40.8705154974	ABarpaaa	0	0	0	0		0	0	0	0	0
475	1	475	475	1407	-71.30186808635662	-128.47699894806422	11.685663884055122	35.557348482738	ABarappaa	0	0	0	0		0	0	0	0	0
21	1	21	21	1408	-83.11542423269364	-21.29461917646937	14.278780278141623	35.557348482738	ABaraappp	0	0	0	0		0	0	0	0	0
630	1	630	630	1409	46.92255916321166	-124.37119884614417	-16.174492141771307	33.82284367870199	ABprapaaa	0	0	0	0		0	0	0	0	0
42	1	42	42	1410	75.89381543695086	148.93013905960686	0.09988503463672352	33.82284367870199	ABplppapp	0	0	0	0		0	0	0	0	0
5	1	5	5	1411	-71.76226895856955	96.45730173236602	-3.6750680444983774	35.557348482738	ABalppppp	0	0	0	0		0	0	0	0	0
29	1	29	29	1412	130.3432062256139	108.81057830513006	-10.29680603201377	33.82284367870199	ABplapapp	0	0	0	0		0	0	0	0	0
37	1	37	37	1413	-142.09900499986563	108.08507814658425	10.320084891546887	35.557348482738	ABalppapp	0	0	0	0		0	0	0	0	0
720	1	720	720	1414	167.15933684122018	-153.78865541289312	-4.2769190108547095	33.82284367870199	ABprappaa	0	0	0	0		0	0	0	0	0
30	1	30	30	1415	-62.93679625139635	-142.63153356700096	-9.540016651628163	33.82284367870199	ABpraaapp	0	0	0	0		0	0	0	0	0
4	1	4	4	1416	71.7173032898506	85.08473195721787	12.252355170267789	48.729222	Z3	0	0	0	0		0	0	0	0	0
873	1	873	873	1417	-244.13044679166475	4.602614353346967	-0.2872183152839138	35.557348482738	ABalaaaal	0	0	0	0		0	0	0	0	0
457	1	457	457	1418	-139.413523280606	-101.9950980145864	-5.097353340460252	35.557348482738	ABalaappa	0	0	0	0		0	0	0	0	0
74	1	74	74	1419	-196.52328934862473	-34.33105714357853	-10.756421417164626	35.557348482738	ABalappap	0	0	0	0		0	0	0	0	0
923	1	923	923	1420	165.4811829923504	-111.4282179789189	3.8015712151711427	33.82284367870199	ABprppapa	0	0	0	0		0	0	0	0	0
