# Supplementary material for: An Observation-Driven Agent-Based Modeling and Analysis Framework for C. elegans Embryogenesis
Source: PLoS One. 2016 Nov 16;11(11):e0166551. doi: 10.1371/journal.pone.0166551 (PMC5113041; doi:10.1371/journal.pone.0166551)
Supplement: S1 Dataset — The data obtained from our NetLogo code, including the index, name, diameter, position, and mother-daughter relationship of each cell. (ZIP) [file pone.0166551.s005.zip › S1_dataset/outputNucleiTest/t135-nuclei.txt]

140	1	140	140	-1	117.79455914538421	110.48236628896593	6.303637688678703	42.39442314	Daa	0	0	0	0		0	0	0	0	0
869	1	869	869	1421	-27.292510239775936	168.5581194466614	3.752636809696178	33.82284367870199	ABplppaaa	0	0	0	0		0	0	0	0	0
71	1	71	71	1422	-65.65712846661597	139.41578425989837	11.001266429601102	33.82284367870199	ABplpapap	0	0	0	0		0	0	0	0	0
243	1	243	243	1423	-159.95283249598694	105.16327306679422	-13.476862411501898	33.82284367870199	ABplaapaa	0	0	0	0		0	0	0	0	0
112	1	112	112	-1	-30.154543769672703	49.24673095736272	13.002498773110963	36.883148131800006	MSaapa	0	0	0	0		0	0	0	0	0
497	1	497	497	1424	-98.15485732418874	156.948477118463	-3.6220850074098756	33.82284367870199	ABplpaapa	0	0	0	0		0	0	0	0	0
292	1	292	292	1425	-167.88146602690125	14.964991690993525	-14.556555932016368	35.557348482738	ABalapapa	0	0	0	0		0	0	0	0	0
198	1	198	198	1426	144.56546123007416	43.02847779117939	-15.119064904784928	36.883148131800006	Caaaa	0	0	0	0		0	0	0	0	0
69	1	69	69	1427	-184.44097275104141	-11.636952812005447	11.608900262495986	35.557348482738	ABaraapap	0	0	0	0		0	0	0	0	0
923	1	923	923	1428	163.1350517737445	-112.48263531693617	3.9319643147230847	33.82284367870199	ABprppapa	0	0	0	0		0	0	0	0	0
16	1	16	16	1429	-20.350519141114642	130.40796723931783	-9.059983746429669	33.82284367870199	ABplaappp	0	0	0	0		0	0	0	0	0
11	1	11	11	1430	267.11071149584757	-54.19043056969633	-0.35509594019334817	33.82284367870199	ABprapppp	0	0	0	0		0	0	0	0	0
79	1	79	79	1431	-107.10368246666144	-91.53937570072453	-13.430567278175742	35.557348482738	ABarpapap	0	0	0	0		0	0	0	0	0
37	1	37	37	1432	-139.61817000251196	108.45310096964495	10.359463848063884	35.557348482738	ABalppapp	0	0	0	0		0	0	0	0	0
6	1	6	6	1433	154.58801160738844	122.4566163392093	13.429397733347177	33.82284367870199	ABplppppp	0	0	0	0		0	0	0	0	0
491	1	491	491	1434	-185.87164659543916	74.73868196701767	-3.8062376106509697	35.557348482738	ABalpppaa	0	0	0	0		0	0	0	0	0
108	1	108	108	-1	14.061980490947397	-28.928412016071658	14.07080604308713	36.883148131800006	MSpapa	0	0	0	0		0	0	0	0	0
105	1	105	105	1435	-202.07686524933362	-19.180595728862617	1.6209041706871572	36.883148131800006	MSaaaa	0	0	0	0		0	0	0	0	0
9	1	9	9	1436	-69.06857232125911	-41.82164595858805	-8.729583354180667	35.557348482738	ABalapppp	0	0	0	0		0	0	0	0	0
27	1	27	27	1437	288.58857357853856	27.049518390308894	-2.8886477166211986	36.883148131800006	Cpapp	0	0	0	0		0	0	0	0	0
58	1	58	58	1438	89.1831249744558	156.7951627618867	-6.97344524788437	33.82284367870199	ABplappap	0	0	0	0		0	0	0	0	0
388	1	388	388	1439	-31.469802231669455	-122.49321586948916	6.296381756404289	35.557348482738	ABarapppa	0	0	0	0		0	0	0	0	0
29	1	29	29	1440	134.9150433517245	109.53030804521221	-10.002995784724304	33.82284367870199	ABplapapp	0	0	0	0		0	0	0	0	0
256	1	256	256	1441	49.369524742887116	-147.63916735438326	-8.712035776058904	33.82284367870199	ABpraappa	0	0	0	0		0	0	0	0	0
15	1	15	15	1442	272.4743037961558	96.30138952609354	4.158330708462608	36.883148131800006	Cappp	0	0	0	0		0	0	0	0	0
39	1	39	39	1443	-151.27198540189576	-96.20242340215029	8.592960987978941	35.557348482738	ABaraaapp	0	0	0	0		0	0	0	0	0
7	1	7	7	1444	194.89903403582866	-36.517503658679146	-0.9443385178001472	42.39442314	Eprp	0	0	0	0		0	0	0	0	0
124	1	124	124	-1	-50.23045745654095	-99.60757911703644	5.406876273479694	36.883148131800006	MSppaa	0	0	0	0		0	0	0	0	0
38	1	38	38	1445	-70.33750332314663	159.46221040793662	-3.1911000635152234	33.82284367870199	ABplpaapp	0	0	0	0		0	0	0	0	0
43	1	43	43	1446	-49.543771078116485	-34.78410873563833	-16.052014239150555	35.557348482738	ABarpaapp	0	0	0	0		0	0	0	0	0
1094	1	1094	1094	1447	-21.7860099601286	19.809796430265465	-15.562799902246075	35.557348482738	ABarppaaa	0	0	0	0		0	0	0	0	0
22	1	22	22	1448	81.95613637141527	-143.93862362747768	-8.159135331119074	33.82284367870199	ABpraappp	0	0	0	0		0	0	0	0	0
57	1	57	57	1449	-124.93481337670795	108.04804133467704	-14.641376890734154	33.82284367870199	ABplaapap	0	0	0	0		0	0	0	0	0
133	1	133	133	1450	-14.967303830449643	-52.77531925961819	-5.979007028886533	42.39442314	Eara	0	0	0	0		0	0	0	0	0
370	1	370	370	1451	-199.9991544857842	60.77487440637942	-12.94034807523999	33.82284367870199	ABplaaaaa	0	0	0	0		0	0	0	0	0
662	1	662	662	1452	-158.92520752616164	107.05408779643659	8.849310230282853	35.557348482738	ABalppapa	0	0	0	0		0	0	0	0	0
873	1	873	873	1453	-243.88165439090494	6.537657564233419	-0.20591118614640488	35.557348482738	ABalaaaal	0	0	0	0		0	0	0	0	0
927	1	927	927	1454	-208.65943536161336	-81.39982462147091	2.1374932571922396	35.557348482738	ABalaapaa	0	0	0	0		0	0	0	0	0
14	1	14	14	1455	47.6286197176645	-36.87674238371371	-1.7002833644499054	42.39442314	Earp	0	0	0	0		0	0	0	0	0
44	1	44	44	1456	99.93384247665894	48.464135346149895	-13.416030487901162	35.557348482738	ABarppapp	0	0	0	0		0	0	0	0	0
594	1	594	594	1457	-126.14250776546095	-94.50836922262198	-13.159613904147086	35.557348482738	ABarpapaa	0	0	0	0		0	0	0	0	0
250	1	250	250	1458	-107.59704805216562	83.18599448177116	-4.199902596804297	35.557348482738	ABalppppa	0	0	0	0		0	0	0	0	0
60	1	60	60	-1	200.98297532335295	97.27627572999157	8.275194351499003	42.39442314	Capa	0	0	0	0		0	0	0	0	0
32	1	32	32	1459	-73.37733898320627	57.478699100212026	-15.767259018186753	33.82284367870199	ABplaaapp	0	0	0	0		0	0	0	0	0
42	1	42	42	1460	77.63009375891143	148.98077327529182	0.2851925170403251	33.82284367870199	ABplppapp	0	0	0	0		0	0	0	0	0
281	1	281	281	1461	175.4999326562766	-110.48791141408702	-14.01354168605603	33.82284367870199	ABprapapa	0	0	0	0		0	0	0	0	0
18	1	18	18	-1	198.0178112484963	-27.08223420197743	8.736396727346001	42.39442314	Dpp	0	0	0	0		0	0	0	0	0
35	1	35	35	1462	199.8145378649948	-95.76991624721241	-11.708186946143591	33.82284367870199	ABprapapp	0	0	0	0		0	0	0	0	0
295	1	295	295	1463	-26.78462780949715	102.85200015749783	-16.822873601734816	33.82284367870199	ABplapaaa	0	0	0	0		0	0	0	0	0
400	1	400	400	1464	-82.58792128062699	-34.21214521938899	-16.261482233075004	35.557348482738	ABarpaapa	0	0	0	0		0	0	0	0	0
572	1	572	572	1465	261.07261414840156	1.4817411512453815	1.6551272550819518	36.883148131800006	Cpppa	0	0	0	0		0	0	0	0	0
406	1	406	406	1466	-88.85944294634214	144.08456282818327	10.159304941633058	33.82284367870199	ABplpapaa	0	0	0	0		0	0	0	0	0
518	1	518	518	1467	-157.69760300324683	144.154571907077	3.2569323388517986	33.82284367870199	ABplpaaaa	0	0	0	0		0	0	0	0	0
1	1	1	1	1468	221.28984248494572	-48.10603731765141	14.504273765777764	33.82284367870199	ABprppppp	0	0	0	0		0	0	0	0	0
67	1	67	67	1469	-213.88051186044547	28.93027874076578	-11.119069454700934	35.557348482738	ABalapaap	0	0	0	0		0	0	0	0	0
56	1	56	56	1470	-22.733929656765728	-148.90001503120308	-10.433417459363882	33.82284367870199	ABpraapap	0	0	0	0		0	0	0	0	0
138	1	138	138	-1	158.27946566397202	-45.530682309160625	11.145878603982586	42.39442314	Dpa	0	0	0	0		0	0	0	0	0
702	1	702	702	1471	-155.59581506362008	-134.26880826999476	-0.7387178789579005	33.82284367870199	ABpraaaaa	0	0	0	0		0	0	0	0	0
45	1	45	45	1472	34.63328038743011	64.15496826222481	-0.9730535993514686	42.39442314	Ealp	0	0	0	0		0	0	0	0	0
24	1	24	24	1473	128.1291711349385	-87.53557165016096	14.169159038117936	33.82284367870199	ABprpappp	0	0	0	0		0	0	0	0	0
54	1	54	54	-1	263.1837817310497	-35.35789212255341	12.769526176690393	42.39442314	Cppa	0	0	0	0		0	0	0	0	0
10	1	10	10	1474	201.3946979345366	132.165550182031	-0.7498882237474213	33.82284367870199	ABplapppp	0	0	0	0		0	0	0	0	0
720	1	720	720	1475	166.28619258202477	-154.03400822039657	-4.096640952948967	33.82284367870199	ABprappaa	0	0	0	0		0	0	0	0	0
40	1	40	40	1476	-210.66317205012547	-63.75114851333658	-7.881646365849034	35.557348482738	ABalaaapp	0	0	0	0		0	0	0	0	0
66	1	66	66	1477	187.7627601051596	-141.36085587848447	-4.5089191525749	33.82284367870199	ABprappap	0	0	0	0		0	0	0	0	0
249	1	249	249	1478	-53.58998441554907	129.15758173638068	-10.594920066539764	33.82284367870199	ABplaappa	0	0	0	0		0	0	0	0	0
34	1	34	34	1479	-204.15645817845635	60.43224824026133	2.2409200530141287	35.557348482738	ABalpaapp	0	0	0	0		0	0	0	0	0
438	1	438	438	1480	180.3625117218352	141.65352502432302	-2.565900351482919	33.82284367870199	ABplapppa	0	0	0	0		0	0	0	0	0
51	1	51	51	-1	22.233203091348418	-92.17463076474738	2.688468649544275	36.883148131800006	MSppap	0	0	0	0		0	0	0	0	0
268	1	268	268	1481	-50.270626521588724	-149.32307452617036	-9.867779891343208	33.82284367870199	ABpraapaa	0	0	0	0		0	0	0	0	0
316	1	316	316	1482	12.185081258385072	123.51637963981223	13.311926887737725	33.82284367870199	ABplpappa	0	0	0	0		0	0	0	0	0
357	1	357	357	1483	-224.58381118066166	11.869273988054172	-10.066721138198362	35.557348482738	ABalapaaa	0	0	0	0		0	0	0	0	0
84	1	84	84	1484	-4.2507300829823755	169.03565238107768	4.007138600426395	33.82284367870199	ABplppaap	0	0	0	0		0	0	0	0	0
36	1	36	36	1485	180.08406466869062	-104.8085311076314	3.9023940867742994	33.82284367870199	ABprppapp	0	0	0	0		0	0	0	0	0
4	1	4	4	1486	70.846701470697	84.47402134245348	12.147850682160385	48.729222	Z3	0	0	0	0		0	0	0	0	0
12	1	12	12	1487	-7.509851861903273	-127.14509065318762	6.407350638860472	35.557348482738	ABarapppp	0	0	0	0		0	0	0	0	0
19	1	19	19	1488	-115.71702983269353	58.81151793423446	13.70914681108507	35.557348482738	ABalpappp	0	0	0	0		0	0	0	0	0
81	1	81	81	1489	-246.92687932386593	-2.5945681204292517	1.699259800888911	35.557348482738	ABalaaaar	0	0	0	0		0	0	0	0	0
75	1	75	75	1490	-35.89584336185439	-167.3474812277659	3.1934567155900933	33.82284367870199	ABprpaaap	0	0	0	0		0	0	0	0	0
148	1	148	148	1491	157.07232262709198	-40.086151108037775	-16.750677277394136	36.883148131800006	Cpaaa	0	0	0	0		0	0	0	0	0
25	1	25	25	-1	97.67777383135505	-11.23426303625957	14.357650336426712	36.883148131800006	MSpapp	0	0	0	0		0	0	0	0	0
73	1	73	73	1492	-243.01602023995588	10.610904888594744	9.167989841043429	35.557348482738	ABalpaaap	0	0	0	0		0	0	0	0	0
130	1	130	130	-1	77.38110504265461	-48.06505997543096	10.124013156590825	36.883148131800006	MSpppa	0	0	0	0		0	0	0	0	0
17	1	17	17	1493	-127.37482481403265	-100.52271564972828	-6.505676066117601	35.557348482738	ABalaappp	0	0	0	0		0	0	0	0	0
221	1	221	221	1494	102.9769390170927	108.77550817345586	-13.357969525680705	33.82284367870199	ABplapapa	0	0	0	0		0	0	0	0	0
8	1	8	8	1495	273.6189421279718	20.355708809457244	3.80921623533826	36.883148131800006	Cpppp	0	0	0	0		0	0	0	0	0
288	1	288	288	1496	-95.34186328998398	-136.13067437535005	-9.249054680574934	33.82284367870199	ABpraaapa	0	0	0	0		0	0	0	0	0
26	1	26	26	-1	51.47488637252201	51.6696874435565	14.821901599631122	36.883148131800006	MSaapp	0	0	0	0		0	0	0	0	0
5	1	5	5	1497	-71.30976593451322	98.41121376507238	-3.8225021557419416	35.557348482738	ABalppppp	0	0	0	0		0	0	0	0	0
76	1	76	76	1498	-136.3967308175768	149.76211271298837	3.433091056814625	33.82284367870199	ABplpaaap	0	0	0	0		0	0	0	0	0
269	1	269	269	1499	-226.32864132888974	38.91843520615071	0.7127080215823334	35.557348482738	ABalpaapa	0	0	0	0		0	0	0	0	0
77	1	77	77	1500	-236.91620189109364	-19.78860299827285	9.718644294482367	35.557348482738	ABaraaaap	0	0	0	0		0	0	0	0	0
399	1	399	399	1501	204.62047788478606	-70.5027229053103	13.832502372528518	33.82284367870199	ABprppppa	0	0	0	0		0	0	0	0	0
70	1	70	70	1502	-194.60279249321982	-88.23556324002885	1.5936603083909762	35.557348482738	ABalaapap	0	0	0	0		0	0	0	0	0
707	1	707	707	1503	-30.33862441211575	-96.97737823702987	-15.882615958366587	35.557348482738	ABarpappa	0	0	0	0		0	0	0	0	0
2	1	2	2	1504	159.97672008308123	-27.79806475993303	-12.708125581922607	35.557348482738	ABarppppp	0	0	0	0		0	0	0	0	0
47	1	47	47	-1	155.0887535339765	99.19637780579932	4.365817071624441	42.39442314	Dap	0	0	0	0		0	0	0	0	0
1030	1	1030	1030	1505	62.55935187890208	149.03964233181273	0.04056527141591318	33.82284367870199	ABplppapa	0	0	0	0		0	0	0	0	0
59	1	59	59	1506	-140.354678926776	-138.964841452612	-1.421951222777859	33.82284367870199	ABpraaaap	0	0	0	0		0	0	0	0	0
558	1	558	558	1507	92.58391544839797	166.8310547235024	6.580838526936072	33.82284367870199	ABplpppaa	0	0	0	0		0	0	0	0	0
247	1	247	247	1508	-146.62701740884265	55.527946097452386	14.9789667655395	35.557348482738	ABalpappa	0	0	0	0		0	0	0	0	0
118	1	118	118	-1	-113.41901916100983	82.42968197058377	4.7169430267151915	36.883148131800006	MSapaa	0	0	0	0		0	0	0	0	0
31	1	31	31	1509	-128.34980197622863	25.934186399498163	-14.391285662460756	35.557348482738	ABalapapp	0	0	0	0		0	0	0	0	0
46	1	46	46	1510	158.03166458644915	66.6175250106467	-2.7303629012236907	42.39442314	Eplp	0	0	0	0		0	0	0	0	0
23	1	23	23	1511	-5.052398788805926	-93.29342941870941	-15.431401181119153	35.557348482738	ABarpappp	0	0	0	0		0	0	0	0	0
121	1	121	121	-1	28.88310110100612	99.19714530122182	9.656965904103199	36.883148131800006	MSappa	0	0	0	0		0	0	0	0	0
72	1	72	72	1512	40.37118138565775	-137.28092774985703	13.40548468510492	33.82284367870199	ABprpapap	0	0	0	0		0	0	0	0	0
160	1	160	160	1513	130.32585598671326	-57.85139359035486	-1.8249993798366129	42.39442314	Epra	0	0	0	0		0	0	0	0	0
311	1	311	311	1514	-175.09646665102812	-85.37942333463936	8.111720965484743	35.557348482738	ABaraaapa	0	0	0	0		0	0	0	0	0
457	1	457	457	1515	-141.751797254355	-101.79361018871921	-5.030569509015163	35.557348482738	ABalaappa	0	0	0	0		0	0	0	0	0
64	1	64	64	1516	-49.49596558301456	-132.91007850147392	12.221839492325232	35.557348482738	ABarappap	0	0	0	0		0	0	0	0	0
50	1	50	50	-1	-34.856583816509406	102.58846750218727	3.0666730605104258	36.883148131800006	MSapap	0	0	0	0		0	0	0	0	0
49	1	49	49	-1	-92.81987237485926	10.900689368978904	5.614790053285724	36.883148131800006	MSaaap	0	0	0	0		0	0	0	0	0
712	1	712	712	1517	-222.83875604909838	-53.52395322849731	-7.483874908454377	35.557348482738	ABalaaapa	0	0	0	0		0	0	0	0	0
3	1	3	3	-1	117.580420827783	-55.503560438130194	7.343326483161539	36.883148131800006	MSpppp	0	0	0	0		0	0	0	0	0
13	1	13	13	-1	73.12112393520353	117.61634489473839	5.4353512201930885	36.883148131800006	MSappp	0	0	0	0		0	0	0	0	0
479	1	479	479	1518	214.09545999772672	-126.18807781021734	7.984828675551635	33.82284367870199	ABprpppaa	0	0	0	0		0	0	0	0	0
584	1	584	584	1519	133.68634393811692	134.4677948639352	13.109822859965803	33.82284367870199	ABplppppa	0	0	0	0		0	0	0	0	0
52	1	52	52	1520	226.53785845507073	-33.021500440451604	-14.5812448552093	36.883148131800006	Cpaap	0	0	0	0		0	0	0	0	0
68	1	68	68	1521	233.30284215726348	-109.8196008113404	8.151660552720646	33.82284367870199	ABprpppap	0	0	0	0		0	0	0	0	0
28	1	28	28	1522	285.7071968437799	83.6412542795221	-8.458263297277055	36.883148131800006	Caapp	0	0	0	0		0	0	0	0	0
87	1	87	87	1523	164.73249872732677	63.40608664642979	13.38837262415762	48.729222	Z2	0	0	0	0		0	0	0	0	0
429	1	429	429	1524	-208.18278929072616	-16.70103961191657	11.833177324191155	35.557348482738	ABaraapaa	0	0	0	0		0	0	0	0	0
85	1	85	85	-1	-210.34959339482577	108.3450285157807	4.190897786518523	40.8705154974	ABalppaa	0	0	0	0		0	0	0	0	0
324	1	324	324	1525	98.42456632347954	-94.11922046066287	14.425783917986891	33.82284367870199	ABprpappa	0	0	0	0		0	0	0	0	0
871	1	871	871	1526	-244.04007936073953	-21.676389244516535	9.125129529785623	35.557348482738	ABaraaaaa	0	0	0	0		0	0	0	0	0
726	1	726	726	1527	-155.67077848467025	-66.90336106014861	15.41926011091121	35.557348482738	ABarapaaa	0	0	0	0		0	0	0	0	0
83	1	83	83	1528	113.97308199143053	159.53975273143496	6.21217523832501	33.82284367870199	ABplpppap	0	0	0	0		0	0	0	0	0
1379	1	1379	1379	1529	156.27764923072488	-28.693990398379434	-12.839218680883251	35.557348482738	ABarppppa	0	0	0	0		0	0	0	0	0
762	1	762	762	1530	255.1552430034443	-75.80393834931509	-1.8890227116512115	33.82284367870199	ABprapppa	0	0	0	0		0	0	0	0	0
20	1	20	20	1531	43.55662446858711	119.16553222307473	13.534272744259003	33.82284367870199	ABplpappp	0	0	0	0		0	0	0	0	0
63	1	63	63	1532	-165.36253219525213	83.36085499334047	-3.9250094259851207	35.557348482738	ABalpppap	0	0	0	0		0	0	0	0	0
473	1	473	473	1533	18.666119067516842	-144.06203050934317	12.844517173590056	33.82284367870199	ABprpapaa	0	0	0	0		0	0	0	0	0
33	1	33	33	1534	-43.21674592683154	-77.76714493626604	13.574670356019178	35.557348482738	ABarapapp	0	0	0	0		0	0	0	0	0
431	1	431	431	1535	69.79516977890353	160.884036633547	-6.746544269218925	33.82284367870199	ABplappaa	0	0	0	0		0	0	0	0	0
413	1	413	413	1536	-96.60304347506784	-36.380078721881	-8.908851296848923	35.557348482738	ABalapppa	0	0	0	0		0	0	0	0	0
41	1	41	41	1537	54.62419954780286	-165.2207157962396	0.36475237297241675	33.82284367870199	ABprpaapp	0	0	0	0		0	0	0	0	0
74	1	74	74	1538	-197.37782767681674	-34.63658381597211	-10.780124097480572	35.557348482738	ABalappap	0	0	0	0		0	0	0	0	0
1104	1	1104	1104	1539	255.88571872264703	100.77537011278937	1.1675940704721075	36.883148131800006	Cappa	0	0	0	0		0	0	0	0	0
353	1	353	353	1540	-100.3606013115509	58.67010122067175	-16.662322143160115	33.82284367870199	ABplaaapa	0	0	0	0		0	0	0	0	0
62	1	62	62	1541	-176.64070753582254	58.33511491749509	-14.164157936683226	33.82284367870199	ABplaaaap	0	0	0	0		0	0	0	0	0
88	1	88	88	1542	98.61262758907704	-157.5629559035892	9.225368448285389	33.82284367870199	ABprppaap	0	0	0	0		0	0	0	0	0
630	1	630	630	1543	46.88996860702625	-124.79337543496038	-16.0407591935575	33.82284367870199	ABprapaaa	0	0	0	0		0	0	0	0	0
863	1	863	863	1544	-250.44758150858027	1.1765734489849744	8.955072812151638	35.557348482738	ABalpaaaa	0	0	0	0		0	0	0	0	0
442	1	442	442	1545	-63.521587528503396	-78.32562491810705	14.455332675630588	35.557348482738	ABarapapa	0	0	0	0		0	0	0	0	0
201	1	201	201	1546	287.743048661227	9.032592512628995	-7.811809550666196	36.883148131800006	Cpapa	0	0	0	0		0	0	0	0	0
947	1	947	947	1547	79.58103198165499	46.15192693762837	-14.126121366806226	35.557348482738	ABarppapa	0	0	0	0		0	0	0	0	0
65	1	65	65	1548	69.15070805129568	-122.6315848316133	-15.363238672586746	33.82284367870199	ABprapaap	0	0	0	0		0	0	0	0	0
512	1	512	512	1549	-112.53481791779949	-24.094335064792965	13.95909942719871	35.557348482738	ABaraappa	0	0	0	0		0	0	0	0	0
80	1	80	80	-1	-177.99225292822254	-16.385296468248825	-14.097362525340875	40.8705154974	ABarpaaa	0	0	0	0		0	0	0	0	0
48	1	48	48	-1	-43.31434685362616	-29.500265561496786	7.0364686904046945	36.883148131800006	MSpaap	0	0	0	0		0	0	0	0	0
30	1	30	30	1550	-63.6626411443585	-142.51277649772766	-9.438514242969283	33.82284367870199	ABpraaapp	0	0	0	0		0	0	0	0	0
21	1	21	21	1551	-82.73219506191967	-21.64254694523211	14.037628574676194	35.557348482738	ABaraappp	0	0	0	0		0	0	0	0	0
423	1	423	423	1552	26.019160306952386	-166.7402760436745	-0.2100181719612526	33.82284367870199	ABprpaapa	0	0	0	0		0	0	0	0	0
53	1	53	53	1553	193.83504764991625	49.76642192954287	-10.84368029884198	36.883148131800006	Caaap	0	0	0	0		0	0	0	0	0
652	1	652	652	1554	-56.906364241417286	-165.06086433421495	3.281621753407813	33.82284367870199	ABprpaaaa	0	0	0	0		0	0	0	0	0
1138	1	1138	1138	1555	81.40427842149815	-163.52803524382347	8.258321339870841	33.82284367870199	ABprppaaa	0	0	0	0		0	0	0	0	0
78	1	78	78	1556	-137.41660342077287	-67.78616281473545	15.766035617941366	35.557348482738	ABarapaap	0	0	0	0		0	0	0	0	0
828	1	828	828	1557	280.2544932047837	82.97951475349029	-13.705246108613895	36.883148131800006	Caapa	0	0	0	0		0	0	0	0	0
61	1	61	61	1558	-211.7059663931478	38.796047700545074	12.229355089876284	35.557348482738	ABalpapap	0	0	0	0		0	0	0	0	0
833	1	833	833	1559	-206.64914602448712	-31.957118226759373	-10.3559233347806	35.557348482738	ABalappaa	0	0	0	0		0	0	0	0	0
175	1	175	175	1560	100.61713243735666	60.63140600137528	-5.015307847596534	42.39442314	Epla	0	0	0	0		0	0	0	0	0
55	1	55	55	1561	5.909174661549499	104.6737428996846	-16.13400030462515	33.82284367870199	ABplapaap	0	0	0	0		0	0	0	0	0
86	1	86	86	1562	64.82937242674952	-62.61726963936644	-15.343224183502143	35.557348482738	ABarpppap	0	0	0	0		0	0	0	0	0
475	1	475	475	1563	-71.65907714061889	-126.54042002208894	11.802187002765013	35.557348482738	ABarappaa	0	0	0	0		0	0	0	0	0
126	1	126	126	1564	-29.610767365957294	40.18284632513506	-5.379612274692433	42.39442314	Eala	0	0	0	0		0	0	0	0	0
646	1	646	646	1565	42.20680654928945	-69.34001703150363	-15.610715875459737	35.557348482738	ABarpppaa	0	0	0	0		0	0	0	0	0
405	1	405	405	1566	-231.79694833816075	36.85627635183132	11.532275858454817	35.557348482738	ABalpapaa	0	0	0	0		0	0	0	0	0
113	1	113	113	-1	-120.66780862224249	-62.82538789037411	3.0472276037549784	36.883148131800006	MSpaaa	0	0	0	0		0	0	0	0	0
82	1	82	82	1567	0.7476774410331339	22.41402700336745	-15.501729706350433	35.557348482738	ABarppaap	0	0	0	0		0	0	0	0	0
