# Supplementary material for: An Observation-Driven Agent-Based Modeling and Analysis Framework for C. elegans Embryogenesis
Source: PLoS One. 2016 Nov 16;11(11):e0166551. doi: 10.1371/journal.pone.0166551 (PMC5113041; doi:10.1371/journal.pone.0166551)
Supplement: S1 Dataset — The data obtained from our NetLogo code, including the index, name, diameter, position, and mother-daughter relationship of each cell. (ZIP) [file pone.0166551.s005.zip › S1_dataset/outputNucleiTest/t136-nuclei.txt]

16	1	16	16	1568	-17.859854308198745	131.94765125448407	-8.981526528166448	33.82284367870199	ABplaappp	0	0	0	0		0	0	0	0	0
353	1	353	353	1569	-99.4825310929205	59.83285170877979	-16.710285261779738	33.82284367870199	ABplaaapa	0	0	0	0		0	0	0	0	0
52	1	52	52	1570	227.84023254688776	-32.72523398661566	-14.519028764526139	36.883148131800006	Cpaap	0	0	0	0		0	0	0	0	0
423	1	423	423	1571	22.889757169193395	-166.57606441415547	-0.1920260709466795	33.82284367870199	ABprpaapa	0	0	0	0		0	0	0	0	0
26	1	26	26	-1	53.46280155849124	50.96446130060102	14.875984701388893	36.883148131800006	MSaapp	0	0	0	0		0	0	0	0	0
140	1	140	140	-1	115.77677041550666	109.16238694230967	6.348461816892678	42.39442314	Daa	0	0	0	0		0	0	0	0	0
247	1	247	247	1572	-145.07793497175768	54.91718080872455	15.033732805328794	35.557348482738	ABalpappa	0	0	0	0		0	0	0	0	0
82	1	82	82	1573	3.418648340290172	23.408789273311	-15.524554075848334	35.557348482738	ABarppaap	0	0	0	0		0	0	0	0	0
9	1	9	9	1574	-69.78206815399108	-42.82159995910716	-8.824027996709502	35.557348482738	ABalapppp	0	0	0	0		0	0	0	0	0
292	1	292	292	1575	-169.32426036889282	16.274774641977178	-14.523175633914658	35.557348482738	ABalapapa	0	0	0	0		0	0	0	0	0
33	1	33	33	1576	-42.81813336679138	-76.49876294842137	13.535333994294634	35.557348482738	ABarapapp	0	0	0	0		0	0	0	0	0
160	1	160	160	1577	128.65345538185963	-58.108621412976376	-2.086743655970227	42.39442314	Epra	0	0	0	0		0	0	0	0	0
268	1	268	268	1578	-52.76130535062627	-148.80351373178527	-9.960254124008094	33.82284367870199	ABpraapaa	0	0	0	0		0	0	0	0	0
87	1	87	87	1579	165.51219506424528	62.58195210321954	13.289917960308602	48.729222	Z2	0	0	0	0		0	0	0	0	0
8	1	8	8	1580	272.5303412675106	19.051392959799877	3.9537014466015616	36.883148131800006	Cpppp	0	0	0	0		0	0	0	0	0
249	1	249	249	1581	-52.70389849200047	130.88023052162973	-10.608443563301238	33.82284367870199	ABplaappa	0	0	0	0		0	0	0	0	0
23	1	23	23	1582	-4.860010955272697	-93.64096187099926	-15.406851677410847	35.557348482738	ABarpappp	0	0	0	0		0	0	0	0	0
1	1	1	1	1583	219.81213206579386	-47.89693179056498	14.600701507673964	33.82284367870199	ABprppppp	0	0	0	0		0	0	0	0	0
44	1	44	44	1584	103.51511414748761	49.57415212417946	-13.351226661285796	35.557348482738	ABarppapp	0	0	0	0		0	0	0	0	0
1379	1	1379	1379	1585	153.34718539981654	-29.84310821117892	-12.938411578055991	35.557348482738	ABarppppa	0	0	0	0		0	0	0	0	0
1094	1	1094	1094	1586	-20.478689044340584	20.900567627875745	-15.608149751944968	35.557348482738	ABarppaaa	0	0	0	0		0	0	0	0	0
572	1	572	572	1587	259.2466406278199	-1.19526752894961	1.6630988765606254	36.883148131800006	Cpppa	0	0	0	0		0	0	0	0	0
113	1	113	113	-1	-122.81300809067429	-63.698976208214994	2.7682518605653086	36.883148131800006	MSpaaa	0	0	0	0		0	0	0	0	0
126	1	126	126	1588	-30.391697445590214	39.58529793063977	-5.565681181365084	42.39442314	Eala	0	0	0	0		0	0	0	0	0
497	1	497	497	1589	-97.56909310515172	157.36249782502367	-3.5370286587561046	33.82284367870199	ABplpaapa	0	0	0	0		0	0	0	0	0
13	1	13	13	-1	72.29817060036639	117.11520537118481	5.226175241461651	36.883148131800006	MSappp	0	0	0	0		0	0	0	0	0
79	1	79	79	1590	-106.575353030966	-90.20506708786922	-13.52896689176602	35.557348482738	ABarpapap	0	0	0	0		0	0	0	0	0
256	1	256	256	1591	46.661885223302136	-148.4169956801485	-8.645514378627594	33.82284367870199	ABpraappa	0	0	0	0		0	0	0	0	0
31	1	31	31	1592	-127.49809415359529	27.799819851924816	-14.266021691947135	35.557348482738	ABalapapp	0	0	0	0		0	0	0	0	0
558	1	558	558	1593	93.50178001617638	166.19482848496446	6.735226182854324	33.82284367870199	ABplpppaa	0	0	0	0		0	0	0	0	0
65	1	65	65	1594	70.67191180098035	-123.36452442766988	-15.097923609951895	33.82284367870199	ABprapaap	0	0	0	0		0	0	0	0	0
42	1	42	42	1595	79.366372080872	149.0314074909768	0.4704999994439279	33.82284367870199	ABplppapp	0	0	0	0		0	0	0	0	0
221	1	221	221	1596	106.37683559237617	109.83886341543308	-13.30372654832224	33.82284367870199	ABplapapa	0	0	0	0		0	0	0	0	0
36	1	36	36	1597	179.27322871245744	-105.33323784492259	4.0529597507850825	33.82284367870199	ABprppapp	0	0	0	0		0	0	0	0	0
63	1	63	63	1598	-164.12245580286518	85.5319710382305	-3.9416047252243205	35.557348482738	ABalpppap	0	0	0	0		0	0	0	0	0
584	1	584	584	1599	132.34588485612778	133.71033414871985	13.14468227162222	33.82284367870199	ABplppppa	0	0	0	0		0	0	0	0	0
21	1	21	21	1600	-82.3489658911457	-21.99047471399485	13.796476871210764	35.557348482738	ABaraappp	0	0	0	0		0	0	0	0	0
81	1	81	81	1601	-247.4787130484049	-2.6088985709097754	1.7517753979769266	35.557348482738	ABalaaaar	0	0	0	0		0	0	0	0	0
871	1	871	871	1602	-243.99648962278886	-21.84477677151056	9.149654314030732	35.557348482738	ABaraaaaa	0	0	0	0		0	0	0	0	0
40	1	40	40	1603	-211.51279377929316	-63.3904466603191	-7.790508874267422	35.557348482738	ABalaaapp	0	0	0	0		0	0	0	0	0
71	1	71	71	1604	-62.3136794272237	138.56610760833516	11.142074555810975	33.82284367870199	ABplpapap	0	0	0	0		0	0	0	0	0
947	1	947	947	1605	80.91703387064048	47.75143547672183	-14.13201788616483	35.557348482738	ABarppapa	0	0	0	0		0	0	0	0	0
50	1	50	50	-1	-34.727850096304195	101.820389624524	2.809066979973991	36.883148131800006	MSapap	0	0	0	0		0	0	0	0	0
138	1	138	138	-1	154.49125553947235	-48.11135804470283	10.967884111753344	42.39442314	Dpa	0	0	0	0		0	0	0	0	0
6	1	6	6	1606	154.79631363466902	120.40099156809649	13.53521308616681	33.82284367870199	ABplppppp	0	0	0	0		0	0	0	0	0
927	1	927	927	1607	-208.86961326705512	-81.33050011323859	2.293453138687285	35.557348482738	ABalaapaa	0	0	0	0		0	0	0	0	0
14	1	14	14	1608	48.14667360290621	-35.69758300180914	-1.6009403942885947	42.39442314	Earp	0	0	0	0		0	0	0	0	0
370	1	370	370	1609	-199.00515058655617	61.46616405322817	-12.986186919221725	33.82284367870199	ABplaaaaa	0	0	0	0		0	0	0	0	0
24	1	24	24	1610	127.10429214566047	-86.48446457334293	14.23413611950711	33.82284367870199	ABprpappp	0	0	0	0		0	0	0	0	0
46	1	46	46	1611	161.07233913897008	65.01099171405356	-2.7036445432928975	42.39442314	Eplp	0	0	0	0		0	0	0	0	0
77	1	77	77	1612	-236.06674053274205	-19.13164808203616	9.578911931630886	35.557348482738	ABaraaaap	0	0	0	0		0	0	0	0	0
833	1	833	833	1613	-208.07857244488972	-31.241153978393676	-10.321788876141166	35.557348482738	ABalappaa	0	0	0	0		0	0	0	0	0
431	1	431	431	1614	71.39898895382504	161.09131052468584	-6.61258528909891	33.82284367870199	ABplappaa	0	0	0	0		0	0	0	0	0
457	1	457	457	1615	-144.09007122810402	-101.59212236285202	-4.963785677570074	35.557348482738	ABalaappa	0	0	0	0		0	0	0	0	0
76	1	76	76	1616	-133.5066540687173	150.48121293592405	3.5300402214739135	33.82284367870199	ABplpaaap	0	0	0	0		0	0	0	0	0
442	1	442	442	1617	-63.88352344863696	-76.35154702652552	14.533959517921755	35.557348482738	ABarapapa	0	0	0	0		0	0	0	0	0
67	1	67	67	1618	-213.99270569697467	31.26602143922366	-11.016992298044185	35.557348482738	ABalapaap	0	0	0	0		0	0	0	0	0
20	1	20	20	1619	45.88091512473161	117.1100787403137	13.665029253442116	33.82284367870199	ABplpappp	0	0	0	0		0	0	0	0	0
75	1	75	75	1620	-35.92137036857186	-167.18734895081454	3.2665198012153462	33.82284367870199	ABprpaaap	0	0	0	0		0	0	0	0	0
32	1	32	32	1621	-71.24710024571762	58.38707308954318	-15.762414719104772	33.82284367870199	ABplaaapp	0	0	0	0		0	0	0	0	0
324	1	324	324	1622	96.02570806806796	-93.11554024441698	14.479027476888685	33.82284367870199	ABprpappa	0	0	0	0		0	0	0	0	0
873	1	873	873	1623	-243.63286199014513	8.472700775119895	-0.12460405700889594	35.557348482738	ABalaaaal	0	0	0	0		0	0	0	0	0
34	1	34	34	1624	-203.0165576346194	61.71924280897534	2.526539652194822	35.557348482738	ABalpaapp	0	0	0	0		0	0	0	0	0
80	1	80	80	1625	-178.35576881688485	-13.371371422591675	-14.381838937736783	40.8705154974	ABarpaaa	0	0	0	0		0	0	0	0	0
41	1	41	41	1626	53.16239985346897	-165.35065104572732	0.40142460823678644	33.82284367870199	ABprpaapp	0	0	0	0		0	0	0	0	0
73	1	73	73	1627	-240.03761649708082	11.886070261675359	9.297216572748516	35.557348482738	ABalpaaap	0	0	0	0		0	0	0	0	0
491	1	491	491	1628	-185.86798961574172	76.24314115275514	-3.8471238099978784	35.557348482738	ABalpppaa	0	0	0	0		0	0	0	0	0
47	1	47	47	-1	154.69130998087113	97.36466830582779	4.322919051211973	42.39442314	Dap	0	0	0	0		0	0	0	0	0
7	1	7	7	1629	195.59219381311686	-36.300521704240225	-1.1077996723416799	42.39442314	Eprp	0	0	0	0		0	0	0	0	0
652	1	652	652	1630	-58.3804173002266	-164.24421593812454	3.4144874071670586	33.82284367870199	ABprpaaaa	0	0	0	0		0	0	0	0	0
295	1	295	295	1631	-24.959622974468093	103.87915570780413	-16.742600566333145	33.82284367870199	ABplapaaa	0	0	0	0		0	0	0	0	0
311	1	311	311	1632	-175.98526886017746	-83.85237838268338	8.295764584721436	35.557348482738	ABaraaapa	0	0	0	0		0	0	0	0	0
201	1	201	201	1633	288.3400882054574	7.042904280264773	-7.435468602097215	36.883148131800006	Cpapa	0	0	0	0		0	0	0	0	0
49	1	49	49	-1	-90.98353291313522	9.722252739875234	5.351648287686646	36.883148131800006	MSaaap	0	0	0	0		0	0	0	0	0
148	1	148	148	1634	156.01936353843044	-39.554095533469315	-16.74766933954	36.883148131800006	Cpaaa	0	0	0	0		0	0	0	0	0
762	1	762	762	1635	253.93252890297111	-77.14306525260095	-1.5890599673334187	33.82284367870199	ABprapppa	0	0	0	0		0	0	0	0	0
43	1	43	43	1636	-47.12457505799977	-33.87766837986941	-16.063028570160768	35.557348482738	ABarpaapp	0	0	0	0		0	0	0	0	0
45	1	45	45	1637	35.478534088688164	64.12824683904857	-0.9858557146286911	42.39442314	Ealp	0	0	0	0		0	0	0	0	0
56	1	56	56	1638	-23.61428364425684	-148.54785746333383	-10.523526385344601	33.82284367870199	ABpraapap	0	0	0	0		0	0	0	0	0
85	1	85	85	-1	-210.51948357158335	108.10608269568866	4.576145099078842	40.8705154974	ABalppaa	0	0	0	0		0	0	0	0	0
27	1	27	27	1639	288.7210758097076	25.706393893565853	-2.3200081189978192	36.883148131800006	Cpapp	0	0	0	0		0	0	0	0	0
121	1	121	121	-1	26.730151699460677	98.00008801952147	9.612955977176727	36.883148131800006	MSappa	0	0	0	0		0	0	0	0	0
70	1	70	70	1640	-194.00027054094036	-89.0532427740321	1.6874859007298257	35.557348482738	ABalaapap	0	0	0	0		0	0	0	0	0
473	1	473	473	1641	18.081670179835694	-143.43143178640142	12.81575443651723	33.82284367870199	ABprpapaa	0	0	0	0		0	0	0	0	0
357	1	357	357	1642	-225.36607404023005	13.386433376125876	-10.005535937186815	35.557348482738	ABalapaaa	0	0	0	0		0	0	0	0	0
84	1	84	84	1643	-2.358278686230095	168.22013910711627	4.25094327055717	33.82284367870199	ABplppaap	0	0	0	0		0	0	0	0	0
198	1	198	198	1644	146.446135146028	43.28356848853151	-15.140121314253767	36.883148131800006	Caaaa	0	0	0	0		0	0	0	0	0
19	1	19	19	1645	-113.05368266073539	57.851125962357244	13.63594784073555	35.557348482738	ABalpappp	0	0	0	0		0	0	0	0	0
175	1	175	175	1646	101.17783181222994	59.08552835364497	-5.15363289305349	42.39442314	Epla	0	0	0	0		0	0	0	0	0
48	1	48	48	-1	-43.155385524426706	-29.389127327841962	6.901845392681108	36.883148131800006	MSpaap	0	0	0	0		0	0	0	0	0
11	1	11	11	1647	266.7577402132588	-54.856224402513746	0.006079815291419736	33.82284367870199	ABprapppp	0	0	0	0		0	0	0	0	0
25	1	25	25	-1	98.25636795840464	-12.427410783354611	14.385890677521738	36.883148131800006	MSpapp	0	0	0	0		0	0	0	0	0
512	1	512	512	1648	-113.73574160634818	-24.234989572549125	13.728745453966287	35.557348482738	ABaraappa	0	0	0	0		0	0	0	0	0
118	1	118	118	-1	-115.700381750992	81.02859247533391	4.519733005951203	36.883148131800006	MSapaa	0	0	0	0		0	0	0	0	0
1104	1	1104	1104	1649	254.07863083413474	100.62799423622579	1.132107461494919	36.883148131800006	Cappa	0	0	0	0		0	0	0	0	0
58	1	58	58	1650	92.13930869555185	156.5060693083135	-6.912628281807907	33.82284367870199	ABplappap	0	0	0	0		0	0	0	0	0
28	1	28	28	1651	285.5639141459655	82.50199858140864	-7.879209383225075	36.883148131800006	Caapp	0	0	0	0		0	0	0	0	0
1138	1	1138	1138	1652	79.17275316373201	-162.7562752304604	8.30732833022248	33.82284367870199	ABprppaaa	0	0	0	0		0	0	0	0	0
108	1	108	108	-1	12.601903704205272	-30.263392273538464	14.089549135299167	36.883148131800006	MSpapa	0	0	0	0		0	0	0	0	0
17	1	17	17	1653	-129.2135730938326	-100.4077227782103	-6.611660018564033	35.557348482738	ABalaappp	0	0	0	0		0	0	0	0	0
60	1	60	60	-1	201.61878189887634	97.20033731777413	8.87453587344979	42.39442314	Capa	0	0	0	0		0	0	0	0	0
57	1	57	57	1654	-122.72138061659481	108.78942871362554	-14.66716230788336	33.82284367870199	ABplaapap	0	0	0	0		0	0	0	0	0
828	1	828	828	1655	279.6672891959666	82.40603607794277	-13.732300500551844	36.883148131800006	Caapa	0	0	0	0		0	0	0	0	0
54	1	54	54	1656	262.39295260639307	-37.08598449976465	13.292278399346564	42.39442314	Cppa	0	0	0	0		0	0	0	0	0
22	1	22	22	1657	81.11408835907184	-144.69151316385285	-8.046594801725929	33.82284367870199	ABpraappp	0	0	0	0		0	0	0	0	0
3	1	3	3	-1	114.88448723364507	-58.44757625175629	7.056513082855351	36.883148131800006	MSpppp	0	0	0	0		0	0	0	0	0
662	1	662	662	1658	-158.00146170315298	107.5278004811414	8.963941703645396	35.557348482738	ABalppapa	0	0	0	0		0	0	0	0	0
630	1	630	630	1659	46.857378050840836	-125.2155520237766	-15.907026245343692	33.82284367870199	ABprapaaa	0	0	0	0		0	0	0	0	0
405	1	405	405	1660	-229.78263389258188	38.70599778883653	11.670215315023176	35.557348482738	ABalpapaa	0	0	0	0		0	0	0	0	0
702	1	702	702	1661	-155.97486096348183	-134.2082621391848	-0.7668243768284351	33.82284367870199	ABpraaaaa	0	0	0	0		0	0	0	0	0
130	1	130	130	-1	73.6735948938622	-50.041940240799306	9.968317945127517	36.883148131800006	MSpppa	0	0	0	0		0	0	0	0	0
61	1	61	61	1662	-207.86230948483768	40.460619186444056	12.333854754754675	35.557348482738	ABalpapap	0	0	0	0		0	0	0	0	0
707	1	707	707	1663	-31.402653682915908	-97.1350947419403	-15.93018879550183	35.557348482738	ABarpappa	0	0	0	0		0	0	0	0	0
712	1	712	712	1664	-224.19588041339478	-51.30232947306798	-7.391931003322596	35.557348482738	ABalaaapa	0	0	0	0		0	0	0	0	0
133	1	133	133	1665	-16.540018148702572	-52.00351773667927	-6.089659270390559	42.39442314	Eara	0	0	0	0		0	0	0	0	0
429	1	429	429	1666	-207.8592511916539	-15.247251270273193	11.731721742877768	35.557348482738	ABaraapaa	0	0	0	0		0	0	0	0	0
15	1	15	15	1667	271.4676794893723	94.89175155467736	4.29110152034401	36.883148131800006	Cappp	0	0	0	0		0	0	0	0	0
406	1	406	406	1668	-86.46362032862305	144.12653253174682	10.228620830155595	33.82284367870199	ABplpapaa	0	0	0	0		0	0	0	0	0
37	1	37	37	1669	-137.1373350051583	108.82112379270565	10.398842804580882	35.557348482738	ABalppapp	0	0	0	0		0	0	0	0	0
12	1	12	12	1670	-8.996392809229025	-127.21728685487034	6.5860599791051	35.557348482738	ABarapppp	0	0	0	0		0	0	0	0	0
269	1	269	269	1671	-226.3222488050535	39.22014822370623	0.9787225970759792	35.557348482738	ABalpaapa	0	0	0	0		0	0	0	0	0
400	1	400	400	1672	-82.52645615112654	-33.003146301488584	-16.24011050198201	35.557348482738	ABarpaapa	0	0	0	0		0	0	0	0	0
399	1	399	399	1673	201.64664710953394	-71.7329161556414	13.852882826656977	33.82284367870199	ABprppppa	0	0	0	0		0	0	0	0	0
863	1	863	863	1674	-249.20925713170192	2.143713551825485	9.194272064637127	35.557348482738	ABalpaaaa	0	0	0	0		0	0	0	0	0
243	1	243	243	1675	-159.18136127360916	106.02565650684078	-13.453630469647074	33.82284367870199	ABplaapaa	0	0	0	0		0	0	0	0	0
646	1	646	646	1676	41.76727638445278	-70.13035949328473	-15.628411951897377	35.557348482738	ABarpppaa	0	0	0	0		0	0	0	0	0
105	1	105	105	1677	-201.0217737044074	-19.471556963574997	1.3345094348074091	32.088338874666	MSaaaap	0	0	0	0		0	0	0	0	0
55	1	55	55	1678	9.46737458662429	105.71488633559565	-15.984824633095366	33.82284367870199	ABplapaap	0	0	0	0		0	0	0	0	0
518	1	518	518	1679	-156.02695482768266	144.24541307287092	3.3065745063541554	33.82284367870199	ABplpaaaa	0	0	0	0		0	0	0	0	0
869	1	869	869	1680	-26.842691973542554	168.06362997967332	3.8483440129517996	33.82284367870199	ABplppaaa	0	0	0	0		0	0	0	0	0
72	1	72	72	1681	40.475934296803366	-136.15142183443635	13.448610150360294	33.82284367870199	ABprpapap	0	0	0	0		0	0	0	0	0
5	1	5	5	1682	-70.85726291045688	100.36512579777872	-3.9699362669855054	35.557348482738	ABalppppp	0	0	0	0		0	0	0	0	0
250	1	250	250	1683	-108.73884679985994	84.00440883049873	-4.362263887995659	35.557348482738	ABalppppa	0	0	0	0		0	0	0	0	0
2	1	2	2	1684	161.68850071182538	-27.81660239281813	-12.650995617454578	35.557348482738	ABarppppp	0	0	0	0		0	0	0	0	0
388	1	388	388	1685	-34.441370680707685	-121.80140992621013	6.522454353135822	35.557348482738	ABarapppa	0	0	0	0		0	0	0	0	0
281	1	281	281	1686	176.61456573411755	-111.03503723015618	-13.848125117567635	33.82284367870199	ABprapapa	0	0	0	0		0	0	0	0	0
59	1	59	59	1687	-139.73276906703805	-139.24926372202728	-1.4214781222820032	33.82284367870199	ABpraaaap	0	0	0	0		0	0	0	0	0
69	1	69	69	1688	-182.35290746415055	-10.014026996612229	11.415265293407277	35.557348482738	ABaraapap	0	0	0	0		0	0	0	0	0
68	1	68	68	1689	232.60969918099835	-108.97883320066671	8.367096192612026	33.82284367870199	ABprpppap	0	0	0	0		0	0	0	0	0
479	1	479	479	1690	212.03144778894293	-126.33896506895935	8.133472158044878	33.82284367870199	ABprpppaa	0	0	0	0		0	0	0	0	0
438	1	438	438	1691	180.87894990037347	141.53986119099213	-2.317735212918303	33.82284367870199	ABplapppa	0	0	0	0		0	0	0	0	0
78	1	78	78	1692	-136.71891410052785	-66.88124224605383	15.693459863033217	35.557348482738	ABarapaap	0	0	0	0		0	0	0	0	0
66	1	66	66	1693	188.15673282509684	-141.2776611647371	-4.407184277908467	33.82284367870199	ABprappap	0	0	0	0		0	0	0	0	0
726	1	726	726	1694	-155.49976254712175	-65.32909108187495	15.496593977354928	35.557348482738	ABarapaaa	0	0	0	0		0	0	0	0	0
74	1	74	74	1695	-198.23236600500874	-34.94211048836568	-10.803826777796516	35.557348482738	ABalappap	0	0	0	0		0	0	0	0	0
1435	1	1435	1435	1696	-205.66819086536458	-21.059086862997205	1.7288118781879054	32.088338874666	MSaaaaa	0	0	0	0		0	0	0	0	0
112	1	112	112	-1	-30.36770966071378	48.61688511252843	12.995481680455137	36.883148131800006	MSaapa	0	0	0	0		0	0	0	0	0
86	1	86	86	1697	65.78775741271686	-63.055631523783894	-15.374174108804862	35.557348482738	ABarpppap	0	0	0	0		0	0	0	0	0
53	1	53	53	1698	197.5605582929361	49.883319697696066	-10.641591522963116	36.883148131800006	Caaap	0	0	0	0		0	0	0	0	0
413	1	413	413	1699	-99.28518227556796	-36.55341912945656	-9.100325349975485	35.557348482738	ABalapppa	0	0	0	0		0	0	0	0	0
88	1	88	88	1700	98.05792547088184	-156.61074679100022	9.372788549216969	33.82284367870199	ABprppaap	0	0	0	0		0	0	0	0	0
35	1	35	35	1701	201.95187168395415	-95.67298182990474	-11.333063338160299	33.82284367870199	ABprapapp	0	0	0	0		0	0	0	0	0
39	1	39	39	1702	-151.30063105591012	-95.59226110428001	8.768133162779426	35.557348482738	ABaraaapp	0	0	0	0		0	0	0	0	0
30	1	30	30	1703	-64.38848603732065	-142.39401942845433	-9.337011834310406	33.82284367870199	ABpraaapp	0	0	0	0		0	0	0	0	0
18	1	18	18	-1	195.7632714176525	-29.21988833593522	8.486704340054589	42.39442314	Dpp	0	0	0	0		0	0	0	0	0
4	1	4	4	1704	69.97609965154338	83.86331072768908	12.043346194052981	48.729222	Z3	0	0	0	0		0	0	0	0	0
720	1	720	720	1705	165.41304832282938	-154.27936102790005	-3.9163628950432234	33.82284367870199	ABprappaa	0	0	0	0		0	0	0	0	0
83	1	83	83	1706	116.30424763816441	157.99791534134235	6.4181036001601415	33.82284367870199	ABplpppap	0	0	0	0		0	0	0	0	0
288	1	288	288	1707	-98.02770498910263	-135.0826253282646	-9.19439582953611	33.82284367870199	ABpraaapa	0	0	0	0		0	0	0	0	0
594	1	594	594	1708	-127.00998766390457	-93.51227114480216	-13.306485505568832	35.557348482738	ABarpapaa	0	0	0	0		0	0	0	0	0
475	1	475	475	1709	-72.01628619488118	-124.60384109611365	11.918710121474902	35.557348482738	ABarappaa	0	0	0	0		0	0	0	0	0
64	1	64	64	1710	-48.58234168294279	-131.89985295193506	12.33186193156939	35.557348482738	ABarappap	0	0	0	0		0	0	0	0	0
124	1	124	124	-1	-55.59963976937847	-100.20254276302119	5.133975853608335	36.883148131800006	MSppaa	0	0	0	0		0	0	0	0	0
38	1	38	38	1711	-68.06532204217775	160.05808438062704	-3.099896552415717	33.82284367870199	ABplpaapp	0	0	0	0		0	0	0	0	0
62	1	62	62	1712	-174.29098230883625	58.23954154216876	-14.218868432555752	33.82284367870199	ABplaaaap	0	0	0	0		0	0	0	0	0
29	1	29	29	1713	139.48688047783511	110.25003778529434	-9.709185537434836	33.82284367870199	ABplapapp	0	0	0	0		0	0	0	0	0
10	1	10	10	1714	202.74546086502693	131.35782784603518	-0.4317648949719037	33.82284367870199	ABplapppp	0	0	0	0		0	0	0	0	0
1030	1	1030	1030	1715	62.59973934709364	149.5850253178716	0.1811226009169732	33.82284367870199	ABplppapa	0	0	0	0		0	0	0	0	0
51	1	51	51	-1	19.326208974285734	-92.85175094470344	2.28590903370195	36.883148131800006	MSppap	0	0	0	0		0	0	0	0	0
316	1	316	316	1716	12.496274469091858	122.00972489984929	13.408846743999902	33.82284367870199	ABplpappa	0	0	0	0		0	0	0	0	0
923	1	923	923	1717	160.7889205551386	-113.53705265495344	4.062357414275026	33.82284367870199	ABprppapa	0	0	0	0		0	0	0	0	0
