# Supplementary material for: An Observation-Driven Agent-Based Modeling and Analysis Framework for C. elegans Embryogenesis
Source: PLoS One. 2016 Nov 16;11(11):e0166551. doi: 10.1371/journal.pone.0166551 (PMC5113041; doi:10.1371/journal.pone.0166551)
Supplement: S1 Dataset — The data obtained from our NetLogo code, including the index, name, diameter, position, and mother-daughter relationship of each cell. (ZIP) [file pone.0166551.s005.zip › S1_dataset/outputNucleiTest/t137-nuclei.txt]

47	1	47	47	-1	154.29386642776575	95.53295880585627	4.280021030799505	42.39442314	Dap	0	0	0	0		0	0	0	0	0
491	1	491	491	1718	-185.86433263604425	77.7476003384926	-3.8880100093447867	35.557348482738	ABalpppaa	0	0	0	0		0	0	0	0	0
86	1	86	86	1719	66.7461423986842	-63.49399340820134	-15.405124034107583	35.557348482738	ABarpppap	0	0	0	0		0	0	0	0	0
60	1	60	60	-1	202.25458847439975	97.1243989055567	9.47387739540058	42.39442314	Capa	0	0	0	0		0	0	0	0	0
62	1	62	62	1720	-171.94125708184993	58.14396816684243	-14.273578928428277	33.82284367870199	ABplaaaap	0	0	0	0		0	0	0	0	0
16	1	16	16	1721	-15.36918947528285	133.48733526965032	-8.903069309903229	33.82284367870199	ABplaappp	0	0	0	0		0	0	0	0	0
249	1	249	249	1722	-51.81781256845187	132.6028793068788	-10.62196706006271	33.82284367870199	ABplaappa	0	0	0	0		0	0	0	0	0
316	1	316	316	1723	12.807467679798643	120.50307015988635	13.50576660026208	33.82284367870199	ABplpappa	0	0	0	0		0	0	0	0	0
873	1	873	873	1724	-243.38406958938532	10.40774398600637	-0.043296927871387114	35.557348482738	ABalaaaal	0	0	0	0		0	0	0	0	0
4	1	4	4	1725	69.10549783238977	83.25260011292468	11.938841705945578	48.729222	Z3	0	0	0	0		0	0	0	0	0
70	1	70	70	1726	-193.3977485886609	-89.87092230803535	1.7813114930686755	35.557348482738	ABalaapap	0	0	0	0		0	0	0	0	0
413	1	413	413	1727	-101.96732107606807	-36.72675953703211	-9.291799403102047	35.557348482738	ABalapppa	0	0	0	0		0	0	0	0	0
256	1	256	256	1728	43.95424570371715	-149.19482400591372	-8.578992981196285	33.82284367870199	ABpraappa	0	0	0	0		0	0	0	0	0
702	1	702	702	1729	-156.3539068633436	-134.14771600837483	-0.7949308746989695	33.82284367870199	ABpraaaaa	0	0	0	0		0	0	0	0	0
133	1	133	133	1730	-18.112732466955503	-51.23171621374034	-6.200311511894584	42.39442314	Eara	0	0	0	0		0	0	0	0	0
63	1	63	63	1731	-162.88237941047822	87.70308708312052	-3.9582000244635203	35.557348482738	ABalpppap	0	0	0	0		0	0	0	0	0
268	1	268	268	1732	-55.25198417966383	-148.28395293740022	-10.05272835667298	33.82284367870199	ABpraapaa	0	0	0	0		0	0	0	0	0
863	1	863	863	1733	-247.9709327548236	3.1108536546659957	9.433471317122617	35.557348482738	ABalpaaaa	0	0	0	0		0	0	0	0	0
720	1	720	720	1734	164.53990406363397	-154.5247138354035	-3.73608483713748	33.82284367870199	ABprappaa	0	0	0	0		0	0	0	0	0
64	1	64	64	1735	-47.66871778287102	-130.88962740239617	12.441884370813547	35.557348482738	ABarappap	0	0	0	0		0	0	0	0	0
438	1	438	438	1736	181.3953880789117	141.42619735766124	-2.0695700743536865	33.82284367870199	ABplapppa	0	0	0	0		0	0	0	0	0
126	1	126	126	1737	-31.172627525223138	38.98774953614448	-5.751750088037737	42.39442314	Eala	0	0	0	0		0	0	0	0	0
584	1	584	584	1738	131.00542577413862	132.9528734335045	13.179541683278634	33.82284367870199	ABplppppa	0	0	0	0		0	0	0	0	0
630	1	630	630	1739	46.824787494655425	-125.63772861259281	-15.773293297129808	33.82284367870199	ABprapaaa	0	0	0	0		0	0	0	0	0
52	1	52	52	1740	229.1426066387048	-32.428967532779716	-14.456812673842975	36.883148131800006	Cpaap	0	0	0	0		0	0	0	0	0
14	1	14	14	1741	48.664727488147925	-34.51842361990457	-1.501597424127284	42.39442314	Earp	0	0	0	0		0	0	0	0	0
65	1	65	65	1742	72.19311555066501	-124.09746402372646	-14.832608547317044	33.82284367870199	ABprapaap	0	0	0	0		0	0	0	0	0
431	1	431	431	1743	73.00280812874657	161.2985844158247	-6.478626308978896	33.82284367870199	ABplappaa	0	0	0	0		0	0	0	0	0
35	1	35	35	1744	204.0892055029135	-95.57604741259706	-10.957939730177007	33.82284367870199	ABprapapp	0	0	0	0		0	0	0	0	0
17	1	17	17	1745	-131.05232137363254	-100.29272990669233	-6.717643971010464	35.557348482738	ABalaappp	0	0	0	0		0	0	0	0	0
19	1	19	19	1746	-110.39033548877724	56.89073399048002	13.56274887038603	35.557348482738	ABalpappp	0	0	0	0		0	0	0	0	0
13	1	13	13	-1	71.47521726552924	116.61406584763122	5.016999262730213	36.883148131800006	MSappp	0	0	0	0		0	0	0	0	0
37	1	37	37	1747	-134.65650000780462	109.18914661576635	10.43822176109788	35.557348482738	ABalppapp	0	0	0	0		0	0	0	0	0
76	1	76	76	1748	-130.61657731985778	151.20031315885973	3.626989386133202	33.82284367870199	ABplpaaap	0	0	0	0		0	0	0	0	0
405	1	405	405	1749	-227.76831944700305	40.55571922584173	11.808154771591536	35.557348482738	ABalpapaa	0	0	0	0		0	0	0	0	0
927	1	927	927	1750	-209.07979117249684	-81.26117560500626	2.4494130201823308	35.557348482738	ABalaapaa	0	0	0	0		0	0	0	0	0
88	1	88	88	1751	97.50322335268665	-155.65853767841125	9.520208650148549	33.82284367870199	ABprppaap	0	0	0	0		0	0	0	0	0
388	1	388	388	1752	-37.41293912974591	-121.10960398293109	6.748526949867354	35.557348482738	ABarapppa	0	0	0	0		0	0	0	0	0
1435	1	1435	1435	1753	-210.34841920740536	-22.566437002122555	2.1059315357644808	32.088338874666	MSaaaaa	0	0	0	0		0	0	0	0	0
726	1	726	726	1754	-155.32874660957322	-63.754821103601294	15.573927843798646	35.557348482738	ABarapaaa	0	0	0	0		0	0	0	0	0
71	1	71	71	1755	-58.970230387831414	137.71643095677194	11.28288268202085	33.82284367870199	ABplpapap	0	0	0	0		0	0	0	0	0
140	1	140	140	-1	113.7589816856291	107.8424075956534	6.393285945106653	42.39442314	Daa	0	0	0	0		0	0	0	0	0
73	1	73	73	1756	-237.05921275420576	13.161235634755922	9.426443304453603	35.557348482738	ABalpaaap	0	0	0	0		0	0	0	0	0
26	1	26	26	-1	55.45071674446047	50.25923515764555	14.930067803146661	36.883148131800006	MSaapp	0	0	0	0		0	0	0	0	0
1104	1	1104	1104	1757	252.27154294562246	100.4806183596622	1.0966208525177301	36.883148131800006	Cappa	0	0	0	0		0	0	0	0	0
2	1	2	2	1758	163.2015546129611	-29.615815582855813	-12.61504693599185	35.557348482738	ABarppppp	0	0	0	0		0	0	0	0	0
66	1	66	66	1759	188.55070554503408	-141.19446645098978	-4.305449403242033	33.82284367870199	ABprappap	0	0	0	0		0	0	0	0	0
594	1	594	594	1760	-127.87746756234819	-92.51617306698235	-13.453357106990579	35.557348482738	ABarpapaa	0	0	0	0		0	0	0	0	0
30	1	30	30	1761	-65.11433093028279	-142.27526235918103	-9.235509425651527	33.82284367870199	ABpraaapp	0	0	0	0		0	0	0	0	0
40	1	40	40	1762	-212.36241550846086	-63.02974480730162	-7.69937138268581	35.557348482738	ABalaaapp	0	0	0	0		0	0	0	0	0
12	1	12	12	1763	-10.482933756554777	-127.28948305655307	6.764769319349727	35.557348482738	ABarapppp	0	0	0	0		0	0	0	0	0
9	1	9	9	1764	-70.49556398672304	-43.82155395962628	-8.918472639238336	35.557348482738	ABalapppp	0	0	0	0		0	0	0	0	0
8	1	8	8	1765	271.4417404070494	17.74707711014251	4.098186657864863	36.883148131800006	Cpppp	0	0	0	0		0	0	0	0	0
1	1	1	1	1766	218.334421646642	-47.68782626347854	14.697129249570164	33.82284367870199	ABprppppp	0	0	0	0		0	0	0	0	0
84	1	84	84	1767	-0.4658272894778095	167.40462583315488	4.494747940687945	33.82284367870199	ABplppaap	0	0	0	0		0	0	0	0	0
288	1	288	288	1768	-100.71354668822129	-134.03457628117917	-9.139736978497284	33.82284367870199	ABpraaapa	0	0	0	0		0	0	0	0	0
34	1	34	34	1769	-201.8766570907825	63.00623737768935	2.8121592513755154	35.557348482738	ABalpaapp	0	0	0	0		0	0	0	0	0
475	1	475	475	1770	-72.37349524914346	-122.66726217013836	12.035233240184791	35.557348482738	ABarappaa	0	0	0	0		0	0	0	0	0
6	1	6	6	1771	155.0046156619496	118.34536679698367	13.64102843898644	33.82284367870199	ABplppppp	0	0	0	0		0	0	0	0	0
75	1	75	75	1772	-35.94689737528933	-167.02721667386314	3.3395828868405992	33.82284367870199	ABprpaaap	0	0	0	0		0	0	0	0	0
512	1	512	512	1773	-114.93666529489687	-24.375644080305285	13.498391480733863	35.557348482738	ABaraappa	0	0	0	0		0	0	0	0	0
662	1	662	662	1774	-157.0777158801443	108.0015131658462	9.078573177007938	35.557348482738	ABalppapa	0	0	0	0		0	0	0	0	0
497	1	497	497	1775	-96.98332888611472	157.77651853158434	-3.451972310102333	33.82284367870199	ABplpaapa	0	0	0	0		0	0	0	0	0
1625	1	1625	1625	1776	-181.01375739878927	-12.441642263836094	-14.33847143049418	35.557348482738	ABarpaaaa	0	0	0	0		0	0	0	0	0
58	1	58	58	1777	95.09549241664789	156.21697585474027	-6.851811315731444	33.82284367870199	ABplappap	0	0	0	0		0	0	0	0	0
29	1	29	29	1778	144.05871760394572	110.96976752537648	-9.41537529014537	33.82284367870199	ABplapapp	0	0	0	0		0	0	0	0	0
25	1	25	25	-1	98.83496208545424	-13.620558530449653	14.414131018616766	36.883148131800006	MSpapp	0	0	0	0		0	0	0	0	0
442	1	442	442	1779	-64.24545936877053	-74.377469134944	14.61258636021292	35.557348482738	ABarapapa	0	0	0	0		0	0	0	0	0
69	1	69	69	1780	-180.2648421772597	-8.391101181219016	11.221630324318566	35.557348482738	ABaraapap	0	0	0	0		0	0	0	0	0
281	1	281	281	1781	177.7291988119585	-111.58216304622532	-13.682708549079242	33.82284367870199	ABprapapa	0	0	0	0		0	0	0	0	0
1656	1	1656	1656	1782	259.2961916851742	-41.750833313458216	13.280165845931473	36.883148131800006	Cppaa	0	0	0	0		0	0	0	0	0
138	1	138	138	-1	150.70304541497265	-50.69203378024499	10.7898896195241	42.39442314	Dpa	0	0	0	0		0	0	0	0	0
947	1	947	947	1783	82.25303575962599	49.350944015815294	-14.137914405523434	35.557348482738	ABarppapa	0	0	0	0		0	0	0	0	0
762	1	762	762	1784	252.70981480249793	-78.4821921558868	-1.289097223015626	33.82284367870199	ABprapppa	0	0	0	0		0	0	0	0	0
49	1	49	49	-1	-89.14719345141147	8.543816110771564	5.0885065220875685	36.883148131800006	MSaaap	0	0	0	0		0	0	0	0	0
423	1	423	423	1785	19.760354031434403	-166.41185278463647	-0.1740339699321064	33.82284367870199	ABprpaapa	0	0	0	0		0	0	0	0	0
1379	1	1379	1379	1786	152.78656473044023	-32.17564722395194	-12.934973782164857	35.557348482738	ABarppppa	0	0	0	0		0	0	0	0	0
72	1	72	72	1787	40.58068720794898	-135.02191591901564	13.491735615615669	33.82284367870199	ABprpapap	0	0	0	0		0	0	0	0	0
28	1	28	28	1788	285.4206314481511	81.3627428832952	-7.300155469173046	36.883148131800006	Caapp	0	0	0	0		0	0	0	0	0
707	1	707	707	1789	-32.46668295371607	-97.29281124685075	-15.977761632637074	35.557348482738	ABarpappa	0	0	0	0		0	0	0	0	0
1138	1	1138	1138	1790	76.94122790596587	-161.9845152170973	8.356335320574118	33.82284367870199	ABprppaaa	0	0	0	0		0	0	0	0	0
55	1	55	55	1791	13.025574511699082	106.75602977150672	-15.83564896156558	33.82284367870199	ABplapaap	0	0	0	0		0	0	0	0	0
77	1	77	77	1792	-235.21727917439043	-18.474693165799476	9.439179568779407	35.557348482738	ABaraaaap	0	0	0	0		0	0	0	0	0
243	1	243	243	1793	-158.4098900512314	106.88803994688732	-13.430398527792251	33.82284367870199	ABplaapaa	0	0	0	0		0	0	0	0	0
50	1	50	50	-1	-34.59911637609898	101.05231174686072	2.551460899437556	36.883148131800006	MSapap	0	0	0	0		0	0	0	0	0
201	1	201	201	1794	288.93712774968776	5.053216047900539	-7.0591276535282335	36.883148131800006	Cpapa	0	0	0	0		0	0	0	0	0
7	1	7	7	1795	196.2853535904051	-36.083539749801304	-1.2712608268832124	42.39442314	Eprp	0	0	0	0		0	0	0	0	0
87	1	87	87	1796	166.29189140116378	61.75781756000929	13.191463296459581	48.729222	Z2	0	0	0	0		0	0	0	0	0
44	1	44	44	1797	107.09638581831629	50.68416890220903	-13.28642283467043	35.557348482738	ABarppapp	0	0	0	0		0	0	0	0	0
41	1	41	41	1798	51.70060015913508	-165.48058629521503	0.4380968435011561	33.82284367870199	ABprpaapp	0	0	0	0		0	0	0	0	0
18	1	18	18	-1	193.50873158680872	-31.357542469893012	8.237011952763174	42.39442314	Dpp	0	0	0	0		0	0	0	0	0
74	1	74	74	1799	-199.08690433320075	-35.247637160759254	-10.827529458112462	35.557348482738	ABalappap	0	0	0	0		0	0	0	0	0
105	1	105	105	1800	-198.5456980214639	-18.582764200495898	1.0994949763145223	32.088338874666	MSaaaap	0	0	0	0		0	0	0	0	0
61	1	61	61	1801	-204.01865257652756	42.12519067234304	12.438354419633066	35.557348482738	ABalpapap	0	0	0	0		0	0	0	0	0
43	1	43	43	1802	-44.705379037883226	-32.97122802410049	-16.07404290117098	35.557348482738	ABarpaapp	0	0	0	0		0	0	0	0	0
46	1	46	46	1803	164.11301369149103	63.40445841746041	-2.6769261853621047	42.39442314	Eplp	0	0	0	0		0	0	0	0	0
406	1	406	406	1804	-84.06779771090395	144.16850223531037	10.297936718678132	33.82284367870199	ABplpapaa	0	0	0	0		0	0	0	0	0
48	1	48	48	-1	-42.996424195227256	-29.277989094187134	6.767222094957521	36.883148131800006	MSpaap	0	0	0	0		0	0	0	0	0
53	1	53	53	1805	201.28606893595594	50.00021746584926	-10.439502747084253	36.883148131800006	Caaap	0	0	0	0		0	0	0	0	0
247	1	247	247	1806	-143.52885253467272	54.30641551999671	15.088498845118087	35.557348482738	ABalpappa	0	0	0	0		0	0	0	0	0
3	1	3	3	-1	112.18855363950715	-61.391592065382376	6.769699682549164	36.883148131800006	MSpppp	0	0	0	0		0	0	0	0	0
23	1	23	23	1807	-4.667623121739469	-93.98849432328912	-15.382302173702541	35.557348482738	ABarpappp	0	0	0	0		0	0	0	0	0
429	1	429	429	1808	-207.53571309258163	-13.793462928629815	11.630266161564384	35.557348482738	ABaraapaa	0	0	0	0		0	0	0	0	0
121	1	121	121	-1	24.577202297915235	96.8030307378211	9.568946050250254	36.883148131800006	MSappa	0	0	0	0		0	0	0	0	0
198	1	198	198	1809	148.32680906198186	43.53865918588363	-15.161177723722604	36.883148131800006	Caaaa	0	0	0	0		0	0	0	0	0
148	1	148	148	1810	154.96640444976893	-39.02203995890086	-16.74466140168586	36.883148131800006	Cpaaa	0	0	0	0		0	0	0	0	0
36	1	36	36	1811	178.46239275622426	-105.8579445822138	4.2035254147958785	33.82284367870199	ABprppapp	0	0	0	0		0	0	0	0	0
33	1	33	33	1812	-42.419520806751216	-75.2303809605767	13.495997632570091	35.557348482738	ABarapapp	0	0	0	0		0	0	0	0	0
652	1	652	652	1813	-59.8544703590359	-163.42756754203413	3.547353060926304	33.82284367870199	ABprpaaaa	0	0	0	0		0	0	0	0	0
833	1	833	833	1814	-209.50799886529228	-30.525189730027982	-10.287654417501733	35.557348482738	ABalappaa	0	0	0	0		0	0	0	0	0
42	1	42	42	1815	81.10265040283258	149.08204170666178	0.6558074818475279	33.82284367870199	ABplppapp	0	0	0	0		0	0	0	0	0
400	1	400	400	1816	-82.4649910216261	-31.79414738358818	-16.218738770889015	35.557348482738	ABarpaapa	0	0	0	0		0	0	0	0	0
311	1	311	311	1817	-176.8740710693268	-82.32533343072743	8.479808203958129	35.557348482738	ABaraaapa	0	0	0	0		0	0	0	0	0
21	1	21	21	1818	-81.96573672037172	-22.33840248275759	13.555325167745336	35.557348482738	ABaraappp	0	0	0	0		0	0	0	0	0
81	1	81	81	1819	-248.03054677294386	-2.623229021390299	1.8042909950649424	35.557348482738	ABalaaaar	0	0	0	0		0	0	0	0	0
324	1	324	324	1820	93.62684981265639	-92.1118600281711	14.53227103579048	33.82284367870199	ABprpappa	0	0	0	0		0	0	0	0	0
31	1	31	31	1821	-126.64638633096196	29.665453304351473	-14.140757721433515	35.557348482738	ABalapapp	0	0	0	0		0	0	0	0	0
27	1	27	27	1822	288.85357804087664	24.363269396822815	-1.7513685213744448	36.883148131800006	Cpapp	0	0	0	0		0	0	0	0	0
24	1	24	24	1823	126.07941315638243	-85.43335749652492	14.299113200896283	33.82284367870199	ABprpappp	0	0	0	0		0	0	0	0	0
32	1	32	32	1824	-69.11686150822895	59.29544707887433	-15.757570420022793	33.82284367870199	ABplaaapp	0	0	0	0		0	0	0	0	0
10	1	10	10	1825	204.09622379551723	130.55010551003934	-0.11364156619638417	33.82284367870199	ABplapppp	0	0	0	0		0	0	0	0	0
79	1	79	79	1826	-106.04702359527055	-88.87075847501391	-13.627366505356296	35.557348482738	ABarpapap	0	0	0	0		0	0	0	0	0
558	1	558	558	1827	94.41964458395479	165.55860224642655	6.8896138387725765	33.82284367870199	ABplpppaa	0	0	0	0		0	0	0	0	0
871	1	871	871	1828	-243.95289988483822	-22.013164298504588	9.174179098275843	35.557348482738	ABaraaaaa	0	0	0	0		0	0	0	0	0
108	1	108	108	1829	11.14182691746313	-31.59837253100527	14.108292227511205	36.883148131800006	MSpapa	0	0	0	0		0	0	0	0	0
56	1	56	56	1830	-24.494637631748	-148.19569989546454	-10.613635311325321	33.82284367870199	ABpraapap	0	0	0	0		0	0	0	0	0
457	1	457	457	1831	-146.42834520185306	-101.39063453698483	-4.897001846124986	35.557348482738	ABalaappa	0	0	0	0		0	0	0	0	0
646	1	646	646	1832	41.327746219616095	-70.92070195506582	-15.646108028335018	35.557348482738	ABarpppaa	0	0	0	0		0	0	0	0	0
112	1	112	112	1833	-30.580875551754854	47.98703926769414	12.988464587799312	36.883148131800006	MSaapa	0	0	0	0		0	0	0	0	0
353	1	353	353	1834	-98.60446087429011	60.995602196887845	-16.758248380399362	33.82284367870199	ABplaaapa	0	0	0	0		0	0	0	0	0
269	1	269	269	1835	-226.31585628121726	39.521861241261746	1.2447371725696312	35.557348482738	ABalpaapa	0	0	0	0		0	0	0	0	0
83	1	83	83	1836	118.6354132848983	156.45607795124977	6.624031961995273	33.82284367870199	ABplpppap	0	0	0	0		0	0	0	0	0
45	1	45	45	1837	36.32378778994622	64.10152541587235	-0.9986578299059103	42.39442314	Ealp	0	0	0	0		0	0	0	0	0
399	1	399	399	1838	198.67281633428183	-72.9631094059725	13.873263280785437	33.82284367870199	ABprppppa	0	0	0	0		0	0	0	0	0
85	1	85	85	1839	-210.68937374834093	107.8671368755966	4.961392411639163	40.8705154974	ABalppaa	0	0	0	0		0	0	0	0	0
38	1	38	38	1840	-65.79314076120889	160.65395835331742	-3.00869304131621	33.82284367870199	ABplpaapp	0	0	0	0		0	0	0	0	0
51	1	51	51	-1	16.41921485722305	-93.5288711246595	1.8833494178596215	36.883148131800006	MSppap	0	0	0	0		0	0	0	0	0
68	1	68	68	1841	231.91655620473324	-108.13806558999303	8.582531832503406	33.82284367870199	ABprpppap	0	0	0	0		0	0	0	0	0
572	1	572	572	1842	257.4206671072382	-3.8722762091446006	1.671070498039299	36.883148131800006	Cpppa	0	0	0	0		0	0	0	0	0
160	1	160	160	1843	126.98105477700597	-58.36584923559789	-2.3484879321038323	42.39442314	Epra	0	0	0	0		0	0	0	0	0
518	1	518	518	1844	-154.35630665211852	144.33625423866482	3.356216673856512	33.82284367870199	ABplpaaaa	0	0	0	0		0	0	0	0	0
712	1	712	712	1845	-225.55300477769117	-49.08070571763865	-7.299987098190815	35.557348482738	ABalaaapa	0	0	0	0		0	0	0	0	0
869	1	869	869	1846	-26.39287370730917	167.5691405126852	3.9440512162074213	33.82284367870199	ABplppaaa	0	0	0	0		0	0	0	0	0
473	1	473	473	1847	17.497221292154542	-142.8008330634597	12.786991699444405	33.82284367870199	ABprpapaa	0	0	0	0		0	0	0	0	0
292	1	292	292	1848	-170.7670547108844	17.58455759296083	-14.489795335812946	35.557348482738	ABalapapa	0	0	0	0		0	0	0	0	0
370	1	370	370	1849	-198.0111466873281	62.157453700076914	-13.03202576320346	33.82284367870199	ABplaaaaa	0	0	0	0		0	0	0	0	0
124	1	124	124	-1	-60.968822082215986	-100.79750640900592	4.861075433736976	36.883148131800006	MSppaa	0	0	0	0		0	0	0	0	0
78	1	78	78	1850	-136.02122478028284	-65.9763216773722	15.620884108125066	35.557348482738	ABarapaap	0	0	0	0		0	0	0	0	0
59	1	59	59	1851	-139.1108592073001	-139.53368599144255	-1.4210050217861472	33.82284367870199	ABpraaaap	0	0	0	0		0	0	0	0	0
221	1	221	221	1852	109.77673216765963	110.90221865741029	-13.249483570963775	33.82284367870199	ABplapapa	0	0	0	0		0	0	0	0	0
118	1	118	118	-1	-117.98174434097416	79.62750298008405	4.322522985187214	36.883148131800006	MSapaa	0	0	0	0		0	0	0	0	0
15	1	15	15	1853	270.4610551825887	93.48211358326117	4.423872332225413	36.883148131800006	Cappp	0	0	0	0		0	0	0	0	0
295	1	295	295	1854	-23.134618139439038	104.90631125811045	-16.662327530931478	33.82284367870199	ABplapaaa	0	0	0	0		0	0	0	0	0
67	1	67	67	1855	-214.1048995335039	33.60176413768154	-10.914915141387434	35.557348482738	ABalapaap	0	0	0	0		0	0	0	0	0
479	1	479	479	1856	209.96743558015913	-126.48985232770137	8.28211564053812	33.82284367870199	ABprpppaa	0	0	0	0		0	0	0	0	0
54	1	54	54	1857	263.822708698304	-35.01277394949955	13.376747509452535	36.883148131800006	Cppap	0	0	0	0		0	0	0	0	0
20	1	20	20	1858	48.20520578087611	115.05462525755266	13.79578576262523	33.82284367870199	ABplpappp	0	0	0	0		0	0	0	0	0
39	1	39	39	1859	-151.32927670992447	-94.98209880640972	8.943305337579911	35.557348482738	ABaraaapp	0	0	0	0		0	0	0	0	0
82	1	82	82	1860	6.089619239547199	24.40355154325455	-15.547378445346236	35.557348482738	ABarppaap	0	0	0	0		0	0	0	0	0
1030	1	1030	1030	1861	62.64012681528519	150.13040830393047	0.3216799304180327	33.82284367870199	ABplppapa	0	0	0	0		0	0	0	0	0
923	1	923	923	1862	158.44278933653268	-114.59146999297072	4.192750513826969	33.82284367870199	ABprppapa	0	0	0	0		0	0	0	0	0
130	1	130	130	-1	69.9660847450698	-52.01882050616765	9.81262273366421	36.883148131800006	MSpppa	0	0	0	0		0	0	0	0	0
5	1	5	5	1863	-70.40475988640054	102.31903783048506	-4.117370378229095	35.557348482738	ABalppppp	0	0	0	0		0	0	0	0	0
1094	1	1094	1094	1864	-19.17136812855257	21.99133882548603	-15.653499601643858	35.557348482738	ABarppaaa	0	0	0	0		0	0	0	0	0
250	1	250	250	1865	-109.88064554755428	84.8228231792263	-4.52462517918702	35.557348482738	ABalppppa	0	0	0	0		0	0	0	0	0
357	1	357	357	1866	-226.14833689979844	14.90359276419758	-9.94435073617527	35.557348482738	ABalapaaa	0	0	0	0		0	0	0	0	0
828	1	828	828	1867	279.08008518714945	81.83255740239527	-13.759354892489792	36.883148131800006	Caapa	0	0	0	0		0	0	0	0	0
57	1	57	57	1868	-120.50794785648168	109.53081609257403	-14.692947725032568	33.82284367870199	ABplaapap	0	0	0	0		0	0	0	0	0
11	1	11	11	1869	266.40476893067	-55.52201823533116	0.36725557077618765	33.82284367870199	ABprapppp	0	0	0	0		0	0	0	0	0
80	1	80	80	1870	-177.20853247026338	-12.329273479140893	-14.545760897556002	35.557348482738	ABarpaaap	0	0	0	0		0	0	0	0	0
175	1	175	175	1871	101.73853118710323	57.53965070591465	-5.291957938510445	42.39442314	Epla	0	0	0	0		0	0	0	0	0
113	1	113	113	-1	-124.95820755910609	-64.57256452605588	2.4892761173756384	36.883148131800006	MSpaaa	0	0	0	0		0	0	0	0	0
22	1	22	22	1872	80.27204034672842	-145.444402700228	-7.9340542723327845	33.82284367870199	ABpraappp	0	0	0	0		0	0	0	0	0
