# Supplementary material for: An Observation-Driven Agent-Based Modeling and Analysis Framework for C. elegans Embryogenesis
Source: PLoS One. 2016 Nov 16;11(11):e0166551. doi: 10.1371/journal.pone.0166551 (PMC5113041; doi:10.1371/journal.pone.0166551)
Supplement: S1 Dataset — The data obtained from our NetLogo code, including the index, name, diameter, position, and mother-daughter relationship of each cell. (ZIP) [file pone.0166551.s005.zip › S1_dataset/outputNucleiTest/t138-nuclei.txt]

15	1	15	15	1873	269.4544308758052	92.07247561184498	4.556643144106815	36.883148131800006	Cappp	0	0	0	0		0	0	0	0	0
138	1	138	138	-1	146.91483529047295	-53.27270951578714	10.611895127294858	42.39442314	Dpa	0	0	0	0		0	0	0	0	0
370	1	370	370	1874	-197.01714278810007	62.848743346925666	-13.077864607185196	33.82284367870199	ABplaaaaa	0	0	0	0		0	0	0	0	0
62	1	62	62	1875	-169.5915318548636	58.048394791516095	-14.328289424300802	33.82284367870199	ABplaaaap	0	0	0	0		0	0	0	0	0
702	1	702	702	1876	-156.7329527632054	-134.08716987756486	-0.8230373725695039	33.82284367870199	ABpraaaaa	0	0	0	0		0	0	0	0	0
295	1	295	295	1877	-21.30961330440984	105.93346680841675	-16.582054495529807	33.82284367870199	ABplapaaa	0	0	0	0		0	0	0	0	0
288	1	288	288	1878	-103.39938838733994	-132.98652723409373	-9.085078127458459	33.82284367870199	ABpraaapa	0	0	0	0		0	0	0	0	0
399	1	399	399	1879	195.69898555902975	-74.1933026563036	13.893643734913896	33.82284367870199	ABprppppa	0	0	0	0		0	0	0	0	0
1	1	1	1	1880	216.85671122749017	-47.478720736392106	14.793556991466364	33.82284367870199	ABprppppp	0	0	0	0		0	0	0	0	0
82	1	82	82	1881	8.760590138804224	25.3983138131981	-15.570202814844137	35.557348482738	ABarppaap	0	0	0	0		0	0	0	0	0
108	1	108	108	1882	11.473516833918577	-32.323536788126226	14.089738797975631	32.088338874666	MSpapap	0	0	0	0		0	0	0	0	0
438	1	438	438	1883	181.91182625744997	141.31253352433035	-1.8214049357890794	33.82284367870199	ABplapppa	0	0	0	0		0	0	0	0	0
442	1	442	442	1884	-64.60739528890409	-72.40339124336248	14.691213202504084	35.557348482738	ABarapapa	0	0	0	0		0	0	0	0	0
57	1	57	57	1885	-118.29451509636854	110.27220347152253	-14.718733142181774	33.82284367870199	ABplaapap	0	0	0	0		0	0	0	0	0
59	1	59	59	1886	-138.4889493475622	-139.81810826085783	-1.4205319212902914	33.82284367870199	ABpraaaap	0	0	0	0		0	0	0	0	0
5	1	5	5	1887	-69.95225686234421	104.27294986319141	-4.264804489472686	35.557348482738	ABalppppp	0	0	0	0		0	0	0	0	0
7	1	7	7	1888	196.97851336769332	-35.86655779536239	-1.4347219814247452	42.39442314	Eprp	0	0	0	0		0	0	0	0	0
630	1	630	630	1889	46.79219693847001	-126.05990520140901	-15.639560348915895	33.82284367870199	ABprapaaa	0	0	0	0		0	0	0	0	0
762	1	762	762	1890	251.48710070202472	-79.82131905917267	-0.9891344786978332	33.82284367870199	ABprapppa	0	0	0	0		0	0	0	0	0
126	1	126	126	1891	-31.953557604856062	38.390201141649186	-5.937818994710389	42.39442314	Eala	0	0	0	0		0	0	0	0	0
124	1	124	124	-1	-66.3380043950535	-101.39247005499065	4.588175013865616	36.883148131800006	MSppaa	0	0	0	0		0	0	0	0	0
118	1	118	118	-1	-120.26310693095633	78.22641348483418	4.125312964423225	36.883148131800006	MSapaa	0	0	0	0		0	0	0	0	0
473	1	473	473	1892	16.91277240447339	-142.17023434051796	12.758228962371579	33.82284367870199	ABprpapaa	0	0	0	0		0	0	0	0	0
64	1	64	64	1893	-46.75509388279925	-129.87940185285728	12.551906810057705	35.557348482738	ABarappap	0	0	0	0		0	0	0	0	0
25	1	25	25	-1	99.41355621250383	-14.813706277544693	14.442371359711794	36.883148131800006	MSpapp	0	0	0	0		0	0	0	0	0
86	1	86	86	1894	67.70452738465154	-63.932355292618794	-15.436073959410303	35.557348482738	ABarpppap	0	0	0	0		0	0	0	0	0
221	1	221	221	1895	113.1766287429431	111.9655738993875	-13.19524059360531	33.82284367870199	ABplapapa	0	0	0	0		0	0	0	0	0
243	1	243	243	1896	-157.63841882885362	107.75042338693387	-13.407166585937427	33.82284367870199	ABplaapaa	0	0	0	0		0	0	0	0	0
38	1	38	38	1897	-63.52095948024	161.24983232600783	-2.9174895302167037	33.82284367870199	ABplpaapp	0	0	0	0		0	0	0	0	0
11	1	11	11	1898	266.0517976480812	-56.18781206814857	0.7284313262609556	33.82284367870199	ABprapppp	0	0	0	0		0	0	0	0	0
406	1	406	406	1899	-81.67197509318486	144.21047193887392	10.367252607200669	33.82284367870199	ABplpapaa	0	0	0	0		0	0	0	0	0
198	1	198	198	1900	150.2074829779357	43.79374988323575	-15.182234133191441	36.883148131800006	Caaaa	0	0	0	0		0	0	0	0	0
6	1	6	6	1901	155.2129176892302	116.28974202587085	13.746843791806073	33.82284367870199	ABplppppp	0	0	0	0		0	0	0	0	0
70	1	70	70	1902	-192.79522663638147	-90.6886018420386	1.8751370854075253	35.557348482738	ABalaapap	0	0	0	0		0	0	0	0	0
121	1	121	121	-1	22.424252896369833	95.60597345612074	9.52493612332378	36.883148131800006	MSappa	0	0	0	0		0	0	0	0	0
512	1	512	512	1903	-116.13758898344555	-24.516298588061446	13.26803750750144	35.557348482738	ABaraappa	0	0	0	0		0	0	0	0	0
40	1	40	40	1904	-213.21203723762855	-62.66904295428414	-7.608233891104199	35.557348482738	ABalaaapp	0	0	0	0		0	0	0	0	0
23	1	23	23	1905	-4.475235288206242	-94.33602677557896	-15.357752669994236	35.557348482738	ABarpappp	0	0	0	0		0	0	0	0	0
871	1	871	871	1906	-243.90931014688758	-22.181551825498612	9.198703882520952	35.557348482738	ABaraaaaa	0	0	0	0		0	0	0	0	0
72	1	72	72	1907	40.6854401190946	-133.89241000359496	13.534861080871044	33.82284367870199	ABprpapap	0	0	0	0		0	0	0	0	0
828	1	828	828	1908	278.4928811783323	81.25907872684776	-13.786409284427739	36.883148131800006	Caapa	0	0	0	0		0	0	0	0	0
869	1	869	869	1909	-25.94305544107579	167.07465104569712	4.039758419463023	33.82284367870199	ABplppaaa	0	0	0	0		0	0	0	0	0
61	1	61	61	1910	-200.17499566821743	43.78976215824202	12.54285408451146	35.557348482738	ABalpapap	0	0	0	0		0	0	0	0	0
388	1	388	388	1911	-40.38450757878414	-120.41779803965207	6.974599546598887	35.557348482738	ABarapppa	0	0	0	0		0	0	0	0	0
49	1	49	49	-1	-87.31085398968771	7.365379481667893	4.825364756488491	36.883148131800006	MSaaap	0	0	0	0		0	0	0	0	0
87	1	87	87	1912	167.07158773808226	60.933683016799044	13.09300863261056	48.729222	Z2	0	0	0	0		0	0	0	0	0
48	1	48	48	-1	-42.837462866027806	-29.16685086053231	6.632598797233934	36.883148131800006	MSpaap	0	0	0	0		0	0	0	0	0
50	1	50	50	-1	-34.47038265589377	100.28423386919744	2.2938548189011216	36.883148131800006	MSapap	0	0	0	0		0	0	0	0	0
572	1	572	572	1913	255.59469358665655	-6.549284889339602	1.6790421195179726	36.883148131800006	Cpppa	0	0	0	0		0	0	0	0	0
21	1	21	21	1914	-81.58250754959775	-22.68633025152033	13.314173464279907	35.557348482738	ABaraappp	0	0	0	0		0	0	0	0	0
14	1	14	14	1915	49.18278137338964	-33.33926423799999	-1.4022544539659734	42.39442314	Earp	0	0	0	0		0	0	0	0	0
269	1	269	269	1916	-226.309463757381	39.82357425881727	1.5107517480632835	35.557348482738	ABalpaapa	0	0	0	0		0	0	0	0	0
9	1	9	9	1917	-71.20905981945499	-44.82150796014539	-9.012917281767171	35.557348482738	ABalapppp	0	0	0	0		0	0	0	0	0
3	1	3	3	-1	109.49262004536922	-64.33560787900846	6.482886282242976	36.883148131800006	MSpppp	0	0	0	0		0	0	0	0	0
720	1	720	720	1918	163.66675980443858	-154.77006664290698	-3.5558067792317374	33.82284367870199	ABprappaa	0	0	0	0		0	0	0	0	0
268	1	268	268	1919	-57.74266300870138	-147.76439214301513	-10.145202589337865	33.82284367870199	ABpraapaa	0	0	0	0		0	0	0	0	0
44	1	44	44	1920	110.67765748914498	51.7941856802386	-13.221619008055065	35.557348482738	ABarppapp	0	0	0	0		0	0	0	0	0
81	1	81	81	1921	-248.58238049748283	-2.637559471870823	1.856806592152958	35.557348482738	ABalaaaar	0	0	0	0		0	0	0	0	0
27	1	27	27	1922	288.9860802720457	23.020144900079774	-1.1827289237510783	36.883148131800006	Cpapp	0	0	0	0		0	0	0	0	0
22	1	22	22	1923	79.42999233438499	-146.19729223660318	-7.821513742939692	33.82284367870199	ABpraappp	0	0	0	0		0	0	0	0	0
63	1	63	63	1924	-161.64230301809127	89.87420312801055	-3.97479532370272	35.557348482738	ABalpppap	0	0	0	0		0	0	0	0	0
324	1	324	324	1925	91.22799155724461	-91.10817981192572	14.585514594692274	33.82284367870199	ABprpappa	0	0	0	0		0	0	0	0	0
357	1	357	357	1926	-226.9305997593668	16.420752152269284	-9.883165535163723	35.557348482738	ABalapaaa	0	0	0	0		0	0	0	0	0
54	1	54	54	1927	263.99157972202545	-33.71693981660036	13.349089111443735	36.883148131800006	Cppap	0	0	0	0		0	0	0	0	0
58	1	58	58	1928	98.05167613774394	155.92788240116707	-6.790994349654981	33.82284367870199	ABplappap	0	0	0	0		0	0	0	0	0
17	1	17	17	1929	-132.89106965343248	-100.17773703517435	-6.823627923456895	35.557348482738	ABalaappp	0	0	0	0		0	0	0	0	0
30	1	30	30	1930	-65.84017582324495	-142.1565052899077	-9.134007016992648	33.82284367870199	ABpraaapp	0	0	0	0		0	0	0	0	0
53	1	53	53	1931	205.01157957897576	50.117115234002455	-10.23741397120539	36.883148131800006	Caaap	0	0	0	0		0	0	0	0	0
69	1	69	69	1932	-178.17677689036887	-6.768175365825804	11.027995355229857	35.557348482738	ABaraapap	0	0	0	0		0	0	0	0	0
726	1	726	726	1933	-155.1577306720247	-62.18055112532764	15.651261710242364	35.557348482738	ABarapaaa	0	0	0	0		0	0	0	0	0
873	1	873	873	1934	-243.1352771886255	12.342787196892813	0.03801020126612141	35.557348482738	ABalaaaal	0	0	0	0		0	0	0	0	0
32	1	32	32	1935	-66.98662277074028	60.203821068205485	-15.752726120940812	33.82284367870199	ABplaaapp	0	0	0	0		0	0	0	0	0
112	1	112	112	1936	-28.95150317622816	47.667291116708256	12.980750555426843	32.088338874666	MSaapap	0	0	0	0		0	0	0	0	0
281	1	281	281	1937	178.84383188979945	-112.12928886229447	-13.517291980590848	33.82284367870199	ABprapapa	0	0	0	0		0	0	0	0	0
45	1	45	45	1938	37.169041491204275	64.0748039926961	-1.0114599451831263	42.39442314	Ealp	0	0	0	0		0	0	0	0	0
292	1	292	292	1939	-172.20984905287597	18.894340543944484	-14.456415037711235	35.557348482738	ABalapapa	0	0	0	0		0	0	0	0	0
423	1	423	423	1940	16.630950893675415	-166.24764115511746	-0.1560418689175333	33.82284367870199	ABprpaapa	0	0	0	0		0	0	0	0	0
400	1	400	400	1941	-82.40352589212566	-30.585148465687777	-16.197367039796024	35.557348482738	ABarpaapa	0	0	0	0		0	0	0	0	0
37	1	37	37	1942	-132.17566501045096	109.55716943882705	10.477600717614878	35.557348482738	ABalppapp	0	0	0	0		0	0	0	0	0
947	1	947	947	1943	83.58903764861148	50.95045255490876	-14.143810924882036	35.557348482738	ABarppapa	0	0	0	0		0	0	0	0	0
4	1	4	4	1944	68.23489601323617	82.6418894981603	11.834337217838174	48.729222	Z3	0	0	0	0		0	0	0	0	0
923	1	923	923	1945	156.09665811792678	-115.64588733098799	4.32314361337891	33.82284367870199	ABprppapa	0	0	0	0		0	0	0	0	0
73	1	73	73	1946	-234.0808090113307	14.436401007836484	9.555670036158688	35.557348482738	ABalpaaap	0	0	0	0		0	0	0	0	0
26	1	26	26	-1	57.4386319304297	49.554009014690074	14.984150904904432	36.883148131800006	MSaapp	0	0	0	0		0	0	0	0	0
1839	1	1839	1839	1947	-215.49965594179346	105.12720174604651	4.651619925583106	35.557348482738	ABalppaaa	0	0	0	0		0	0	0	0	0
1656	1	1656	1656	1948	255.8421369951888	-44.95105960621258	13.195999207903837	36.883148131800006	Cppaa	0	0	0	0		0	0	0	0	0
88	1	88	88	1949	96.94852123449145	-154.70632856582228	9.667628751080127	33.82284367870199	ABprppaap	0	0	0	0		0	0	0	0	0
13	1	13	13	-1	70.6522639306921	116.11292632407765	4.807823283998776	36.883148131800006	MSappp	0	0	0	0		0	0	0	0	0
20	1	20	20	1950	50.52949643702061	112.99917177479162	13.92654227180834	33.82284367870199	ABplpappp	0	0	0	0		0	0	0	0	0
34	1	34	34	1951	-200.73675654694554	64.29323194640337	3.0977788505562085	35.557348482738	ABalpaapp	0	0	0	0		0	0	0	0	0
413	1	413	413	1952	-104.64945987656819	-36.90009994460767	-9.48327345622861	35.557348482738	ABalapppa	0	0	0	0		0	0	0	0	0
80	1	80	80	1953	-175.40414263312564	-12.23611342880141	-14.643824677809478	35.557348482738	ABarpaaap	0	0	0	0		0	0	0	0	0
105	1	105	105	1954	-197.0170269968147	-17.632486066815957	0.7208626082881792	32.088338874666	MSaaaap	0	0	0	0		0	0	0	0	0
311	1	311	311	1955	-177.76287327847615	-80.79828847877145	8.663851823194822	35.557348482738	ABaraaapa	0	0	0	0		0	0	0	0	0
28	1	28	28	1956	285.2773487503367	80.22348718518175	-6.721101555121018	36.883148131800006	Caapp	0	0	0	0		0	0	0	0	0
78	1	78	78	1957	-135.32353546003782	-65.07140110869057	15.548308353216918	35.557348482738	ABarapaap	0	0	0	0		0	0	0	0	0
74	1	74	74	1958	-199.94144266139276	-35.55316383315283	-10.851232138428406	35.557348482738	ABalappap	0	0	0	0		0	0	0	0	0
140	1	140	140	-1	111.74119295575154	106.52242824899713	6.438110073320629	42.39442314	Daa	0	0	0	0		0	0	0	0	0
39	1	39	39	1959	-151.35792236393883	-94.37193650853943	9.118477512380395	35.557348482738	ABaraaapp	0	0	0	0		0	0	0	0	0
51	1	51	51	-1	13.512220740160368	-94.20599130461557	1.4807898020172832	36.883148131800006	MSppap	0	0	0	0		0	0	0	0	0
83	1	83	83	1960	120.9665789316322	154.91424056115716	6.829960323830404	33.82284367870199	ABplpppap	0	0	0	0		0	0	0	0	0
36	1	36	36	1961	177.65155679999108	-106.382651319505	4.354091078806674	33.82284367870199	ABprppapp	0	0	0	0		0	0	0	0	0
85	1	85	85	1962	-208.30546892371046	109.20723621285958	5.164434568737231	35.557348482738	ABalppaap	0	0	0	0		0	0	0	0	0
2	1	2	2	1963	164.7146085140968	-31.415028772893496	-12.579098254529123	35.557348482738	ABarppppp	0	0	0	0		0	0	0	0	0
42	1	42	42	1964	82.83892872479315	149.13267592234675	0.8411149642511274	33.82284367870199	ABplppapp	0	0	0	0		0	0	0	0	0
55	1	55	55	1965	16.583774436773872	107.79717320741777	-15.686473290035794	33.82284367870199	ABplapaap	0	0	0	0		0	0	0	0	0
1833	1	1833	1833	1966	-34.244635495786284	47.42982846448078	12.990560176498182	32.088338874666	MSaapaa	0	0	0	0		0	0	0	0	0
497	1	497	497	1967	-96.3975646670777	158.19053923814502	-3.366915961448562	33.82284367870199	ABplpaapa	0	0	0	0		0	0	0	0	0
1104	1	1104	1104	1968	250.46445505711017	100.33324248309862	1.0611342435405415	36.883148131800006	Cappa	0	0	0	0		0	0	0	0	0
457	1	457	457	1969	-148.76661917560207	-101.18914671111764	-4.830218014679897	35.557348482738	ABalaappa	0	0	0	0		0	0	0	0	0
10	1	10	10	1970	205.44698672600757	129.7423831740435	0.20448176257913456	33.82284367870199	ABplapppp	0	0	0	0		0	0	0	0	0
130	1	130	130	-1	66.2585745962774	-53.995700771535994	9.6569275222009	36.883148131800006	MSpppa	0	0	0	0		0	0	0	0	0
76	1	76	76	1971	-127.72650057099825	151.91941338179544	3.7239385507924903	33.82284367870199	ABplpaaap	0	0	0	0		0	0	0	0	0
316	1	316	316	1972	13.11866089050543	118.9964154199234	13.602686456524257	33.82284367870199	ABplpappa	0	0	0	0		0	0	0	0	0
479	1	479	479	1973	207.9034233713753	-126.64073958644339	8.430759123031363	33.82284367870199	ABprpppaa	0	0	0	0		0	0	0	0	0
8	1	8	8	1974	270.35313954658824	16.442761260485145	4.242671869128165	36.883148131800006	Cpppp	0	0	0	0		0	0	0	0	0
256	1	256	256	1975	41.24660618413217	-149.97265233167894	-8.512471583764976	33.82284367870199	ABpraappa	0	0	0	0		0	0	0	0	0
19	1	19	19	1976	-107.7269883168191	55.9303420186028	13.489549900036511	35.557348482738	ABalpappp	0	0	0	0		0	0	0	0	0
247	1	247	247	1977	-141.97977009758773	53.69565023126888	15.14326488490738	35.557348482738	ABalpappa	0	0	0	0		0	0	0	0	0
201	1	201	201	1978	289.53416729391813	3.0635278155362795	-6.682786704959252	36.883148131800006	Cpapa	0	0	0	0		0	0	0	0	0
18	1	18	18	-1	191.25419175596494	-33.49519660385081	7.987319565471762	42.39442314	Dpp	0	0	0	0		0	0	0	0	0
1094	1	1094	1094	1979	-17.864047212764557	23.082110023096327	-15.69884945134275	35.557348482738	ABarppaaa	0	0	0	0		0	0	0	0	0
250	1	250	250	1980	-111.0224442952486	85.64123752795386	-4.686986470378383	35.557348482738	ABalppppa	0	0	0	0		0	0	0	0	0
1435	1	1435	1435	1981	-210.68653101824145	-21.764639399153975	1.9341036777252696	32.088338874666	MSaaaaa	0	0	0	0		0	0	0	0	0
47	1	47	47	-1	153.89642287466035	93.70124930588473	4.2371230103870365	42.39442314	Dap	0	0	0	0		0	0	0	0	0
707	1	707	707	1982	-33.53071222451623	-97.45052775176119	-16.025334469772318	35.557348482738	ABarpappa	0	0	0	0		0	0	0	0	0
1379	1	1379	1379	1983	152.22594406106393	-34.50818623672496	-12.931535986273722	35.557348482738	ABarppppa	0	0	0	0		0	0	0	0	0
1829	1	1829	1829	1984	7.485289671730728	-32.884753544570316	14.183822425617032	32.088338874666	MSpapaa	0	0	0	0		0	0	0	0	0
1625	1	1625	1625	1985	-184.1896596045046	-12.469451039691084	-14.177663673346041	35.557348482738	ABarpaaaa	0	0	0	0		0	0	0	0	0
1030	1	1030	1030	1986	62.68051428347675	150.67579128998935	0.46223725991909226	33.82284367870199	ABplppapa	0	0	0	0		0	0	0	0	0
646	1	646	646	1987	40.88821605477942	-71.71104441684692	-15.663804104772657	35.557348482738	ABarpppaa	0	0	0	0		0	0	0	0	0
52	1	52	52	1988	230.44498073052182	-32.132701078943775	-14.394596583159812	36.883148131800006	Cpaap	0	0	0	0		0	0	0	0	0
43	1	43	43	1989	-42.286183017766824	-32.064787668331576	-16.085057232181196	35.557348482738	ABarpaapp	0	0	0	0		0	0	0	0	0
56	1	56	56	1990	-25.374991619239157	-147.8435423275953	-10.70374423730604	33.82284367870199	ABpraapap	0	0	0	0		0	0	0	0	0
79	1	79	79	1991	-105.51869415957509	-87.5364498621586	-13.725766118946574	35.557348482738	ABarpapap	0	0	0	0		0	0	0	0	0
12	1	12	12	1992	-11.969474703880554	-127.36167925823578	6.943478659594356	35.557348482738	ABarapppp	0	0	0	0		0	0	0	0	0
46	1	46	46	1993	167.153688244012	61.79792512086727	-2.6502078274313114	42.39442314	Eplp	0	0	0	0		0	0	0	0	0
77	1	77	77	1994	-234.36781781603884	-17.817738249562787	9.299447205927926	35.557348482738	ABaraaaap	0	0	0	0		0	0	0	0	0
84	1	84	84	1995	1.4266241072744803	166.58911255919347	4.7385526108187195	33.82284367870199	ABplppaap	0	0	0	0		0	0	0	0	0
31	1	31	31	1996	-125.79467850832863	31.53108675677813	-14.015493750919893	35.557348482738	ABalapapp	0	0	0	0		0	0	0	0	0
518	1	518	518	1997	-152.68565847655435	144.42709540445873	3.405858841358868	33.82284367870199	ABplpaaaa	0	0	0	0		0	0	0	0	0
594	1	594	594	1998	-128.7449474607918	-91.52007498916225	-13.600228708412326	35.557348482738	ABarpapaa	0	0	0	0		0	0	0	0	0
475	1	475	475	1999	-72.73070430340573	-120.73068324416307	12.15175635889468	35.557348482738	ABarappaa	0	0	0	0		0	0	0	0	0
249	1	249	249	2000	-50.931726644903264	134.32552809212788	-10.635490556824182	33.82284367870199	ABplaappa	0	0	0	0		0	0	0	0	0
833	1	833	833	2001	-210.93742528569487	-29.809225481662285	-10.253519958862299	35.557348482738	ABalappaa	0	0	0	0		0	0	0	0	0
491	1	491	491	2002	-185.86067565634679	79.25205952423008	-3.9288962086916954	35.557348482738	ABalpppaa	0	0	0	0		0	0	0	0	0
652	1	652	652	2003	-61.328523417845204	-162.6109191459437	3.68021871468555	33.82284367870199	ABprpaaaa	0	0	0	0		0	0	0	0	0
927	1	927	927	2004	-209.2899690779386	-81.19185109677393	2.605372901677376	35.557348482738	ABalaapaa	0	0	0	0		0	0	0	0	0
431	1	431	431	2005	74.60662730366808	161.50585830696355	-6.344667328858882	33.82284367870199	ABplappaa	0	0	0	0		0	0	0	0	0
66	1	66	66	2006	188.9446782649713	-141.11127173724245	-4.2037145285756	33.82284367870199	ABprappap	0	0	0	0		0	0	0	0	0
148	1	148	148	2007	153.9134453611074	-38.4899843843324	-16.741653463831724	36.883148131800006	Cpaaa	0	0	0	0		0	0	0	0	0
24	1	24	24	2008	125.0545341671044	-84.38225041970689	14.364090282285456	33.82284367870199	ABprpappp	0	0	0	0		0	0	0	0	0
41	1	41	41	2009	50.23880046480119	-165.61052154470275	0.4747690787655257	33.82284367870199	ABprpaapp	0	0	0	0		0	0	0	0	0
75	1	75	75	2010	-35.9724243820068	-166.86708439691174	3.412645972465852	33.82284367870199	ABprpaaap	0	0	0	0		0	0	0	0	0
584	1	584	584	2011	129.66496669214948	132.1954127182891	13.21440109493505	33.82284367870199	ABplppppa	0	0	0	0		0	0	0	0	0
863	1	863	863	2012	-246.73260837794524	4.077993757506506	9.672670569608107	35.557348482738	ABalpaaaa	0	0	0	0		0	0	0	0	0
16	1	16	16	2013	-12.878524642366955	135.02701928481656	-8.82461209164001	33.82284367870199	ABplaappp	0	0	0	0		0	0	0	0	0
33	1	33	33	2014	-42.02090824671106	-73.96199897273203	13.456661270845549	35.557348482738	ABarapapp	0	0	0	0		0	0	0	0	0
175	1	175	175	2015	102.29923056197651	55.99377305818434	-5.430282983967401	42.39442314	Epla	0	0	0	0		0	0	0	0	0
35	1	35	35	2016	206.22653932187288	-95.4791129952894	-10.582816122193716	33.82284367870199	ABprapapp	0	0	0	0		0	0	0	0	0
1138	1	1138	1138	2017	74.70970264819972	-161.21275520373425	8.405342310925757	33.82284367870199	ABprppaaa	0	0	0	0		0	0	0	0	0
405	1	405	405	2018	-225.75400500142422	42.405440662846935	11.946094228159895	35.557348482738	ABalpapaa	0	0	0	0		0	0	0	0	0
71	1	71	71	2019	-55.62678134843914	136.86675430520873	11.423690808230722	33.82284367870199	ABplpapap	0	0	0	0		0	0	0	0	0
29	1	29	29	2020	148.63055473005633	111.68949726545861	-9.121565042855902	33.82284367870199	ABplapapp	0	0	0	0		0	0	0	0	0
113	1	113	113	-1	-127.10340702753788	-65.44615284389677	2.2103003741859686	36.883148131800006	MSpaaa	0	0	0	0		0	0	0	0	0
65	1	65	65	2021	73.71431930034969	-124.83040361978304	-14.567293484682194	33.82284367870199	ABprapaap	0	0	0	0		0	0	0	0	0
353	1	353	353	2022	-97.72639065565971	62.15835268499589	-16.806211499018982	33.82284367870199	ABplaaapa	0	0	0	0		0	0	0	0	0
662	1	662	662	2023	-156.15397005713564	108.47522585055101	9.19320465037048	35.557348482738	ABalppapa	0	0	0	0		0	0	0	0	0
160	1	160	160	2024	125.30865417215232	-58.62307705821941	-2.6102322082374383	42.39442314	Epra	0	0	0	0		0	0	0	0	0
60	1	60	60	-1	202.89039504992314	97.04846049333928	10.073218917351369	42.39442314	Capa	0	0	0	0		0	0	0	0	0
558	1	558	558	2025	95.33750915173322	164.9223760078886	7.044001494690829	33.82284367870199	ABplpppaa	0	0	0	0		0	0	0	0	0
133	1	133	133	2026	-19.68544678520843	-50.45991469080142	-6.310963753398609	42.39442314	Eara	0	0	0	0		0	0	0	0	0
712	1	712	712	2027	-226.9101291419876	-46.85908196220932	-7.2080431930590345	35.557348482738	ABalaaapa	0	0	0	0		0	0	0	0	0
429	1	429	429	2028	-207.21217499350934	-12.339674586986435	11.528810580251	35.557348482738	ABaraapaa	0	0	0	0		0	0	0	0	0
68	1	68	68	2029	231.22341322846813	-107.29729797931935	8.797967472394786	33.82284367870199	ABprpppap	0	0	0	0		0	0	0	0	0
67	1	67	67	2030	-214.2170933700331	35.93750683613943	-10.812837984730683	35.557348482738	ABalapaap	0	0	0	0		0	0	0	0	0
