# Supplementary material for: An Observation-Driven Agent-Based Modeling and Analysis Framework for C. elegans Embryogenesis
Source: PLoS One. 2016 Nov 16;11(11):e0166551. doi: 10.1371/journal.pone.0166551 (PMC5113041; doi:10.1371/journal.pone.0166551)
Supplement: S1 Dataset — The data obtained from our NetLogo code, including the index, name, diameter, position, and mother-daughter relationship of each cell. (ZIP) [file pone.0166551.s005.zip › S1_dataset/outputNucleiTest/t139-nuclei.txt]

10	1	10	10	2031	206.79774965649787	128.93466083804768	0.5226050913546543	33.82284367870199	ABplapppp	0	0	0	0		0	0	0	0	0
38	1	38	38	2032	-61.24877819927113	161.84570629869825	-2.826286019117197	33.82284367870199	ABplpaapp	0	0	0	0		0	0	0	0	0
646	1	646	646	2033	40.448685889942745	-72.50138687862801	-15.681500181210298	35.557348482738	ABarpppaa	0	0	0	0		0	0	0	0	0
250	1	250	250	2034	-112.16424304294293	86.45965187668143	-4.849347761569744	35.557348482738	ABalppppa	0	0	0	0		0	0	0	0	0
4	1	4	4	2035	67.36429419408255	82.0311788833959	11.72983272973077	48.729222	Z3	0	0	0	0		0	0	0	0	0
1829	1	1829	1829	2036	-0.9109780381384349	-34.06626250550523	14.381893220651559	32.088338874666	MSpapaa	0	0	0	0		0	0	0	0	0
400	1	400	400	2037	-82.34206076262521	-29.376149547787374	-16.17599530870303	35.557348482738	ABarpaapa	0	0	0	0		0	0	0	0	0
74	1	74	74	2038	-200.79598098958476	-35.858690505546406	-10.87493481874435	35.557348482738	ABalappap	0	0	0	0		0	0	0	0	0
40	1	40	40	2039	-214.06165896679624	-62.308341101266656	-7.517096399522587	35.557348482738	ABalaaapp	0	0	0	0		0	0	0	0	0
43	1	43	43	2040	-39.86698699765042	-31.158347312562654	-16.09607156319141	35.557348482738	ABarpaapp	0	0	0	0		0	0	0	0	0
80	1	80	80	2041	-174.090865931616	-11.958075088502513	-14.71398369167595	35.557348482738	ABarpaaap	0	0	0	0		0	0	0	0	0
491	1	491	491	2042	-185.85701867664935	80.75651870996754	-3.969782408038604	35.557348482738	ABalpppaa	0	0	0	0		0	0	0	0	0
9	1	9	9	2043	-71.92255565218696	-45.8214619606645	-9.107361924296006	35.557348482738	ABalapppp	0	0	0	0		0	0	0	0	0
27	1	27	27	2044	289.1185825032147	21.677020403336886	-0.6140893261277117	36.883148131800006	Cpapp	0	0	0	0		0	0	0	0	0
59	1	59	59	2045	-137.86703948782426	-140.1025305302731	-1.4200588207944356	33.82284367870199	ABpraaaap	0	0	0	0		0	0	0	0	0
726	1	726	726	2046	-154.98671473447618	-60.606281147053984	15.728595576686082	35.557348482738	ABarapaaa	0	0	0	0		0	0	0	0	0
24	1	24	24	2047	124.02965517782637	-83.33114334288886	14.42906736367463	33.82284367870199	ABprpappp	0	0	0	0		0	0	0	0	0
413	1	413	413	2048	-107.3315986770683	-37.07344035218322	-9.674747509355171	35.557348482738	ABalapppa	0	0	0	0		0	0	0	0	0
75	1	75	75	2049	-35.997951388724275	-166.70695211996036	3.4857090580911056	33.82284367870199	ABprpaaap	0	0	0	0		0	0	0	0	0
58	1	58	58	2050	101.00785985883999	155.63878894759384	-6.730177383578519	33.82284367870199	ABplappap	0	0	0	0		0	0	0	0	0
65	1	65	65	2051	75.23552305003436	-125.56334321583962	-14.301978422047343	33.82284367870199	ABprapaap	0	0	0	0		0	0	0	0	0
49	1	49	49	2052	-85.47451452796396	6.186942852564222	4.562222990889414	36.883148131800006	MSaaap	0	0	0	0		0	0	0	0	0
399	1	399	399	2053	192.72515478377764	-75.4234959066347	13.914024189042356	33.82284367870199	ABprppppa	0	0	0	0		0	0	0	0	0
36	1	36	36	2054	176.8407208437579	-106.9073580567962	4.504656742817469	33.82284367870199	ABprppapp	0	0	0	0		0	0	0	0	0
108	1	108	108	2055	15.67165068885323	-31.732782307658773	13.990703400458369	32.088338874666	MSpapap	0	0	0	0		0	0	0	0	0
512	1	512	512	2056	-117.33851267199425	-24.656953095817606	13.037683534269016	35.557348482738	ABaraappa	0	0	0	0		0	0	0	0	0
148	1	148	148	2057	152.86048627244588	-37.95792880976395	-16.738645525977585	36.883148131800006	Cpaaa	0	0	0	0		0	0	0	0	0
833	1	833	833	2058	-212.36685170609746	-29.09326123329659	-10.219385500222865	35.557348482738	ABalappaa	0	0	0	0		0	0	0	0	0
295	1	295	295	2059	-19.484608469380632	106.96062235872307	-16.50178146012814	33.82284367870199	ABplapaaa	0	0	0	0		0	0	0	0	0
281	1	281	281	2060	179.9584649676404	-112.67641467836361	-13.351875412102453	33.82284367870199	ABprapapa	0	0	0	0		0	0	0	0	0
256	1	256	256	2061	38.53896666454719	-150.75048065744417	-8.445950186333667	33.82284367870199	ABpraappa	0	0	0	0		0	0	0	0	0
249	1	249	249	2062	-50.045640721354665	136.04817687737693	-10.649014053585654	33.82284367870199	ABplaappa	0	0	0	0		0	0	0	0	0
82	1	82	82	2063	11.43156103806125	26.39307608314165	-15.593027184342038	35.557348482738	ABarppaap	0	0	0	0		0	0	0	0	0
77	1	77	77	2064	-233.51835645768722	-17.1607833333261	9.159714843076447	35.557348482738	ABaraaaap	0	0	0	0		0	0	0	0	0
54	1	54	54	2065	261.8990256073681	-34.22072079766276	13.226286636687812	36.883148131800006	Cppap	0	0	0	0		0	0	0	0	0
71	1	71	71	2066	-52.283332309046855	136.01707765364552	11.564498934440596	33.82284367870199	ABplpapap	0	0	0	0		0	0	0	0	0
11	1	11	11	2067	265.69882636549244	-56.85360590096598	1.0896070817457217	33.82284367870199	ABprapppp	0	0	0	0		0	0	0	0	0
160	1	160	160	2068	123.63625356729867	-58.880304880840924	-2.871976484371044	42.39442314	Epra	0	0	0	0		0	0	0	0	0
124	1	124	124	-1	-71.70718670789103	-101.9874337009754	4.315274593994257	36.883148131800006	MSppaa	0	0	0	0		0	0	0	0	0
79	1	79	79	2069	-104.99036472387964	-86.2021412493033	-13.82416573253685	35.557348482738	ABarpapap	0	0	0	0		0	0	0	0	0
353	1	353	353	2070	-96.84832043702933	63.32110317310394	-16.854174617638606	33.82284367870199	ABplaaapa	0	0	0	0		0	0	0	0	0
518	1	518	518	2071	-151.0150103009902	144.51793657025263	3.4555010088612246	33.82284367870199	ABplpaaaa	0	0	0	0		0	0	0	0	0
201	1	201	201	2072	290.1312068381485	1.073839583172036	-6.3064457563902705	36.883148131800006	Cpapa	0	0	0	0		0	0	0	0	0
652	1	652	652	2073	-62.802576476654515	-161.7942707498533	3.8130843684447955	33.82284367870199	ABprpaaaa	0	0	0	0		0	0	0	0	0
69	1	69	69	2074	-176.088711603478	-5.145249550432592	10.834360386141148	35.557348482738	ABaraapap	0	0	0	0		0	0	0	0	0
31	1	31	31	2075	-124.9429706856953	33.39672020920479	-13.89022978040627	35.557348482738	ABalapapp	0	0	0	0		0	0	0	0	0
370	1	370	370	2076	-196.023138888872	63.54003299377441	-13.123703451166932	33.82284367870199	ABplaaaaa	0	0	0	0		0	0	0	0	0
405	1	405	405	2077	-223.73969055584539	44.25516209985214	12.084033684728254	35.557348482738	ABalpapaa	0	0	0	0		0	0	0	0	0
83	1	83	83	2078	123.29774457836609	153.37240317106458	7.035888685665536	33.82284367870199	ABplpppap	0	0	0	0		0	0	0	0	0
78	1	78	78	2079	-134.62584613979277	-64.16648054000893	15.475732598308767	35.557348482738	ABarapaap	0	0	0	0		0	0	0	0	0
113	1	113	113	2080	-129.24860649596968	-66.31974116173767	1.9313246309962986	36.883148131800006	MSpaaa	0	0	0	0		0	0	0	0	0
5	1	5	5	2081	-69.49975383828787	106.22686189589776	-4.412238600716276	35.557348482738	ABalppppp	0	0	0	0		0	0	0	0	0
73	1	73	73	2082	-231.1024052684556	15.711566380917047	9.684896767863775	35.557348482738	ABalpaaap	0	0	0	0		0	0	0	0	0
66	1	66	66	2083	189.33865098490853	-141.0280770234951	-4.101979653909167	33.82284367870199	ABprappap	0	0	0	0		0	0	0	0	0
423	1	423	423	2084	13.501547755916425	-166.08342952559843	-0.1380497679029602	33.82284367870199	ABprpaapa	0	0	0	0		0	0	0	0	0
12	1	12	12	2085	-13.456015651206382	-127.4338754599185	7.122187999838983	35.557348482738	ABarapppp	0	0	0	0		0	0	0	0	0
13	1	13	13	-1	69.82931059585496	115.61178680052406	4.598647305267337	36.883148131800006	MSappp	0	0	0	0		0	0	0	0	0
475	1	475	475	2086	-73.08791335766801	-118.79410431818778	12.268279477604569	35.557348482738	ABarappaa	0	0	0	0		0	0	0	0	0
76	1	76	76	2087	-124.83642382213874	152.63851360473112	3.8208877154517786	33.82284367870199	ABplpaaap	0	0	0	0		0	0	0	0	0
762	1	762	762	2088	250.26438660155154	-81.16044596245852	-0.6891717343800471	33.82284367870199	ABprapppa	0	0	0	0		0	0	0	0	0
46	1	46	46	2089	170.19436279653291	60.19139182427413	-2.623489469500518	42.39442314	Eplp	0	0	0	0		0	0	0	0	0
55	1	55	55	2090	20.14197436184866	108.83831664332882	-15.53729761850601	33.82284367870199	ABplapaap	0	0	0	0		0	0	0	0	0
438	1	438	438	2091	182.42826443598824	141.19886969099946	-1.5732397972244765	33.82284367870199	ABplapppa	0	0	0	0		0	0	0	0	0
630	1	630	630	2092	46.7596063822846	-126.48208179022522	-15.505827400701982	33.82284367870199	ABprapaaa	0	0	0	0		0	0	0	0	0
311	1	311	311	2093	-178.65167548762548	-79.27124352681548	8.847895442431513	35.557348482738	ABaraaapa	0	0	0	0		0	0	0	0	0
23	1	23	23	2094	-4.282847454673013	-94.68355922786881	-15.33320316628593	35.557348482738	ABarpappp	0	0	0	0		0	0	0	0	0
1833	1	1833	1833	2095	-43.86851244043742	46.99807818770355	13.008395851173342	32.088338874666	MSaapaa	0	0	0	0		0	0	0	0	0
70	1	70	70	2096	-192.192704684102	-91.50628137604184	1.968962677746375	35.557348482738	ABalaapap	0	0	0	0		0	0	0	0	0
221	1	221	221	2097	116.57652531822656	113.02892914136471	-13.140997616246846	33.82284367870199	ABplapapa	0	0	0	0		0	0	0	0	0
497	1	497	497	2098	-95.81180044804069	158.6045599447057	-3.2818596127947908	33.82284367870199	ABplpaapa	0	0	0	0		0	0	0	0	0
130	1	130	130	-1	62.551064447485	-55.972581036904344	9.501232310737594	36.883148131800006	MSpppa	0	0	0	0		0	0	0	0	0
1625	1	1625	1625	2099	-184.21894819616875	-12.074459771345019	-14.249264465766517	35.557348482738	ABarpaaaa	0	0	0	0		0	0	0	0	0
457	1	457	457	2100	-151.10489314935108	-100.98765888525045	-4.763434183234808	35.557348482738	ABalaappa	0	0	0	0		0	0	0	0	0
8	1	8	8	2101	269.264538686127	15.138445410827778	4.387157080391466	36.883148131800006	Cpppp	0	0	0	0		0	0	0	0	0
1104	1	1104	1104	2102	248.6573671685979	100.18586660653503	1.0256476345633527	36.883148131800006	Cappa	0	0	0	0		0	0	0	0	0
22	1	22	22	2103	78.58794432204157	-146.95018177297834	-7.7089732135466	33.82284367870199	ABpraappp	0	0	0	0		0	0	0	0	0
17	1	17	17	2104	-134.72981793323243	-100.06274416365638	-6.929611875903326	35.557348482738	ABalaappp	0	0	0	0		0	0	0	0	0
19	1	19	19	2105	-105.06364114486095	54.96995004672558	13.416350929686992	35.557348482738	ABalpappp	0	0	0	0		0	0	0	0	0
720	1	720	720	2106	162.79361554524317	-155.01541945041043	-3.375528721325994	33.82284367870199	ABprappaa	0	0	0	0		0	0	0	0	0
67	1	67	67	2107	-214.3292872065623	38.27324953459731	-10.710760828073933	35.557348482738	ABalapaap	0	0	0	0		0	0	0	0	0
37	1	37	37	2108	-129.6948300130973	109.92519226188774	10.516979674131877	35.557348482738	ABalppapp	0	0	0	0		0	0	0	0	0
87	1	87	87	2109	167.85128407500076	60.1095484735888	12.994553968761542	48.729222	Z2	0	0	0	0		0	0	0	0	0
85	1	85	85	2110	-206.32734468124607	110.37593984004502	5.255961870557706	35.557348482738	ABalppaap	0	0	0	0		0	0	0	0	0
81	1	81	81	2111	-249.1342142220218	-2.6518899223513466	1.9093221892409735	35.557348482738	ABalaaaar	0	0	0	0		0	0	0	0	0
429	1	429	429	2112	-206.88863689443707	-10.885886245343057	11.427354998937613	35.557348482738	ABaraapaa	0	0	0	0		0	0	0	0	0
584	1	584	584	2113	128.32450761016034	131.43795200307375	13.249260506591467	33.82284367870199	ABplppppa	0	0	0	0		0	0	0	0	0
105	1	105	105	2114	-195.48835597216555	-16.682207933136016	0.3422302402618379	32.088338874666	MSaaaap	0	0	0	0		0	0	0	0	0
1	1	1	1	2115	215.3790008083383	-47.26961520930567	14.889984733362564	33.82284367870199	ABprppppp	0	0	0	0		0	0	0	0	0
702	1	702	702	2116	-157.11199866306717	-134.02662374675492	-0.8511438704400384	33.82284367870199	ABpraaaaa	0	0	0	0		0	0	0	0	0
60	1	60	60	2117	203.52620162544653	96.97252208112185	10.672560439302158	42.39442314	Capa	0	0	0	0		0	0	0	0	0
53	1	53	53	2118	208.7370902219956	50.23401300215565	-10.035325195326527	36.883148131800006	Caaap	0	0	0	0		0	0	0	0	0
594	1	594	594	2119	-129.61242735923543	-90.52397691134182	-13.747100309834071	35.557348482738	ABarpapaa	0	0	0	0		0	0	0	0	0
47	1	47	47	-1	153.49897932155497	91.86953980591323	4.194224989974568	42.39442314	Dap	0	0	0	0		0	0	0	0	0
247	1	247	247	2120	-140.43068766050277	53.08488494254104	15.198030924696674	35.557348482738	ABalpappa	0	0	0	0		0	0	0	0	0
39	1	39	39	2121	-151.38656801795318	-93.76177421066916	9.29364968718088	35.557348482738	ABaraaapp	0	0	0	0		0	0	0	0	0
61	1	61	61	2122	-196.33133875990728	45.454333644141	12.64735374938985	35.557348482738	ABalpapap	0	0	0	0		0	0	0	0	0
140	1	140	140	-1	109.72340422587398	105.20244890234085	6.482934201534604	42.39442314	Daa	0	0	0	0		0	0	0	0	0
48	1	48	48	-1	-42.67850153682836	-29.055712626877487	6.497975499510347	36.883148131800006	MSpaap	0	0	0	0		0	0	0	0	0
126	1	126	126	2123	-32.73448768448898	37.792652747153895	-6.12388790138304	42.39442314	Eala	0	0	0	0		0	0	0	0	0
1379	1	1379	1379	2124	151.66532339168762	-36.840725249497986	-12.92809819038259	35.557348482738	ABarppppa	0	0	0	0		0	0	0	0	0
873	1	873	873	2125	-242.8864847878657	14.277830407779211	0.11931733040363021	35.557348482738	ABalaaaal	0	0	0	0		0	0	0	0	0
7	1	7	7	2126	197.67167314498155	-35.64957584092347	-1.598183135966278	42.39442314	Eprp	0	0	0	0		0	0	0	0	0
406	1	406	406	2127	-79.27615247546576	144.25244164243745	10.436568495723206	33.82284367870199	ABplpapaa	0	0	0	0		0	0	0	0	0
56	1	56	56	2128	-26.255345606730316	-147.49138475972603	-10.79385316328676	33.82284367870199	ABpraapap	0	0	0	0		0	0	0	0	0
357	1	357	357	2129	-227.7128626189352	17.93791154034099	-9.821980334152176	35.557348482738	ABalapaaa	0	0	0	0		0	0	0	0	0
63	1	63	63	2130	-160.40222662570432	92.04531917290056	-3.99139062294192	35.557348482738	ABalpppap	0	0	0	0		0	0	0	0	0
138	1	138	138	-1	143.12662516597328	-55.85338525132929	10.433900635065616	42.39442314	Dpa	0	0	0	0		0	0	0	0	0
28	1	28	28	2131	285.1340660525223	79.0842314870683	-6.14204764106899	36.883148131800006	Caapp	0	0	0	0		0	0	0	0	0
1030	1	1030	1030	2132	62.72090175166831	151.22117427604823	0.6027945894201543	33.82284367870199	ABplppapa	0	0	0	0		0	0	0	0	0
175	1	175	175	2133	102.85992993684981	54.447895410454024	-5.5686080294243565	42.39442314	Epla	0	0	0	0		0	0	0	0	0
431	1	431	431	2134	76.2104464785896	161.7131321981024	-6.2107083487388675	33.82284367870199	ABplappaa	0	0	0	0		0	0	0	0	0
44	1	44	44	2135	114.25892915997365	52.90420245826817	-13.1568151814397	35.557348482738	ABarppapp	0	0	0	0		0	0	0	0	0
198	1	198	198	2136	152.08815689388956	44.04884058058787	-15.20329054266028	36.883148131800006	Caaaa	0	0	0	0		0	0	0	0	0
871	1	871	871	2137	-243.8657204089369	-22.34993935249264	9.223228666766062	35.557348482738	ABaraaaaa	0	0	0	0		0	0	0	0	0
42	1	42	42	2138	84.57520704675372	149.18331013803171	1.026422446654728	33.82284367870199	ABplppapp	0	0	0	0		0	0	0	0	0
16	1	16	16	2139	-10.387859809451024	136.56670329998283	-8.74615487337679	33.82284367870199	ABplaappp	0	0	0	0		0	0	0	0	0
112	1	112	112	2140	-24.139564703902597	47.88316625509687	12.971832718089264	32.088338874666	MSaapap	0	0	0	0		0	0	0	0	0
243	1	243	243	2141	-156.86694760647586	108.61280682698043	-13.383934644082602	33.82284367870199	ABplaapaa	0	0	0	0		0	0	0	0	0
34	1	34	34	2142	-199.5968560031086	65.58022651511737	3.383398449736902	35.557348482738	ABalpaapp	0	0	0	0		0	0	0	0	0
1435	1	1435	1435	2143	-211.02464282907755	-20.96284179618539	1.7622758196860586	32.088338874666	MSaaaaa	0	0	0	0		0	0	0	0	0
473	1	473	473	2144	16.328323516792242	-141.53963561757624	12.729466225298752	33.82284367870199	ABprpapaa	0	0	0	0		0	0	0	0	0
32	1	32	32	2145	-64.85638403325163	61.11219505753663	-15.747881821858833	33.82284367870199	ABplaaapp	0	0	0	0		0	0	0	0	0
662	1	662	662	2146	-155.23022423412698	108.94893853525582	9.307836123733022	35.557348482738	ABalppapa	0	0	0	0		0	0	0	0	0
50	1	50	50	-1	-34.34164893568856	99.51615599153416	2.036248738364687	36.883148131800006	MSapap	0	0	0	0		0	0	0	0	0
29	1	29	29	2147	153.20239185616697	112.40922700554076	-8.827754795566436	33.82284367870199	ABplapapp	0	0	0	0		0	0	0	0	0
72	1	72	72	2148	40.79019303024022	-132.76290408817428	13.577986546126418	33.82284367870199	ABprpapap	0	0	0	0		0	0	0	0	0
86	1	86	86	2149	68.66291237061888	-64.37071717703624	-15.467023884713024	35.557348482738	ABarpppap	0	0	0	0		0	0	0	0	0
388	1	388	388	2150	-43.35607602782236	-119.72599209637303	7.200672143330419	35.557348482738	ABarapppa	0	0	0	0		0	0	0	0	0
52	1	52	52	2151	231.74735482233885	-31.83643462510783	-14.332380492476648	36.883148131800006	Cpaap	0	0	0	0		0	0	0	0	0
62	1	62	62	2152	-167.2418066278773	57.952821416189764	-14.382999920173328	33.82284367870199	ABplaaaap	0	0	0	0		0	0	0	0	0
118	1	118	118	-1	-122.5444695209385	76.82532398958432	3.9281029436592356	36.883148131800006	MSapaa	0	0	0	0		0	0	0	0	0
869	1	869	869	2153	-25.493237174842406	166.58016157870904	4.135465622718619	33.82284367870199	ABplppaaa	0	0	0	0		0	0	0	0	0
442	1	442	442	2154	-64.96933120903765	-70.42931335178095	14.769840044795249	35.557348482738	ABarapapa	0	0	0	0		0	0	0	0	0
64	1	64	64	2155	-45.84146998272748	-128.86917630331843	12.661929249301862	35.557348482738	ABarappap	0	0	0	0		0	0	0	0	0
30	1	30	30	2156	-66.56602071620709	-142.0377482206344	-9.03250460833377	33.82284367870199	ABpraaapp	0	0	0	0		0	0	0	0	0
35	1	35	35	2157	208.36387314083223	-95.38217857798172	-10.207692514210423	33.82284367870199	ABprapapp	0	0	0	0		0	0	0	0	0
3	1	3	3	-1	106.7966864512313	-67.27962369263456	6.196072881936789	36.883148131800006	MSpppp	0	0	0	0		0	0	0	0	0
292	1	292	292	2158	-173.65264339486754	20.204123494928137	-14.423034739609525	35.557348482738	ABalapapa	0	0	0	0		0	0	0	0	0
863	1	863	863	2159	-245.49428400106692	5.045133860347017	9.911869822093596	35.557348482738	ABalpaaaa	0	0	0	0		0	0	0	0	0
1138	1	1138	1138	2160	72.47817739043359	-160.44099519037118	8.454349301277396	33.82284367870199	ABprppaaa	0	0	0	0		0	0	0	0	0
1839	1	1839	1839	2161	-218.47798037743414	103.39418557729026	4.377374711662291	35.557348482738	ABalppaaa	0	0	0	0		0	0	0	0	0
828	1	828	828	2162	277.9056771695152	80.68560005130024	-13.813463676365688	36.883148131800006	Caapa	0	0	0	0		0	0	0	0	0
18	1	18	18	-1	188.99965192512116	-35.632850737808596	7.7376271781803485	42.39442314	Dpp	0	0	0	0		0	0	0	0	0
88	1	88	88	2163	96.39381911629626	-153.7541194532333	9.815048852011707	33.82284367870199	ABprppaap	0	0	0	0		0	0	0	0	0
2	1	2	2	2164	166.2276624152325	-33.21424196293118	-12.543149573066396	35.557348482738	ABarppppp	0	0	0	0		0	0	0	0	0
927	1	927	927	2165	-209.50014698338035	-81.12252658854159	2.7613327831724215	35.557348482738	ABalaapaa	0	0	0	0		0	0	0	0	0
121	1	121	121	-1	20.271303494824544	94.40891617442037	9.480926196397307	36.883148131800006	MSappa	0	0	0	0		0	0	0	0	0
57	1	57	57	2166	-116.0810823362554	111.01359085047103	-14.744518559330983	33.82284367870199	ABplaapap	0	0	0	0		0	0	0	0	0
14	1	14	14	2167	49.70083525863135	-32.16010485609542	-1.3029114838046627	42.39442314	Earp	0	0	0	0		0	0	0	0	0
1656	1	1656	1656	2168	252.2364636181474	-45.46489271147773	13.092895572302597	36.883148131800006	Cppaa	0	0	0	0		0	0	0	0	0
21	1	21	21	2169	-81.19927837882378	-23.034258020283072	13.073021760814477	35.557348482738	ABaraappp	0	0	0	0		0	0	0	0	0
947	1	947	947	2170	84.92503953759699	52.54996109400222	-14.14970744424064	35.557348482738	ABarppapa	0	0	0	0		0	0	0	0	0
558	1	558	558	2171	96.25537371951162	164.2861497693507	7.198389150609082	33.82284367870199	ABplpppaa	0	0	0	0		0	0	0	0	0
288	1	288	288	2172	-106.08523008645858	-131.9384781870083	-9.030419276419634	33.82284367870199	ABpraaapa	0	0	0	0		0	0	0	0	0
1094	1	1094	1094	2173	-16.556726296976542	24.172881220706763	-15.744199301041643	35.557348482738	ABarppaaa	0	0	0	0		0	0	0	0	0
84	1	84	84	2174	3.3190755040267614	165.77359928523205	4.982357280949493	33.82284367870199	ABplppaap	0	0	0	0		0	0	0	0	0
479	1	479	479	2175	205.83941116259152	-126.7916268451854	8.579402605524605	33.82284367870199	ABprpppaa	0	0	0	0		0	0	0	0	0
6	1	6	6	2176	155.4212197165108	114.23411725475803	13.852659144625704	33.82284367870199	ABplppppp	0	0	0	0		0	0	0	0	0
572	1	572	572	2177	253.76872006607488	-9.226293569534604	1.6870137409966461	36.883148131800006	Cpppa	0	0	0	0		0	0	0	0	0
25	1	25	25	-1	99.99215033955343	-16.006854024639733	14.47061170080682	36.883148131800006	MSpapp	0	0	0	0		0	0	0	0	0
269	1	269	269	2178	-226.30307123354476	40.12528727637279	1.7767663235569358	35.557348482738	ABalpaapa	0	0	0	0		0	0	0	0	0
316	1	316	316	2179	13.429854101212216	117.48976067996045	13.699606312786432	33.82284367870199	ABplpappa	0	0	0	0		0	0	0	0	0
26	1	26	26	-1	59.42654711639893	48.8487828717346	15.038234006662202	36.883148131800006	MSaapp	0	0	0	0		0	0	0	0	0
268	1	268	268	2180	-60.233341837738934	-147.24483134863004	-10.23767682200275	33.82284367870199	ABpraapaa	0	0	0	0		0	0	0	0	0
20	1	20	20	2181	52.85378709316512	110.94371829203058	14.057298780991454	33.82284367870199	ABplpappp	0	0	0	0		0	0	0	0	0
15	1	15	15	2182	268.4478065690217	90.66283764042934	4.6894139559882175	36.883148131800006	Cappp	0	0	0	0		0	0	0	0	0
51	1	51	51	-1	10.605226623097684	-94.88311148457163	1.078230186174945	36.883148131800006	MSppap	0	0	0	0		0	0	0	0	0
41	1	41	41	2183	48.777000770467296	-165.74045679419046	0.5114413140298953	33.82284367870199	ABprpaapp	0	0	0	0		0	0	0	0	0
68	1	68	68	2184	230.530270252203	-106.45653036864567	9.013403112286166	33.82284367870199	ABprpppap	0	0	0	0		0	0	0	0	0
33	1	33	33	2185	-41.622295686670896	-72.69361698488737	13.417324909121007	35.557348482738	ABarapapp	0	0	0	0		0	0	0	0	0
712	1	712	712	2186	-228.267253506284	-44.637458206779804	-7.116099287927254	35.557348482738	ABalaaapa	0	0	0	0		0	0	0	0	0
45	1	45	45	2187	38.01429519246233	64.04808256951986	-1.024262060460342	42.39442314	Ealp	0	0	0	0		0	0	0	0	0
707	1	707	707	2188	-34.594741495316384	-97.60824425667163	-16.07290730690756	35.557348482738	ABarpappa	0	0	0	0		0	0	0	0	0
324	1	324	324	2189	88.82913330183243	-90.10449959568044	14.638758153594068	33.82284367870199	ABprpappa	0	0	0	0		0	0	0	0	0
133	1	133	133	2190	-21.25816110346136	-49.6881131678625	-6.421615994902634	42.39442314	Eara	0	0	0	0		0	0	0	0	0
923	1	923	923	2191	153.75052689932087	-116.70030466900526	4.453536712930853	33.82284367870199	ABprppapa	0	0	0	0		0	0	0	0	0
