# Supplementary material for: An Observation-Driven Agent-Based Modeling and Analysis Framework for C. elegans Embryogenesis
Source: PLoS One. 2016 Nov 16;11(11):e0166551. doi: 10.1371/journal.pone.0166551 (PMC5113041; doi:10.1371/journal.pone.0166551)
Supplement: S1 Dataset — The data obtained from our NetLogo code, including the index, name, diameter, position, and mother-daughter relationship of each cell. (ZIP) [file pone.0166551.s005.zip › S1_dataset/outputNucleiTest/t140-nuclei.txt]

1829	1	1829	1829	2192	-2.9512822791756013	-33.73359142138261	14.242729165755787	32.088338874666	MSpapaa	0	0	0	0		0	0	0	0	0
399	1	399	399	2193	189.75132400852553	-76.6536891569658	13.934404643170815	33.82284367870199	ABprppppa	0	0	0	0		0	0	0	0	0
198	1	198	198	2194	153.96883080984344	44.303931277939995	-15.224346952129117	36.883148131800006	Caaaa	0	0	0	0		0	0	0	0	0
61	1	61	61	2195	-192.48768185159716	47.1189051300402	12.751853414268242	35.557348482738	ABalpapap	0	0	0	0		0	0	0	0	0
423	1	423	423	2196	10.372144618157462	-165.91921789607943	-0.1200576668883871	33.82284367870199	ABprpaapa	0	0	0	0		0	0	0	0	0
292	1	292	292	2197	-175.0954377368591	21.51390644591179	-14.389654441507814	35.557348482738	ABalapapa	0	0	0	0		0	0	0	0	0
256	1	256	256	2198	35.8313271449622	-151.5283089832094	-8.379428788902358	33.82284367870199	ABpraappa	0	0	0	0		0	0	0	0	0
9	1	9	9	2199	-72.63605148491892	-46.82141596118336	-9.20180656682484	35.557348482738	ABalapppp	0	0	0	0		0	0	0	0	0
12	1	12	12	2200	-14.94255659853221	-127.50607166160123	7.300897340083611	35.557348482738	ABarapppp	0	0	0	0		0	0	0	0	0
31	1	31	31	2201	-124.09126286306197	35.262353661631444	-13.764965809892649	35.557348482738	ABalapapp	0	0	0	0		0	0	0	0	0
873	1	873	873	2202	-242.6376923871059	16.21287361866561	0.20062445954113914	35.557348482738	ABalaaaal	0	0	0	0		0	0	0	0	0
201	1	201	201	2203	290.72824638237887	-0.9158486491922109	-5.930104807821289	36.883148131800006	Cpapa	0	0	0	0		0	0	0	0	0
1656	1	1656	1656	2204	248.63079024110598	-45.97872581674288	12.989791936701357	36.883148131800006	Cppaa	0	0	0	0		0	0	0	0	0
269	1	269	269	2205	-226.29667870970852	40.42700029392831	2.0427808990505882	35.557348482738	ABalpaapa	0	0	0	0		0	0	0	0	0
572	1	572	572	2206	251.9427465454932	-11.903302249729604	1.6949853624753197	36.883148131800006	Cpppa	0	0	0	0		0	0	0	0	0
630	1	630	630	2207	46.7270158260992	-126.90425837904144	-15.37209445248807	33.82284367870199	ABprapaaa	0	0	0	0		0	0	0	0	0
25	1	25	25	-1	100.57074446660302	-17.200001771734776	14.498852041901849	36.883148131800006	MSpapp	0	0	0	0		0	0	0	0	0
442	1	442	442	2208	-65.33126712917121	-68.45523546019942	14.848466887086413	35.557348482738	ABarapapa	0	0	0	0		0	0	0	0	0
78	1	78	78	2209	-133.92815681954775	-63.26155997132731	15.403156843400618	35.557348482738	ABarapaap	0	0	0	0		0	0	0	0	0
413	1	413	413	2210	-110.01373747756843	-37.24678075975877	-9.866221562481734	35.557348482738	ABalapppa	0	0	0	0		0	0	0	0	0
24	1	24	24	2211	123.00477618854833	-82.28003626607085	14.494044445063803	33.82284367870199	ABprpappp	0	0	0	0		0	0	0	0	0
10	1	10	10	2212	208.14851258698818	128.12693850205184	0.8407284201301712	33.82284367870199	ABplapppp	0	0	0	0		0	0	0	0	0
80	1	80	80	2213	-172.7775892301064	-11.680036748203614	-14.784142705542418	35.557348482738	ABarpaaap	0	0	0	0		0	0	0	0	0
15	1	15	15	2214	267.44118226223816	89.25319966901378	4.8221847678696195	36.883148131800006	Cappp	0	0	0	0		0	0	0	0	0
19	1	19	19	2215	-102.4002939729028	54.009558074848364	13.343151959337472	35.557348482738	ABalpappp	0	0	0	0		0	0	0	0	0
85	1	85	85	2216	-205.2423417085363	111.1037200894585	5.214558122048381	35.557348482738	ABalppaap	0	0	0	0		0	0	0	0	0
29	1	29	29	2217	157.77422898227758	113.12895674562289	-8.533944548276969	33.82284367870199	ABplapapp	0	0	0	0		0	0	0	0	0
927	1	927	927	2218	-209.7103248888221	-81.05320208030926	2.917292664667467	35.557348482738	ABalaapaa	0	0	0	0		0	0	0	0	0
21	1	21	21	2219	-80.8160492080498	-23.38218578904581	12.831870057349049	35.557348482738	ABaraappp	0	0	0	0		0	0	0	0	0
37	1	37	37	2220	-127.21399501574362	110.29321508494844	10.556358630648873	35.557348482738	ABalppapp	0	0	0	0		0	0	0	0	0
44	1	44	44	2221	117.84020083080233	54.01421923629774	-13.092011354824335	35.557348482738	ABarppapp	0	0	0	0		0	0	0	0	0
47	1	47	47	-1	153.1015357684496	90.03783030594232	4.1513269695621	42.39442314	Dap	0	0	0	0		0	0	0	0	0
1104	1	1104	1104	2222	246.8502792800856	100.03849072997144	0.9901610255861637	36.883148131800006	Cappa	0	0	0	0		0	0	0	0	0
2117	1	2117	2117	2223	200.70707681285015	98.04996892752841	11.03664863129078	36.883148131800006	Capaa	0	0	0	0		0	0	0	0	0
316	1	316	316	2224	13.741047311919003	115.98310593999751	13.79652616904861	33.82284367870199	ABplpappa	0	0	0	0		0	0	0	0	0
400	1	400	400	2225	-82.28059563312476	-28.167150629886972	-16.154623577610035	35.557348482738	ABarpaapa	0	0	0	0		0	0	0	0	0
1094	1	1094	1094	2226	-15.24940538118853	25.2636524183172	-15.789549150740536	35.557348482738	ABarppaaa	0	0	0	0		0	0	0	0	0
13	1	13	13	-1	69.00635726101781	115.11064727697047	4.3894713265359	36.883148131800006	MSappp	0	0	0	0		0	0	0	0	0
662	1	662	662	2227	-154.3064784111183	109.42265121996063	9.422467597095565	35.557348482738	ABalppapa	0	0	0	0		0	0	0	0	0
281	1	281	281	2228	181.07309804548132	-113.22354049443277	-13.186458843614059	33.82284367870199	ABprapapa	0	0	0	0		0	0	0	0	0
36	1	36	36	2229	176.02988488752473	-107.43206479408741	4.655222406828265	33.82284367870199	ABprppapp	0	0	0	0		0	0	0	0	0
73	1	73	73	2230	-228.12400152558055	16.98673175399761	9.814123499568861	35.557348482738	ABalpaaap	0	0	0	0		0	0	0	0	0
130	1	130	130	-1	58.843554298692595	-57.94946130227269	9.345537099274285	36.883148131800006	MSpppa	0	0	0	0		0	0	0	0	0
5	1	5	5	2231	-69.04725081423153	108.18077392860411	-4.559672711959866	35.557348482738	ABalppppp	0	0	0	0		0	0	0	0	0
140	1	140	140	-1	107.70561549599641	103.88246955568458	6.527758329748579	42.39442314	Daa	0	0	0	0		0	0	0	0	0
497	1	497	497	2232	-95.22603622900367	159.01858065126638	-3.19680326414102	33.82284367870199	ABplpaapa	0	0	0	0		0	0	0	0	0
947	1	947	947	2233	86.26104142658248	54.14946963309568	-14.155603963599244	35.557348482738	ABarppapa	0	0	0	0		0	0	0	0	0
32	1	32	32	2234	-62.72614529576296	62.020569046867784	-15.743037522776852	33.82284367870199	ABplaaapp	0	0	0	0		0	0	0	0	0
118	1	118	118	-1	-124.82583211092067	75.42423449433446	3.7308929228952468	36.883148131800006	MSapaa	0	0	0	0		0	0	0	0	0
33	1	33	33	2235	-41.22368312663073	-71.4252349970427	13.377988547396463	35.557348482738	ABarapapp	0	0	0	0		0	0	0	0	0
20	1	20	20	2236	55.178077749309615	108.88826480926954	14.188055290174567	33.82284367870199	ABplpappp	0	0	0	0		0	0	0	0	0
68	1	68	68	2237	229.8371272759379	-105.61576275797199	9.228838752177547	33.82284367870199	ABprpppap	0	0	0	0		0	0	0	0	0
828	1	828	828	2238	277.31847316069803	80.11212137575274	-13.840518068303634	36.883148131800006	Caapa	0	0	0	0		0	0	0	0	0
388	1	388	388	2239	-46.32764447686055	-119.034186153094	7.426744740061951	35.557348482738	ABarapppa	0	0	0	0		0	0	0	0	0
51	1	51	51	-1	7.6982325060350005	-95.56023166452769	0.6756705703326069	36.883148131800006	MSppap	0	0	0	0		0	0	0	0	0
69	1	69	69	2240	-174.00064631658717	-3.5223237350393797	10.640725417052439	35.557348482738	ABaraapap	0	0	0	0		0	0	0	0	0
34	1	34	34	2241	-198.45695545927165	66.86722108383138	3.669018048917595	35.557348482738	ABalpaapp	0	0	0	0		0	0	0	0	0
923	1	923	923	2242	151.40439568071494	-117.75472200702254	4.583929812482794	33.82284367870199	ABprppapa	0	0	0	0		0	0	0	0	0
518	1	518	518	2243	-149.34436212542604	144.6087777360465	3.505143176363581	33.82284367870199	ABplpaaaa	0	0	0	0		0	0	0	0	0
353	1	353	353	2244	-95.97025021839893	64.483853661212	-16.902137736258226	33.82284367870199	ABplaaapa	0	0	0	0		0	0	0	0	0
79	1	79	79	2245	-104.46203528818418	-84.86783263644799	-13.922565346127126	35.557348482738	ABarpapap	0	0	0	0		0	0	0	0	0
869	1	869	869	2246	-25.043418908609024	166.08567211172095	4.231172825974214	33.82284367870199	ABplppaaa	0	0	0	0		0	0	0	0	0
250	1	250	250	2247	-113.30604179063725	87.278066225409	-5.0117090527611055	35.557348482738	ABalppppa	0	0	0	0		0	0	0	0	0
762	1	762	762	2248	249.04167250107832	-82.49957286574438	-0.3892089900622609	33.82284367870199	ABprapppa	0	0	0	0		0	0	0	0	0
40	1	40	40	2249	-214.91128069596394	-61.947639248249175	-7.425958907940975	35.557348482738	ABalaaapp	0	0	0	0		0	0	0	0	0
457	1	457	457	2250	-153.4431671231001	-100.78617105938325	-4.696650351789719	35.557348482738	ABalaappa	0	0	0	0		0	0	0	0	0
8	1	8	8	2251	268.1759378256658	13.834129561170412	4.531642291654768	36.883148131800006	Cpppp	0	0	0	0		0	0	0	0	0
249	1	249	249	2252	-49.15955479780607	137.770825662626	-10.662537550347128	33.82284367870199	ABplaappa	0	0	0	0		0	0	0	0	0
594	1	594	594	2253	-130.47990725767903	-89.5278788335214	-13.893971911255818	35.557348482738	ABarpapaa	0	0	0	0		0	0	0	0	0
39	1	39	39	2254	-151.41521367196754	-93.15161191279887	9.468821861981365	35.557348482738	ABaraaapp	0	0	0	0		0	0	0	0	0
30	1	30	30	2255	-67.29186560916924	-141.9189911513611	-8.931002199674891	33.82284367870199	ABpraaapp	0	0	0	0		0	0	0	0	0
48	1	48	48	-1	-42.51954020762891	-28.944574393222663	6.3633522017867605	36.883148131800006	MSpaap	0	0	0	0		0	0	0	0	0
83	1	83	83	2256	125.62891022509999	151.830565780972	7.241817047500667	33.82284367870199	ABplpppap	0	0	0	0		0	0	0	0	0
833	1	833	833	2257	-213.79627812650006	-28.377296984930894	-10.185251041583431	35.557348482738	ABalappaa	0	0	0	0		0	0	0	0	0
871	1	871	871	2258	-243.82213067098627	-22.51832687948667	9.247753451011173	35.557348482738	ABaraaaaa	0	0	0	0		0	0	0	0	0
112	1	112	112	2259	-22.86906088923069	47.673531694901435	12.84321425066974	32.088338874666	MSaapap	0	0	0	0		0	0	0	0	0
288	1	288	288	2260	-108.77107178557723	-130.89042913992284	-8.975760425380809	33.82284367870199	ABpraaapa	0	0	0	0		0	0	0	0	0
1435	1	1435	1435	2261	-211.36275463991367	-20.16104419321681	1.5904479616468474	32.088338874666	MSaaaaa	0	0	0	0		0	0	0	0	0
295	1	295	295	2262	-17.659603634351424	107.98777790902938	-16.42150842472647	33.82284367870199	ABplapaaa	0	0	0	0		0	0	0	0	0
1138	1	1138	1138	2263	70.24665213266745	-159.66923517700812	8.503356291629036	33.82284367870199	ABprppaaa	0	0	0	0		0	0	0	0	0
175	1	175	175	2264	103.42062931172309	52.90201776272371	-5.706933074881312	42.39442314	Epla	0	0	0	0		0	0	0	0	0
27	1	27	27	2265	289.25108473438377	20.333895906593998	-0.04544972850434513	36.883148131800006	Cpapp	0	0	0	0		0	0	0	0	0
17	1	17	17	2266	-136.56856621303237	-99.94775129213839	-7.0355958283497575	35.557348482738	ABalaappp	0	0	0	0		0	0	0	0	0
405	1	405	405	2267	-221.72537611026655	46.10488353685735	12.221973141296614	35.557348482738	ABalpapaa	0	0	0	0		0	0	0	0	0
558	1	558	558	2268	97.17323828729005	163.64992353081274	7.352776806527335	33.82284367870199	ABplpppaa	0	0	0	0		0	0	0	0	0
53	1	53	53	2269	212.46260086501545	50.35091077030884	-9.833236419447662	36.883148131800006	Caaap	0	0	0	0		0	0	0	0	0
86	1	86	86	2270	69.62129735658623	-64.8090790614537	-15.497973810015743	35.557348482738	ABarpppap	0	0	0	0		0	0	0	0	0
1030	1	1030	1030	2271	62.76128921985986	151.7665572621071	0.7433519189212171	33.82284367870199	ABplppapa	0	0	0	0		0	0	0	0	0
88	1	88	88	2272	95.83911699810105	-152.80191034064435	9.962468952943285	33.82284367870199	ABprppaap	0	0	0	0		0	0	0	0	0
126	1	126	126	2273	-33.515417764121906	37.1951043526586	-6.309956808055692	42.39442314	Eala	0	0	0	0		0	0	0	0	0
491	1	491	491	2274	-185.85336169695188	82.26097789570501	-4.0106686073855125	35.557348482738	ABalpppaa	0	0	0	0		0	0	0	0	0
702	1	702	702	2275	-157.49104456292892	-133.96607761594495	-0.8792503683105728	33.82284367870199	ABpraaaaa	0	0	0	0		0	0	0	0	0
138	1	138	138	-1	139.33841504147358	-58.43406098687145	10.255906142836372	42.39442314	Dpa	0	0	0	0		0	0	0	0	0
55	1	55	55	2276	23.700174286923485	109.87946007923989	-15.388121946976224	33.82284367870199	ABplapaap	0	0	0	0		0	0	0	0	0
720	1	720	720	2277	161.92047128604776	-155.26077225791389	-3.1952506634202513	33.82284367870199	ABprappaa	0	0	0	0		0	0	0	0	0
512	1	512	512	2278	-118.53943636054294	-24.797607603573763	12.80732956103659	35.557348482738	ABaraappa	0	0	0	0		0	0	0	0	0
726	1	726	726	2279	-154.81569879692765	-59.03201116878033	15.8059294431298	35.557348482738	ABarapaaa	0	0	0	0		0	0	0	0	0
77	1	77	77	2280	-232.66889509933563	-16.503828417089412	9.019982480224966	35.557348482738	ABaraaaap	0	0	0	0		0	0	0	0	0
14	1	14	14	2281	50.21888914387306	-30.980945474190847	-1.2035685136433518	42.39442314	Earp	0	0	0	0		0	0	0	0	0
74	1	74	74	2282	-201.65051931777677	-36.164217177939975	-10.898637499060296	35.557348482738	ABalappap	0	0	0	0		0	0	0	0	0
473	1	473	473	2283	15.74387462911109	-140.9090368946345	12.700703488225928	33.82284367870199	ABprpapaa	0	0	0	0		0	0	0	0	0
2	1	2	2	2284	167.74071631636818	-35.01345515296887	-12.507200891603668	35.557348482738	ABarppppp	0	0	0	0		0	0	0	0	0
23	1	23	23	2285	-4.090459621139786	-95.03109168015867	-15.308653662577623	35.557348482738	ABarpappp	0	0	0	0		0	0	0	0	0
243	1	243	243	2286	-156.09547638409808	109.47519026702697	-13.36070270222778	33.82284367870199	ABplaapaa	0	0	0	0		0	0	0	0	0
82	1	82	82	2287	14.10253193731835	27.3878383530852	-15.615851553839939	35.557348482738	ABarppaap	0	0	0	0		0	0	0	0	0
268	1	268	268	2288	-62.72402066677648	-146.72527055424496	-10.330151054667637	33.82284367870199	ABpraapaa	0	0	0	0		0	0	0	0	0
52	1	52	52	2289	233.04972891415588	-31.54016817127189	-14.270164401793485	36.883148131800006	Cpaap	0	0	0	0		0	0	0	0	0
71	1	71	71	2290	-48.93988326965458	135.1674010020823	11.705307060650469	33.82284367870199	ABplpapap	0	0	0	0		0	0	0	0	0
45	1	45	45	2291	38.85954889372039	64.02136114634364	-1.037064175737558	42.39442314	Ealp	0	0	0	0		0	0	0	0	0
429	1	429	429	2292	-206.56509879536478	-9.43209790369968	11.325899417624228	35.557348482738	ABaraapaa	0	0	0	0		0	0	0	0	0
475	1	475	475	2293	-73.44512241193029	-116.8575253922125	12.384802596314458	35.557348482738	ABarappaa	0	0	0	0		0	0	0	0	0
324	1	324	324	2294	86.43027504642023	-89.10081937943517	14.692001712495863	33.82284367870199	ABprpappa	0	0	0	0		0	0	0	0	0
87	1	87	87	2295	168.63098041191927	59.28541393037855	12.896099304912521	48.729222	Z2	0	0	0	0		0	0	0	0	0
63	1	63	63	2296	-159.16215023331736	94.21643521778996	-4.00798592218112	35.557348482738	ABalpppap	0	0	0	0		0	0	0	0	0
2080	1	2080	2080	2297	-134.70075555051423	-67.06316328277273	2.3615467298809945	32.088338874666	MSpaaaa	0	0	0	0		0	0	0	0	0
64	1	64	64	2298	-44.92784608265571	-127.85895075377954	12.77195168854602	35.557348482738	ABarappap	0	0	0	0		0	0	0	0	0
431	1	431	431	2299	77.81426565351111	161.92040608924125	-6.076749368618852	33.82284367870199	ABplappaa	0	0	0	0		0	0	0	0	0
7	1	7	7	2300	198.36483292226976	-35.43259388648455	-1.7616442905078105	42.39442314	Eprp	0	0	0	0		0	0	0	0	0
221	1	221	221	2301	119.97642189351002	114.09228438334192	-13.086754638888381	33.82284367870199	ABplapapa	0	0	0	0		0	0	0	0	0
1	1	1	1	2302	213.90129038918644	-47.060509682219234	14.986412475258764	33.82284367870199	ABprppppp	0	0	0	0		0	0	0	0	0
16	1	16	16	2303	-7.897194976535052	138.10638731514908	-8.66769765511357	33.82284367870199	ABplaappp	0	0	0	0		0	0	0	0	0
75	1	75	75	2304	-36.02347839544175	-166.54681984300896	3.5587721437163586	33.82284367870199	ABprpaaap	0	0	0	0		0	0	0	0	0
42	1	42	42	2305	86.31148536871429	149.23394435371668	1.2117299290583343	33.82284367870199	ABplppapp	0	0	0	0		0	0	0	0	0
43	1	43	43	2306	-37.44779097753403	-30.251906956793736	-16.10708589420162	35.557348482738	ABarpaapp	0	0	0	0		0	0	0	0	0
38	1	38	38	2307	-58.97659691830225	162.44158027138863	-2.7350825080176904	33.82284367870199	ABplpaapp	0	0	0	0		0	0	0	0	0
1839	1	1839	1839	2308	-218.30096860455882	103.38916368394005	4.241324744009262	35.557348482738	ABalppaaa	0	0	0	0		0	0	0	0	0
652	1	652	652	2309	-64.27662953546383	-160.97762235376288	3.945950022204041	33.82284367870199	ABprpaaaa	0	0	0	0		0	0	0	0	0
26	1	26	26	-1	61.41446230236816	48.143556728779124	15.092317108419971	36.883148131800006	MSaapp	0	0	0	0		0	0	0	0	0
66	1	66	66	2310	189.73262370484576	-140.94488230974775	-4.000244779242733	33.82284367870199	ABprappap	0	0	0	0		0	0	0	0	0
57	1	57	57	2311	-113.86764957614227	111.75497822941954	-14.77030397648019	33.82284367870199	ABplaapap	0	0	0	0		0	0	0	0	0
62	1	62	62	2312	-164.892081400891	57.85724804086343	-14.437710416045855	33.82284367870199	ABplaaaap	0	0	0	0		0	0	0	0	0
370	1	370	370	2313	-195.02913498964395	64.23132264062316	-13.169542295148666	33.82284367870199	ABplaaaaa	0	0	0	0		0	0	0	0	0
247	1	247	247	2314	-138.88160522341778	52.474119653813204	15.252796964485967	35.557348482738	ABalpappa	0	0	0	0		0	0	0	0	0
311	1	311	311	2315	-179.54047769677481	-77.74419857485951	9.031939061668206	35.557348482738	ABaraaapa	0	0	0	0		0	0	0	0	0
84	1	84	84	2316	5.211526900779042	164.95808601127067	5.226161951080268	33.82284367870199	ABplppaap	0	0	0	0		0	0	0	0	0
1833	1	1833	1833	2317	-45.47291120138353	46.802585842590304	12.78905902425742	32.088338874666	MSaapaa	0	0	0	0		0	0	0	0	0
72	1	72	72	2318	40.894945941385835	-131.6333981727536	13.621112011381793	33.82284367870199	ABprpapap	0	0	0	0		0	0	0	0	0
81	1	81	81	2319	-249.68604794656076	-2.6662203728318703	1.961837786328989	35.557348482738	ABalaaaar	0	0	0	0		0	0	0	0	0
28	1	28	28	2320	284.99078335470796	77.94497578895485	-5.562993727016961	36.883148131800006	Caapp	0	0	0	0		0	0	0	0	0
1625	1	1625	1625	2321	-184.2482367878329	-11.679468502998956	-14.320865258186993	35.557348482738	ABarpaaaa	0	0	0	0		0	0	0	0	0
6	1	6	6	2322	155.62952174379137	112.17849248364521	13.958474497445337	33.82284367870199	ABplppppp	0	0	0	0		0	0	0	0	0
646	1	646	646	2323	40.00915572510607	-73.2917293404091	-15.699196257647937	35.557348482738	ABarpppaa	0	0	0	0		0	0	0	0	0
11	1	11	11	2324	265.34585508290365	-57.519399733783395	1.450782837230483	33.82284367870199	ABprapppp	0	0	0	0		0	0	0	0	0
70	1	70	70	2325	-191.59018273182258	-92.32396091004509	2.0627882700852136	35.557348482738	ABalaapap	0	0	0	0		0	0	0	0	0
438	1	438	438	2326	182.9447026145265	141.08520585766857	-1.3250746586598736	33.82284367870199	ABplapppa	0	0	0	0		0	0	0	0	0
357	1	357	357	2327	-228.49512547850355	19.455070928412695	-9.760795133140629	35.557348482738	ABalapaaa	0	0	0	0		0	0	0	0	0
18	1	18	18	-1	186.74511209427737	-37.77050487176639	7.487934790888936	42.39442314	Dpp	0	0	0	0		0	0	0	0	0
712	1	712	712	2328	-229.6243778705804	-42.41583445135017	-7.024155382795473	35.557348482738	ABalaaapa	0	0	0	0		0	0	0	0	0
54	1	54	54	2329	259.8064714927108	-34.724501778725156	13.103484161931888	36.883148131800006	Cppap	0	0	0	0		0	0	0	0	0
160	1	160	160	2330	121.96385296244502	-59.13753270346244	-3.1337207605046493	42.39442314	Epra	0	0	0	0		0	0	0	0	0
35	1	35	35	2331	210.50120695979157	-95.28524416067405	-9.832568906227133	33.82284367870199	ABprapapp	0	0	0	0		0	0	0	0	0
22	1	22	22	2332	77.74589630969813	-147.7030713093535	-7.596432684153507	33.82284367870199	ABpraappp	0	0	0	0		0	0	0	0	0
108	1	108	108	2333	16.659932612062008	-31.218413398053322	13.851417596667533	32.088338874666	MSpapap	0	0	0	0		0	0	0	0	0
60	1	60	60	2334	205.46030445655208	96.3711494678389	10.984973098917223	36.883148131800006	Capap	0	0	0	0		0	0	0	0	0
133	1	133	133	2335	-22.830875421714293	-48.91631164492357	-6.53226823640666	42.39442314	Eara	0	0	0	0		0	0	0	0	0
121	1	121	121	-1	18.118354093279255	93.21185889272	9.436916269470835	36.883148131800006	MSappa	0	0	0	0		0	0	0	0	0
76	1	76	76	2336	-121.94634707327921	153.3576138276668	3.9178368801110675	33.82284367870199	ABplpaaap	0	0	0	0		0	0	0	0	0
65	1	65	65	2337	76.75672679971903	-126.29628281189622	-14.036663359412492	33.82284367870199	ABprapaap	0	0	0	0		0	0	0	0	0
124	1	124	124	-1	-77.07636902072855	-102.58239734696014	4.042374174122898	36.883148131800006	MSppaa	0	0	0	0		0	0	0	0	0
406	1	406	406	2338	-76.88032985774667	144.294411346001	10.505884384245743	33.82284367870199	ABplpapaa	0	0	0	0		0	0	0	0	0
863	1	863	863	2339	-244.25595962418856	6.012273963187527	10.151069074579086	35.557348482738	ABalpaaaa	0	0	0	0		0	0	0	0	0
1379	1	1379	1379	2340	151.10470272231134	-39.173264262271005	-12.924660394491456	35.557348482738	ABarppppa	0	0	0	0		0	0	0	0	0
59	1	59	59	2341	-137.24512962808632	-140.38695279968837	-1.4195857202985798	33.82284367870199	ABpraaaap	0	0	0	0		0	0	0	0	0
707	1	707	707	2342	-35.65877076611655	-97.76596076158206	-16.120480144042805	35.557348482738	ABarpappa	0	0	0	0		0	0	0	0	0
3	1	3	3	-1	104.10075285709337	-70.22363950626065	5.9092594816306026	36.883148131800006	MSpppp	0	0	0	0		0	0	0	0	0
2052	1	2052	2052	2343	-85.80892117605103	5.088687087232248	4.4218899909529314	32.088338874666	MSaaapa	0	0	0	0		0	0	0	0	0
46	1	46	46	2344	173.23503734905387	58.584858527680986	-2.596771111569725	42.39442314	Eplp	0	0	0	0		0	0	0	0	0
58	1	58	58	2345	103.96404357993605	155.34969549402064	-6.669360417502055	33.82284367870199	ABplappap	0	0	0	0		0	0	0	0	0
113	1	113	113	2346	-127.11246182251614	-66.18826688862613	1.6394952521767903	32.088338874666	MSpaaap	0	0	0	0		0	0	0	0	0
4	1	4	4	2347	66.49369237492894	81.4204682686315	11.625328241623366	48.729222	Z3	0	0	0	0		0	0	0	0	0
105	1	105	105	2348	-193.9596849475164	-15.731929799456077	-0.03640212776450353	32.088338874666	MSaaaap	0	0	0	0		0	0	0	0	0
49	1	49	49	2349	-83.2414293094812	5.410329527488562	4.336355004558687	32.088338874666	MSaaapp	0	0	0	0		0	0	0	0	0
584	1	584	584	2350	126.98404852817119	130.68049128785836	13.284119918247884	33.82284367870199	ABplppppa	0	0	0	0		0	0	0	0	0
479	1	479	479	2351	203.7753989538077	-126.94251410392744	8.728046088017846	33.82284367870199	ABprpppaa	0	0	0	0		0	0	0	0	0
50	1	50	50	-1	-34.21291521548335	98.74807811387089	1.7786426578282413	36.883148131800006	MSapap	0	0	0	0		0	0	0	0	0
148	1	148	148	2352	151.80752718378434	-37.42587323519549	-16.73563758812345	36.883148131800006	Cpaaa	0	0	0	0		0	0	0	0	0
56	1	56	56	2353	-27.135699594221474	-147.13922719185675	-10.883962089267479	33.82284367870199	ABpraapap	0	0	0	0		0	0	0	0	0
67	1	67	67	2354	-214.4414810430915	40.60899223305519	-10.608683671417182	35.557348482738	ABalapaap	0	0	0	0		0	0	0	0	0
41	1	41	41	2355	47.315201076133405	-165.87039204367818	0.548113549294265	33.82284367870199	ABprpaapp	0	0	0	0		0	0	0	0	0
