# Supplementary material for: An Observation-Driven Agent-Based Modeling and Analysis Framework for C. elegans Embryogenesis
Source: PLoS One. 2016 Nov 16;11(11):e0166551. doi: 10.1371/journal.pone.0166551 (PMC5113041; doi:10.1371/journal.pone.0166551)
Supplement: S1 Dataset — The data obtained from our NetLogo code, including the index, name, diameter, position, and mother-daughter relationship of each cell. (ZIP) [file pone.0166551.s005.zip › S1_dataset/outputNucleiTest/t141-nuclei.txt]

88	1	88	88	2356	95.28441487990585	-151.84970122805538	10.109889053874864	33.82284367870199	ABprppaap	0	0	0	0		0	0	0	0	0
357	1	357	357	2357	-229.27738833807194	20.9722303164844	-9.699609932129082	35.557348482738	ABalapaaa	0	0	0	0		0	0	0	0	0
86	1	86	86	2358	70.57968234255357	-65.24744094587115	-15.528923735318465	35.557348482738	ABarpppap	0	0	0	0		0	0	0	0	0
7	1	7	7	2359	199.05799269955799	-35.215611932045626	-1.9251054450493432	42.39442314	Eprp	0	0	0	0		0	0	0	0	0
60	1	60	60	2360	208.98121382225804	95.12757949769812	10.946694926788629	36.883148131800006	Capap	0	0	0	0		0	0	0	0	0
630	1	630	630	2361	46.694425269913786	-127.32643496785765	-15.238361504274158	33.82284367870199	ABprapaaa	0	0	0	0		0	0	0	0	0
10	1	10	10	2362	209.4992755174785	127.31921616605602	1.1588517489056915	33.82284367870199	ABplapppp	0	0	0	0		0	0	0	0	0
863	1	863	863	2363	-243.0176352473102	6.9794140660280375	10.390268327064575	35.557348482738	ABalpaaaa	0	0	0	0		0	0	0	0	0
388	1	388	388	2364	-49.29921292589847	-118.34238020981498	7.6528173367934835	35.557348482738	ABarapppa	0	0	0	0		0	0	0	0	0
6	1	6	6	2365	155.83782377107198	110.1228677125324	14.064289850264968	33.82284367870199	ABplppppp	0	0	0	0		0	0	0	0	0
42	1	42	42	2366	88.04776369067487	149.28457856940167	1.3970374114619404	33.82284367870199	ABplppapp	0	0	0	0		0	0	0	0	0
833	1	833	833	2367	-215.22570454690262	-27.6613327365652	-10.151116582943997	35.557348482738	ABalappaa	0	0	0	0		0	0	0	0	0
712	1	712	712	2368	-230.98150223487679	-40.19421069592054	-6.932211477663692	35.557348482738	ABalaaapa	0	0	0	0		0	0	0	0	0
65	1	65	65	2369	78.2779305494037	-127.0292224079528	-13.77134829677764	33.82284367870199	ABprapaap	0	0	0	0		0	0	0	0	0
105	1	105	105	2370	-192.4310139228672	-14.781651665776137	-0.4150344957908449	32.088338874666	MSaaaap	0	0	0	0		0	0	0	0	0
2	1	2	2	2371	169.2537702175039	-36.81266834300655	-12.47125221014094	35.557348482738	ABarppppp	0	0	0	0		0	0	0	0	0
400	1	400	400	2372	-82.21913050362431	-26.95815171198657	-16.133251846517044	35.557348482738	ABarpaapa	0	0	0	0		0	0	0	0	0
26	1	26	26	-1	63.402377488337386	47.43833058582365	15.146400210177742	36.883148131800006	MSaapp	0	0	0	0		0	0	0	0	0
5	1	5	5	2373	-68.5947477901752	110.13468596131045	-4.707106823203457	35.557348482738	ABalppppp	0	0	0	0		0	0	0	0	0
32	1	32	32	2374	-60.5959065582743	62.92894303619894	-15.738193223694873	33.82284367870199	ABplaaapp	0	0	0	0		0	0	0	0	0
497	1	497	497	2375	-94.64027200996665	159.43260135782705	-3.1117469154872484	33.82284367870199	ABplpaapa	0	0	0	0		0	0	0	0	0
44	1	44	44	2376	121.42147250163102	55.12423601432731	-13.027207528208969	35.557348482738	ABarppapp	0	0	0	0		0	0	0	0	0
249	1	249	249	2377	-48.27346887425746	139.49347444787506	-10.6760610471086	33.82284367870199	ABplaappa	0	0	0	0		0	0	0	0	0
2117	1	2117	2117	2378	193.6652580814407	100.53710886780875	11.113204975547863	36.883148131800006	Capaa	0	0	0	0		0	0	0	0	0
198	1	198	198	2379	155.8495047257973	44.55902197529211	-15.245403361597955	36.883148131800006	Caaaa	0	0	0	0		0	0	0	0	0
9	1	9	9	2380	-73.34954731765089	-47.82136996170217	-9.296251209353676	35.557348482738	ABalapppp	0	0	0	0		0	0	0	0	0
25	1	25	25	-1	101.14933859365262	-18.393149518829816	14.527092382996875	36.883148131800006	MSpapp	0	0	0	0		0	0	0	0	0
201	1	201	201	2381	291.3252859266093	-2.9055368815564537	-5.5537638592523075	36.883148131800006	Cpapa	0	0	0	0		0	0	0	0	0
726	1	726	726	2382	-154.64468285937915	-57.457741190506674	15.883263309573517	35.557348482738	ABarapaaa	0	0	0	0		0	0	0	0	0
702	1	702	702	2383	-157.8700904627907	-133.905531485135	-0.9073568661811072	33.82284367870199	ABpraaaaa	0	0	0	0		0	0	0	0	0
405	1	405	405	2384	-219.7110616646877	47.95460497386255	12.359912597864973	35.557348482738	ABalpapaa	0	0	0	0		0	0	0	0	0
243	1	243	243	2385	-155.32400516172032	110.33757370707353	-13.337470760372955	33.82284367870199	ABplaapaa	0	0	0	0		0	0	0	0	0
37	1	37	37	2386	-124.73316001838995	110.66123790800914	10.595737587165871	35.557348482738	ABalppapp	0	0	0	0		0	0	0	0	0
78	1	78	78	2387	-133.23046749930273	-62.356639402645676	15.330581088492467	35.557348482738	ABarapaap	0	0	0	0		0	0	0	0	0
27	1	27	27	2388	289.38358696555275	18.990771409851114	0.5231898691190214	36.883148131800006	Cpapp	0	0	0	0		0	0	0	0	0
45	1	45	45	2389	39.70480259497844	63.994639723167396	-1.049866291014774	42.39442314	Ealp	0	0	0	0		0	0	0	0	0
3	1	3	3	-1	101.40481926295544	-73.16765531988675	5.622446081324415	36.883148131800006	MSpppp	0	0	0	0		0	0	0	0	0
75	1	75	75	2390	-36.04900540215922	-166.38668756605756	3.6318352293416116	33.82284367870199	ABprpaaap	0	0	0	0		0	0	0	0	0
72	1	72	72	2391	40.99969885253145	-130.5038922573329	13.664237476637169	33.82284367870199	ABprpapap	0	0	0	0		0	0	0	0	0
68	1	68	68	2392	229.14398429967275	-104.77499514729831	9.444274392068927	33.82284367870199	ABprpppap	0	0	0	0		0	0	0	0	0
52	1	52	52	2393	234.35210300597288	-31.243901717435946	-14.207948311110322	36.883148131800006	Cpaap	0	0	0	0		0	0	0	0	0
43	1	43	43	2394	-35.028594957417624	-29.345466601024818	-16.118100225211837	35.557348482738	ABarpaapp	0	0	0	0		0	0	0	0	0
148	1	148	148	2395	150.75456809512283	-36.893817660627036	-16.73262965026931	36.883148131800006	Cpaaa	0	0	0	0		0	0	0	0	0
457	1	457	457	2396	-155.78144109684914	-100.58468323351606	-4.62986652034463	35.557348482738	ABalaappa	0	0	0	0		0	0	0	0	0
311	1	311	311	2397	-180.42927990592415	-76.21715362290354	9.215982680904899	35.557348482738	ABaraaapa	0	0	0	0		0	0	0	0	0
762	1	762	762	2398	247.81895840060514	-83.83869976903024	-0.08924624574447387	33.82284367870199	ABprapppa	0	0	0	0		0	0	0	0	0
720	1	720	720	2399	161.04732702685237	-155.50612506541736	-3.014972605514508	33.82284367870199	ABprappaa	0	0	0	0		0	0	0	0	0
70	1	70	70	2400	-190.98766077954312	-93.14164044404833	2.15661386242405	35.557348482738	ABalaapap	0	0	0	0		0	0	0	0	0
2080	1	2080	2080	2401	-139.4052934913119	-67.38813973669575	2.719899005750326	32.088338874666	MSpaaaa	0	0	0	0		0	0	0	0	0
160	1	160	160	2402	120.29145235759135	-59.39476052608396	-3.3954650366382553	42.39442314	Epra	0	0	0	0		0	0	0	0	0
406	1	406	406	2403	-74.48450724002757	144.33638104956455	10.57520027276828	33.82284367870199	ABplpapaa	0	0	0	0		0	0	0	0	0
41	1	41	41	2404	45.85340138179954	-166.0003272931659	0.5847857845586347	33.82284367870199	ABprpaapp	0	0	0	0		0	0	0	0	0
15	1	15	15	2405	266.4345579554546	87.8435616975982	4.954955579751022	36.883148131800006	Cappp	0	0	0	0		0	0	0	0	0
324	1	324	324	2406	84.03141679100806	-88.09713916318988	14.745245271397657	33.82284367870199	ABprpappa	0	0	0	0		0	0	0	0	0
77	1	77	77	2407	-231.819433740984	-15.846873500852727	8.880250117373487	35.557348482738	ABaraaaap	0	0	0	0		0	0	0	0	0
69	1	69	69	2408	-171.91258102969633	-1.899397919646156	10.44709044796373	35.557348482738	ABaraapap	0	0	0	0		0	0	0	0	0
247	1	247	247	2409	-137.33252278633282	51.86335436508537	15.30756300427526	35.557348482738	ABalpappa	0	0	0	0		0	0	0	0	0
35	1	35	35	2410	212.63854077875095	-95.18830974336637	-9.45744529824384	33.82284367870199	ABprapapp	0	0	0	0		0	0	0	0	0
80	1	80	80	2411	-171.46431252859676	-11.401998407904717	-14.854301719408888	35.557348482738	ABarpaaap	0	0	0	0		0	0	0	0	0
947	1	947	947	2412	87.59704331556799	55.74897817218914	-14.161500482957848	35.557348482738	ABarppapa	0	0	0	0		0	0	0	0	0
288	1	288	288	2413	-111.45691348469589	-129.8423800928374	-8.921101574341984	33.82284367870199	ABpraaapa	0	0	0	0		0	0	0	0	0
29	1	29	29	2414	162.3460661083882	113.84868648570503	-8.240134300987503	33.82284367870199	ABplapapp	0	0	0	0		0	0	0	0	0
646	1	646	646	2415	39.56962556026939	-74.0820718021902	-15.716892334085578	35.557348482738	ABarpppaa	0	0	0	0		0	0	0	0	0
34	1	34	34	2416	-197.31705491543474	68.1542156525454	3.9546376480982888	35.557348482738	ABalpaapp	0	0	0	0		0	0	0	0	0
138	1	138	138	-1	135.5502049169739	-61.0147367224136	10.07791165060713	42.39442314	Dpa	0	0	0	0		0	0	0	0	0
48	1	48	48	-1	-42.36057887842946	-28.83343615956784	6.228728904063173	36.883148131800006	MSpaap	0	0	0	0		0	0	0	0	0
66	1	66	66	2417	190.126596424783	-140.86168759600042	-3.8985099045763185	33.82284367870199	ABprappap	0	0	0	0		0	0	0	0	0
12	1	12	12	2418	-16.42909754585804	-127.57826786328394	7.4796066803282395	35.557348482738	ABarapppp	0	0	0	0		0	0	0	0	0
63	1	63	63	2419	-157.92207384093044	96.38755126267938	-4.024581221420319	35.557348482738	ABalpppap	0	0	0	0		0	0	0	0	0
36	1	36	36	2420	175.21904893129155	-107.9567715313786	4.80578807083906	33.82284367870199	ABprppapp	0	0	0	0		0	0	0	0	0
71	1	71	71	2421	-45.5964342302623	134.3177243505191	11.846115186860343	33.82284367870199	ABplpapap	0	0	0	0		0	0	0	0	0
1379	1	1379	1379	2422	150.54408205293504	-41.50580327504403	-12.921222598600322	35.557348482738	ABarppppa	0	0	0	0		0	0	0	0	0
23	1	23	23	2423	-3.898071787606558	-95.37862413244852	-15.284104158869317	35.557348482738	ABarpappp	0	0	0	0		0	0	0	0	0
53	1	53	53	2424	216.1881115080353	50.467808538462045	-9.631147643568799	36.883148131800006	Caaap	0	0	0	0		0	0	0	0	0
268	1	268	268	2425	-65.21469949581403	-146.20570975985987	-10.422625287332522	33.82284367870199	ABpraapaa	0	0	0	0		0	0	0	0	0
512	1	512	512	2426	-119.74036004909162	-24.938262111329923	12.576975587804167	35.557348482738	ABaraappa	0	0	0	0		0	0	0	0	0
475	1	475	475	2427	-73.80233146619257	-114.92094646623721	12.501325715024347	35.557348482738	ABarappaa	0	0	0	0		0	0	0	0	0
58	1	58	58	2428	106.92022730103209	155.0606020404474	-6.608543451425593	33.82284367870199	ABplappap	0	0	0	0		0	0	0	0	0
1104	1	1104	1104	2429	245.04319139157334	99.89111485340786	0.9546744166089683	36.883148131800006	Cappa	0	0	0	0		0	0	0	0	0
38	1	38	38	2430	-56.70441563733337	163.03745424407904	-2.6438789969181835	33.82284367870199	ABplpaapp	0	0	0	0		0	0	0	0	0
50	1	50	50	-1	-34.08418149527814	97.9800002362076	1.521036577291793	36.883148131800006	MSapap	0	0	0	0		0	0	0	0	0
429	1	429	429	2431	-206.2415606962925	-7.9783095620563005	11.224443836310842	35.557348482738	ABaraapaa	0	0	0	0		0	0	0	0	0
269	1	269	269	2432	-226.29028618587225	40.72871331148382	2.3087954745442403	35.557348482738	ABalpaapa	0	0	0	0		0	0	0	0	0
594	1	594	594	2433	-131.34738715612266	-88.53178075570096	-14.040843512677565	35.557348482738	ABarpapaa	0	0	0	0		0	0	0	0	0
652	1	652	652	2434	-65.75068259427313	-160.16097395767247	4.078815675963287	33.82284367870199	ABprpaaaa	0	0	0	0		0	0	0	0	0
133	1	133	133	2435	-24.40358973996722	-48.144510121984645	-6.6429204779106845	42.39442314	Eara	0	0	0	0		0	0	0	0	0
20	1	20	20	2436	57.50236840545412	106.8328113265085	14.318811799357679	33.82284367870199	ABplpappp	0	0	0	0		0	0	0	0	0
49	1	49	49	2437	-79.81810682072143	5.839186114496992	4.222308356033009	32.088338874666	MSaaapp	0	0	0	0		0	0	0	0	0
67	1	67	67	2438	-214.55367487962073	42.944734931513075	-10.506606514760431	35.557348482738	ABalapaap	0	0	0	0		0	0	0	0	0
13	1	13	13	-1	68.18340392618067	114.60950775341689	4.180295347804462	36.883148131800006	MSappp	0	0	0	0		0	0	0	0	0
1138	1	1138	1138	2439	68.0151268749013	-158.89747516364503	8.552363281980675	33.82284367870199	ABprppaaa	0	0	0	0		0	0	0	0	0
79	1	79	79	2440	-103.93370585248874	-83.53352402359268	-14.020964959717404	35.557348482738	ABarpapap	0	0	0	0		0	0	0	0	0
121	1	121	121	-1	15.965404691733966	92.01480161101965	9.39290634254436	36.883148131800006	MSappa	0	0	0	0		0	0	0	0	0
250	1	250	250	2441	-114.44784053833159	88.09648057413656	-5.174070343952468	35.557348482738	ABalppppa	0	0	0	0		0	0	0	0	0
479	1	479	479	2442	201.7113867450239	-127.09340136266945	8.87668957051109	33.82284367870199	ABprpppaa	0	0	0	0		0	0	0	0	0
16	1	16	16	2443	-5.4065301436190785	139.64607133031532	-8.58924043685035	33.82284367870199	ABplaappp	0	0	0	0		0	0	0	0	0
113	1	113	113	2444	-124.9607241076004	-65.71565217880946	1.3534768587216912	32.088338874666	MSpaaap	0	0	0	0		0	0	0	0	0
28	1	28	28	2445	284.84750065689354	76.80572009084139	-4.983939812964932	36.883148131800006	Caapp	0	0	0	0		0	0	0	0	0
2052	1	2052	2052	2446	-92.6555661535706	4.230973913215425	4.6499832880042336	32.088338874666	MSaaapa	0	0	0	0		0	0	0	0	0
399	1	399	399	2447	186.77749323327345	-77.8838824072969	13.954785097299276	33.82284367870199	ABprppppa	0	0	0	0		0	0	0	0	0
927	1	927	927	2448	-209.92050279426385	-80.98387757207693	3.073252546162512	35.557348482738	ABalaapaa	0	0	0	0		0	0	0	0	0
130	1	130	130	-1	55.136044149900194	-59.92634156764103	9.189841887810978	36.883148131800006	MSpppa	0	0	0	0		0	0	0	0	0
74	1	74	74	2449	-202.50505764596875	-36.46974385033355	-10.92234017937624	35.557348482738	ABalappap	0	0	0	0		0	0	0	0	0
22	1	22	22	2450	76.9038482973547	-148.45596084572867	-7.483892154760415	33.82284367870199	ABpraappp	0	0	0	0		0	0	0	0	0
871	1	871	871	2451	-243.77854093303563	-22.686714406480693	9.272278235256282	35.557348482738	ABaraaaaa	0	0	0	0		0	0	0	0	0
124	1	124	124	-1	-82.44555133356607	-103.17736099294487	3.769473754251558	36.883148131800006	MSppaa	0	0	0	0		0	0	0	0	0
662	1	662	662	2452	-153.38273258810963	109.89636390466544	9.537099070458106	35.557348482738	ABalppapa	0	0	0	0		0	0	0	0	0
558	1	558	558	2453	98.09110285506846	163.01369729227483	7.507164462445588	33.82284367870199	ABplpppaa	0	0	0	0		0	0	0	0	0
118	1	118	118	-1	-127.10719470090284	74.0231449990846	3.533682902131258	36.883148131800006	MSapaa	0	0	0	0		0	0	0	0	0
584	1	584	584	2454	125.64358944618203	129.923030572643	13.3189793299043	33.82284367870199	ABplppppa	0	0	0	0		0	0	0	0	0
8	1	8	8	2455	267.0873369652046	12.529813711513047	4.676127502918069	36.883148131800006	Cpppp	0	0	0	0		0	0	0	0	0
55	1	55	55	2456	27.25837421199843	110.92060351515094	-15.238946275446438	33.82284367870199	ABplapaap	0	0	0	0		0	0	0	0	0
473	1	473	473	2457	15.159425741429938	-140.27843817169278	12.671940751153102	33.82284367870199	ABprpapaa	0	0	0	0		0	0	0	0	0
73	1	73	73	2458	-225.1455977827055	18.26189712707817	9.943350231273946	35.557348482738	ABalpaaap	0	0	0	0		0	0	0	0	0
84	1	84	84	2459	7.103978297531323	164.14257273730925	5.469966621211043	33.82284367870199	ABplppaap	0	0	0	0		0	0	0	0	0
442	1	442	442	2460	-65.69320304930478	-66.48115756861789	14.92709372937758	35.557348482738	ABarapapa	0	0	0	0		0	0	0	0	0
1839	1	1839	1839	2461	-218.12395683168353	103.38414179058984	4.105274776356232	35.557348482738	ABalppaaa	0	0	0	0		0	0	0	0	0
30	1	30	30	2462	-68.01771050213138	-141.80023408208777	-8.829499791016012	33.82284367870199	ABpraaapp	0	0	0	0		0	0	0	0	0
1625	1	1625	1625	2463	-184.27752537949704	-11.284477234652934	-14.392466050607469	35.557348482738	ABarpaaaa	0	0	0	0		0	0	0	0	0
47	1	47	47	-1	152.70409221534422	88.20612080597141	4.108428949149632	42.39442314	Dap	0	0	0	0		0	0	0	0	0
108	1	108	108	2464	16.92763553018947	-30.721192269661795	13.703095987386712	32.088338874666	MSpapap	0	0	0	0		0	0	0	0	0
19	1	19	19	2465	-99.73694680094466	53.04916610297114	13.269952988987953	35.557348482738	ABalpappp	0	0	0	0		0	0	0	0	0
64	1	64	64	2466	-44.01422218258394	-126.84872520424067	12.881974127790178	35.557348482738	ABarappap	0	0	0	0		0	0	0	0	0
21	1	21	21	2467	-80.43282003727583	-23.73011355780855	12.59071835388362	35.557348482738	ABaraappp	0	0	0	0		0	0	0	0	0
256	1	256	256	2468	33.12368762537722	-152.30613730897463	-8.312907391471049	33.82284367870199	ABpraappa	0	0	0	0		0	0	0	0	0
572	1	572	572	2469	250.11677302491154	-14.580310929924607	1.702956983953993	36.883148131800006	Cpppa	0	0	0	0		0	0	0	0	0
869	1	869	869	2470	-24.59360064237564	165.59118264473287	4.32688002922981	33.82284367870199	ABplppaaa	0	0	0	0		0	0	0	0	0
316	1	316	316	2471	14.05224052262579	114.47645120003457	13.893446025310787	33.82284367870199	ABplpappa	0	0	0	0		0	0	0	0	0
4	1	4	4	2472	65.62309055577533	80.80975765386711	11.520823753515963	48.729222	Z3	0	0	0	0		0	0	0	0	0
85	1	85	85	2473	-204.1573387358265	111.831500338872	5.173154373539058	35.557348482738	ABalppaap	0	0	0	0		0	0	0	0	0
707	1	707	707	2474	-36.7228000369167	-97.9236772664925	-16.168052981178047	35.557348482738	ABarpappa	0	0	0	0		0	0	0	0	0
423	1	423	423	2475	7.242741480398548	-165.75500626656043	-0.102065565873814	33.82284367870199	ABprpaapa	0	0	0	0		0	0	0	0	0
1656	1	1656	1656	2476	245.02511686406456	-46.492558922008335	12.886688301100119	36.883148131800006	Cppaa	0	0	0	0		0	0	0	0	0
82	1	82	82	2477	16.773502836575453	28.38260062302875	-15.638675923337841	35.557348482738	ABarppaap	0	0	0	0		0	0	0	0	0
18	1	18	18	-1	184.4905722634336	-39.90815900572418	7.238242403597523	42.39442314	Dpp	0	0	0	0		0	0	0	0	0
491	1	491	491	2478	-185.84970471725444	83.76543708144247	-4.051554806732421	35.557348482738	ABalpppaa	0	0	0	0		0	0	0	0	0
438	1	438	438	2479	183.46114079306477	140.97154202433768	-1.076909520095271	33.82284367870199	ABplapppa	0	0	0	0		0	0	0	0	0
46	1	46	46	2480	176.27571190157482	56.978325231087844	-2.570052753638932	42.39442314	Eplp	0	0	0	0		0	0	0	0	0
518	1	518	518	2481	-147.67371394986188	144.6996189018404	3.5547853438659374	33.82284367870199	ABplpaaaa	0	0	0	0		0	0	0	0	0
413	1	413	413	2482	-112.69587627806854	-37.42012116733433	-10.057695615608298	35.557348482738	ABalapppa	0	0	0	0		0	0	0	0	0
1030	1	1030	1030	2483	62.801676688051415	152.31194024816597	0.8839092484222799	33.82284367870199	ABplppapa	0	0	0	0		0	0	0	0	0
221	1	221	221	2484	123.37631846879349	115.15563962531914	-13.032511661529917	33.82284367870199	ABplapapa	0	0	0	0		0	0	0	0	0
281	1	281	281	2485	182.18773112332227	-113.77066631050191	-13.021042275125666	33.82284367870199	ABprapapa	0	0	0	0		0	0	0	0	0
83	1	83	83	2486	127.96007587183388	150.28872839087938	7.447745409335798	33.82284367870199	ABplpppap	0	0	0	0		0	0	0	0	0
1	1	1	1	2487	212.42357997003458	-46.8514041551328	15.082840217154963	33.82284367870199	ABprppppp	0	0	0	0		0	0	0	0	0
59	1	59	59	2488	-136.62321976834838	-140.67137506910362	-1.4191126198027237	33.82284367870199	ABpraaaap	0	0	0	0		0	0	0	0	0
24	1	24	24	2489	121.9798971992703	-81.22892918925282	14.559021526452977	33.82284367870199	ABprpappp	0	0	0	0		0	0	0	0	0
14	1	14	14	2490	50.73694302911477	-29.80178609228627	-1.1042255434820412	42.39442314	Earp	0	0	0	0		0	0	0	0	0
1833	1	1833	1833	2491	-45.8435440879135	46.64344087157921	12.533234120173638	32.088338874666	MSaapaa	0	0	0	0		0	0	0	0	0
33	1	33	33	2492	-40.825070566590576	-70.15685300919803	13.33865218567192	35.557348482738	ABarapapp	0	0	0	0		0	0	0	0	0
61	1	61	61	2493	-188.64402494328704	48.783476615939485	12.856353079146634	35.557348482738	ABalpapap	0	0	0	0		0	0	0	0	0
431	1	431	431	2494	79.41808482843264	162.1276799803801	-5.942790388498838	33.82284367870199	ABplappaa	0	0	0	0		0	0	0	0	0
54	1	54	54	2495	257.7139173780534	-35.22828275978756	12.980681687175965	36.883148131800006	Cppap	0	0	0	0		0	0	0	0	0
140	1	140	140	-1	105.68782676611886	102.56249020902831	6.572582457962555	42.39442314	Daa	0	0	0	0		0	0	0	0	0
56	1	56	56	2496	-28.016053581712633	-146.7870696239875	-10.9740710152482	33.82284367870199	ABpraapap	0	0	0	0		0	0	0	0	0
370	1	370	370	2497	-194.03513109041592	64.9226122874719	-13.215381139130402	33.82284367870199	ABplaaaaa	0	0	0	0		0	0	0	0	0
31	1	31	31	2498	-123.23955504042864	37.1279871140581	-13.639701839379027	35.557348482738	ABalapapp	0	0	0	0		0	0	0	0	0
353	1	353	353	2499	-95.09217999976855	65.64660414932004	-16.95010085487785	33.82284367870199	ABplaaapa	0	0	0	0		0	0	0	0	0
51	1	51	51	-1	4.791238388972305	-96.23735184448375	0.27311095449027056	36.883148131800006	MSppap	0	0	0	0		0	0	0	0	0
39	1	39	39	2500	-151.4438593259819	-92.54144961492858	9.64399403678185	35.557348482738	ABaraaapp	0	0	0	0		0	0	0	0	0
295	1	295	295	2501	-15.834598799322215	109.0149334593357	-16.3412353893248	33.82284367870199	ABplapaaa	0	0	0	0		0	0	0	0	0
62	1	62	62	2502	-162.54235617390466	57.7616746655371	-14.49242091191838	33.82284367870199	ABplaaaap	0	0	0	0		0	0	0	0	0
828	1	828	828	2503	276.7312691518809	79.53864270020523	-13.867572460241583	36.883148131800006	Caapa	0	0	0	0		0	0	0	0	0
1435	1	1435	1435	2504	-211.70086645074977	-19.35924659024823	1.4186201036076362	32.088338874666	MSaaaaa	0	0	0	0		0	0	0	0	0
873	1	873	873	2505	-242.3888999863461	18.14791682955201	0.28193158867864804	35.557348482738	ABalaaaal	0	0	0	0		0	0	0	0	0
923	1	923	923	2506	149.05826446210904	-118.80913934503981	4.714322912034736	33.82284367870199	ABprppapa	0	0	0	0		0	0	0	0	0
76	1	76	76	2507	-119.0562703244197	154.07671405060248	4.014786044770343	33.82284367870199	ABplpaaap	0	0	0	0		0	0	0	0	0
11	1	11	11	2508	264.99288380031487	-58.1851935666008	1.8119585927152444	33.82284367870199	ABprapppp	0	0	0	0		0	0	0	0	0
17	1	17	17	2509	-138.4073144928323	-99.83275842062042	-7.141579780796189	35.557348482738	ABalaappp	0	0	0	0		0	0	0	0	0
112	1	112	112	2510	-22.143393175736268	47.3984341041546	12.696180301699151	32.088338874666	MSaapap	0	0	0	0		0	0	0	0	0
292	1	292	292	2511	-176.53823207885068	22.823689396895443	-14.356274143406104	35.557348482738	ABalapapa	0	0	0	0		0	0	0	0	0
57	1	57	57	2512	-111.65421681602913	112.49636560836804	-14.796089393629396	33.82284367870199	ABplaapap	0	0	0	0		0	0	0	0	0
40	1	40	40	2513	-215.76090242513163	-61.58693739523169	-7.334821416359364	35.557348482738	ABalaaapp	0	0	0	0		0	0	0	0	0
126	1	126	126	2514	-34.29634784375483	36.59755595816331	-6.496025714728344	42.39442314	Eala	0	0	0	0		0	0	0	0	0
1094	1	1094	1094	2515	-13.942084465400518	26.354423615927633	-15.834899000439426	35.557348482738	ABarppaaa	0	0	0	0		0	0	0	0	0
1829	1	1829	1829	2516	-3.5647375782300723	-33.06100236796137	14.0278593282226	32.088338874666	MSpapaa	0	0	0	0		0	0	0	0	0
87	1	87	87	2517	169.41067674883774	58.461279387168304	12.797644641063501	48.729222	Z2	0	0	0	0		0	0	0	0	0
175	1	175	175	2518	103.98132868659638	51.356140114993394	-5.845258120338268	42.39442314	Epla	0	0	0	0		0	0	0	0	0
81	1	81	81	2519	-250.2378816710997	-2.680550823312394	2.0143533834170126	35.557348482738	ABalaaaar	0	0	0	0		0	0	0	0	0
