# Supplementary material for: An Observation-Driven Agent-Based Modeling and Analysis Framework for C. elegans Embryogenesis
Source: PLoS One. 2016 Nov 16;11(11):e0166551. doi: 10.1371/journal.pone.0166551 (PMC5113041; doi:10.1371/journal.pone.0166551)
Supplement: S1 Dataset — The data obtained from our NetLogo code, including the index, name, diameter, position, and mother-daughter relationship of each cell. (ZIP) [file pone.0166551.s005.zip › S1_dataset/outputNucleiTest/t142-nuclei.txt]

69	1	69	69	2520	-169.82451574280546	-0.2764721042529261	10.253455478875019	35.557348482738	ABaraapap	0	0	0	0		0	0	0	0	0
148	1	148	148	2521	149.70160900646133	-36.361762086058576	-16.729621712415174	36.883148131800006	Cpaaa	0	0	0	0		0	0	0	0	0
423	1	423	423	2522	4.113338342639635	-165.5907946370414	-0.0840734648592409	33.82284367870199	ABprpaapa	0	0	0	0		0	0	0	0	0
38	1	38	38	2523	-54.43223435636449	163.63332821676943	-2.552675485818677	33.82284367870199	ABplpaapp	0	0	0	0		0	0	0	0	0
124	1	124	124	-1	-87.81473364640358	-103.77232463892962	3.4965733343802254	36.883148131800006	MSppaa	0	0	0	0		0	0	0	0	0
34	1	34	34	2524	-196.1771543715978	69.44121022125941	4.240257247278957	35.557348482738	ABalpaapp	0	0	0	0		0	0	0	0	0
400	1	400	400	2525	-82.15766537412388	-25.749152794086164	-16.11188011542405	35.557348482738	ABarpaapa	0	0	0	0		0	0	0	0	0
21	1	21	21	2526	-80.04959086650186	-24.07804132657129	12.34956665041819	35.557348482738	ABaraappp	0	0	0	0		0	0	0	0	0
11	1	11	11	2527	264.6399125177261	-58.850987399418216	2.173134348200006	33.82284367870199	ABprapppp	0	0	0	0		0	0	0	0	0
947	1	947	947	2528	88.93304520455348	57.348486711282604	-14.167397002316452	35.557348482738	ABarppapa	0	0	0	0		0	0	0	0	0
36	1	36	36	2529	174.40821297505838	-108.4814782686698	4.956353734849856	33.82284367870199	ABprppapp	0	0	0	0		0	0	0	0	0
2117	1	2117	2117	2530	191.32328689644427	99.81750892409613	11.040317252027927	36.883148131800006	Capaa	0	0	0	0		0	0	0	0	0
7	1	7	7	2531	199.75115247684622	-34.998629977606704	-2.0885665995908673	42.39442314	Eprp	0	0	0	0		0	0	0	0	0
720	1	720	720	2532	160.17418276765696	-155.75147787292082	-2.8346945476087653	33.82284367870199	ABprappaa	0	0	0	0		0	0	0	0	0
68	1	68	68	2533	228.45084132340764	-103.93422753662463	9.659710031960305	33.82284367870199	ABprpppap	0	0	0	0		0	0	0	0	0
12	1	12	12	2534	-17.91563849318387	-127.65046406496667	7.658316020572867	35.557348482738	ABarapppp	0	0	0	0		0	0	0	0	0
140	1	140	140	-1	103.6700380362413	101.24251086237204	6.61740658617653	42.39442314	Daa	0	0	0	0		0	0	0	0	0
1	1	1	1	2535	210.94586955088275	-46.64229862804636	15.179267959051163	33.82284367870199	ABprppppp	0	0	0	0		0	0	0	0	0
243	1	243	243	2536	-154.55253393934254	111.19995714712009	-13.314238818518133	33.82284367870199	ABplaapaa	0	0	0	0		0	0	0	0	0
56	1	56	56	2537	-28.89640756920379	-146.43491205611824	-11.064179941228918	33.82284367870199	ABpraapap	0	0	0	0		0	0	0	0	0
828	1	828	828	2538	276.1440651430638	78.96516402465772	-13.89462685217953	36.883148131800006	Caapa	0	0	0	0		0	0	0	0	0
399	1	399	399	2539	183.80366245802134	-79.11407565762799	13.975165551427734	33.82284367870199	ABprppppa	0	0	0	0		0	0	0	0	0
630	1	630	630	2540	46.661834713728375	-127.74861155667386	-15.104628556060245	33.82284367870199	ABprapaaa	0	0	0	0		0	0	0	0	0
121	1	121	121	-1	13.812455290188677	90.81774432931928	9.348896415617888	36.883148131800006	MSappa	0	0	0	0		0	0	0	0	0
221	1	221	221	2541	126.77621504407695	116.21899486729635	-12.978268684171452	33.82284367870199	ABplapapa	0	0	0	0		0	0	0	0	0
42	1	42	42	2542	89.78404201263544	149.33521278508664	1.5823448938655464	33.82284367870199	ABplppapp	0	0	0	0		0	0	0	0	0
292	1	292	292	2543	-177.98102642084226	24.133472347879096	-14.322893845304392	35.557348482738	ABalapapa	0	0	0	0		0	0	0	0	0
64	1	64	64	2544	-43.10059828251217	-125.83849965470178	12.991996567034334	35.557348482738	ABarappap	0	0	0	0		0	0	0	0	0
357	1	357	357	2545	-230.05965119764033	22.489389704556103	-9.638424731117535	35.557348482738	ABalapaaa	0	0	0	0		0	0	0	0	0
57	1	57	57	2546	-109.440784055916	113.23775298731654	-14.821874810778603	33.82284367870199	ABplaapap	0	0	0	0		0	0	0	0	0
497	1	497	497	2547	-94.05450779092965	159.84662206438776	-3.0266905668334774	33.82284367870199	ABplpaapa	0	0	0	0		0	0	0	0	0
39	1	39	39	2548	-151.47250497999624	-91.93128731705828	9.819166211582335	35.557348482738	ABaraaapp	0	0	0	0		0	0	0	0	0
133	1	133	133	2549	-25.97630405822015	-47.37270859904572	-6.75357271941471	42.39442314	Eara	0	0	0	0		0	0	0	0	0
311	1	311	311	2550	-181.3180821150735	-74.69010867094758	9.40002630014159	35.557348482738	ABaraaapa	0	0	0	0		0	0	0	0	0
247	1	247	247	2551	-135.78344034924785	51.25258907635753	15.362329044064554	35.557348482738	ABalpappa	0	0	0	0		0	0	0	0	0
84	1	84	84	2552	8.996429694283604	163.32705946334784	5.713771291341817	33.82284367870199	ABplppaap	0	0	0	0		0	0	0	0	0
175	1	175	175	2553	104.54202806146967	49.81026246726308	-5.983583165795223	42.39442314	Epla	0	0	0	0		0	0	0	0	0
198	1	198	198	2554	157.73017864175114	44.814112672644235	-15.266459771066794	36.883148131800006	Caaaa	0	0	0	0		0	0	0	0	0
269	1	269	269	2555	-226.283893662036	41.030426329039344	2.5748100500378928	35.557348482738	ABalpaapa	0	0	0	0		0	0	0	0	0
2052	1	2052	2052	2556	-95.19266947044589	4.455890561755438	4.567894583525149	32.088338874666	MSaaapa	0	0	0	0		0	0	0	0	0
2080	1	2080	2080	2557	-140.89459513688476	-66.8732102932303	2.579610356578399	32.088338874666	MSpaaaa	0	0	0	0		0	0	0	0	0
594	1	594	594	2558	-132.21486705456627	-87.53568267788053	-14.187715114099312	35.557348482738	ABarpapaa	0	0	0	0		0	0	0	0	0
40	1	40	40	2559	-216.61052415429933	-61.22623554221421	-7.243683924777751	35.557348482738	ABalaaapp	0	0	0	0		0	0	0	0	0
18	1	18	18	-1	182.2360324325898	-42.04581313968197	6.988550016306109	42.39442314	Dpp	0	0	0	0		0	0	0	0	0
138	1	138	138	-1	131.7619947924742	-63.59541245795576	9.899917158377887	42.39442314	Dpa	0	0	0	0		0	0	0	0	0
113	1	113	113	2560	-124.84932988107637	-64.99377011257921	1.0862245869273388	32.088338874666	MSpaaap	0	0	0	0		0	0	0	0	0
105	1	105	105	2561	-190.90234289821805	-13.831373532096196	-0.7936668638171863	32.088338874666	MSaaaap	0	0	0	0		0	0	0	0	0
30	1	30	30	2562	-68.74355539509354	-141.68147701281447	-8.727997382357135	33.82284367870199	ABpraaapp	0	0	0	0		0	0	0	0	0
88	1	88	88	2563	94.72971276171066	-150.8974921154664	10.257309154806444	33.82284367870199	ABprppaap	0	0	0	0		0	0	0	0	0
10	1	10	10	2564	210.8500384479688	126.51149383006019	1.4769750776812152	33.82284367870199	ABplapppp	0	0	0	0		0	0	0	0	0
55	1	55	55	2565	30.816574137073374	111.961746951062	-15.089770603916653	33.82284367870199	ABplapaap	0	0	0	0		0	0	0	0	0
60	1	60	60	2566	208.44020541687493	94.18182186339126	10.866124711063884	36.883148131800006	Capap	0	0	0	0		0	0	0	0	0
370	1	370	370	2567	-193.04112719118785	65.61390193432065	-13.261219983112138	33.82284367870199	ABplaaaaa	0	0	0	0		0	0	0	0	0
871	1	871	871	2568	-243.73495119508496	-22.85510193347472	9.296803019501393	35.557348482738	ABaraaaaa	0	0	0	0		0	0	0	0	0
249	1	249	249	2569	-47.38738295070886	141.21612323312414	-10.689584543870073	33.82284367870199	ABplaappa	0	0	0	0		0	0	0	0	0
37	1	37	37	2570	-122.2523250210363	111.02926073106984	10.63511654368287	35.557348482738	ABalppapp	0	0	0	0		0	0	0	0	0
72	1	72	72	2571	41.10445176367707	-129.3743863419122	13.707362941892544	33.82284367870199	ABprpapap	0	0	0	0		0	0	0	0	0
78	1	78	78	2572	-132.53277817905771	-61.45171883396405	15.258005333584318	35.557348482738	ABarapaap	0	0	0	0		0	0	0	0	0
16	1	16	16	2573	-2.915865310703106	141.18575534548157	-8.51078321858713	33.82284367870199	ABplaappp	0	0	0	0		0	0	0	0	0
1435	1	1435	1435	2574	-212.03897826158587	-18.557448987279646	1.246792245568425	32.088338874666	MSaaaaa	0	0	0	0		0	0	0	0	0
31	1	31	31	2575	-122.38784721779531	38.99362056648476	-13.514437868865405	35.557348482738	ABalapapp	0	0	0	0		0	0	0	0	0
160	1	160	160	2576	118.6190517527377	-59.65198834870547	-3.657209312771861	42.39442314	Epra	0	0	0	0		0	0	0	0	0
1833	1	1833	1833	2577	-46.21417697444326	46.48429590056812	12.277409216089858	32.088338874666	MSaapaa	0	0	0	0		0	0	0	0	0
35	1	35	35	2578	214.7758745977103	-95.09137532605871	-9.08232169026055	33.82284367870199	ABprapapp	0	0	0	0		0	0	0	0	0
442	1	442	442	2579	-66.05513896943835	-64.50707967703637	15.005720571668745	35.557348482738	ABarapapa	0	0	0	0		0	0	0	0	0
25	1	25	25	-1	101.72793272070221	-19.586297265924856	14.555332724091903	36.883148131800006	MSpapp	0	0	0	0		0	0	0	0	0
457	1	457	457	2580	-158.11971507059815	-100.38319540764887	-4.563082688899541	35.557348482738	ABalaappa	0	0	0	0		0	0	0	0	0
26	1	26	26	-1	65.39029267430662	46.73310444286818	15.200483311935512	36.883148131800006	MSaapp	0	0	0	0		0	0	0	0	0
712	1	712	712	2581	-232.33862659917318	-37.9725869404909	-6.8402675725319115	35.557348482738	ABalaaapa	0	0	0	0		0	0	0	0	0
74	1	74	74	2582	-203.35959597416075	-36.775270522727126	-10.946042859692186	35.557348482738	ABalappap	0	0	0	0		0	0	0	0	0
863	1	863	863	2583	-241.77931087043189	7.9465541688685475	10.629467579550067	35.557348482738	ABalpaaaa	0	0	0	0		0	0	0	0	0
58	1	58	58	2584	109.87641102212814	154.7715085868742	-6.54772648534913	33.82284367870199	ABplappap	0	0	0	0		0	0	0	0	0
250	1	250	250	2585	-115.58963928602591	88.91489492286414	-5.336431635143829	35.557348482738	ABalppppa	0	0	0	0		0	0	0	0	0
873	1	873	873	2586	-242.1401075855863	20.082960040438408	0.36323871781615696	35.557348482738	ABalaaaal	0	0	0	0		0	0	0	0	0
86	1	86	86	2587	71.53806732852091	-65.6858028302886	-15.559873660621184	35.557348482738	ABarpppap	0	0	0	0		0	0	0	0	0
662	1	662	662	2588	-152.45898676510095	110.37007658937024	9.65173054382065	35.557348482738	ABalppapa	0	0	0	0		0	0	0	0	0
413	1	413	413	2589	-115.37801507856865	-37.59346157490988	-10.24916966873486	35.557348482738	ABalapppa	0	0	0	0		0	0	0	0	0
316	1	316	316	2590	14.363433733332574	112.96979646007162	13.990365881572965	33.82284367870199	ABplpappa	0	0	0	0		0	0	0	0	0
833	1	833	833	2591	-216.6551309673052	-26.945368488199502	-10.116982124304563	35.557348482738	ABalappaa	0	0	0	0		0	0	0	0	0
85	1	85	85	2592	-203.07233576311668	112.55928058828549	5.131750625029734	35.557348482738	ABalppaap	0	0	0	0		0	0	0	0	0
1030	1	1030	1030	2593	62.84206415624298	152.85732323422485	1.0244665779233426	33.82284367870199	ABplppapa	0	0	0	0		0	0	0	0	0
572	1	572	572	2594	248.29079950432987	-17.25731961011961	1.7109286054326667	36.883148131800006	Cpppa	0	0	0	0		0	0	0	0	0
923	1	923	923	2595	146.71213324350313	-119.86355668305708	4.844716011586678	33.82284367870199	ABprppapa	0	0	0	0		0	0	0	0	0
405	1	405	405	2596	-217.69674721910886	49.80432641086776	12.497852054433332	35.557348482738	ABalpapaa	0	0	0	0		0	0	0	0	0
75	1	75	75	2597	-36.07453240887669	-166.2265552891062	3.704898314966865	33.82284367870199	ABprpaaap	0	0	0	0		0	0	0	0	0
71	1	71	71	2598	-42.25298519087002	133.46804769895587	11.986923313070216	33.82284367870199	ABplpapap	0	0	0	0		0	0	0	0	0
50	1	50	50	2599	-33.955447775072926	97.21192235854433	1.2634304967553451	36.883148131800006	MSapap	0	0	0	0		0	0	0	0	0
47	1	47	47	-1	152.3066486622388	86.3744113060005	4.0655309287371635	42.39442314	Dap	0	0	0	0		0	0	0	0	0
1138	1	1138	1138	2600	65.78360161713516	-158.12571515028196	8.601370272332312	33.82284367870199	ABprppaaa	0	0	0	0		0	0	0	0	0
726	1	726	726	2601	-154.4736669218306	-55.88347121223302	15.960597176017234	35.557348482738	ABarapaaa	0	0	0	0		0	0	0	0	0
51	1	51	51	-1	1.8842442719095895	-96.91447202443982	-0.12944866135206481	36.883148131800006	MSppap	0	0	0	0		0	0	0	0	0
1829	1	1829	1829	2602	-4.178192877284544	-32.38841331454013	13.812989490689414	32.088338874666	MSpapaa	0	0	0	0		0	0	0	0	0
869	1	869	869	2603	-24.14378237614226	165.09669317774475	4.422587232485404	33.82284367870199	ABplppaaa	0	0	0	0		0	0	0	0	0
81	1	81	81	2604	-250.78971539563867	-2.6948812737929178	2.066868980505041	35.557348482738	ABalaaaar	0	0	0	0		0	0	0	0	0
4	1	4	4	2605	64.75248873662171	80.19904703910271	11.416319265408559	48.729222	Z3	0	0	0	0		0	0	0	0	0
65	1	65	65	2606	79.79913429908837	-127.76216200400938	-13.50603323414279	33.82284367870199	ABprapaap	0	0	0	0		0	0	0	0	0
491	1	491	491	2607	-185.84604773755697	85.26989626717994	-4.09244100607933	35.557348482738	ABalpppaa	0	0	0	0		0	0	0	0	0
353	1	353	353	2608	-94.21410978113815	66.8093546374281	-16.99806397349747	33.82284367870199	ABplaaapa	0	0	0	0		0	0	0	0	0
15	1	15	15	2609	265.42793364867106	86.43392372618263	5.087726391632424	36.883148131800006	Cappp	0	0	0	0		0	0	0	0	0
201	1	201	201	2610	291.92232547083967	-4.895225113920713	-5.177422910683326	36.883148131800006	Cpapa	0	0	0	0		0	0	0	0	0
8	1	8	8	2611	265.9987361047434	11.225497861855665	4.8206127141813715	36.883148131800006	Cpppp	0	0	0	0		0	0	0	0	0
126	1	126	126	2612	-35.077277923387754	36.00000756366803	-6.682094621400996	42.39442314	Eala	0	0	0	0		0	0	0	0	0
20	1	20	20	2613	59.82665906159862	104.77735784374747	14.449568308540792	33.82284367870199	ABplpappp	0	0	0	0		0	0	0	0	0
29	1	29	29	2614	166.9179032344988	114.56841622578717	-7.946324053698036	33.82284367870199	ABplapapp	0	0	0	0		0	0	0	0	0
762	1	762	762	2615	246.59624430013196	-85.1778266723161	0.21071649857331387	33.82284367870199	ABprapppa	0	0	0	0		0	0	0	0	0
518	1	518	518	2616	-146.00306577429774	144.7904600676343	3.6044275113682938	33.82284367870199	ABplpaaaa	0	0	0	0		0	0	0	0	0
256	1	256	256	2617	30.416048105792242	-153.08396563473985	-8.246385994039738	33.82284367870199	ABpraappa	0	0	0	0		0	0	0	0	0
48	1	48	48	-1	-42.20161754923	-28.72229792591301	6.094105606339586	36.883148131800006	MSpaap	0	0	0	0		0	0	0	0	0
438	1	438	438	2618	183.97757897160304	140.85787819100682	-0.8287443815306637	33.82284367870199	ABplapppa	0	0	0	0		0	0	0	0	0
324	1	324	324	2619	81.63255853559586	-87.0934589469446	14.798488830299451	33.82284367870199	ABprpappa	0	0	0	0		0	0	0	0	0
73	1	73	73	2620	-222.16719403983043	19.537062500158733	10.072576962979033	35.557348482738	ABalpaaap	0	0	0	0		0	0	0	0	0
473	1	473	473	2621	14.574976853748788	-139.64783944875106	12.643178014080275	33.82284367870199	ABprpapaa	0	0	0	0		0	0	0	0	0
1104	1	1104	1104	2622	243.23610350306106	99.74373897684427	0.9191878076317731	36.883148131800006	Cappa	0	0	0	0		0	0	0	0	0
707	1	707	707	2623	-37.786829307716864	-98.08139377140294	-16.21562581831329	35.557348482738	ABarpappa	0	0	0	0		0	0	0	0	0
53	1	53	53	2624	219.91362215105514	50.58470630661524	-9.429058867689935	36.883148131800006	Caaap	0	0	0	0		0	0	0	0	0
66	1	66	66	2625	190.5205691447202	-140.77849288225306	-3.7967750299099112	33.82284367870199	ABprappap	0	0	0	0		0	0	0	0	0
76	1	76	76	2626	-116.16619357556019	154.79581427353816	4.111735209429605	33.82284367870199	ABplpaaap	0	0	0	0		0	0	0	0	0
9	1	9	9	2627	-74.06304315038285	-48.82132396222098	-9.39069585188251	35.557348482738	ABalapppp	0	0	0	0		0	0	0	0	0
118	1	118	118	-1	-129.38855729088502	72.62205550383473	3.3364728813672686	36.883148131800006	MSapaa	0	0	0	0		0	0	0	0	0
63	1	63	63	2628	-156.68199744854348	98.5586673075688	-4.041176520659519	35.557348482738	ABalpppap	0	0	0	0		0	0	0	0	0
32	1	32	32	2629	-58.46566782078564	63.83731702553009	-15.733348924612892	33.82284367870199	ABplaaapp	0	0	0	0		0	0	0	0	0
49	1	49	49	2630	-78.53733696808486	6.109258704626524	4.023682351129026	32.088338874666	MSaaapp	0	0	0	0		0	0	0	0	0
652	1	652	652	2631	-67.22473565308243	-159.34432556158202	4.211681329722532	33.82284367870199	ABprpaaaa	0	0	0	0		0	0	0	0	0
429	1	429	429	2632	-205.91802259722024	-6.524521220412923	11.122988254997457	35.557348482738	ABaraapaa	0	0	0	0		0	0	0	0	0
130	1	130	130	-1	51.42853400110779	-61.903221833009376	9.03414667634767	36.883148131800006	MSpppa	0	0	0	0		0	0	0	0	0
584	1	584	584	2633	124.30313036419288	129.16556985742764	13.353838741560715	33.82284367870199	ABplppppa	0	0	0	0		0	0	0	0	0
1839	1	1839	1839	2634	-217.94694505880824	103.37911989723963	3.9692248087032027	35.557348482738	ABalppaaa	0	0	0	0		0	0	0	0	0
6	1	6	6	2635	156.04612579835256	108.06724294141958	14.1701052030846	33.82284367870199	ABplppppp	0	0	0	0		0	0	0	0	0
108	1	108	108	2636	17.19533844831693	-30.223971141270265	13.554774378105892	32.088338874666	MSpapap	0	0	0	0		0	0	0	0	0
24	1	24	24	2637	120.95501820999226	-80.1778221124348	14.62399860784215	33.82284367870199	ABprpappp	0	0	0	0		0	0	0	0	0
61	1	61	61	2638	-184.8003680349769	50.44804810183877	12.960852744025026	35.557348482738	ABalpapap	0	0	0	0		0	0	0	0	0
1656	1	1656	1656	2639	241.41944348702316	-47.0063920272738	12.783584665498879	36.883148131800006	Cppaa	0	0	0	0		0	0	0	0	0
5	1	5	5	2640	-68.14224476611886	112.0885979940168	-4.854540934447047	35.557348482738	ABalppppp	0	0	0	0		0	0	0	0	0
406	1	406	406	2641	-72.08868462230848	144.3783507531281	10.644516161290817	33.82284367870199	ABplpapaa	0	0	0	0		0	0	0	0	0
62	1	62	62	2642	-160.19263094691834	57.66610129021077	-14.547131407790905	33.82284367870199	ABplaaaap	0	0	0	0		0	0	0	0	0
702	1	702	702	2643	-158.24913636265248	-133.84498535432502	-0.9354633640516417	33.82284367870199	ABpraaaaa	0	0	0	0		0	0	0	0	0
475	1	475	475	2644	-74.15954052045485	-112.98436754026191	12.617848833734236	35.557348482738	ABarappaa	0	0	0	0		0	0	0	0	0
67	1	67	67	2645	-214.66586871614993	45.28047762997095	-10.404529358103682	35.557348482738	ABalapaap	0	0	0	0		0	0	0	0	0
295	1	295	295	2646	-14.009593964293007	110.042089009642	-16.26096235392313	33.82284367870199	ABplapaaa	0	0	0	0		0	0	0	0	0
27	1	27	27	2647	289.5160891967218	17.647646913108225	1.091829466742388	36.883148131800006	Cpapp	0	0	0	0		0	0	0	0	0
268	1	268	268	2648	-67.7053783248516	-145.6861489654748	-10.515099519997408	33.82284367870199	ABpraapaa	0	0	0	0		0	0	0	0	0
41	1	41	41	2649	44.391601687465965	-166.1302625426536	0.6214580198230043	33.82284367870199	ABprpaapp	0	0	0	0		0	0	0	0	0
288	1	288	288	2650	-114.14275518381454	-128.79433104575196	-8.866442723303159	33.82284367870199	ABpraaapa	0	0	0	0		0	0	0	0	0
59	1	59	59	2651	-136.00130990861044	-140.9557973385189	-1.418639519306868	33.82284367870199	ABpraaaap	0	0	0	0		0	0	0	0	0
281	1	281	281	2652	183.30236420116321	-114.31779212657106	-12.855625706637271	33.82284367870199	ABprapapa	0	0	0	0		0	0	0	0	0
17	1	17	17	2653	-140.24606277263226	-99.71776554910245	-7.24756373324262	35.557348482738	ABalaappp	0	0	0	0		0	0	0	0	0
54	1	54	54	2654	255.62136326339606	-35.73206374084996	12.857879212420041	36.883148131800006	Cppap	0	0	0	0		0	0	0	0	0
19	1	19	19	2655	-97.07359962898651	52.08877413109392	13.196754018638433	35.557348482738	ABalpappp	0	0	0	0		0	0	0	0	0
558	1	558	558	2656	99.00896742284687	162.37747105373688	7.661552118363841	33.82284367870199	ABplpppaa	0	0	0	0		0	0	0	0	0
3	1	3	3	-1	98.70888566881752	-76.11167113351283	5.335632681018228	36.883148131800006	MSpppp	0	0	0	0		0	0	0	0	0
23	1	23	23	2657	-3.70568395407333	-95.72615658473836	-15.259554655161011	35.557348482738	ABarpappp	0	0	0	0		0	0	0	0	0
1625	1	1625	1625	2658	-184.30681397116118	-10.889485966306946	-14.464066843027943	35.557348482738	ABarpaaaa	0	0	0	0		0	0	0	0	0
1094	1	1094	1094	2659	-12.634763549612504	27.44519481353807	-15.880248850138301	35.557348482738	ABarppaaa	0	0	0	0		0	0	0	0	0
431	1	431	431	2660	81.02190400335415	162.33495387151893	-5.808831408378824	33.82284367870199	ABplappaa	0	0	0	0		0	0	0	0	0
13	1	13	13	-1	67.36045059134352	114.1083682298633	3.9711193690730244	36.883148131800006	MSappp	0	0	0	0		0	0	0	0	0
80	1	80	80	2661	-170.15103582708716	-11.123960067605818	-14.924460733275357	35.557348482738	ABarpaaap	0	0	0	0		0	0	0	0	0
79	1	79	79	2662	-103.40537641679329	-82.19921541073737	-14.11936457330768	35.557348482738	ABarpapap	0	0	0	0		0	0	0	0	0
112	1	112	112	2663	-21.417725462241847	47.12333651340778	12.549146352728561	32.088338874666	MSaapap	0	0	0	0		0	0	0	0	0
479	1	479	479	2664	199.6473745362401	-127.24428862141147	9.025333053004331	33.82284367870199	ABprpppaa	0	0	0	0		0	0	0	0	0
46	1	46	46	2665	179.31638645409575	55.371791934494695	-2.543334395708139	42.39442314	Eplp	0	0	0	0		0	0	0	0	0
388	1	388	388	2666	-52.27078137493639	-117.65057426653594	7.8788899335250155	35.557348482738	ABarapppa	0	0	0	0		0	0	0	0	0
83	1	83	83	2667	130.29124151856777	148.7468910007868	7.653673771170929	33.82284367870199	ABplpppap	0	0	0	0		0	0	0	0	0
22	1	22	22	2668	76.06180028501127	-149.20885038210383	-7.371351625367323	33.82284367870199	ABpraappp	0	0	0	0		0	0	0	0	0
82	1	82	82	2669	19.444473735832556	29.3773628929723	-15.661500292835742	35.557348482738	ABarppaap	0	0	0	0		0	0	0	0	0
927	1	927	927	2670	-210.13068069970558	-80.91455306384461	3.229212427657558	35.557348482738	ABalaapaa	0	0	0	0		0	0	0	0	0
33	1	33	33	2671	-40.42645800655041	-68.88847102135337	13.299315823947378	35.557348482738	ABarapapp	0	0	0	0		0	0	0	0	0
14	1	14	14	2672	51.25499691435648	-28.6226267103817	-1.0048825733207305	42.39442314	Earp	0	0	0	0		0	0	0	0	0
87	1	87	87	2673	170.19037308575625	57.637144843958055	12.699189977214482	48.729222	Z2	0	0	0	0		0	0	0	0	0
43	1	43	43	2674	-32.60939893730122	-28.439026245255896	-16.12911455622205	35.557348482738	ABarpaapp	0	0	0	0		0	0	0	0	0
70	1	70	70	2675	-190.38513882726366	-93.95931997805158	2.2504394547628865	35.557348482738	ABalaapap	0	0	0	0		0	0	0	0	0
2	1	2	2	2676	170.7668241186396	-38.61188153304423	-12.435303528678213	35.557348482738	ABarppppp	0	0	0	0		0	0	0	0	0
77	1	77	77	2677	-230.9699723826324	-15.18991858461604	8.740517754522006	35.557348482738	ABaraaaap	0	0	0	0		0	0	0	0	0
1379	1	1379	1379	2678	149.98346138355873	-43.83834228781705	-12.917784802709189	35.557348482738	ABarppppa	0	0	0	0		0	0	0	0	0
28	1	28	28	2679	284.7042179590792	75.66646439272795	-4.404885898912904	36.883148131800006	Caapp	0	0	0	0		0	0	0	0	0
512	1	512	512	2680	-120.94128373764032	-25.078916619086083	12.346621614571744	35.557348482738	ABaraappa	0	0	0	0		0	0	0	0	0
45	1	45	45	2681	40.5500562962365	63.967918299991155	-1.06266840629199	42.39442314	Ealp	0	0	0	0		0	0	0	0	0
44	1	44	44	2682	125.00274417245969	56.23425279235688	-12.962403701593603	35.557348482738	ABarppapp	0	0	0	0		0	0	0	0	0
646	1	646	646	2683	39.13009539543271	-74.8724142639713	-15.734588410523218	35.557348482738	ABarpppaa	0	0	0	0		0	0	0	0	0
52	1	52	52	2684	235.6544770977899	-30.947635263600002	-14.145732220427158	36.883148131800006	Cpaap	0	0	0	0		0	0	0	0	0
