# Supplementary material for: An Observation-Driven Agent-Based Modeling and Analysis Framework for C. elegans Embryogenesis
Source: PLoS One. 2016 Nov 16;11(11):e0166551. doi: 10.1371/journal.pone.0166551 (PMC5113041; doi:10.1371/journal.pone.0166551)
Supplement: S1 Dataset — The data obtained from our NetLogo code, including the index, name, diameter, position, and mother-daughter relationship of each cell. (ZIP) [file pone.0166551.s005.zip › S1_dataset/outputNucleiTest/t143-nuclei.txt]

175	1	175	175	2685	105.10272743634296	48.264384819532765	-6.12190821125218	42.39442314	Epla	0	0	0	0		0	0	0	0	0
1625	1	1625	1625	2686	-184.33610256282532	-10.49449469796096	-14.53566763544842	35.557348482738	ABarpaaaa	0	0	0	0		0	0	0	0	0
121	1	121	121	-1	11.659505888643388	89.62068704761892	9.304886488691416	36.883148131800006	MSappa	0	0	0	0		0	0	0	0	0
124	1	124	124	-1	-93.18391595924125	-104.36728828491435	3.223672914508893	36.883148131800006	MSppaa	0	0	0	0		0	0	0	0	0
30	1	30	30	2687	-69.46940028805568	-141.56271994354117	-8.626494973698255	33.82284367870199	ABpraaapp	0	0	0	0		0	0	0	0	0
64	1	64	64	2688	-42.186974382440404	-124.8282741051629	13.102019006278493	35.557348482738	ABarappap	0	0	0	0		0	0	0	0	0
67	1	67	67	2689	-214.77806255267913	47.61622032842884	-10.30245220144693	35.557348482738	ABalapaap	0	0	0	0		0	0	0	0	0
927	1	927	927	2690	-210.34085860514733	-80.84522855561228	3.3851723091526034	35.557348482738	ABalaapaa	0	0	0	0		0	0	0	0	0
2599	1	2599	2599	2691	-34.97844461895472	96.87284607679848	1.1071949850402534	32.088338874666	MSapapa	0	0	0	0		0	0	0	0	0
40	1	40	40	2692	-217.46014588346702	-60.86553368919673	-7.1525464331961395	35.557348482738	ABalaaapp	0	0	0	0		0	0	0	0	0
27	1	27	27	2693	289.64859142789084	16.30452241636534	1.6604690643657545	36.883148131800006	Cpapp	0	0	0	0		0	0	0	0	0
1138	1	1138	1138	2694	63.55207635936902	-157.3539551369189	8.650377262683952	33.82284367870199	ABprppaaa	0	0	0	0		0	0	0	0	0
39	1	39	39	2695	-151.5011506340106	-91.32112501918738	9.99433838638282	35.557348482738	ABaraaapp	0	0	0	0		0	0	0	0	0
357	1	357	357	2696	-230.8419140572087	24.00654909262791	-9.57723953010599	35.557348482738	ABalapaaa	0	0	0	0		0	0	0	0	0
429	1	429	429	2697	-205.59448449814795	-5.070732878769526	11.021532673684073	35.557348482738	ABaraapaa	0	0	0	0		0	0	0	0	0
74	1	74	74	2698	-204.21413430235276	-37.0807971951207	-10.96974554000813	35.557348482738	ABalappap	0	0	0	0		0	0	0	0	0
43	1	43	43	2699	-30.190202917184816	-27.532585889486977	-16.14012888723226	35.557348482738	ABarpaapp	0	0	0	0		0	0	0	0	0
45	1	45	45	2700	41.39530999749455	63.94119687681492	-1.075470521569206	42.39442314	Ealp	0	0	0	0		0	0	0	0	0
652	1	652	652	2701	-68.69878871189174	-158.5276771654916	4.344546983481778	33.82284367870199	ABprpaaaa	0	0	0	0		0	0	0	0	0
7	1	7	7	2702	200.44431225413442	-34.78164802316779	-2.2520277541323868	42.39442314	Eprp	0	0	0	0		0	0	0	0	0
828	1	828	828	2703	275.5568611342467	78.3916853491102	-13.921681244117478	36.883148131800006	Caapa	0	0	0	0		0	0	0	0	0
497	1	497	497	2704	-93.46874357189263	160.26064277094844	-2.941634218179706	33.82284367870199	ABplpaapa	0	0	0	0		0	0	0	0	0
268	1	268	268	2705	-70.19605715388914	-145.16658817108973	-10.607573752662294	33.82284367870199	ABpraapaa	0	0	0	0		0	0	0	0	0
105	1	105	105	2706	-189.37367187356887	-12.881095398416255	-1.1722992318435308	32.088338874666	MSaaaap	0	0	0	0		0	0	0	0	0
31	1	31	31	2707	-121.53613939516198	40.859254018911415	-13.389173898351784	35.557348482738	ABalapapp	0	0	0	0		0	0	0	0	0
61	1	61	61	2708	-180.95671112666776	52.11261958773806	13.065352408903417	35.557348482738	ABalpapap	0	0	0	0		0	0	0	0	0
353	1	353	353	2709	-93.33603956250775	67.97210512553615	-17.046027092117093	33.82284367870199	ABplaaapa	0	0	0	0		0	0	0	0	0
324	1	324	324	2710	79.23370028018367	-86.08977873069932	14.851732389201246	33.82284367870199	ABprpappa	0	0	0	0		0	0	0	0	0
712	1	712	712	2711	-233.69575096346958	-35.750963185061266	-6.74832366740013	35.557348482738	ABalaaapa	0	0	0	0		0	0	0	0	0
77	1	77	77	2712	-230.1205110242808	-14.532963668379352	8.600785391670527	35.557348482738	ABaraaaap	0	0	0	0		0	0	0	0	0
442	1	442	442	2713	-66.41707488957191	-62.53300178545484	15.08434741395991	35.557348482738	ABarapapa	0	0	0	0		0	0	0	0	0
34	1	34	34	2714	-195.03725382776085	70.72820478997342	4.5258768464596235	35.557348482738	ABalpaapp	0	0	0	0		0	0	0	0	0
69	1	69	69	2715	-167.73645045591462	1.3464537111403023	10.05982050978631	35.557348482738	ABaraapap	0	0	0	0		0	0	0	0	0
51	1	51	51	-1	-1.0227498451531152	-97.59159220439588	-0.5320082771943999	36.883148131800006	MSppap	0	0	0	0		0	0	0	0	0
1829	1	1829	1829	2716	-4.791648176339015	-31.715824261118886	13.598119653156227	32.088338874666	MSpapaa	0	0	0	0		0	0	0	0	0
762	1	762	762	2717	245.37353019965875	-86.51695357560196	0.5106792428911003	33.82284367870199	ABprapppa	0	0	0	0		0	0	0	0	0
79	1	79	79	2718	-102.87704698109783	-80.86490679788206	-14.217764186897957	35.557348482738	ABarpapap	0	0	0	0		0	0	0	0	0
198	1	198	198	2719	159.610852557705	45.06920336999635	-15.287516180535631	36.883148131800006	Caaaa	0	0	0	0		0	0	0	0	0
73	1	73	73	2720	-219.18879029695537	20.812227873239294	10.20180369468412	35.557348482738	ABalpaaap	0	0	0	0		0	0	0	0	0
130	1	130	130	-1	47.72102385231539	-63.88010209837772	8.878451464884362	36.883148131800006	MSpppa	0	0	0	0		0	0	0	0	0
491	1	491	491	2721	-185.84239075785953	86.7743554529174	-4.133327205426238	35.557348482738	ABalpppaa	0	0	0	0		0	0	0	0	0
1435	1	1435	1435	2722	-212.37709007242196	-17.755651384311065	1.0749643875292139	32.088338874666	MSaaaaa	0	0	0	0		0	0	0	0	0
63	1	63	63	2723	-155.44192105615653	100.72978335245821	-4.0577718198987185	35.557348482738	ABalpppap	0	0	0	0		0	0	0	0	0
288	1	288	288	2724	-116.82859688293318	-127.7462819986665	-8.811783872264334	33.82284367870199	ABpraaapa	0	0	0	0		0	0	0	0	0
292	1	292	292	2725	-179.42382076283386	25.44325529886275	-14.28951354720268	35.557348482738	ABalapapa	0	0	0	0		0	0	0	0	0
55	1	55	55	2726	34.37477406214832	113.00289038697305	-14.940594932386867	33.82284367870199	ABplapaap	0	0	0	0		0	0	0	0	0
17	1	17	17	2727	-142.0848110524322	-99.60277267758447	-7.353547685689051	35.557348482738	ABalaappp	0	0	0	0		0	0	0	0	0
1104	1	1104	1104	2728	241.42901561454877	99.59636310028068	0.8837011986545777	36.883148131800006	Cappa	0	0	0	0		0	0	0	0	0
413	1	413	413	2729	-118.06015387906878	-37.76680198248544	-10.440643721861422	35.557348482738	ABalapppa	0	0	0	0		0	0	0	0	0
9	1	9	9	2730	-74.77653898311482	-49.821277962739785	-9.485140494411345	35.557348482738	ABalapppp	0	0	0	0		0	0	0	0	0
1	1	1	1	2731	209.46815913173089	-46.433193100959926	15.275695700947363	33.82284367870199	ABprppppp	0	0	0	0		0	0	0	0	0
108	1	108	108	2732	17.463041366444394	-29.726750012878735	13.406452768825071	32.088338874666	MSpapap	0	0	0	0		0	0	0	0	0
247	1	247	247	2733	-134.23435791216286	50.6418237876297	15.417095083853846	35.557348482738	ABalpappa	0	0	0	0		0	0	0	0	0
88	1	88	88	2734	94.17501064351546	-149.94528300287743	10.404729255738022	33.82284367870199	ABprppaap	0	0	0	0		0	0	0	0	0
58	1	58	58	2735	112.83259474322419	154.48241513330098	-6.486909519272667	33.82284367870199	ABplappap	0	0	0	0		0	0	0	0	0
16	1	16	16	2736	-0.4252004777871516	142.7254393606478	-8.432326000323911	33.82284367870199	ABplaappp	0	0	0	0		0	0	0	0	0
25	1	25	25	-1	102.30652684775181	-20.7794450130199	14.58357306518693	36.883148131800006	MSpapp	0	0	0	0		0	0	0	0	0
405	1	405	405	2737	-215.68243277353002	51.65404784787297	12.635791511001692	35.557348482738	ABalpapaa	0	0	0	0		0	0	0	0	0
863	1	863	863	2738	-240.54098649355353	8.913694271709058	10.868666832035556	35.557348482738	ABalpaaaa	0	0	0	0		0	0	0	0	0
702	1	702	702	2739	-158.62818226251426	-133.78443922351505	-0.9635698619221761	33.82284367870199	ABpraaaaa	0	0	0	0		0	0	0	0	0
72	1	72	72	2740	41.209204674822686	-128.24488042649153	13.750488407147918	33.82284367870199	ABprpapap	0	0	0	0		0	0	0	0	0
707	1	707	707	2741	-38.85085857851702	-98.23911027631338	-16.263198655448534	35.557348482738	ABarpappa	0	0	0	0		0	0	0	0	0
5	1	5	5	2742	-67.68974174206252	114.04251002672315	-5.001975045690637	35.557348482738	ABalppppp	0	0	0	0		0	0	0	0	0
662	1	662	662	2743	-151.5352409420923	110.84378927407505	9.76636201718319	35.557348482738	ABalppapa	0	0	0	0		0	0	0	0	0
3	1	3	3	-1	96.01295207467959	-79.05568694713892	5.048819280712041	36.883148131800006	MSpppp	0	0	0	0		0	0	0	0	0
630	1	630	630	2744	46.62924415754296	-128.17078814549006	-14.970895607846334	33.82284367870199	ABprapaaa	0	0	0	0		0	0	0	0	0
83	1	83	83	2745	132.62240716530167	147.20505361069422	7.859602133006061	33.82284367870199	ABplpppap	0	0	0	0		0	0	0	0	0
138	1	138	138	-1	127.97378466797453	-66.17608819349792	9.721922666148643	42.39442314	Dpa	0	0	0	0		0	0	0	0	0
47	1	47	47	-1	151.90920510913344	84.54270180602958	4.022632908324695	42.39442314	Dap	0	0	0	0		0	0	0	0	0
62	1	62	62	2746	-157.84290571993205	57.57052791488444	-14.60184190366343	33.82284367870199	ABplaaaap	0	0	0	0		0	0	0	0	0
44	1	44	44	2747	128.58401584328837	57.344269570386444	-12.897599874978237	35.557348482738	ABarppapp	0	0	0	0		0	0	0	0	0
41	1	41	41	2748	42.92980199313238	-166.26019779214133	0.658130255087374	33.82284367870199	ABprpaapp	0	0	0	0		0	0	0	0	0
71	1	71	71	2749	-38.90953615147774	132.61837104739263	12.12773143928009	33.82284367870199	ABplpapap	0	0	0	0		0	0	0	0	0
140	1	140	140	-1	101.65224930636374	99.92253151571578	6.662230714390505	42.39442314	Daa	0	0	0	0		0	0	0	0	0
32	1	32	32	2750	-56.33542908329697	64.74569101486124	-15.728504625530913	33.82284367870199	ABplaaapp	0	0	0	0		0	0	0	0	0
10	1	10	10	2751	212.20080137845915	125.70377149406436	1.7950984064567386	33.82284367870199	ABplapppp	0	0	0	0		0	0	0	0	0
48	1	48	48	-1	-42.04265622003055	-28.611159692258187	5.959482308616	36.883148131800006	MSpaap	0	0	0	0		0	0	0	0	0
2117	1	2117	2117	2752	189.22867610862747	98.92913319701546	10.95956405125657	36.883148131800006	Capaa	0	0	0	0		0	0	0	0	0
81	1	81	81	2753	-251.34154912017763	-2.7092117242734415	2.11938457759307	35.557348482738	ABalaaaar	0	0	0	0		0	0	0	0	0
201	1	201	201	2754	292.51936501507004	-6.884913346284949	-4.801081962114345	36.883148131800006	Cpapa	0	0	0	0		0	0	0	0	0
29	1	29	29	2755	171.4897403606094	115.2881459658693	-7.652513806408569	33.82284367870199	ABplapapp	0	0	0	0		0	0	0	0	0
646	1	646	646	2756	38.690565230596036	-75.66275672575239	-15.752284486960859	35.557348482738	ABarpppaa	0	0	0	0		0	0	0	0	0
42	1	42	42	2757	91.52032033459601	149.3858470007716	1.7676523762691525	33.82284367870199	ABplppapp	0	0	0	0		0	0	0	0	0
406	1	406	406	2758	-69.69286200458939	144.42032045669166	10.713832049813353	33.82284367870199	ABplpapaa	0	0	0	0		0	0	0	0	0
8	1	8	8	2759	264.9101352442822	9.921182012198221	4.965097925444673	36.883148131800006	Cpppp	0	0	0	0		0	0	0	0	0
22	1	22	22	2760	75.21975227266785	-149.961739918479	-7.25881109597423	33.82284367870199	ABpraappp	0	0	0	0		0	0	0	0	0
86	1	86	86	2761	72.49645231448825	-66.12416471470605	-15.590823585923905	35.557348482738	ABarpppap	0	0	0	0		0	0	0	0	0
281	1	281	281	2762	184.41699727900416	-114.8649179426402	-12.690209138148877	33.82284367870199	ABprapapa	0	0	0	0		0	0	0	0	0
76	1	76	76	2763	-113.27611682670066	155.51491449647384	4.208684374088867	33.82284367870199	ABplpaaap	0	0	0	0		0	0	0	0	0
558	1	558	558	2764	99.92683199062529	161.74124481519894	7.815939774282094	33.82284367870199	ABplpppaa	0	0	0	0		0	0	0	0	0
75	1	75	75	2765	-36.10005941559416	-166.0664230121548	3.777961400592118	33.82284367870199	ABprpaaap	0	0	0	0		0	0	0	0	0
49	1	49	49	2766	-77.97075132748937	6.326403295796423	3.7968632274322753	32.088338874666	MSaaapp	0	0	0	0		0	0	0	0	0
133	1	133	133	2767	-27.54901837647308	-46.60090707610679	-6.864224960918735	42.39442314	Eara	0	0	0	0		0	0	0	0	0
947	1	947	947	2768	90.26904709353899	58.94799525037607	-14.173293521675054	35.557348482738	ABarppapa	0	0	0	0		0	0	0	0	0
59	1	59	59	2769	-135.37940004887253	-141.24021960793416	-1.4181664188110121	33.82284367870199	ABpraaaap	0	0	0	0		0	0	0	0	0
66	1	66	66	2770	190.91454186465745	-140.69529816850573	-3.6950401552435044	33.82284367870199	ABprappap	0	0	0	0		0	0	0	0	0
11	1	11	11	2771	264.2869412351373	-59.51678123223563	2.534310103684767	33.82284367870199	ABprapppp	0	0	0	0		0	0	0	0	0
399	1	399	399	2772	180.82983168276922	-80.34426890795909	13.995546005556193	33.82284367870199	ABprppppa	0	0	0	0		0	0	0	0	0
479	1	479	479	2773	197.58336232745629	-127.39517588015349	9.173976535497573	33.82284367870199	ABprpppaa	0	0	0	0		0	0	0	0	0
113	1	113	113	2774	-124.73793565455234	-64.27188804634896	0.8189723151329863	32.088338874666	MSpaaap	0	0	0	0		0	0	0	0	0
1839	1	1839	1839	2775	-217.76993328593295	103.37409800388943	3.833174841050173	35.557348482738	ABalppaaa	0	0	0	0		0	0	0	0	0
56	1	56	56	2776	-29.77676155669495	-146.08275448824895	-11.154288867209639	33.82284367870199	ABpraapap	0	0	0	0		0	0	0	0	0
2052	1	2052	2052	2777	-96.29325890043977	5.041683817814397	4.382411878535935	32.088338874666	MSaaapa	0	0	0	0		0	0	0	0	0
57	1	57	57	2778	-107.22735129580286	113.97914036626504	-14.847660227927811	33.82284367870199	ABplaapap	0	0	0	0		0	0	0	0	0
19	1	19	19	2779	-94.41025245702838	51.128382159216706	13.123555048288914	35.557348482738	ABalpappp	0	0	0	0		0	0	0	0	0
36	1	36	36	2780	173.5973770188252	-109.00618500596102	5.106919398860651	33.82284367870199	ABprppapp	0	0	0	0		0	0	0	0	0
512	1	512	512	2781	-122.142207426189	-25.219571126842244	12.11626764133932	35.557348482738	ABaraappa	0	0	0	0		0	0	0	0	0
82	1	82	82	2782	22.11544463508966	30.37212516291585	-15.684324662333642	35.557348482738	ABarppaap	0	0	0	0		0	0	0	0	0
388	1	388	388	2783	-55.242349823974315	-116.9587683232569	8.10496253025651	35.557348482738	ABarapppa	0	0	0	0		0	0	0	0	0
423	1	423	423	2784	0.9839352048807095	-165.4265830075224	-0.0660813638446678	33.82284367870199	ABprpaapa	0	0	0	0		0	0	0	0	0
243	1	243	243	2785	-153.78106271696478	112.06234058716663	-13.291006876663308	33.82284367870199	ABplaapaa	0	0	0	0		0	0	0	0	0
65	1	65	65	2786	81.32033804877304	-128.49510160006596	-13.240718171507938	33.82284367870199	ABprapaap	0	0	0	0		0	0	0	0	0
1656	1	1656	1656	2787	237.81377010998173	-47.52022513253925	12.680481029897638	36.883148131800006	Cppaa	0	0	0	0		0	0	0	0	0
473	1	473	473	2788	13.990527966067638	-139.01724072580933	12.614415277007451	33.82284367870199	ABprpapaa	0	0	0	0		0	0	0	0	0
269	1	269	269	2789	-226.27750113819974	41.332139346594865	2.8408246255315452	35.557348482738	ABalpaapa	0	0	0	0		0	0	0	0	0
28	1	28	28	2790	284.5609352612648	74.5272086946145	-3.8258319848608755	36.883148131800006	Caapp	0	0	0	0		0	0	0	0	0
14	1	14	14	2791	51.773050799598195	-27.443467328477126	-0.9055396031594198	42.39442314	Earp	0	0	0	0		0	0	0	0	0
15	1	15	15	2792	264.42130934188754	85.02428575476705	5.220497203513827	36.883148131800006	Cappp	0	0	0	0		0	0	0	0	0
295	1	295	295	2793	-12.184589129263799	111.0692445599483	-16.18068931852146	33.82284367870199	ABplapaaa	0	0	0	0		0	0	0	0	0
70	1	70	70	2794	-189.78261687498423	-94.77699951205484	2.344265047101723	35.557348482738	ABalaapap	0	0	0	0		0	0	0	0	0
256	1	256	256	2795	27.70840858620726	-153.86179396050508	-8.179864596608429	33.82284367870199	ABpraappa	0	0	0	0		0	0	0	0	0
52	1	52	52	2796	236.95685118960694	-30.65136880976406	-14.083516129743996	36.883148131800006	Cpaap	0	0	0	0		0	0	0	0	0
584	1	584	584	2797	122.96267128220374	128.40810914221225	13.388698153217131	33.82284367870199	ABplppppa	0	0	0	0		0	0	0	0	0
869	1	869	869	2798	-23.693964109908876	164.60220371075667	4.518294435741	33.82284367870199	ABplppaaa	0	0	0	0		0	0	0	0	0
50	1	50	50	2799	-33.28625054588065	96.44056509927974	1.025980803955742	32.088338874666	MSapapp	0	0	0	0		0	0	0	0	0
126	1	126	126	2800	-35.85820800302067	35.40245916917274	-6.868163528073648	42.39442314	Eala	0	0	0	0		0	0	0	0	0
720	1	720	720	2801	159.30103850846155	-155.99683068042427	-2.654416489703022	33.82284367870199	ABprappaa	0	0	0	0		0	0	0	0	0
23	1	23	23	2802	-3.5132961205401023	-96.07368903702822	-15.235005151452706	35.557348482738	ABarpappp	0	0	0	0		0	0	0	0	0
87	1	87	87	2803	170.97006942267475	56.813010300747806	12.600735313365462	48.729222	Z2	0	0	0	0		0	0	0	0	0
518	1	518	518	2804	-144.33241759873357	144.88130123342822	3.65406967887065	33.82284367870199	ABplpaaaa	0	0	0	0		0	0	0	0	0
68	1	68	68	2805	227.75769834714254	-103.09345992595095	9.875145671851685	33.82284367870199	ABprpppap	0	0	0	0		0	0	0	0	0
38	1	38	38	2806	-52.160053075395616	164.22920218945984	-2.4614719747191702	33.82284367870199	ABplpaapp	0	0	0	0		0	0	0	0	0
118	1	118	118	-1	-131.66991988086718	71.22096600858487	3.1392628606032797	36.883148131800006	MSapaa	0	0	0	0		0	0	0	0	0
594	1	594	594	2807	-133.08234695300987	-86.53958460006011	-14.334586715521057	35.557348482738	ABarpapaa	0	0	0	0		0	0	0	0	0
18	1	18	18	-1	179.98149260174603	-44.183467273639764	6.738857629014697	42.39442314	Dpp	0	0	0	0		0	0	0	0	0
1379	1	1379	1379	2808	149.42284071418243	-46.17088130059005	-12.914347006818055	35.557348482738	ABarppppa	0	0	0	0		0	0	0	0	0
438	1	438	438	2809	184.4940171501413	140.74421435767593	-0.5805792429660542	33.82284367870199	ABplapppa	0	0	0	0		0	0	0	0	0
871	1	871	871	2810	-243.69136145713432	-23.023489460468717	9.321327803746502	35.557348482738	ABaraaaaa	0	0	0	0		0	0	0	0	0
370	1	370	370	2811	-192.0471232919598	66.30519158116941	-13.307058827093874	33.82284367870199	ABplaaaaa	0	0	0	0		0	0	0	0	0
475	1	475	475	2812	-74.51674957471712	-111.04778861428663	12.734371952444125	35.557348482738	ABarappaa	0	0	0	0		0	0	0	0	0
1030	1	1030	1030	2813	62.88245162443453	153.40270622028373	1.1650239074244055	33.82284367870199	ABplppapa	0	0	0	0		0	0	0	0	0
112	1	112	112	2814	-20.692057748747423	46.848238922660954	12.402112403757972	32.088338874666	MSaapap	0	0	0	0		0	0	0	0	0
80	1	80	80	2815	-168.83775912557752	-10.845921727306921	-14.994619747141828	35.557348482738	ABarpaaap	0	0	0	0		0	0	0	0	0
400	1	400	400	2816	-82.09620024462343	-24.540153876185762	-16.090508384331056	35.557348482738	ABarpaapa	0	0	0	0		0	0	0	0	0
873	1	873	873	2817	-241.89131518482648	22.018003251324807	0.4445458469536659	35.557348482738	ABalaaaal	0	0	0	0		0	0	0	0	0
1094	1	1094	1094	2818	-11.327442633824502	28.535966011148506	-15.925598699837089	35.557348482738	ABarppaaa	0	0	0	0		0	0	0	0	0
6	1	6	6	2819	156.25442782563314	106.01161817030676	14.275920555904232	33.82284367870199	ABplppppp	0	0	0	0		0	0	0	0	0
24	1	24	24	2820	119.93013922071422	-79.12671503561678	14.688975689231324	33.82284367870199	ABprpappp	0	0	0	0		0	0	0	0	0
250	1	250	250	2821	-116.73143803372024	89.73330927159171	-5.498792926335192	35.557348482738	ABalppppa	0	0	0	0		0	0	0	0	0
923	1	923	923	2822	144.36600202489723	-120.91797402107436	4.97510911113862	33.82284367870199	ABprppapa	0	0	0	0		0	0	0	0	0
12	1	12	12	2823	-19.4021794405097	-127.72266026664938	7.837025360817495	35.557348482738	ABarapppp	0	0	0	0		0	0	0	0	0
457	1	457	457	2824	-160.45798904434716	-100.18170758178168	-4.496298857454452	35.557348482738	ABalaappa	0	0	0	0		0	0	0	0	0
2	1	2	2	2825	172.27987801977528	-40.411094723081916	-12.399354847215486	35.557348482738	ABarppppp	0	0	0	0		0	0	0	0	0
4	1	4	4	2826	63.88188691746811	79.58833642433831	11.311814777301155	48.729222	Z3	0	0	0	0		0	0	0	0	0
20	1	20	20	2827	62.150949717743124	102.72190436098643	14.580324817723906	33.82284367870199	ABplpappp	0	0	0	0		0	0	0	0	0
726	1	726	726	2828	-154.3026509842821	-54.309201233959364	16.037931042460954	35.557348482738	ABarapaaa	0	0	0	0		0	0	0	0	0
84	1	84	84	2829	10.888881091035884	162.51154618938645	5.957575961472592	33.82284367870199	ABplppaap	0	0	0	0		0	0	0	0	0
311	1	311	311	2830	-182.20688432422284	-73.16306371899161	9.584069919378283	35.557348482738	ABaraaapa	0	0	0	0		0	0	0	0	0
60	1	60	60	2831	207.68541186564502	93.25173856254935	10.783328598307763	36.883148131800006	Capap	0	0	0	0		0	0	0	0	0
26	1	26	26	-1	67.37820786027585	46.02787829991271	15.254566413693281	36.883148131800006	MSaapp	0	0	0	0		0	0	0	0	0
21	1	21	21	2832	-79.66636169572789	-24.425969095334032	12.108414946952761	35.557348482738	ABaraappp	0	0	0	0		0	0	0	0	0
46	1	46	46	2833	182.3570610066167	53.76525863790155	-2.5166160377773457	42.39442314	Eplp	0	0	0	0		0	0	0	0	0
53	1	53	53	2834	223.63913279407498	50.70160407476843	-9.226970091811072	36.883148131800006	Caaap	0	0	0	0		0	0	0	0	0
1833	1	1833	1833	2835	-46.58480986097292	46.325150929557026	12.021584312006075	32.088338874666	MSaapaa	0	0	0	0		0	0	0	0	0
35	1	35	35	2836	216.91320841666965	-94.99444090875103	-8.707198082277257	33.82284367870199	ABprapapp	0	0	0	0		0	0	0	0	0
316	1	316	316	2837	14.67462694403936	111.46314172010868	14.087285737835142	33.82284367870199	ABplpappa	0	0	0	0		0	0	0	0	0
13	1	13	13	-1	66.53749725650638	113.60722870630971	3.76194339034156	36.883148131800006	MSappp	0	0	0	0		0	0	0	0	0
249	1	249	249	2838	-46.501297027160255	142.93877201837321	-10.703108040631546	33.82284367870199	ABplaappa	0	0	0	0		0	0	0	0	0
85	1	85	85	2839	-201.9873327904069	113.28706083769899	5.090346876520409	35.557348482738	ABalppaap	0	0	0	0		0	0	0	0	0
37	1	37	37	2840	-119.77149002368263	111.39728355413054	10.674495500199868	35.557348482738	ABalppapp	0	0	0	0		0	0	0	0	0
78	1	78	78	2841	-131.8350888588127	-60.54679826528242	15.185429578676167	35.557348482738	ABarapaap	0	0	0	0		0	0	0	0	0
160	1	160	160	2842	116.94665114788405	-59.90921617132699	-3.9189535889054663	42.39442314	Epra	0	0	0	0		0	0	0	0	0
54	1	54	54	2843	253.5288091487387	-36.23584472191236	12.735076737664118	36.883148131800006	Cppap	0	0	0	0		0	0	0	0	0
833	1	833	833	2844	-218.0845573877078	-26.22940423983381	-10.08284766566513	35.557348482738	ABalappaa	0	0	0	0		0	0	0	0	0
221	1	221	221	2845	130.1761116193604	117.28235010927357	-12.924025706812987	33.82284367870199	ABplapapa	0	0	0	0		0	0	0	0	0
148	1	148	148	2846	148.6486499177998	-35.82970651149012	-16.726613774561034	36.883148131800006	Cpaaa	0	0	0	0		0	0	0	0	0
572	1	572	572	2847	246.4648259837482	-19.93432829031461	1.7189002269113403	36.883148131800006	Cpppa	0	0	0	0		0	0	0	0	0
33	1	33	33	2848	-40.02784544651025	-67.6200890335087	13.259979462222836	35.557348482738	ABarapapp	0	0	0	0		0	0	0	0	0
2080	1	2080	2080	2849	-142.3838967824576	-66.35828084976485	2.439321707406472	32.088338874666	MSpaaaa	0	0	0	0		0	0	0	0	0
431	1	431	431	2850	82.62572317827568	162.5422277626578	-5.674872428258809	33.82284367870199	ABplappaa	0	0	0	0		0	0	0	0	0
