# Supplementary material for: An Observation-Driven Agent-Based Modeling and Analysis Framework for C. elegans Embryogenesis
Source: PLoS One. 2016 Nov 16;11(11):e0166551. doi: 10.1371/journal.pone.0166551 (PMC5113041; doi:10.1371/journal.pone.0166551)
Supplement: S1 Dataset — The data obtained from our NetLogo code, including the index, name, diameter, position, and mother-daughter relationship of each cell. (ZIP) [file pone.0166551.s005.zip › S1_dataset/outputNucleiTest/t144-nuclei.txt]

431	1	431	431	2851	84.22954235319719	162.74950165379664	-5.540913448138795	33.82284367870199	ABplappaa	0	0	0	0		0	0	0	0	0
73	1	73	73	2852	-216.2103865540803	22.087393246319856	10.331030426389205	35.557348482738	ABalpaaap	0	0	0	0		0	0	0	0	0
295	1	295	295	2853	-10.35958429423459	112.09640011025462	-16.10041628311979	33.82284367870199	ABplapaaa	0	0	0	0		0	0	0	0	0
923	1	923	923	2854	142.01987080629132	-121.97239135909163	5.105502210690561	33.82284367870199	ABprppapa	0	0	0	0		0	0	0	0	0
81	1	81	81	2855	-251.8933828447166	-2.723542174753965	2.171900174681099	35.557348482738	ABalaaaar	0	0	0	0		0	0	0	0	0
388	1	388	388	2856	-58.21391827301223	-116.26696237997788	8.331035126987988	35.557348482738	ABarapppa	0	0	0	0		0	0	0	0	0
83	1	83	83	2857	134.95357281203556	145.6632162206016	8.065530494841193	33.82284367870199	ABplpppap	0	0	0	0		0	0	0	0	0
405	1	405	405	2858	-213.6681183279512	53.50376928487817	12.773730967570051	35.557348482738	ABalpapaa	0	0	0	0		0	0	0	0	0
3	1	3	3	-1	93.31701848054165	-81.99970276076502	4.762005880405853	36.883148131800006	MSpppp	0	0	0	0		0	0	0	0	0
316	1	316	316	2859	14.985820154746147	109.95648698014574	14.18420559409732	33.82284367870199	ABplpappa	0	0	0	0		0	0	0	0	0
44	1	44	44	2860	132.16528751411704	58.45428634841601	-12.832796048362871	35.557348482738	ABarppapp	0	0	0	0		0	0	0	0	0
148	1	148	148	2861	147.59569082913828	-35.29765093692166	-16.7236058367069	36.883148131800006	Cpaaa	0	0	0	0		0	0	0	0	0
82	1	82	82	2862	24.786415534346656	31.3668874328594	-15.707149031831545	35.557348482738	ABarppaap	0	0	0	0		0	0	0	0	0
16	1	16	16	2863	2.065464355128804	144.26512337581408	-8.35386878206069	33.82284367870199	ABplaappp	0	0	0	0		0	0	0	0	0
31	1	31	31	2864	-120.68443157252865	42.72488747133807	-13.263909927838162	35.557348482738	ABalapapp	0	0	0	0		0	0	0	0	0
221	1	221	221	2865	133.57600819464386	118.34570535125077	-12.869782729454522	33.82284367870199	ABplapapa	0	0	0	0		0	0	0	0	0
43	1	43	43	2866	-27.771006897068414	-26.62614553371806	-16.151143218242478	35.557348482738	ABarpaapp	0	0	0	0		0	0	0	0	0
28	1	28	28	2867	284.4176525634504	73.38795299650104	-3.2467780708088467	36.883148131800006	Caapp	0	0	0	0		0	0	0	0	0
76	1	76	76	2868	-110.38604007784114	156.23401471940952	4.305633538748129	33.82284367870199	ABplpaaap	0	0	0	0		0	0	0	0	0
927	1	927	927	2869	-210.55103651058909	-80.77590404737995	3.5411321906476485	35.557348482738	ABalaapaa	0	0	0	0		0	0	0	0	0
59	1	59	59	2870	-134.7574901891346	-141.52464187734944	-1.4176933183151563	33.82284367870199	ABpraaaap	0	0	0	0		0	0	0	0	0
67	1	67	67	2871	-214.89025638920833	49.95196302688672	-10.200375044790182	35.557348482738	ABalapaap	0	0	0	0		0	0	0	0	0
1833	1	1833	1833	2872	-46.95544274750257	46.16600595854593	11.765759407922294	32.088338874666	MSaapaa	0	0	0	0		0	0	0	0	0
828	1	828	828	2873	274.96965712542953	77.8182066735627	-13.948735636055424	36.883148131800006	Caapa	0	0	0	0		0	0	0	0	0
52	1	52	52	2874	238.25922528142397	-30.355102355928118	-14.021300039060833	36.883148131800006	Cpaap	0	0	0	0		0	0	0	0	0
17	1	17	17	2875	-143.92355933223214	-99.4877798060665	-7.459531638135482	35.557348482738	ABalaappp	0	0	0	0		0	0	0	0	0
105	1	105	105	2876	-187.8450008489197	-11.930817264736314	-1.5509315998698787	32.088338874666	MSaaaap	0	0	0	0		0	0	0	0	0
8	1	8	8	2877	263.821534383821	8.616866162540779	5.1095831367079745	36.883148131800006	Cpppp	0	0	0	0		0	0	0	0	0
442	1	442	442	2878	-66.77901080970547	-60.55892389387331	15.162974256251074	35.557348482738	ABarapapa	0	0	0	0		0	0	0	0	0
175	1	175	175	2879	105.66342681121624	46.71850717180245	-6.260233256709135	42.39442314	Epla	0	0	0	0		0	0	0	0	0
133	1	133	133	2880	-29.12173269472601	-45.82910555316787	-6.9748772024227605	42.39442314	Eara	0	0	0	0		0	0	0	0	0
112	1	112	112	2881	-19.966390035253003	46.57314133191412	12.25507845478738	32.088338874666	MSaapap	0	0	0	0		0	0	0	0	0
726	1	726	726	2882	-154.13163504673358	-52.73493125568571	16.11526490890467	35.557348482738	ABarapaaa	0	0	0	0		0	0	0	0	0
41	1	41	41	2883	41.468002298798794	-166.39013304162904	0.6948024903517437	33.82284367870199	ABprpaapp	0	0	0	0		0	0	0	0	0
873	1	873	873	2884	-241.64252278406667	23.953046462211205	0.5258529760911748	35.557348482738	ABalaaaal	0	0	0	0		0	0	0	0	0
652	1	652	652	2885	-70.17284177070104	-157.7110287694012	4.477412637241024	33.82284367870199	ABprpaaaa	0	0	0	0		0	0	0	0	0
55	1	55	55	2886	37.93297398722326	114.04403382288412	-14.791419260857081	33.82284367870199	ABplapaap	0	0	0	0		0	0	0	0	0
201	1	201	201	2887	293.1164045593004	-8.87460157864917	-4.424741013545363	36.883148131800006	Cpapa	0	0	0	0		0	0	0	0	0
69	1	69	69	2888	-165.64838516902375	2.9693795265335323	9.8661855406976	35.557348482738	ABaraapap	0	0	0	0		0	0	0	0	0
833	1	833	833	2889	-219.5139838081104	-25.51343999146811	-10.048713207025695	35.557348482738	ABalappaa	0	0	0	0		0	0	0	0	0
353	1	353	353	2890	-92.45796934387737	69.13485561364419	-17.093990210736717	33.82284367870199	ABplaaapa	0	0	0	0		0	0	0	0	0
30	1	30	30	2891	-70.19524518101782	-141.44396287426784	-8.524992565039376	33.82284367870199	ABpraaapp	0	0	0	0		0	0	0	0	0
48	1	48	48	-1	-41.8836948908311	-28.500021458603364	5.824859010892412	36.883148131800006	MSpaap	0	0	0	0		0	0	0	0	0
65	1	65	65	2892	82.84154179845771	-129.22804119612255	-12.975403108873087	33.82284367870199	ABprapaap	0	0	0	0		0	0	0	0	0
1104	1	1104	1104	2893	239.6219277260365	99.44898722371708	0.8482145896773825	36.883148131800006	Cappa	0	0	0	0		0	0	0	0	0
50	1	50	50	2894	-30.209534049382327	95.65459968560927	0.878318656529358	32.088338874666	MSapapp	0	0	0	0		0	0	0	0	0
51	1	51	51	-1	-3.9297439622158246	-98.26871238435194	-0.9345678930367382	36.883148131800006	MSppap	0	0	0	0		0	0	0	0	0
2117	1	2117	2117	2895	187.1340653208107	98.04075746993479	10.878810850485214	36.883148131800006	Capaa	0	0	0	0		0	0	0	0	0
46	1	46	46	2896	185.39773555913825	52.15872534130841	-2.489897679846553	42.39442314	Eplp	0	0	0	0		0	0	0	0	0
249	1	249	249	2897	-45.61521110361153	144.66142080362226	-10.716631537393019	33.82284367870199	ABplaappa	0	0	0	0		0	0	0	0	0
5	1	5	5	2898	-67.2372387180062	115.99642205942949	-5.149409156934228	35.557348482738	ABalppppp	0	0	0	0		0	0	0	0	0
53	1	53	53	2899	227.3646434370948	50.81850184292163	-9.024881315932209	36.883148131800006	Caaap	0	0	0	0		0	0	0	0	0
584	1	584	584	2900	121.62221220021459	127.6506484269969	13.423557564873548	33.82284367870199	ABplppppa	0	0	0	0		0	0	0	0	0
23	1	23	23	2901	-3.3209082870068745	-96.42122148931807	-15.2104556477444	35.557348482738	ABarpappp	0	0	0	0		0	0	0	0	0
75	1	75	75	2902	-36.125586422311635	-165.90629073520338	3.851024486217371	33.82284367870199	ABprpaaap	0	0	0	0		0	0	0	0	0
518	1	518	518	2903	-142.66176942316943	144.97214239922212	3.7037118463730065	33.82284367870199	ABplpaaaa	0	0	0	0		0	0	0	0	0
47	1	47	47	-1	151.51176155602806	82.71099230605867	3.979734887912227	42.39442314	Dap	0	0	0	0		0	0	0	0	0
2599	1	2599	2599	2904	-41.13187761195136	98.44477690413942	1.4025192798930215	32.088338874666	MSapapa	0	0	0	0		0	0	0	0	0
512	1	512	512	2905	-123.34313111473769	-25.360225634598404	11.885913668106896	35.557348482738	ABaraappa	0	0	0	0		0	0	0	0	0
79	1	79	79	2906	-102.34871754540238	-79.53059818502675	-14.316163800488233	35.557348482738	ABarpapap	0	0	0	0		0	0	0	0	0
71	1	71	71	2907	-35.56608711208546	131.7686943958294	12.268539565489963	33.82284367870199	ABplpapap	0	0	0	0		0	0	0	0	0
479	1	479	479	2908	195.5193501186725	-127.5460631388955	9.322620017990817	33.82284367870199	ABprpppaa	0	0	0	0		0	0	0	0	0
256	1	256	256	2909	25.00076906662228	-154.63962228627028	-8.11334319917712	33.82284367870199	ABpraappa	0	0	0	0		0	0	0	0	0
62	1	62	62	2910	-155.49318049294573	57.474954539558105	-14.656552399535958	33.82284367870199	ABplaaaap	0	0	0	0		0	0	0	0	0
61	1	61	61	2911	-177.11305421835885	53.77719107363735	13.16985207378181	35.557348482738	ABalpapap	0	0	0	0		0	0	0	0	0
707	1	707	707	2912	-39.91488784931718	-98.39682678122382	-16.310771492583775	35.557348482738	ABarpappa	0	0	0	0		0	0	0	0	0
268	1	268	268	2913	-72.68673598292669	-144.64702737670464	-10.70004798532718	33.82284367870199	ABpraapaa	0	0	0	0		0	0	0	0	0
646	1	646	646	2914	38.25103506575936	-76.45309918753348	-15.769980563398498	35.557348482738	ABarpppaa	0	0	0	0		0	0	0	0	0
57	1	57	57	2915	-105.01391853568973	114.72052774521353	-14.873445645077018	33.82284367870199	ABplaapap	0	0	0	0		0	0	0	0	0
947	1	947	947	2916	91.6050489825245	60.54750378946953	-14.179190041033658	35.557348482738	ABarppapa	0	0	0	0		0	0	0	0	0
33	1	33	33	2917	-39.62923288647009	-66.35170704566403	13.220643100498293	35.557348482738	ABarapapp	0	0	0	0		0	0	0	0	0
121	1	121	121	-1	9.506556487098027	88.42362976591855	9.260876561764942	36.883148131800006	MSappa	0	0	0	0		0	0	0	0	0
64	1	64	64	2918	-41.273350482368635	-123.81804855562403	13.212041445522651	35.557348482738	ABarappap	0	0	0	0		0	0	0	0	0
54	1	54	54	2919	251.43625503408137	-36.739625702974756	12.612274262908194	36.883148131800006	Cppap	0	0	0	0		0	0	0	0	0
80	1	80	80	2920	-167.52448242406788	-10.567883387008022	-15.064778761008297	35.557348482738	ABarpaaap	0	0	0	0		0	0	0	0	0
29	1	29	29	2921	176.06157748672	116.00787570595145	-7.3587035591191015	33.82284367870199	ABplapapp	0	0	0	0		0	0	0	0	0
1625	1	1625	1625	2922	-184.36539115448946	-10.099503429614973	-14.607268427868895	35.557348482738	ABarpaaaa	0	0	0	0		0	0	0	0	0
24	1	24	24	2923	118.90526023143619	-78.07560795879876	14.753952770620499	33.82284367870199	ABprpappp	0	0	0	0		0	0	0	0	0
662	1	662	662	2924	-150.61149511908363	111.31750195877984	9.880993490545734	35.557348482738	ABalppapa	0	0	0	0		0	0	0	0	0
702	1	702	702	2925	-159.007228162376	-133.72389309270508	-0.9916763597927106	33.82284367870199	ABpraaaaa	0	0	0	0		0	0	0	0	0
36	1	36	36	2926	172.78654106259202	-109.53089174325221	5.257485062871446	33.82284367870199	ABprppapp	0	0	0	0		0	0	0	0	0
491	1	491	491	2927	-185.83873377816207	88.27881463865488	-4.1742134047731465	35.557348482738	ABalpppaa	0	0	0	0		0	0	0	0	0
423	1	423	423	2928	-2.145467932878223	-165.2623713780034	-0.04808926283009436	33.82284367870199	ABprpaapa	0	0	0	0		0	0	0	0	0
4	1	4	4	2929	63.011285098314495	78.97762580957392	11.207310289193751	48.729222	Z3	0	0	0	0		0	0	0	0	0
457	1	457	457	2930	-162.79626301809617	-99.98021975591449	-4.429515026009363	35.557348482738	ABalaappa	0	0	0	0		0	0	0	0	0
1	1	1	1	2931	207.99044871257902	-46.22408757387348	15.372123442843563	33.82284367870199	ABprppppp	0	0	0	0		0	0	0	0	0
68	1	68	68	2932	227.0645553708774	-102.25269231527727	10.090581311743065	33.82284367870199	ABprpppap	0	0	0	0		0	0	0	0	0
56	1	56	56	2933	-30.657115544186105	-145.7305969203797	-11.244397793190357	33.82284367870199	ABpraapap	0	0	0	0		0	0	0	0	0
13	1	13	13	-1	65.71454392166925	113.10608918275614	3.552767411610096	36.883148131800006	MSappp	0	0	0	0		0	0	0	0	0
247	1	247	247	2934	-132.6852754750779	50.03105849890186	15.47186112364314	35.557348482738	ABalpappa	0	0	0	0		0	0	0	0	0
269	1	269	269	2935	-226.2711086143635	41.63385236415038	3.1068392010251973	35.557348482738	ABalpaapa	0	0	0	0		0	0	0	0	0
85	1	85	85	2936	-200.90232981769708	114.01484108711247	5.048943128011086	35.557348482738	ABalppaap	0	0	0	0		0	0	0	0	0
26	1	26	26	-1	69.36612304624508	45.32265215695723	15.308649515451052	36.883148131800006	MSaapp	0	0	0	0		0	0	0	0	0
138	1	138	138	-1	124.18557454347483	-68.75676392904006	9.5439281739194	42.39442314	Dpa	0	0	0	0		0	0	0	0	0
558	1	558	558	2937	100.8446965584037	161.10501857666102	7.970327430200335	33.82284367870199	ABplpppaa	0	0	0	0		0	0	0	0	0
15	1	15	15	2938	263.414685035104	83.61464778335147	5.353268015395229	36.883148131800006	Cappp	0	0	0	0		0	0	0	0	0
594	1	594	594	2939	-133.9498268514535	-85.54348652223968	-14.481458316942804	35.557348482738	ABarpapaa	0	0	0	0		0	0	0	0	0
113	1	113	113	2940	-124.62654142802832	-63.55000598011871	0.5517200433386339	32.088338874666	MSpaaap	0	0	0	0		0	0	0	0	0
399	1	399	399	2941	177.85600090751714	-81.57446215829019	14.015926459684653	33.82284367870199	ABprppppa	0	0	0	0		0	0	0	0	0
1435	1	1435	1435	2942	-212.71520188325806	-16.95385378134248	0.9031365294900027	32.088338874666	MSaaaaa	0	0	0	0		0	0	0	0	0
86	1	86	86	2943	73.4548373004556	-66.5625265991235	-15.621773511226625	35.557348482738	ABarpppap	0	0	0	0		0	0	0	0	0
324	1	324	324	2944	76.83484202477149	-85.08609851445404	14.90497594810304	33.82284367870199	ABprpappa	0	0	0	0		0	0	0	0	0
22	1	22	22	2945	74.37770426032442	-150.71462945485416	-7.146270566581138	33.82284367870199	ABpraappp	0	0	0	0		0	0	0	0	0
473	1	473	473	2946	13.406079078386487	-138.38664200286757	12.585652539934625	33.82284367870199	ABprpapaa	0	0	0	0		0	0	0	0	0
1379	1	1379	1379	2947	148.86222004480612	-48.50342031336277	-12.91090921092692	35.557348482738	ABarppppa	0	0	0	0		0	0	0	0	0
11	1	11	11	2948	263.9339699525485	-60.18257506505304	2.8954858591695283	33.82284367870199	ABprapppp	0	0	0	0		0	0	0	0	0
35	1	35	35	2949	219.05054223562902	-94.89750649144337	-8.332074474293965	33.82284367870199	ABprapapp	0	0	0	0		0	0	0	0	0
198	1	198	198	2950	161.49152647365884	45.324294067348475	-15.30857259000447	36.883148131800006	Caaaa	0	0	0	0		0	0	0	0	0
2	1	2	2	2951	173.79293192091097	-42.2103079131196	-12.363406165752759	35.557348482738	ABarppppp	0	0	0	0		0	0	0	0	0
243	1	243	243	2952	-153.009591494587	112.92472402721319	-13.267774934808486	33.82284367870199	ABplaapaa	0	0	0	0		0	0	0	0	0
72	1	72	72	2953	41.31395758596831	-127.11537451107084	13.793613872403293	33.82284367870199	ABprpapap	0	0	0	0		0	0	0	0	0
70	1	70	70	2954	-189.18009492270477	-95.59467904605809	2.4380906394405595	35.557348482738	ABalaapap	0	0	0	0		0	0	0	0	0
126	1	126	126	2955	-36.639138082653595	34.804910774677445	-7.054232434746299	42.39442314	Eala	0	0	0	0		0	0	0	0	0
18	1	18	18	-1	177.72695277090224	-46.32112140759755	6.489165241723284	42.39442314	Dpp	0	0	0	0		0	0	0	0	0
869	1	869	869	2956	-23.244145843675494	164.10771424376858	4.614001638996595	33.82284367870199	ABplppaaa	0	0	0	0		0	0	0	0	0
630	1	630	630	2957	46.59665360135755	-128.5929647343063	-14.83716265963242	33.82284367870199	ABprapaaa	0	0	0	0		0	0	0	0	0
1829	1	1829	1829	2958	-5.405103475393486	-31.043235207697645	13.38324981562304	32.088338874666	MSpapaa	0	0	0	0		0	0	0	0	0
871	1	871	871	2959	-243.64777171918368	-23.19187698746259	9.345852587991612	35.557348482738	ABaraaaaa	0	0	0	0		0	0	0	0	0
406	1	406	406	2960	-67.2970393868703	144.4622901602552	10.783147938335892	33.82284367870199	ABplpapaa	0	0	0	0		0	0	0	0	0
497	1	497	497	2961	-92.88297935285561	160.6746634775091	-2.856577869525935	33.82284367870199	ABplpaapa	0	0	0	0		0	0	0	0	0
1656	1	1656	1656	2962	234.2080967329403	-48.03405823780471	12.5773773942964	36.883148131800006	Cppaa	0	0	0	0		0	0	0	0	0
429	1	429	429	2963	-205.27094639907568	-3.6169445371261095	10.920077092370686	35.557348482738	ABaraapaa	0	0	0	0		0	0	0	0	0
413	1	413	413	2964	-120.74229267956889	-37.94014239006099	-10.632117774987984	35.557348482738	ABalapppa	0	0	0	0		0	0	0	0	0
19	1	19	19	2965	-91.74690528507023	50.167990187339484	13.050356077939394	35.557348482738	ABalpappp	0	0	0	0		0	0	0	0	0
9	1	9	9	2966	-75.49003481584677	-50.82123196325859	-9.57958513694018	35.557348482738	ABalapppp	0	0	0	0		0	0	0	0	0
357	1	357	357	2967	-231.6241769167771	25.52370848069977	-9.516054329094443	35.557348482738	ABalapaaa	0	0	0	0		0	0	0	0	0
130	1	130	130	-1	44.01351370352298	-65.85698236374607	8.722756253421053	36.883148131800006	MSpppa	0	0	0	0		0	0	0	0	0
74	1	74	74	2968	-205.06867263054477	-37.38632386751427	-10.993448220324076	35.557348482738	ABalappap	0	0	0	0		0	0	0	0	0
2052	1	2052	2052	2969	-97.39384833043363	5.627477073873355	4.196929173546721	32.088338874666	MSaaapa	0	0	0	0		0	0	0	0	0
84	1	84	84	2970	12.781332487788166	161.69603291542504	6.201380631603366	33.82284367870199	ABplppaap	0	0	0	0		0	0	0	0	0
39	1	39	39	2971	-151.52979628802495	-90.71096272131648	10.169510561183305	35.557348482738	ABaraaapp	0	0	0	0		0	0	0	0	0
1138	1	1138	1138	2972	61.320551101602874	-156.5821951235558	8.699384253035591	33.82284367870199	ABprppaaa	0	0	0	0		0	0	0	0	0
66	1	66	66	2973	191.3085145845947	-140.6121034547584	-3.5933052805770975	33.82284367870199	ABprappap	0	0	0	0		0	0	0	0	0
311	1	311	311	2974	-183.09568653337217	-71.63601876703564	9.768113538614976	35.557348482738	ABaraaapa	0	0	0	0		0	0	0	0	0
32	1	32	32	2975	-54.20519034580831	65.65406500419239	-15.723660326448933	33.82284367870199	ABplaaapp	0	0	0	0		0	0	0	0	0
281	1	281	281	2976	185.5316303568451	-115.41204375870936	-12.524792569660482	33.82284367870199	ABprapapa	0	0	0	0		0	0	0	0	0
60	1	60	60	2977	206.9306183144151	92.32165526170743	10.700532485551644	36.883148131800006	Capap	0	0	0	0		0	0	0	0	0
250	1	250	250	2978	-117.87323678141458	90.55172362031927	-5.661154217526553	35.557348482738	ABalppppa	0	0	0	0		0	0	0	0	0
40	1	40	40	2979	-218.30976761263474	-60.50483183617924	-7.061408941614528	35.557348482738	ABalaaapp	0	0	0	0		0	0	0	0	0
288	1	288	288	2980	-119.51443858205184	-126.69823295158106	-8.757125021225509	33.82284367870199	ABpraaapa	0	0	0	0		0	0	0	0	0
140	1	140	140	-1	99.63446057648618	98.6025521690595	6.707054842604481	42.39442314	Daa	0	0	0	0		0	0	0	0	0
38	1	38	38	2981	-49.88787179442674	164.82507616215025	-2.370268463619664	33.82284367870199	ABplpaapp	0	0	0	0		0	0	0	0	0
720	1	720	720	2982	158.42789424926616	-156.24218348792775	-2.474138431797279	33.82284367870199	ABprappaa	0	0	0	0		0	0	0	0	0
400	1	400	400	2983	-82.03473511512298	-23.33115495828536	-16.069136653238065	35.557348482738	ABarpaapa	0	0	0	0		0	0	0	0	0
27	1	27	27	2984	289.7810936590599	14.961397919622453	2.2291086619891267	36.883148131800006	Cpapp	0	0	0	0		0	0	0	0	0
42	1	42	42	2985	93.25659865655705	149.43648121645657	1.9529598586727588	33.82284367870199	ABplppapp	0	0	0	0		0	0	0	0	0
1839	1	1839	1839	2986	-217.59292151305763	103.36907611053921	3.6971248733971436	35.557348482738	ABalppaaa	0	0	0	0		0	0	0	0	0
21	1	21	21	2987	-79.28313252495391	-24.77389686409677	11.867263243487333	35.557348482738	ABaraappp	0	0	0	0		0	0	0	0	0
12	1	12	12	2988	-20.888720387835527	-127.7948564683321	8.015734701062124	35.557348482738	ABarapppp	0	0	0	0		0	0	0	0	0
572	1	572	572	2989	244.63885246316653	-22.611336970509612	1.7268718483900138	36.883148131800006	Cpppa	0	0	0	0		0	0	0	0	0
438	1	438	438	2990	185.01045532867957	140.63055052434504	-0.33241410440144475	33.82284367870199	ABplapppa	0	0	0	0		0	0	0	0	0
370	1	370	370	2991	-191.05311939273176	66.99648122801815	-13.352897671075608	33.82284367870199	ABplaaaaa	0	0	0	0		0	0	0	0	0
863	1	863	863	2992	-239.30266211667518	9.880834374549568	11.107866084521046	35.557348482738	ABalpaaaa	0	0	0	0		0	0	0	0	0
63	1	63	63	2993	-154.20184466376958	102.90089939734763	-4.074367119137919	35.557348482738	ABalpppap	0	0	0	0		0	0	0	0	0
45	1	45	45	2994	42.24056369875261	63.91447545363868	-1.088272636846422	42.39442314	Ealp	0	0	0	0		0	0	0	0	0
37	1	37	37	2995	-117.29065502632896	111.76530637719124	10.713874456716866	35.557348482738	ABalppapp	0	0	0	0		0	0	0	0	0
6	1	6	6	2996	156.46272985291372	103.95599339919396	14.381735908723863	33.82284367870199	ABplppppp	0	0	0	0		0	0	0	0	0
1030	1	1030	1030	2997	62.922839092626084	153.94808920634262	1.3055812369254682	33.82284367870199	ABplppapa	0	0	0	0		0	0	0	0	0
124	1	124	124	-1	-98.55309827207938	-104.96225193089909	2.9507724946375604	36.883148131800006	MSppaa	0	0	0	0		0	0	0	0	0
88	1	88	88	2998	93.62030852532027	-148.99307389028846	10.552149356669602	33.82284367870199	ABprppaap	0	0	0	0		0	0	0	0	0
292	1	292	292	2999	-180.86661510482543	26.7530382498464	-14.256133249100971	35.557348482738	ABalapapa	0	0	0	0		0	0	0	0	0
108	1	108	108	3000	17.730744284571852	-29.229528884487205	13.25813115954425	32.088338874666	MSpapap	0	0	0	0		0	0	0	0	0
78	1	78	78	3001	-131.13739953856768	-59.641877696600794	15.112853823768019	35.557348482738	ABarapaap	0	0	0	0		0	0	0	0	0
7	1	7	7	3002	201.13747203142265	-34.56466606872887	-2.415488908673906	42.39442314	Eprp	0	0	0	0		0	0	0	0	0
475	1	475	475	3003	-74.87395862897941	-109.11120968831135	12.850895071154014	35.557348482738	ABarappaa	0	0	0	0		0	0	0	0	0
10	1	10	10	3004	213.55156430894945	124.89604915806852	2.113221735232262	33.82284367870199	ABplapppp	0	0	0	0		0	0	0	0	0
118	1	118	118	-1	-133.95128247084935	69.819876513335	2.942052839839291	36.883148131800006	MSapaa	0	0	0	0		0	0	0	0	0
25	1	25	25	-1	102.8851209748014	-21.97259276011494	14.611813406281957	36.883148131800006	MSpapp	0	0	0	0		0	0	0	0	0
87	1	87	87	3005	171.74976575959323	55.988875757537556	12.502280649516441	48.729222	Z2	0	0	0	0		0	0	0	0	0
1094	1	1094	1094	3006	-10.020121718036565	29.626737208758943	-15.970948549535875	35.557348482738	ABarppaaa	0	0	0	0		0	0	0	0	0
2080	1	2080	2080	3007	-143.87319842803046	-65.8433514062994	2.2990330582345453	32.088338874666	MSpaaaa	0	0	0	0		0	0	0	0	0
58	1	58	58	3008	115.78877846432025	154.19332167972777	-6.426092553196204	33.82284367870199	ABplappap	0	0	0	0		0	0	0	0	0
49	1	49	49	3009	-77.40416568689389	6.543547886966322	3.5700441037355244	32.088338874666	MSaaapp	0	0	0	0		0	0	0	0	0
762	1	762	762	3010	244.15081609918556	-87.85608047888782	0.8106419872088865	33.82284367870199	ABprapppa	0	0	0	0		0	0	0	0	0
34	1	34	34	3011	-193.89735328392393	72.01519935868744	4.811496445640291	35.557348482738	ABalpaapp	0	0	0	0		0	0	0	0	0
77	1	77	77	3012	-229.27104966592918	-13.876008752142667	8.461053028819046	35.557348482738	ABaraaaap	0	0	0	0		0	0	0	0	0
712	1	712	712	3013	-235.05287532776597	-33.529339429631634	-6.656379762268349	35.557348482738	ABalaaapa	0	0	0	0		0	0	0	0	0
20	1	20	20	3014	64.47524037388763	100.66645087822539	14.711081326907017	33.82284367870199	ABplpappp	0	0	0	0		0	0	0	0	0
14	1	14	14	3015	52.29110468483991	-26.26430794657255	-0.8061966329981092	42.39442314	Earp	0	0	0	0		0	0	0	0	0
160	1	160	160	3016	115.2742505430304	-60.166443993948505	-4.180697865039073	42.39442314	Epra	0	0	0	0		0	0	0	0	0
