# Supplementary material for: An Observation-Driven Agent-Based Modeling and Analysis Framework for C. elegans Embryogenesis
Source: PLoS One. 2016 Nov 16;11(11):e0166551. doi: 10.1371/journal.pone.0166551 (PMC5113041; doi:10.1371/journal.pone.0166551)
Supplement: S1 Dataset — The data obtained from our NetLogo code, including the index, name, diameter, position, and mother-daughter relationship of each cell. (ZIP) [file pone.0166551.s005.zip › S1_dataset/outputNucleiTest/t145-nuclei.txt]

863	1	863	863	3017	-238.06433773979685	10.84797447739008	11.347065337006535	35.557348482738	ABalpaaaa	0	0	0	0		0	0	0	0	0
32	1	32	32	3018	-52.07495160831965	66.56243899352354	-15.718816027366953	33.82284367870199	ABplaaapp	0	0	0	0		0	0	0	0	0
82	1	82	82	3019	27.457386433603606	32.36164970280295	-15.729973401329445	35.557348482738	ABarppaap	0	0	0	0		0	0	0	0	0
400	1	400	400	3020	-81.97326998562254	-22.122156040385068	-16.04776492214507	35.557348482738	ABarpaapa	0	0	0	0		0	0	0	0	0
5	1	5	5	3021	-66.78473569394986	117.95033409213585	-5.296843268177818	35.557348482738	ABalppppp	0	0	0	0		0	0	0	0	0
63	1	63	63	3022	-152.96176827138262	105.07201544223705	-4.090962418377118	35.557348482738	ABalpppap	0	0	0	0		0	0	0	0	0
2052	1	2052	2052	3023	-98.49443776042749	6.213270329932284	4.011446468557507	32.088338874666	MSaaapa	0	0	0	0		0	0	0	0	0
65	1	65	65	3024	84.36274554814239	-129.96098079217913	-12.710088046238235	33.82284367870199	ABprapaap	0	0	0	0		0	0	0	0	0
23	1	23	23	3025	-3.128520453473646	-96.76875394160791	-15.185906144036094	35.557348482738	ABarpappp	0	0	0	0		0	0	0	0	0
250	1	250	250	3026	-119.0150355291089	91.37013796904684	-5.8235155087179145	35.557348482738	ABalppppa	0	0	0	0		0	0	0	0	0
59	1	59	59	3027	-134.13558032939665	-141.8090641467647	-1.4172202178193003	33.82284367870199	ABpraaaap	0	0	0	0		0	0	0	0	0
475	1	475	475	3028	-75.23116768324168	-107.17463076233605	12.967418189863903	35.557348482738	ABarappaa	0	0	0	0		0	0	0	0	0
130	1	130	130	-1	40.30600355473058	-67.8338626291144	8.567061041957746	36.883148131800006	MSpppa	0	0	0	0		0	0	0	0	0
923	1	923	923	3029	139.6737395876854	-123.0268086971089	5.235895310242504	33.82284367870199	ABprppapa	0	0	0	0		0	0	0	0	0
124	1	124	124	3030	-103.92228058491752	-105.55721557688383	2.6778720747662277	36.883148131800006	MSppaa	0	0	0	0		0	0	0	0	0
66	1	66	66	3031	191.7024873045319	-140.52890874101104	-3.4915704059106907	33.82284367870199	ABprappap	0	0	0	0		0	0	0	0	0
8	1	8	8	3032	262.7329335233598	7.312550312883337	5.254068347971276	36.883148131800006	Cpppp	0	0	0	0		0	0	0	0	0
497	1	497	497	3033	-92.2972151338186	161.0886841840698	-2.7715215208721635	33.82284367870199	ABplpaapa	0	0	0	0		0	0	0	0	0
140	1	140	140	-1	97.61667184660861	97.28257282240322	6.751878970818456	42.39442314	Daa	0	0	0	0		0	0	0	0	0
243	1	243	243	3034	-152.23812027220924	113.78710746725974	-13.244542992953662	33.82284367870199	ABplaapaa	0	0	0	0		0	0	0	0	0
80	1	80	80	3035	-166.21120572255828	-10.289845046709125	-15.134937774874766	35.557348482738	ABarpaaap	0	0	0	0		0	0	0	0	0
828	1	828	828	3036	274.3824531166124	77.2447279980152	-13.975790027993373	36.883148131800006	Caapa	0	0	0	0		0	0	0	0	0
370	1	370	370	3037	-190.0591154935037	67.6877708748669	-13.398736515057344	33.82284367870199	ABplaaaaa	0	0	0	0		0	0	0	0	0
35	1	35	35	3038	221.18787605458837	-94.80057207413569	-7.956950866310674	33.82284367870199	ABprapapp	0	0	0	0		0	0	0	0	0
594	1	594	594	3039	-134.8173067498971	-84.54738844441925	-14.628329918364551	35.557348482738	ABarpapaa	0	0	0	0		0	0	0	0	0
292	1	292	292	3040	-182.309409446817	28.062821200830054	-14.22275295099926	35.557348482738	ABalapapa	0	0	0	0		0	0	0	0	0
86	1	86	86	3041	74.41322228642294	-67.00088848354095	-15.652723436529346	35.557348482738	ABarpppap	0	0	0	0		0	0	0	0	0
18	1	18	18	-1	175.47241294005846	-48.45877554155534	6.239472854431871	42.39442314	Dpp	0	0	0	0		0	0	0	0	0
406	1	406	406	3042	-64.9012167691512	144.50425986381876	10.852463826858429	33.82284367870199	ABplpapaa	0	0	0	0		0	0	0	0	0
646	1	646	646	3043	37.81150490092268	-77.24344164931458	-15.787676639836139	35.557348482738	ABarpppaa	0	0	0	0		0	0	0	0	0
871	1	871	871	3044	-243.604181981233	-23.360264514456464	9.370377372236723	35.557348482738	ABaraaaaa	0	0	0	0		0	0	0	0	0
88	1	88	88	3045	93.06560640712506	-148.04086477769948	10.699569457601182	33.82284367870199	ABprppaap	0	0	0	0		0	0	0	0	0
11	1	11	11	3046	263.58099866995974	-60.84836889787045	3.25666161465429	33.82284367870199	ABprapppp	0	0	0	0		0	0	0	0	0
1833	1	1833	1833	3047	-47.32607563403223	46.006860987534836	11.509934503838513	32.088338874666	MSaapaa	0	0	0	0		0	0	0	0	0
712	1	712	712	3048	-236.4099996920624	-31.307715674201997	-6.564435857136568	35.557348482738	ABalaaapa	0	0	0	0		0	0	0	0	0
138	1	138	138	-1	120.39736441897514	-71.33743966458222	9.365933681690157	42.39442314	Dpa	0	0	0	0		0	0	0	0	0
29	1	29	29	3049	180.63341461283062	116.72760544603358	-7.064893311829635	33.82284367870199	ABplapapp	0	0	0	0		0	0	0	0	0
79	1	79	79	3050	-101.82038810970694	-78.19628957217144	-14.414563414078511	35.557348482738	ABarpapap	0	0	0	0		0	0	0	0	0
64	1	64	64	3051	-40.359726582296865	-122.80782300608514	13.322063884766807	35.557348482738	ABarappap	0	0	0	0		0	0	0	0	0
413	1	413	413	3052	-123.424431480069	-38.11348279763654	-10.823591828114546	35.557348482738	ABalapppa	0	0	0	0		0	0	0	0	0
121	1	121	121	-1	7.353607085552661	87.2265724842182	9.21686663483847	36.883148131800006	MSappa	0	0	0	0		0	0	0	0	0
75	1	75	75	3053	-36.1511134290291	-165.746158458252	3.924087571842624	33.82284367870199	ABprpaaap	0	0	0	0		0	0	0	0	0
423	1	423	423	3054	-5.274871070637141	-165.09815974848436	-0.030097161815520863	33.82284367870199	ABprpaapa	0	0	0	0		0	0	0	0	0
7	1	7	7	3055	201.83063180871088	-34.34768411428995	-2.578950063215426	42.39442314	Eprp	0	0	0	0		0	0	0	0	0
457	1	457	457	3056	-165.1345369918452	-99.7787319300473	-4.362731194564274	35.557348482738	ABalaappa	0	0	0	0		0	0	0	0	0
70	1	70	70	3057	-188.5775729704253	-96.41235858006134	2.531916231779396	35.557348482738	ABalaapap	0	0	0	0		0	0	0	0	0
44	1	44	44	3058	135.74655918494574	59.56430312644559	-12.767992221747505	35.557348482738	ABarppapp	0	0	0	0		0	0	0	0	0
37	1	37	37	3059	-114.8098200289753	112.13332920025194	10.753253413233862	35.557348482738	ABalppapp	0	0	0	0		0	0	0	0	0
3	1	3	3	-1	90.62108488640372	-84.94371857439111	4.4751924800996665	36.883148131800006	MSpppp	0	0	0	0		0	0	0	0	0
201	1	201	201	3060	293.7134441035308	-10.864289811013391	-4.048400064976382	36.883148131800006	Cpapa	0	0	0	0		0	0	0	0	0
2599	1	2599	2599	3061	-44.19461215130886	99.09532275002363	1.4498728475558014	32.088338874666	MSapapa	0	0	0	0		0	0	0	0	0
41	1	41	41	3062	40.00620260446521	-166.5200682911168	0.7314747256161133	33.82284367870199	ABprpaapp	0	0	0	0		0	0	0	0	0
62	1	62	62	3063	-153.1434552659594	57.37938116423177	-14.711262895408483	33.82284367870199	ABplaaaap	0	0	0	0		0	0	0	0	0
324	1	324	324	3064	74.4359837693593	-84.08241829820876	14.958219507004834	33.82284367870199	ABprpappa	0	0	0	0		0	0	0	0	0
720	1	720	720	3065	157.55474999007075	-156.4875362954312	-2.293860373891536	33.82284367870199	ABprappaa	0	0	0	0		0	0	0	0	0
51	1	51	51	-1	-6.836738079278533	-98.945832564308	-1.3371275088790764	36.883148131800006	MSppap	0	0	0	0		0	0	0	0	0
19	1	19	19	3066	-89.08355811311208	49.20759821546226	12.977157107589875	35.557348482738	ABalpappp	0	0	0	0		0	0	0	0	0
833	1	833	833	3067	-220.94341022851296	-24.797475743102414	-10.014578748386262	35.557348482738	ABalappaa	0	0	0	0		0	0	0	0	0
45	1	45	45	3068	43.08581740001066	63.887754030462446	-1.1010747521236377	42.39442314	Ealp	0	0	0	0		0	0	0	0	0
175	1	175	175	3069	106.22412618608953	45.1726295240723	-6.398558302166091	42.39442314	Epla	0	0	0	0		0	0	0	0	0
1625	1	1625	1625	3070	-184.39467974615357	-9.704512161268985	-14.67886922028937	35.557348482738	ABarpaaaa	0	0	0	0		0	0	0	0	0
52	1	52	52	3071	239.561599373241	-30.058835902092174	-13.95908394837767	36.883148131800006	Cpaap	0	0	0	0		0	0	0	0	0
357	1	357	357	3072	-232.40643977634545	27.040867868771628	-9.454869128082896	35.557348482738	ABalapaaa	0	0	0	0		0	0	0	0	0
4	1	4	4	3073	62.14068327916089	78.36691519480952	11.102805801086348	48.729222	Z3	0	0	0	0		0	0	0	0	0
53	1	53	53	3074	231.09015408011464	50.93539961107482	-8.822792540053346	36.883148131800006	Caaap	0	0	0	0		0	0	0	0	0
247	1	247	247	3075	-131.1361930379929	49.42029321017402	15.526627163432433	35.557348482738	ABalpappa	0	0	0	0		0	0	0	0	0
518	1	518	518	3076	-140.99112124760526	145.06298356501603	3.753354013875363	33.82284367870199	ABplpaaaa	0	0	0	0		0	0	0	0	0
36	1	36	36	3077	171.97570510635884	-110.05559848054342	5.408050726882242	33.82284367870199	ABprppapp	0	0	0	0		0	0	0	0	0
118	1	118	118	3078	-136.23264506083152	68.41878701808514	2.744842819075302	36.883148131800006	MSapaa	0	0	0	0		0	0	0	0	0
1138	1	1138	1138	3079	59.08902584383673	-155.81043511019274	8.74839124338723	33.82284367870199	ABprppaaa	0	0	0	0		0	0	0	0	0
2080	1	2080	2080	3080	-145.36250007360331	-65.32842196283394	2.1587444090626184	32.088338874666	MSpaaaa	0	0	0	0		0	0	0	0	0
295	1	295	295	3081	-8.534579459205382	113.12355566056092	-16.02014324771812	33.82284367870199	ABplapaaa	0	0	0	0		0	0	0	0	0
512	1	512	512	3082	-124.54405480328637	-25.50088014235456	11.655559694874473	35.557348482738	ABaraappa	0	0	0	0		0	0	0	0	0
316	1	316	316	3083	15.297013365452933	108.4498322401828	14.281125450359497	33.82284367870199	ABplpappa	0	0	0	0		0	0	0	0	0
13	1	13	13	-1	64.8915905868321	112.60494965920255	3.3435914328786316	36.883148131800006	MSappp	0	0	0	0		0	0	0	0	0
707	1	707	707	3084	-40.97891712011734	-98.55454328613426	-16.35834432971902	35.557348482738	ABarpappa	0	0	0	0		0	0	0	0	0
25	1	25	25	-1	103.463715101851	-23.16574050720998	14.640053747376985	36.883148131800006	MSpapp	0	0	0	0		0	0	0	0	0
24	1	24	24	3085	117.88038124215815	-77.02450088198073	14.818929852009672	33.82284367870199	ABprpappp	0	0	0	0		0	0	0	0	0
1104	1	1104	1104	3086	237.8148398375242	99.3016113471535	0.8127279807001871	36.883148131800006	Cappa	0	0	0	0		0	0	0	0	0
56	1	56	56	3087	-31.537469531677264	-145.3784393525104	-11.334506719171078	33.82284367870199	ABpraapap	0	0	0	0		0	0	0	0	0
71	1	71	71	3088	-32.22263807269318	130.9190177442662	12.409347691699837	33.82284367870199	ABplpapap	0	0	0	0		0	0	0	0	0
873	1	873	873	3089	-241.39373038330686	25.888089673097603	0.6071601052286837	35.557348482738	ABalaaaal	0	0	0	0		0	0	0	0	0
15	1	15	15	3090	262.40806072832044	82.20500981193591	5.486038827276632	36.883148131800006	Cappp	0	0	0	0		0	0	0	0	0
31	1	31	31	3091	-119.83272374989532	44.59052092376472	-13.13864595732454	35.557348482738	ABalapapp	0	0	0	0		0	0	0	0	0
46	1	46	46	3092	188.4384101116604	50.55219204471527	-2.4631793219157596	42.39442314	Eplp	0	0	0	0		0	0	0	0	0
22	1	22	22	3093	73.535656247981	-151.46751899122933	-7.033730037188045	33.82284367870199	ABpraappp	0	0	0	0		0	0	0	0	0
1656	1	1656	1656	3094	230.60242335589888	-48.54789134307017	12.47427375869516	36.883148131800006	Cppaa	0	0	0	0		0	0	0	0	0
442	1	442	442	3095	-67.14094672983903	-58.58484600229179	15.241601098542239	35.557348482738	ABarapapa	0	0	0	0		0	0	0	0	0
112	1	112	112	3096	-19.240722321758582	46.2980437411673	12.10804450581679	32.088338874666	MSaapap	0	0	0	0		0	0	0	0	0
21	1	21	21	3097	-78.89990335417994	-25.12182463285951	11.626111540021903	35.557348482738	ABaraappp	0	0	0	0		0	0	0	0	0
281	1	281	281	3098	186.64626343468606	-115.9591695747785	-12.359376001172087	33.82284367870199	ABprapapa	0	0	0	0		0	0	0	0	0
2117	1	2117	2117	3099	185.0394545329939	97.15238174285412	10.798057649713856	36.883148131800006	Capaa	0	0	0	0		0	0	0	0	0
20	1	20	20	3100	66.79953103003213	98.61099739546435	14.84183783609013	33.82284367870199	ABplpappp	0	0	0	0		0	0	0	0	0
73	1	73	73	3101	-213.23198281120523	23.36255861940042	10.460257158094292	35.557348482738	ABalpaaap	0	0	0	0		0	0	0	0	0
1094	1	1094	1094	3102	-8.712800802248628	30.717508406369376	-16.01629839923466	35.557348482738	ABarppaaa	0	0	0	0		0	0	0	0	0
43	1	43	43	3103	-25.351810876952012	-25.71970517794914	-16.16215754925269	35.557348482738	ABarpaapp	0	0	0	0		0	0	0	0	0
113	1	113	113	3104	-124.51514720150429	-62.82812391388846	0.28446777154428404	32.088338874666	MSpaaap	0	0	0	0		0	0	0	0	0
50	1	50	50	3105	-29.728994788922556	95.2701638474985	0.6403508625141231	32.088338874666	MSapapp	0	0	0	0		0	0	0	0	0
77	1	77	77	3106	-228.4215883075776	-13.21905383590598	8.321320665967567	35.557348482738	ABaraaaap	0	0	0	0		0	0	0	0	0
269	1	269	269	3107	-226.26471609052726	41.9355653817059	3.3728537765188498	35.557348482738	ABalpaapa	0	0	0	0		0	0	0	0	0
198	1	198	198	3108	163.3722003896127	45.57938476470059	-15.329628999473307	36.883148131800006	Caaaa	0	0	0	0		0	0	0	0	0
473	1	473	473	3109	12.821630190705337	-137.75604327992585	12.556889802861798	33.82284367870199	ABprpapaa	0	0	0	0		0	0	0	0	0
431	1	431	431	3110	85.83336152811872	162.95677554493548	-5.406954468018781	33.82284367870199	ABplappaa	0	0	0	0		0	0	0	0	0
69	1	69	69	3111	-163.56031988213292	4.592305341926744	9.672550571608891	35.557348482738	ABaraapap	0	0	0	0		0	0	0	0	0
30	1	30	30	3112	-70.92109007397997	-141.32520580499454	-8.423490156380499	33.82284367870199	ABpraaapp	0	0	0	0		0	0	0	0	0
762	1	762	762	3113	242.92810199871238	-89.19520738217368	1.1106047315266752	33.82284367870199	ABprapppa	0	0	0	0		0	0	0	0	0
148	1	148	148	3114	146.54273174047674	-34.76559536235321	-16.72059789885276	36.883148131800006	Cpaaa	0	0	0	0		0	0	0	0	0
38	1	38	38	3115	-47.61569051345786	165.42095013484064	-2.279064952520157	33.82284367870199	ABplpaapp	0	0	0	0		0	0	0	0	0
652	1	652	652	3116	-71.64689482951034	-156.89438037331078	4.610278291000269	33.82284367870199	ABprpaaaa	0	0	0	0		0	0	0	0	0
55	1	55	55	3117	41.4911739122982	115.08517725879517	-14.642243589327295	33.82284367870199	ABplapaap	0	0	0	0		0	0	0	0	0
249	1	249	249	3118	-44.729125180062624	146.38406958887134	-10.73015503415449	33.82284367870199	ABplaappa	0	0	0	0		0	0	0	0	0
87	1	87	87	3119	172.52946209651174	55.16474121432731	12.403825985667423	48.729222	Z2	0	0	0	0		0	0	0	0	0
9	1	9	9	3120	-76.20353064857873	-51.8211859637774	-9.674029779469015	35.557348482738	ABalapppp	0	0	0	0		0	0	0	0	0
491	1	491	491	3121	-185.83507679846463	89.78327382439235	-4.215099604120056	35.557348482738	ABalpppaa	0	0	0	0		0	0	0	0	0
584	1	584	584	3122	120.28175311822544	126.89318771178152	13.458416976529964	33.82284367870199	ABplppppa	0	0	0	0		0	0	0	0	0
572	1	572	572	3123	242.81287894258486	-25.288345650704485	1.7348434698686874	36.883148131800006	Cpppa	0	0	0	0		0	0	0	0	0
2	1	2	2	3124	175.3059858220467	-44.00952110315728	-12.327457484290031	35.557348482738	ABarppppp	0	0	0	0		0	0	0	0	0
288	1	288	288	3125	-122.20028028117049	-125.65018390449562	-8.702466170186684	33.82284367870199	ABpraaapa	0	0	0	0		0	0	0	0	0
42	1	42	42	3126	94.99287697851823	149.48711543214154	2.1382673410763537	33.82284367870199	ABplppapp	0	0	0	0		0	0	0	0	0
72	1	72	72	3127	41.41871049711393	-125.98586859565015	13.836739337658669	33.82284367870199	ABprpapap	0	0	0	0		0	0	0	0	0
1839	1	1839	1839	3128	-217.41590974018234	103.36405421718901	3.5610749057441136	35.557348482738	ABalppaaa	0	0	0	0		0	0	0	0	0
405	1	405	405	3129	-211.65380388237236	55.353490721883375	12.911670424138412	35.557348482738	ABalpapaa	0	0	0	0		0	0	0	0	0
67	1	67	67	3130	-215.00245022573756	52.2877057253446	-10.09829788813343	35.557348482738	ABalapaap	0	0	0	0		0	0	0	0	0
1435	1	1435	1435	3131	-213.0533136940942	-16.1520561783739	0.7313086714507915	32.088338874666	MSaaaaa	0	0	0	0		0	0	0	0	0
268	1	268	268	3132	-75.17741481196424	-144.12746658231956	-10.792522217992065	33.82284367870199	ABpraapaa	0	0	0	0		0	0	0	0	0
28	1	28	28	3133	284.274369865636	72.2486972983876	-2.6677241567568184	36.883148131800006	Caapp	0	0	0	0		0	0	0	0	0
726	1	726	726	3134	-153.96061910918505	-51.16066127741205	16.192598775348387	35.557348482738	ABarapaaa	0	0	0	0		0	0	0	0	0
6	1	6	6	3135	156.67103188019433	101.90036862808114	14.487551261543496	33.82284367870199	ABplppppp	0	0	0	0		0	0	0	0	0
160	1	160	160	3136	113.60184993817674	-60.42367181657002	-4.442442141172678	42.39442314	Epra	0	0	0	0		0	0	0	0	0
49	1	49	49	3137	-76.8375800462984	6.760692478136221	3.3432249800387734	32.088338874666	MSaaapp	0	0	0	0		0	0	0	0	0
14	1	14	14	3138	52.80915857008162	-25.08514856466798	-0.7068536628367985	42.39442314	Earp	0	0	0	0		0	0	0	0	0
27	1	27	27	3139	289.9135958902289	13.618273422879566	2.7977482596125065	36.883148131800006	Cpapp	0	0	0	0		0	0	0	0	0
947	1	947	947	3140	92.94105087150999	62.147012328562994	-14.185086560392262	35.557348482738	ABarppapa	0	0	0	0		0	0	0	0	0
60	1	60	60	3141	206.17582476318518	91.39157196086552	10.617736372795523	36.883148131800006	Capap	0	0	0	0		0	0	0	0	0
10	1	10	10	3142	214.90232723943978	124.08832682207269	2.4313450640077856	33.82284367870199	ABplapppp	0	0	0	0		0	0	0	0	0
105	1	105	105	3143	-186.31632982427053	-10.980539131056373	-1.9295639678962266	32.088338874666	MSaaaap	0	0	0	0		0	0	0	0	0
353	1	353	353	3144	-91.57989912524697	70.29760610175224	-17.141953329356337	33.82284367870199	ABplaaapa	0	0	0	0		0	0	0	0	0
83	1	83	83	3145	137.28473845876945	144.12137883050903	8.271458856676324	33.82284367870199	ABplpppap	0	0	0	0		0	0	0	0	0
85	1	85	85	3146	-199.8173268449873	114.74262133652597	5.007539379501762	35.557348482738	ABalppaap	0	0	0	0		0	0	0	0	0
311	1	311	311	3147	-183.98448874252148	-70.10897381507966	9.95215715785167	35.557348482738	ABaraaapa	0	0	0	0		0	0	0	0	0
479	1	479	479	3148	193.45533790988867	-127.69695039763754	9.471263500484058	33.82284367870199	ABprpppaa	0	0	0	0		0	0	0	0	0
61	1	61	61	3149	-173.26939731004995	55.441762559536635	13.2743517386602	35.557348482738	ABalpapap	0	0	0	0		0	0	0	0	0
16	1	16	16	3150	4.55612918804477	145.80480739098033	-8.275411563797471	33.82284367870199	ABplaappp	0	0	0	0		0	0	0	0	0
108	1	108	108	3151	17.998447202699314	-28.73230775609568	13.10980955026343	32.088338874666	MSpapap	0	0	0	0		0	0	0	0	0
40	1	40	40	3152	-219.15938934180244	-60.14412998316176	-6.970271450032916	35.557348482738	ABalaaapp	0	0	0	0		0	0	0	0	0
76	1	76	76	3153	-107.49596332898163	156.9531149423452	4.402582703407391	33.82284367870199	ABplpaaap	0	0	0	0		0	0	0	0	0
558	1	558	558	3154	101.76256112618212	160.46879233812308	8.124715086118535	33.82284367870199	ABplpppaa	0	0	0	0		0	0	0	0	0
927	1	927	927	3155	-210.76121441603084	-80.70657953914763	3.697092072142694	35.557348482738	ABalaapaa	0	0	0	0		0	0	0	0	0
47	1	47	47	-1	151.1143180029227	80.87928280608776	3.9368368674997782	42.39442314	Dap	0	0	0	0		0	0	0	0	0
399	1	399	399	3156	174.88217013226503	-82.80465540862129	14.036306913813112	33.82284367870199	ABprppppa	0	0	0	0		0	0	0	0	0
68	1	68	68	3157	226.3714123946123	-101.41192470460358	10.306016951634446	33.82284367870199	ABprpppap	0	0	0	0		0	0	0	0	0
78	1	78	78	3158	-130.43971021832263	-58.73695712791916	15.040278068859868	35.557348482738	ABarapaap	0	0	0	0		0	0	0	0	0
57	1	57	57	3159	-102.80048577557659	115.46191512416203	-14.899231062226225	33.82284367870199	ABplaapap	0	0	0	0		0	0	0	0	0
74	1	74	74	3160	-205.92321095873677	-37.69185053990785	-11.01715090064002	35.557348482738	ABalappap	0	0	0	0		0	0	0	0	0
1379	1	1379	1379	3161	148.30159937542982	-50.83595932613548	-12.907471415035786	35.557348482738	ABarppppa	0	0	0	0		0	0	0	0	0
630	1	630	630	3162	46.56406304517214	-129.0151413231225	-14.703429711418508	33.82284367870199	ABprapaaa	0	0	0	0		0	0	0	0	0
84	1	84	84	3163	14.673783884540446	160.88051964146362	6.445185301734141	33.82284367870199	ABplppaap	0	0	0	0		0	0	0	0	0
58	1	58	58	3164	118.7449621854163	153.90422822615454	-6.365275587119742	33.82284367870199	ABplappap	0	0	0	0		0	0	0	0	0
702	1	702	702	3165	-159.3862740622378	-133.66334696189512	-1.019782857663245	33.82284367870199	ABpraaaaa	0	0	0	0		0	0	0	0	0
1030	1	1030	1030	3166	62.963226560817645	154.4934721924015	1.4461385664265312	33.82284367870199	ABplppapa	0	0	0	0		0	0	0	0	0
39	1	39	39	3167	-151.5584419420393	-90.10080042344558	10.344682735983788	35.557348482738	ABaraaapp	0	0	0	0		0	0	0	0	0
12	1	12	12	3168	-22.375261335161355	-127.86705267001483	8.19444404130675	35.557348482738	ABarapppp	0	0	0	0		0	0	0	0	0
17	1	17	17	3169	-145.7623076120321	-99.37278693454851	-7.565515590581914	35.557348482738	ABalaappp	0	0	0	0		0	0	0	0	0
33	1	33	33	3170	-39.23062032642993	-65.08332505781937	13.181306738773749	35.557348482738	ABarapapp	0	0	0	0		0	0	0	0	0
438	1	438	438	3171	185.52689350721784	140.51688669101415	-0.08424896583683639	33.82284367870199	ABplapppa	0	0	0	0		0	0	0	0	0
133	1	133	133	3172	-30.69444701297894	-45.05730403022894	-7.085529443926785	42.39442314	Eara	0	0	0	0		0	0	0	0	0
34	1	34	34	3173	-192.757452740087	73.30219392740145	5.097116044820957	35.557348482738	ABalpaapp	0	0	0	0		0	0	0	0	0
1	1	1	1	3174	206.51273829342716	-46.01498204678705	15.468551184739763	33.82284367870199	ABprppppp	0	0	0	0		0	0	0	0	0
662	1	662	662	3175	-149.68774929607494	111.79121464348465	9.995624963908275	35.557348482738	ABalppapa	0	0	0	0		0	0	0	0	0
81	1	81	81	3176	-252.44521656925556	-2.737872625234489	2.2244157717691277	35.557348482738	ABalaaaar	0	0	0	0		0	0	0	0	0
48	1	48	48	3177	-41.72473356163165	-28.38888322494854	5.690235713168826	36.883148131800006	MSpaap	0	0	0	0		0	0	0	0	0
256	1	256	256	3178	22.293129547037296	-155.4174506120355	-8.04682180174581	33.82284367870199	ABpraappa	0	0	0	0		0	0	0	0	0
221	1	221	221	3179	136.97590476992733	119.40906059322798	-12.815539752096058	33.82284367870199	ABplapapa	0	0	0	0		0	0	0	0	0
429	1	429	429	3180	-204.9474083000034	-2.163156195482693	10.818621511057302	35.557348482738	ABaraapaa	0	0	0	0		0	0	0	0	0
388	1	388	388	3181	-61.18548672205016	-115.57515643669885	8.557107723719469	35.557348482738	ABarapppa	0	0	0	0		0	0	0	0	0
26	1	26	26	-1	71.35403823221431	44.61742601400176	15.362732617208822	36.883148131800006	MSaapp	0	0	0	0		0	0	0	0	0
1829	1	1829	1829	3182	-6.018558774447941	-30.370646154276404	13.168379978089853	32.088338874666	MSpapaa	0	0	0	0		0	0	0	0	0
54	1	54	54	3183	249.343700919424	-37.243406684037154	12.48947178815227	36.883148131800006	Cppap	0	0	0	0		0	0	0	0	0
126	1	126	126	3184	-37.42006816228652	34.207362380182154	-7.240301341418951	42.39442314	Eala	0	0	0	0		0	0	0	0	0
869	1	869	869	3185	-22.79432757744211	163.6132247767805	4.709708842252191	33.82284367870199	ABplppaaa	0	0	0	0		0	0	0	0	0
