# Supplementary material for: An Observation-Driven Agent-Based Modeling and Analysis Framework for C. elegans Embryogenesis
Source: PLoS One. 2016 Nov 16;11(11):e0166551. doi: 10.1371/journal.pone.0166551 (PMC5113041; doi:10.1371/journal.pone.0166551)
Supplement: S1 Dataset — The data obtained from our NetLogo code, including the index, name, diameter, position, and mother-daughter relationship of each cell. (ZIP) [file pone.0166551.s005.zip › S1_dataset/outputNucleiTest/t146-nuclei.txt]

497	1	497	497	3186	-91.71145091478158	161.50270489063047	-2.6864651722183925	33.82284367870199	ABplpaapa	0	0	0	0		0	0	0	0	0
72	1	72	72	3187	41.523463408259545	-124.85636268022947	13.879864802914042	33.82284367870199	ABprpapap	0	0	0	0		0	0	0	0	0
457	1	457	457	3188	-167.47281096559422	-99.57724410418011	-4.295947363119185	35.557348482738	ABalaappa	0	0	0	0		0	0	0	0	0
69	1	69	69	3189	-161.47225459524208	6.215231157319956	9.478915602520182	35.557348482738	ABaraapap	0	0	0	0		0	0	0	0	0
14	1	14	14	3190	53.327212455323334	-23.905989182763403	-0.6075106926754877	42.39442314	Earp	0	0	0	0		0	0	0	0	0
36	1	36	36	3191	171.16486915012567	-110.58030521783462	5.558616390893037	33.82284367870199	ABprppapp	0	0	0	0		0	0	0	0	0
1625	1	1625	1625	3192	-184.4239683378177	-9.309520892922999	-14.750470012709846	35.557348482738	ABarpaaaa	0	0	0	0		0	0	0	0	0
707	1	707	707	3193	-42.0429463909175	-98.7122597910447	-16.405917166854262	35.557348482738	ABarpappa	0	0	0	0		0	0	0	0	0
3177	1	3177	3177	3194	-45.969461665803614	-29.412825059314375	5.4628581726953716	32.088338874666	MSpaapa	0	0	0	0		0	0	0	0	0
10	1	10	10	3195	216.2530901699301	123.28060448607685	2.749468392783309	33.82284367870199	ABplapppp	0	0	0	0		0	0	0	0	0
572	1	572	572	3196	240.9869054220032	-27.965354330899334	1.742815091347361	36.883148131800006	Cpppa	0	0	0	0		0	0	0	0	0
2117	1	2117	2117	3197	182.9448437451771	96.26400601577343	10.7173044489425	36.883148131800006	Capaa	0	0	0	0		0	0	0	0	0
80	1	80	80	3198	-164.89792902104864	-10.011806706410226	-15.205096788741237	35.557348482738	ABarpaaap	0	0	0	0		0	0	0	0	0
269	1	269	269	3199	-226.258323566691	42.23727839926142	3.6388683520125022	35.557348482738	ABalpaapa	0	0	0	0		0	0	0	0	0
558	1	558	558	3200	102.68042569396053	159.83256609958516	8.279102742036734	33.82284367870199	ABplpppaa	0	0	0	0		0	0	0	0	0
71	1	71	71	3201	-28.8791890333009	130.06934109270298	12.55015581790971	33.82284367870199	ABplpapap	0	0	0	0		0	0	0	0	0
201	1	201	201	3202	294.31048364776115	-12.853978043377664	-3.6720591164074006	36.883148131800006	Cpapa	0	0	0	0		0	0	0	0	0
828	1	828	828	3203	273.79524910779526	76.67124932246767	-14.00284441993132	36.883148131800006	Caapa	0	0	0	0		0	0	0	0	0
113	1	113	113	3204	-124.40375297498026	-62.10624184765821	0.017215499749933444	32.088338874666	MSpaaap	0	0	0	0		0	0	0	0	0
324	1	324	324	3205	72.03712551394712	-83.07873808196348	15.011463065906629	33.82284367870199	ABprpappa	0	0	0	0		0	0	0	0	0
5	1	5	5	3206	-66.33223266989351	119.90424612484219	-5.444277379421408	35.557348482738	ABalppppp	0	0	0	0		0	0	0	0	0
518	1	518	518	3207	-139.3204730720411	145.15382473080993	3.8029961813777193	33.82284367870199	ABplpaaaa	0	0	0	0		0	0	0	0	0
3030	1	3030	3030	3208	-109.39304747419887	-106.2120541591335	2.4665229191640186	32.088338874666	MSppaaa	0	0	0	0		0	0	0	0	0
49	1	49	49	3209	-76.27099440570291	6.97783706930612	3.116405856342022	32.088338874666	MSaaapp	0	0	0	0		0	0	0	0	0
646	1	646	646	3210	37.371974736086	-78.03378411109567	-15.80537271627378	35.557348482738	ABarpppaa	0	0	0	0		0	0	0	0	0
7	1	7	7	3211	202.52379158599908	-34.130702159851026	-2.7424112177569455	42.39442314	Eprp	0	0	0	0		0	0	0	0	0
31	1	31	31	3212	-118.98101592726199	46.456154376191385	-13.013381986810918	35.557348482738	ABalapapp	0	0	0	0		0	0	0	0	0
62	1	62	62	3213	-150.79373003897308	57.28380778890544	-14.765973391281008	33.82284367870199	ABplaaaap	0	0	0	0		0	0	0	0	0
87	1	87	87	3214	173.30915843343024	54.340606671117065	12.305371321818402	48.729222	Z2	0	0	0	0		0	0	0	0	0
61	1	61	61	3215	-169.42574040174105	57.10633404543592	13.378851403538592	35.557348482738	ABalpapap	0	0	0	0		0	0	0	0	0
42	1	42	42	3216	96.7291553004794	149.53774964782653	2.3235748234799467	33.82284367870199	ABplppapp	0	0	0	0		0	0	0	0	0
762	1	762	762	3217	241.70538789823917	-90.53433428545954	1.410567475844468	33.82284367870199	ABprapppa	0	0	0	0		0	0	0	0	0
720	1	720	720	3218	156.68160573087536	-156.73288910293468	-2.113582315985793	33.82284367870199	ABprappaa	0	0	0	0		0	0	0	0	0
82	1	82	82	3219	30.128357332860553	33.3564119727465	-15.752797770827346	35.557348482738	ABarppaap	0	0	0	0		0	0	0	0	0
86	1	86	86	3220	75.37160727239028	-67.43925036795841	-15.683673361832065	35.557348482738	ABarpppap	0	0	0	0		0	0	0	0	0
22	1	22	22	3221	72.69360823563756	-152.22040852760452	-6.921189507794953	33.82284367870199	ABpraappp	0	0	0	0		0	0	0	0	0
311	1	311	311	3222	-184.87329095167084	-68.58192886312371	10.13620077708836	35.557348482738	ABaraaapa	0	0	0	0		0	0	0	0	0
17	1	17	17	3223	-147.60105589183203	-99.25779406303054	-7.671499543028345	35.557348482738	ABalaappp	0	0	0	0		0	0	0	0	0
927	1	927	927	3224	-210.9713923214726	-80.6372550309153	3.8530519536377397	35.557348482738	ABalaapaa	0	0	0	0		0	0	0	0	0
52	1	52	52	3225	240.86397346505802	-29.762569448256233	-13.896867857694506	36.883148131800006	Cpaap	0	0	0	0		0	0	0	0	0
59	1	59	59	3226	-133.5136704696587	-142.09348641617999	-1.4167471173234445	33.82284367870199	ABpraaaap	0	0	0	0		0	0	0	0	0
405	1	405	405	3227	-209.63948943679353	57.20321215888858	13.049609880706772	35.557348482738	ABalpapaa	0	0	0	0		0	0	0	0	0
112	1	112	112	3228	-18.515054608264162	46.02294615042047	11.961010556846201	32.088338874666	MSaapap	0	0	0	0		0	0	0	0	0
37	1	37	37	3229	-112.32898503162163	112.50135202331263	10.79263236975086	35.557348482738	ABalppapp	0	0	0	0		0	0	0	0	0
288	1	288	288	3230	-124.88612198028915	-124.60213485741018	-8.647807319147859	33.82284367870199	ABpraaapa	0	0	0	0		0	0	0	0	0
126	1	126	126	3231	-38.20099824191944	33.60981398568686	-7.426370248091604	42.39442314	Eala	0	0	0	0		0	0	0	0	0
584	1	584	584	3232	118.9412940362363	126.13572699656616	13.49327638818638	33.82284367870199	ABplppppa	0	0	0	0		0	0	0	0	0
32	1	32	32	3233	-49.94471287083098	67.4708129828547	-15.713971728284973	33.82284367870199	ABplaaapp	0	0	0	0		0	0	0	0	0
34	1	34	34	3234	-191.61755219625005	74.58918849611545	5.382735644001625	35.557348482738	ABalpaapp	0	0	0	0		0	0	0	0	0
256	1	256	256	3235	19.585490027452316	-156.19527893780074	-7.980300404314501	33.82284367870199	ABpraappa	0	0	0	0		0	0	0	0	0
12	1	12	12	3236	-23.86180228248709	-127.93924887169754	8.37315338155138	35.557348482738	ABarapppp	0	0	0	0		0	0	0	0	0
479	1	479	479	3237	191.39132570110488	-127.84783765637955	9.619906982977302	33.82284367870199	ABprpppaa	0	0	0	0		0	0	0	0	0
47	1	47	47	-1	150.71687444981728	79.04757330611685	3.8939388470873366	42.39442314	Dap	0	0	0	0		0	0	0	0	0
702	1	702	702	3238	-159.76531996209957	-133.60280083108515	-1.0478893555337794	33.82284367870199	ABpraaaaa	0	0	0	0		0	0	0	0	0
33	1	33	33	3239	-38.832007766389765	-63.814943069974696	13.141970377049207	35.557348482738	ABarapapp	0	0	0	0		0	0	0	0	0
431	1	431	431	3240	87.43718070304023	163.16404943607432	-5.272995487898767	33.82284367870199	ABplappaa	0	0	0	0		0	0	0	0	0
249	1	249	249	3241	-43.84303925651371	148.1067183741204	-10.743678530915963	33.82284367870199	ABplaappa	0	0	0	0		0	0	0	0	0
24	1	24	24	3242	116.85550225288011	-75.97339380516271	14.883906933398846	33.82284367870199	ABprpappp	0	0	0	0		0	0	0	0	0
26	1	26	26	-1	73.34195341818354	43.91219987104628	15.41681571896659	36.883148131800006	MSaapp	0	0	0	0		0	0	0	0	0
11	1	11	11	3243	263.22802738737096	-61.514162730687865	3.617837370139051	33.82284367870199	ABprapppp	0	0	0	0		0	0	0	0	0
48	1	48	48	3244	-39.53083691140602	-27.82690010262095	5.743343999429938	32.088338874666	MSpaapp	0	0	0	0		0	0	0	0	0
19	1	19	19	3245	-86.42021094115394	48.24720624358505	12.903958137240355	35.557348482738	ABalpappp	0	0	0	0		0	0	0	0	0
77	1	77	77	3246	-227.57212694922598	-12.562098919669292	8.181588303116088	35.557348482738	ABaraaaap	0	0	0	0		0	0	0	0	0
1104	1	1104	1104	3247	236.00775194901192	99.15423547058991	0.7772413717229918	36.883148131800006	Cappa	0	0	0	0		0	0	0	0	0
25	1	25	25	3248	104.04230922890059	-24.35888825430502	14.668294088472013	36.883148131800006	MSpapp	0	0	0	0		0	0	0	0	0
873	1	873	873	3249	-241.14493798254705	27.823132883984	0.6884672343661926	35.557348482738	ABalaaaal	0	0	0	0		0	0	0	0	0
39	1	39	39	3250	-151.58708759605366	-89.49063812557469	10.519854910784273	35.557348482738	ABaraaapp	0	0	0	0		0	0	0	0	0
76	1	76	76	3251	-104.6058865801221	157.67221516528087	4.499531868066653	33.82284367870199	ABplpaaap	0	0	0	0		0	0	0	0	0
1833	1	1833	1833	3252	-47.696708520561884	45.84771601652349	11.254109599754733	32.088338874666	MSaapaa	0	0	0	0		0	0	0	0	0
133	1	133	133	3253	-32.26716133123187	-44.28550250729002	-7.196181685430811	42.39442314	Eara	0	0	0	0		0	0	0	0	0
438	1	438	438	3254	186.0433316857561	140.40322285768326	0.16391617272777156	33.82284367870199	ABplapppa	0	0	0	0		0	0	0	0	0
1829	1	1829	1829	3255	-6.632014073502374	-29.698057100855163	12.953510140556666	32.088338874666	MSpapaa	0	0	0	0		0	0	0	0	0
108	1	108	108	3256	18.266150120826776	-28.23508662770415	12.96148794098261	32.088338874666	MSpapap	0	0	0	0		0	0	0	0	0
124	1	124	124	3257	-108.03260458914546	-105.98837493438954	2.4355986172313853	32.088338874666	MSppaap	0	0	0	0		0	0	0	0	0
79	1	79	79	3258	-101.29205867401149	-76.86198095931613	-14.512963027668787	35.557348482738	ABarpapap	0	0	0	0		0	0	0	0	0
28	1	28	28	3259	284.1310871678216	71.10944160027415	-2.0886702427047896	36.883148131800006	Caapp	0	0	0	0		0	0	0	0	0
512	1	512	512	3260	-125.74497849183507	-25.64153465011072	11.42520572164205	35.557348482738	ABaraappa	0	0	0	0		0	0	0	0	0
105	1	105	105	3261	-184.78765879962137	-10.030260997376434	-2.3081963359225632	32.088338874666	MSaaaap	0	0	0	0		0	0	0	0	0
78	1	78	78	3262	-129.7420208980776	-57.83203655923753	14.967702313951717	35.557348482738	ABarapaap	0	0	0	0		0	0	0	0	0
63	1	63	63	3263	-151.72169187899567	107.24313148712645	-4.107557717616318	35.557348482738	ABalpppap	0	0	0	0		0	0	0	0	0
630	1	630	630	3264	46.53147248898673	-129.43731791193872	-14.569696763204597	33.82284367870199	ABprapaaa	0	0	0	0		0	0	0	0	0
221	1	221	221	3265	140.3758013452108	120.4724158352052	-12.761296774737593	33.82284367870199	ABplapapa	0	0	0	0		0	0	0	0	0
4	1	4	4	3266	61.270081460007276	77.75620458004512	10.998301312978946	48.729222	Z3	0	0	0	0		0	0	0	0	0
281	1	281	281	3267	187.760896512527	-116.50629539084765	-12.193959432683695	33.82284367870199	ABprapapa	0	0	0	0		0	0	0	0	0
6	1	6	6	3268	156.87933390747492	99.84474385696832	14.593366614363127	33.82284367870199	ABplppppp	0	0	0	0		0	0	0	0	0
56	1	56	56	3269	-32.41782351916842	-145.02628178464116	-11.424615645151796	33.82284367870199	ABpraapap	0	0	0	0		0	0	0	0	0
18	1	18	18	-1	173.21787310921468	-50.596429675513136	5.9897804671404575	42.39442314	Dpp	0	0	0	0		0	0	0	0	0
130	1	130	130	-1	36.59849340593818	-69.81074289448276	8.411365830494438	36.883148131800006	MSpppa	0	0	0	0		0	0	0	0	0
947	1	947	947	3270	94.2770527604955	63.74652086765645	-14.190983079750866	35.557348482738	ABarppapa	0	0	0	0		0	0	0	0	0
160	1	160	160	3271	111.92944933332309	-60.680899639191544	-4.704186417306284	42.39442314	Epra	0	0	0	0		0	0	0	0	0
13	1	13	13	-1	64.06863725199496	112.10381013564897	3.1344154541471676	36.883148131800006	MSappp	0	0	0	0		0	0	0	0	0
2080	1	2080	2080	3272	-146.85180171917614	-64.8134925193685	2.0184557598906916	32.088338874666	MSpaaaa	0	0	0	0		0	0	0	0	0
43	1	43	43	3273	-22.932614856835606	-24.813264822180223	-16.173171880262903	35.557348482738	ABarpaapp	0	0	0	0		0	0	0	0	0
74	1	74	74	3274	-206.77774928692878	-37.99737721230142	-11.040853580955964	35.557348482738	ABalappap	0	0	0	0		0	0	0	0	0
68	1	68	68	3275	225.67826941834716	-100.5711570939299	10.521452591525826	33.82284367870199	ABprpppap	0	0	0	0		0	0	0	0	0
81	1	81	81	3276	-252.99705029379453	-2.7522030757150127	2.2769313688571566	35.557348482738	ABalaaaar	0	0	0	0		0	0	0	0	0
67	1	67	67	3277	-215.11464406226676	54.623448423802486	-9.99622073147668	35.557348482738	ABalapaap	0	0	0	0		0	0	0	0	0
54	1	54	54	3278	247.25114680476665	-37.74718766509955	12.366669313396347	36.883148131800006	Cppap	0	0	0	0		0	0	0	0	0
35	1	35	35	3279	223.32520987354772	-94.70363765682802	-7.581827258327382	33.82284367870199	ABprapapp	0	0	0	0		0	0	0	0	0
295	1	295	295	3280	-6.709574624176173	114.15071121086724	-15.939870212316452	33.82284367870199	ABplapaaa	0	0	0	0		0	0	0	0	0
140	1	140	140	-1	95.59888311673106	95.96259347574696	6.796703099032431	42.39442314	Daa	0	0	0	0		0	0	0	0	0
16	1	16	16	3281	7.046794020960743	147.34449140614657	-8.196954345534252	33.82284367870199	ABplaappp	0	0	0	0		0	0	0	0	0
423	1	423	423	3282	-8.404274208396055	-164.93394811896536	-0.012105060800947533	33.82284367870199	ABprpaapa	0	0	0	0		0	0	0	0	0
55	1	55	55	3283	45.049373837373146	116.12632069470622	-14.49306791779751	33.82284367870199	ABplapaap	0	0	0	0		0	0	0	0	0
247	1	247	247	3284	-129.58711060090795	48.80952792144619	15.581393203221726	35.557348482738	ABalpappa	0	0	0	0		0	0	0	0	0
712	1	712	712	3285	-237.7671240563588	-29.08609191877236	-6.472491952004788	35.557348482738	ABalaaapa	0	0	0	0		0	0	0	0	0
357	1	357	357	3286	-233.18870263591384	28.558027256843484	-9.393683927071349	35.557348482738	ABalapaaa	0	0	0	0		0	0	0	0	0
871	1	871	871	3287	-243.56059224328237	-23.52865204145034	9.394902156481832	35.557348482738	ABaraaaaa	0	0	0	0		0	0	0	0	0
2	1	2	2	3288	176.81903972318239	-45.808734293194966	-12.291508802827304	35.557348482738	ABarppppp	0	0	0	0		0	0	0	0	0
250	1	250	250	3289	-120.15683427680322	92.18855231777422	-5.985876799909277	35.557348482738	ABalppppa	0	0	0	0		0	0	0	0	0
21	1	21	21	3290	-78.51667418340595	-25.46975240162225	11.384959836556474	35.557348482738	ABaraappp	0	0	0	0		0	0	0	0	0
64	1	64	64	3291	-39.446102682225096	-121.79759745654627	13.432086324010966	35.557348482738	ABarappap	0	0	0	0		0	0	0	0	0
370	1	370	370	3292	-189.06511159427563	68.37906052171564	-13.44457535903908	33.82284367870199	ABplaaaaa	0	0	0	0		0	0	0	0	0
29	1	29	29	3293	185.20525173894157	117.44733518611572	-6.771083064540168	33.82284367870199	ABplapapp	0	0	0	0		0	0	0	0	0
57	1	57	57	3294	-100.58705301546344	116.20330250311054	-14.925016479375431	33.82284367870199	ABplaapap	0	0	0	0		0	0	0	0	0
45	1	45	45	3295	43.93107110126872	63.861032607286205	-1.1138768674008537	42.39442314	Ealp	0	0	0	0		0	0	0	0	0
65	1	65	65	3296	85.88394929782706	-130.6939203882357	-12.444772983603384	33.82284367870199	ABprapaap	0	0	0	0		0	0	0	0	0
9	1	9	9	3297	-76.9170264813107	-52.82113996429621	-9.76847442199785	35.557348482738	ABalapppp	0	0	0	0		0	0	0	0	0
475	1	475	475	3298	-75.58837673750396	-105.23805183636077	13.083941308573793	35.557348482738	ABarappaa	0	0	0	0		0	0	0	0	0
46	1	46	46	3299	191.47908466418258	48.94565874812213	-2.4364609639849664	42.39442314	Eplp	0	0	0	0		0	0	0	0	0
27	1	27	27	3300	290.04609812139796	12.27514892613668	3.3663878572358863	36.883148131800006	Cpapp	0	0	0	0		0	0	0	0	0
8	1	8	8	3301	261.6443326628986	6.008234463225894	5.3985535592345775	36.883148131800006	Cpppp	0	0	0	0		0	0	0	0	0
292	1	292	292	3302	-183.75220378880857	29.372604151813707	-14.189372652897548	35.557348482738	ABalapapa	0	0	0	0		0	0	0	0	0
50	1	50	50	3303	-30.45156205248065	95.07180269074465	0.3605341103235687	32.088338874666	MSapapp	0	0	0	0		0	0	0	0	0
118	1	118	118	3304	-133.53679421884357	67.83609899587697	2.638608745506731	32.088338874666	MSapaap	0	0	0	0		0	0	0	0	0
662	1	662	662	3305	-148.76400347306628	112.26492732818946	10.110256437270818	35.557348482738	ABalppapa	0	0	0	0		0	0	0	0	0
83	1	83	83	3306	139.61590410550335	142.57954144041642	8.477387218511454	33.82284367870199	ABplpppap	0	0	0	0		0	0	0	0	0
51	1	51	51	3307	-9.743732196341217	-99.62295274426407	-1.7396871247214145	36.883148131800006	MSppap	0	0	0	0		0	0	0	0	0
84	1	84	84	3308	16.566235281292727	160.06500636750224	6.688989971864915	33.82284367870199	ABplppaap	0	0	0	0		0	0	0	0	0
406	1	406	406	3309	-62.50539415143211	144.5462295673823	10.921779715380966	33.82284367870199	ABplpapaa	0	0	0	0		0	0	0	0	0
2052	1	2052	2052	3310	-99.59502719042135	6.799063585991204	3.8259637635682933	32.088338874666	MSaaapa	0	0	0	0		0	0	0	0	0
869	1	869	869	3311	-22.34450931120873	163.11873530979238	4.805416045507786	33.82284367870199	ABplppaaa	0	0	0	0		0	0	0	0	0
73	1	73	73	3312	-210.25357906833017	24.637723992480986	10.589483889799379	35.557348482738	ABalpaaap	0	0	0	0		0	0	0	0	0
268	1	268	268	3313	-77.6680936410018	-143.60790578793447	-10.884996450656951	33.82284367870199	ABpraapaa	0	0	0	0		0	0	0	0	0
1379	1	1379	1379	3314	147.7409787060535	-53.16849833890819	-12.904033619144654	35.557348482738	ABarppppa	0	0	0	0		0	0	0	0	0
38	1	38	38	3315	-45.34350923248898	166.01682410753105	-2.1878614414206505	33.82284367870199	ABplpaapp	0	0	0	0		0	0	0	0	0
652	1	652	652	3316	-73.12094788831966	-156.07773197722037	4.743143944759515	33.82284367870199	ABprpaaaa	0	0	0	0		0	0	0	0	0
243	1	243	243	3317	-151.46664904983146	114.64949090730629	-13.221311051098839	33.82284367870199	ABplaapaa	0	0	0	0		0	0	0	0	0
66	1	66	66	3318	192.09646002446914	-140.4457140272637	-3.389835531244284	33.82284367870199	ABprappap	0	0	0	0		0	0	0	0	0
1839	1	1839	1839	3319	-217.23889796730705	103.3590323238388	3.425024938091084	35.557348482738	ABalppaaa	0	0	0	0		0	0	0	0	0
1656	1	1656	1656	3320	226.99674997885748	-49.061724448335625	12.37117012309392	36.883148131800006	Cppaa	0	0	0	0		0	0	0	0	0
53	1	53	53	3321	234.8156647231345	51.052297379228015	-8.62070376417448	36.883148131800006	Caaap	0	0	0	0		0	0	0	0	0
923	1	923	923	3322	137.32760836907948	-124.08122603512618	5.366288409794445	33.82284367870199	ABprppapa	0	0	0	0		0	0	0	0	0
316	1	316	316	3323	15.60820657615972	106.94317750021985	14.378045306621672	33.82284367870199	ABplpappa	0	0	0	0		0	0	0	0	0
1435	1	1435	1435	3324	-213.39142550493028	-15.350258575405318	0.5594808134115804	32.088338874666	MSaaaaa	0	0	0	0		0	0	0	0	0
1138	1	1138	1138	3325	56.857500586070586	-155.03867509682968	8.79739823373887	33.82284367870199	ABprppaaa	0	0	0	0		0	0	0	0	0
833	1	833	833	3326	-222.37283664891555	-24.08151149473672	-9.980444289746828	35.557348482738	ABalappaa	0	0	0	0		0	0	0	0	0
1030	1	1030	1030	3327	63.0036140290092	155.03885517846035	1.5866958959275939	33.82284367870199	ABplppapa	0	0	0	0		0	0	0	0	0
15	1	15	15	3328	261.4014364215369	80.79537184052033	5.618809639158034	36.883148131800006	Cappp	0	0	0	0		0	0	0	0	0
58	1	58	58	3329	121.70114590651234	153.61513477258134	-6.304458621043279	33.82284367870199	ABplappap	0	0	0	0		0	0	0	0	0
1094	1	1094	1094	3330	-7.405479886460691	31.808279603979813	-16.061648248933448	35.557348482738	ABarppaaa	0	0	0	0		0	0	0	0	0
413	1	413	413	3331	-126.10657028056913	-38.2868232052121	-11.015065881241108	35.557348482738	ABalapppa	0	0	0	0		0	0	0	0	0
198	1	198	198	3332	165.25287430556654	45.834475462052715	-15.350685408942145	36.883148131800006	Caaaa	0	0	0	0		0	0	0	0	0
175	1	175	175	3333	106.78482556096282	43.6267518763423	-6.536883347623046	42.39442314	Epla	0	0	0	0		0	0	0	0	0
3078	1	3078	3078	3334	-142.65095991029943	68.95367278963901	2.8685664568686704	32.088338874666	MSapaaa	0	0	0	0		0	0	0	0	0
491	1	491	491	3335	-185.83141981876716	91.28773301012981	-4.255985803466964	35.557348482738	ABalpppaa	0	0	0	0		0	0	0	0	0
23	1	23	23	3336	-2.9361326199404183	-97.11628639389777	-15.161356640327789	35.557348482738	ABarpappp	0	0	0	0		0	0	0	0	0
442	1	442	442	3337	-67.5028826499726	-56.61076811071026	15.320227940833405	35.557348482738	ABarapapa	0	0	0	0		0	0	0	0	0
30	1	30	30	3338	-71.64693496694213	-141.2064487357212	-8.32198774772162	33.82284367870199	ABpraaapp	0	0	0	0		0	0	0	0	0
40	1	40	40	3339	-220.00901107097013	-59.78342813014428	-6.8791339584513045	35.557348482738	ABalaaapp	0	0	0	0		0	0	0	0	0
400	1	400	400	3340	-81.91180485612209	-20.91315712248482	-16.026393191052076	35.557348482738	ABarpaapa	0	0	0	0		0	0	0	0	0
85	1	85	85	3341	-198.7323238722775	115.47040158593946	4.966135630992437	35.557348482738	ABalppaap	0	0	0	0		0	0	0	0	0
429	1	429	429	3342	-204.62387020093112	-0.709367853839281	10.717165929743915	35.557348482738	ABaraapaa	0	0	0	0		0	0	0	0	0
60	1	60	60	3343	205.42103121195527	90.4614886600236	10.534940260039402	36.883148131800006	Capap	0	0	0	0		0	0	0	0	0
863	1	863	863	3344	-236.8260133629185	11.81511458023059	11.586264589492025	35.557348482738	ABalpaaaa	0	0	0	0		0	0	0	0	0
353	1	353	353	3345	-90.70182890661658	71.4603565898603	-17.18991644797596	33.82284367870199	ABplaaapa	0	0	0	0		0	0	0	0	0
70	1	70	70	3346	-187.97505101814588	-97.23003811406458	2.6257418241182324	35.557348482738	ABalaapap	0	0	0	0		0	0	0	0	0
594	1	594	594	3347	-135.68478664834075	-83.55129036659882	-14.775201519786297	35.557348482738	ABarpapaa	0	0	0	0		0	0	0	0	0
20	1	20	20	3348	69.12382168617663	96.55554391270331	14.972594345273244	33.82284367870199	ABplpappp	0	0	0	0		0	0	0	0	0
41	1	41	41	3349	38.54440291013162	-166.6500035406045	0.768146960880483	33.82284367870199	ABprpaapp	0	0	0	0		0	0	0	0	0
44	1	44	44	3350	139.3278308557744	60.674319904475155	-12.703188395132141	35.557348482738	ABarppapp	0	0	0	0		0	0	0	0	0
121	1	121	121	-1	5.200657684007295	86.02951520251783	9.172856707911997	36.883148131800006	MSappa	0	0	0	0		0	0	0	0	0
473	1	473	473	3351	12.237181303024185	-137.12544455698412	12.528127065788974	33.82284367870199	ABprpapaa	0	0	0	0		0	0	0	0	0
399	1	399	399	3352	171.90833935701292	-84.03484865895238	14.056687367941572	33.82284367870199	ABprppppa	0	0	0	0		0	0	0	0	0
1	1	1	1	3353	205.03502787427533	-45.80587651970087	15.564978926635964	33.82284367870199	ABprppppp	0	0	0	0		0	0	0	0	0
388	1	388	388	3354	-64.15705517108807	-114.88335049341981	8.783180320450947	35.557348482738	ABarapppa	0	0	0	0		0	0	0	0	0
88	1	88	88	3355	92.51090428892986	-147.0886556651105	10.84698955853276	33.82284367870199	ABprppaap	0	0	0	0		0	0	0	0	0
3	1	3	3	-1	87.9251512922658	-87.8877343880172	4.188379079793479	36.883148131800006	MSpppp	0	0	0	0		0	0	0	0	0
138	1	138	138	-1	116.60915429447546	-73.91811540012438	9.187939189460915	42.39442314	Dpa	0	0	0	0		0	0	0	0	0
2599	1	2599	2599	3356	-45.82507179751652	99.31888531181814	1.3823131513988305	32.088338874666	MSapapa	0	0	0	0		0	0	0	0	0
75	1	75	75	3357	-36.17664043574658	-165.5860261813006	3.997150657467878	33.82284367870199	ABprpaaap	0	0	0	0		0	0	0	0	0
726	1	726	726	3358	-153.78960317163654	-49.58639129913839	16.269932641792106	35.557348482738	ABarapaaa	0	0	0	0		0	0	0	0	0
148	1	148	148	3359	145.48977265181523	-34.23353978778475	-16.717589960998623	36.883148131800006	Cpaaa	0	0	0	0		0	0	0	0	0
