# Supplementary material for: An Observation-Driven Agent-Based Modeling and Analysis Framework for C. elegans Embryogenesis
Source: PLoS One. 2016 Nov 16;11(11):e0166551. doi: 10.1371/journal.pone.0166551 (PMC5113041; doi:10.1371/journal.pone.0166551)
Supplement: S1 Dataset — The data obtained from our NetLogo code, including the index, name, diameter, position, and mother-daughter relationship of each cell. (ZIP) [file pone.0166551.s005.zip › S1_dataset/outputNucleiTest/t147-nuclei.txt]

121	1	121	121	-1	3.047708282461929	84.83245792081746	9.128846780985523	36.883148131800006	MSappa	0	0	0	0		0	0	0	0	0
311	1	311	311	3360	-185.76209316082017	-67.05488391116774	10.320244396325053	35.557348482738	ABaraaapa	0	0	0	0		0	0	0	0	0
707	1	707	707	3361	-43.106975661717655	-98.86997629595514	-16.453490003989504	35.557348482738	ABarpappa	0	0	0	0		0	0	0	0	0
138	1	138	138	-1	112.82094416997577	-76.49879113566652	9.009944697231672	42.39442314	Dpa	0	0	0	0		0	0	0	0	0
4	1	4	4	3362	60.39947964085367	77.14549396528074	10.893796824871542	48.729222	Z3	0	0	0	0		0	0	0	0	0
702	1	702	702	3363	-160.14436586196135	-133.54225470027518	-1.075995853404314	33.82284367870199	ABpraaaaa	0	0	0	0		0	0	0	0	0
256	1	256	256	3364	16.877850507867333	-156.97310726356596	-7.913779006883192	33.82284367870199	ABpraappa	0	0	0	0		0	0	0	0	0
720	1	720	720	3365	155.80846147167995	-156.97824191043813	-1.933304258080054	33.82284367870199	ABprappaa	0	0	0	0		0	0	0	0	0
9	1	9	9	3366	-77.63052231404266	-53.82109396481501	-9.862919064526684	35.557348482738	ABalapppp	0	0	0	0		0	0	0	0	0
2052	1	2052	2052	3367	-100.69561662041522	7.384856842050125	3.6404810585790797	32.088338874666	MSaaapa	0	0	0	0		0	0	0	0	0
406	1	406	406	3368	-60.10957153371301	144.58819927094586	10.991095603903503	33.82284367870199	ABplpapaa	0	0	0	0		0	0	0	0	0
133	1	133	133	3369	-33.8398756494848	-43.5137009843511	-7.306833926934836	42.39442314	Eara	0	0	0	0		0	0	0	0	0
405	1	405	405	3370	-207.62517499121466	59.05293359589378	13.187549337275131	35.557348482738	ABalpapaa	0	0	0	0		0	0	0	0	0
63	1	63	63	3371	-150.48161548660872	109.41424753201586	-4.124153016855518	35.557348482738	ABalpppap	0	0	0	0		0	0	0	0	0
40	1	40	40	3372	-220.85863280013783	-59.4227262771268	-6.787996466869693	35.557348482738	ABalaaapp	0	0	0	0		0	0	0	0	0
83	1	83	83	3373	141.94706975223724	141.03770405032384	8.683315580346587	33.82284367870199	ABplpppap	0	0	0	0		0	0	0	0	0
438	1	438	438	3374	186.55976986429437	140.28955902435237	0.41208131129238046	33.82284367870199	ABplapppa	0	0	0	0		0	0	0	0	0
46	1	46	46	3375	194.51975921670476	47.339125451528986	-2.409742606054173	42.39442314	Eplp	0	0	0	0		0	0	0	0	0
43	1	43	43	3376	-20.51341883671905	-23.906824466411305	-16.18418621127312	35.557348482738	ABarpaapp	0	0	0	0		0	0	0	0	0
71	1	71	71	3377	-25.53573999390862	129.21966444113977	12.690963944119584	33.82284367870199	ABplpapap	0	0	0	0		0	0	0	0	0
112	1	112	112	3378	-17.789386894769738	45.74784855967364	11.813976607875611	32.088338874666	MSaapap	0	0	0	0		0	0	0	0	0
118	1	118	118	3379	-130.68016937111625	67.76978044291778	2.594934504446862	32.088338874666	MSapaap	0	0	0	0		0	0	0	0	0
288	1	288	288	3380	-127.5719636794078	-123.55408581032474	-8.593148468109034	33.82284367870199	ABpraaapa	0	0	0	0		0	0	0	0	0
1030	1	1030	1030	3381	63.04400149720075	155.58423816451923	1.7272532254286568	33.82284367870199	ABplppapa	0	0	0	0		0	0	0	0	0
221	1	221	221	3382	143.77569792049425	121.5357710771824	-12.707053797379128	33.82284367870199	ABplapapa	0	0	0	0		0	0	0	0	0
29	1	29	29	3383	189.7770888650534	118.16706492619785	-6.477272817250701	33.82284367870199	ABplapapp	0	0	0	0		0	0	0	0	0
21	1	21	21	3384	-78.13344501263198	-25.817680170384993	11.143808133091046	35.557348482738	ABaraappp	0	0	0	0		0	0	0	0	0
370	1	370	370	3385	-188.0711076950476	69.0703501685644	-13.490414203020816	33.82284367870199	ABplaaaaa	0	0	0	0		0	0	0	0	0
72	1	72	72	3386	41.62821631940516	-123.72685676480877	13.922990268169418	33.82284367870199	ABprpapap	0	0	0	0		0	0	0	0	0
68	1	68	68	3387	224.98512644208205	-99.73038948325622	10.736888231417206	33.82284367870199	ABprpppap	0	0	0	0		0	0	0	0	0
113	1	113	113	3388	-124.29235874845624	-61.38435978142796	-0.2500367720444173	32.088338874666	MSpaaap	0	0	0	0		0	0	0	0	0
36	1	36	36	3389	170.3540331938925	-111.10501195512582	5.709182054903833	33.82284367870199	ABprppapp	0	0	0	0		0	0	0	0	0
31	1	31	31	3390	-118.12930810462866	48.32178782861804	-12.888118016297296	35.557348482738	ABalapapp	0	0	0	0		0	0	0	0	0
442	1	442	442	3391	-67.86481857010617	-54.63669021912874	15.39885478312457	35.557348482738	ABarapapa	0	0	0	0		0	0	0	0	0
1104	1	1104	1104	3392	234.20066406049963	99.00685959402632	0.7417547627457965	36.883148131800006	Cappa	0	0	0	0		0	0	0	0	0
198	1	198	198	3393	167.13354822152039	46.089566159404974	-15.371741818410984	36.883148131800006	Caaaa	0	0	0	0		0	0	0	0	0
630	1	630	630	3394	46.49888193280132	-129.85949450075492	-14.435963814990684	33.82284367870199	ABprapaaa	0	0	0	0		0	0	0	0	0
18	1	18	18	-1	170.9633332783709	-52.734083809470924	5.740088079849045	42.39442314	Dpp	0	0	0	0		0	0	0	0	0
148	1	148	148	3395	144.4368135631537	-33.70148421321629	-16.714582023144484	36.883148131800006	Cpaaa	0	0	0	0		0	0	0	0	0
105	1	105	105	3396	-183.25898777497167	-9.079982863696493	-2.686828703948898	32.088338874666	MSaaaap	0	0	0	0		0	0	0	0	0
108	1	108	108	3397	18.533853038954238	-27.73786549931262	12.81316633170179	32.088338874666	MSpapap	0	0	0	0		0	0	0	0	0
873	1	873	873	3398	-240.89614558178724	29.7581760948704	0.7697743635037015	35.557348482738	ABalaaaal	0	0	0	0		0	0	0	0	0
33	1	33	33	3399	-38.43339520634961	-62.54656108213003	13.102634015324664	35.557348482738	ABarapapp	0	0	0	0		0	0	0	0	0
479	1	479	479	3400	189.32731349232108	-127.99872491512157	9.768550465470543	33.82284367870199	ABprpppaa	0	0	0	0		0	0	0	0	0
1839	1	1839	1839	3401	-217.06188619443174	103.3540104304886	3.2889749704380544	35.557348482738	ABalppaaa	0	0	0	0		0	0	0	0	0
6	1	6	6	3402	157.0876359347555	97.7891190858555	14.69918196718276	33.82284367870199	ABplppppp	0	0	0	0		0	0	0	0	0
927	1	927	927	3403	-211.18157022691432	-80.56793052268297	4.0090118351327915	35.557348482738	ABalaapaa	0	0	0	0		0	0	0	0	0
175	1	175	175	3404	107.34552493583611	42.08087422861229	-6.675208393080002	42.39442314	Epla	0	0	0	0		0	0	0	0	0
250	1	250	250	3405	-121.29863302449756	93.00696666650119	-6.148238091100638	35.557348482738	ABalppppa	0	0	0	0		0	0	0	0	0
44	1	44	44	3406	142.90910252660308	61.78433668250472	-12.638384568516775	35.557348482738	ABarppapp	0	0	0	0		0	0	0	0	0
324	1	324	324	3407	69.63826725853492	-82.07505786571821	15.064706624808423	33.82284367870199	ABprpappa	0	0	0	0		0	0	0	0	0
124	1	124	124	3408	-105.00939817791566	-105.49130999051405	2.3668779462699865	32.088338874666	MSppaap	0	0	0	0		0	0	0	0	0
59	1	59	59	3409	-132.8917606099208	-142.37790868559526	-1.4162740168275887	33.82284367870199	ABpraaaap	0	0	0	0		0	0	0	0	0
34	1	34	34	3410	-190.47765165241313	75.87618306482948	5.668355243182291	35.557348482738	ABalpaapp	0	0	0	0		0	0	0	0	0
249	1	249	249	3411	-42.95695333296481	149.82936715936947	-10.757202027677437	33.82284367870199	ABplaappa	0	0	0	0		0	0	0	0	0
923	1	923	923	3412	134.98147715047358	-125.13564337314345	5.496681509346388	33.82284367870199	ABprppapa	0	0	0	0		0	0	0	0	0
41	1	41	41	3413	37.08260321579804	-166.77993879009222	0.8048191961448526	33.82284367870199	ABprpaapp	0	0	0	0		0	0	0	0	0
64	1	64	64	3414	-38.532478782153326	-120.78737190700738	13.542108763255122	35.557348482738	ABarappap	0	0	0	0		0	0	0	0	0
457	1	457	457	3415	-169.81108493934323	-99.37575627831292	-4.2291635316740965	35.557348482738	ABalaappa	0	0	0	0		0	0	0	0	0
400	1	400	400	3416	-81.85033972662166	-19.70415820458457	-16.005021459959085	35.557348482738	ABarpaapa	0	0	0	0		0	0	0	0	0
67	1	67	67	3417	-215.22683789879596	56.95919112226037	-9.89414357481993	35.557348482738	ABalapaap	0	0	0	0		0	0	0	0	0
51	1	51	51	3418	-10.2840234185452	-99.46795259090167	-2.0318129002883776	32.088338874666	MSppapp	0	0	0	0		0	0	0	0	0
1	1	1	1	3419	203.55731745512347	-45.596770992614736	15.661406668532164	33.82284367870199	ABprppppp	0	0	0	0		0	0	0	0	0
15	1	15	15	3420	260.3948121147534	79.38573386910475	5.751580451039437	36.883148131800006	Cappp	0	0	0	0		0	0	0	0	0
28	1	28	28	3421	283.98780447000723	69.9701859021607	-1.5096163286527724	36.883148131800006	Caapp	0	0	0	0		0	0	0	0	0
75	1	75	75	3422	-36.202167442464045	-165.4258939043492	4.070213743093131	33.82284367870199	ABprpaaap	0	0	0	0		0	0	0	0	0
87	1	87	87	3423	174.08885477034872	53.516472127906816	12.206916657969382	48.729222	Z2	0	0	0	0		0	0	0	0	0
88	1	88	88	3424	91.95620217073467	-146.13644655252153	10.99440965946434	33.82284367870199	ABprppaap	0	0	0	0		0	0	0	0	0
512	1	512	512	3425	-126.94590218038375	-25.78218915786688	11.194851748409624	35.557348482738	ABaraappa	0	0	0	0		0	0	0	0	0
269	1	269	269	3426	-226.25193104285475	42.538991416816934	3.9048829275061543	35.557348482738	ABalpaapa	0	0	0	0		0	0	0	0	0
22	1	22	22	3427	71.85156022329413	-152.97329806397968	-6.808648978401861	33.82284367870199	ABpraappp	0	0	0	0		0	0	0	0	0
1094	1	1094	1094	3428	-6.098158970672754	32.89905080159025	-16.106998098632232	35.557348482738	ABarppaaa	0	0	0	0		0	0	0	0	0
86	1	86	86	3429	76.32999225835762	-67.87761225237585	-15.714623287134787	35.557348482738	ABarpppap	0	0	0	0		0	0	0	0	0
73	1	73	73	3430	-207.2751753254551	25.912889365561547	10.718710621504464	35.557348482738	ABalpaaap	0	0	0	0		0	0	0	0	0
594	1	594	594	3431	-136.55226654678435	-82.55519228877839	-14.922073121208044	35.557348482738	ABarpapaa	0	0	0	0		0	0	0	0	0
2080	1	2080	2080	3432	-148.341103364749	-64.29856307590305	1.8781671107187647	32.088338874666	MSpaaaa	0	0	0	0		0	0	0	0	0
558	1	558	558	3433	103.59829026173894	159.19633986104722	8.433490397954934	33.82284367870199	ABplpppaa	0	0	0	0		0	0	0	0	0
431	1	431	431	3434	89.04099987796175	163.3713233272132	-5.139036507778751	33.82284367870199	ABplappaa	0	0	0	0		0	0	0	0	0
281	1	281	281	3435	188.87552959036793	-117.0534212069168	-12.0285428641953	33.82284367870199	ABprapapa	0	0	0	0		0	0	0	0	0
39	1	39	39	3436	-151.61573325006802	-88.88047582770379	10.695027085584758	35.557348482738	ABaraaapp	0	0	0	0		0	0	0	0	0
58	1	58	58	3437	124.65732962760839	153.3260413190081	-6.243641654966816	33.82284367870199	ABplappap	0	0	0	0		0	0	0	0	0
1138	1	1138	1138	3438	54.62597532830445	-154.2669150834666	8.846405224090509	33.82284367870199	ABprppaaa	0	0	0	0		0	0	0	0	0
3078	1	3078	3078	3439	-147.7147950950656	69.58833352621996	2.9648650238889	32.088338874666	MSapaaa	0	0	0	0		0	0	0	0	0
82	1	82	82	3440	32.7993282321175	34.35117424269005	-15.775622140325247	35.557348482738	ABarppaap	0	0	0	0		0	0	0	0	0
12	1	12	12	3441	-25.348343229812766	-128.01144507338026	8.551862721796008	35.557348482738	ABarapppp	0	0	0	0		0	0	0	0	0
42	1	42	42	3442	98.4654336224406	149.5883838635115	2.5088823058835397	33.82284367870199	ABplppapp	0	0	0	0		0	0	0	0	0
25	1	25	25	3443	106.16554993341941	-23.866218903158266	14.623350991258624	32.088338874666	MSpappp	0	0	0	0		0	0	0	0	0
3030	1	3030	3030	3444	-115.43946029665847	-107.20618404688446	2.603964261086842	32.088338874666	MSppaaa	0	0	0	0		0	0	0	0	0
1625	1	1625	1625	3445	-184.45325692948185	-8.914529624577012	-14.822070805130322	35.557348482738	ABarpaaaa	0	0	0	0		0	0	0	0	0
388	1	388	388	3446	-67.12862362012599	-114.19154455014079	9.009252917182428	35.557348482738	ABarapppa	0	0	0	0		0	0	0	0	0
14	1	14	14	3447	53.84526634056505	-22.726829800858795	-0.5081677225141771	42.39442314	Earp	0	0	0	0		0	0	0	0	0
65	1	65	65	3448	87.40515304751172	-131.42685998429232	-12.179457920968533	33.82284367870199	ABprapaap	0	0	0	0		0	0	0	0	0
3	1	3	3	-1	85.22921769812787	-90.83175020164329	3.9015656794872857	36.883148131800006	MSpppp	0	0	0	0		0	0	0	0	0
295	1	295	295	3449	-4.884569789146982	115.17786676117355	-15.859597176914763	33.82284367870199	ABplapaaa	0	0	0	0		0	0	0	0	0
1829	1	1829	1829	3450	-7.245469372556807	-29.02546804743392	12.73864030302348	32.088338874666	MSpapaa	0	0	0	0		0	0	0	0	0
32	1	32	32	3451	-47.81447413334232	68.37918697218585	-15.709127429202994	33.82284367870199	ABplaaapp	0	0	0	0		0	0	0	0	0
316	1	316	316	3452	15.919399786866505	105.4365227602569	14.47496516288385	33.82284367870199	ABplpappa	0	0	0	0		0	0	0	0	0
38	1	38	38	3453	-43.071327951520104	166.61269808022146	-2.0966579303211437	33.82284367870199	ABplpaapp	0	0	0	0		0	0	0	0	0
2	1	2	2	3454	178.33209362431808	-47.60794748323293	-12.255560121364576	35.557348482738	ABarppppp	0	0	0	0		0	0	0	0	0
24	1	24	24	3455	115.83062326360208	-74.92228672834469	14.94888401478802	33.82284367870199	ABprpappp	0	0	0	0		0	0	0	0	0
646	1	646	646	3456	36.93244457124933	-78.82412657287676	-15.82306879271142	35.557348482738	ABarpppaa	0	0	0	0		0	0	0	0	0
57	1	57	57	3457	-98.3736202553503	116.94468988205904	-14.950801896524638	33.82284367870199	ABplaapap	0	0	0	0		0	0	0	0	0
8	1	8	8	3458	260.5557318024374	4.703918613568482	5.543038770497879	36.883148131800006	Cpppp	0	0	0	0		0	0	0	0	0
201	1	201	201	3459	294.9075231919915	-14.843666275741962	-3.295718167838419	36.883148131800006	Cpapa	0	0	0	0		0	0	0	0	0
140	1	140	140	-1	93.5810943868535	94.64261412909069	6.841527227246407	42.39442314	Daa	0	0	0	0		0	0	0	0	0
48	1	48	48	3460	-37.055740792029454	-27.24524521294018	5.840290002328369	32.088338874666	MSpaapp	0	0	0	0		0	0	0	0	0
3177	1	3177	3177	3461	-51.21403845699875	-30.70580171235311	5.212323594770896	32.088338874666	MSpaapa	0	0	0	0		0	0	0	0	0
1656	1	1656	1656	3462	223.39107660181605	-49.57555755360108	12.26806648749268	36.883148131800006	Cppaa	0	0	0	0		0	0	0	0	0
30	1	30	30	3463	-72.37277985990427	-141.0876916664479	-8.22048533906274	33.82284367870199	ABpraaapp	0	0	0	0		0	0	0	0	0
45	1	45	45	3464	44.77632480252677	63.83431118410997	-1.1266789826780697	42.39442314	Ealp	0	0	0	0		0	0	0	0	0
497	1	497	497	3465	-91.12568669574456	161.91672559719115	-2.601408823564621	33.82284367870199	ABplpaapa	0	0	0	0		0	0	0	0	0
84	1	84	84	3466	18.45868667804501	159.24949309354082	6.93279464199569	33.82284367870199	ABplppaap	0	0	0	0		0	0	0	0	0
81	1	81	81	3467	-253.54888401833347	-2.7665335261955364	2.3294469659451855	35.557348482738	ABalaaaar	0	0	0	0		0	0	0	0	0
27	1	27	27	3468	290.178600352567	10.93202442939376	3.9350274548592656	36.883148131800006	Cpapp	0	0	0	0		0	0	0	0	0
243	1	243	243	3469	-150.6951778274537	115.51187434735284	-13.198079109244015	33.82284367870199	ABplaapaa	0	0	0	0		0	0	0	0	0
62	1	62	62	3470	-148.4440048119868	57.18823441357911	-14.820683887153534	33.82284367870199	ABplaaaap	0	0	0	0		0	0	0	0	0
126	1	126	126	3471	-38.98192832155237	33.01226559119157	-7.612439154764255	42.39442314	Eala	0	0	0	0		0	0	0	0	0
130	1	130	130	-1	32.89098325714578	-71.78762315985111	8.25567061903113	36.883148131800006	MSpppa	0	0	0	0		0	0	0	0	0
1379	1	1379	1379	3472	147.18035803667723	-55.501037351680914	-12.90059582325352	35.557348482738	ABarppppa	0	0	0	0		0	0	0	0	0
292	1	292	292	3473	-185.19499813080012	30.68238710279736	-14.155992354795838	35.557348482738	ABalapapa	0	0	0	0		0	0	0	0	0
3307	1	3307	3307	3474	-14.331788280205489	-101.25333740190275	-1.9404268244800524	32.088338874666	MSppapa	0	0	0	0		0	0	0	0	0
429	1	429	429	3475	-204.30033210185883	0.7444204878041304	10.61571034843053	35.557348482738	ABaraapaa	0	0	0	0		0	0	0	0	0
37	1	37	37	3476	-109.84815003426796	112.86937484637333	10.832011326267859	35.557348482738	ABalppapp	0	0	0	0		0	0	0	0	0
49	1	49	49	3477	-75.70440876510742	7.194981660476019	2.889586732645271	32.088338874666	MSaaapp	0	0	0	0		0	0	0	0	0
53	1	53	53	3478	238.54117536615433	51.16919514738121	-8.418614988295618	36.883148131800006	Caaap	0	0	0	0		0	0	0	0	0
55	1	55	55	3479	48.60757376244786	117.16746413061729	-14.343892246267725	33.82284367870199	ABplapaap	0	0	0	0		0	0	0	0	0
268	1	268	268	3480	-80.15877247003935	-143.0883449935494	-10.977470683321837	33.82284367870199	ABpraapaa	0	0	0	0		0	0	0	0	0
247	1	247	247	3481	-128.03802816382296	48.19876263271835	15.63615924301102	35.557348482738	ABalpappa	0	0	0	0		0	0	0	0	0
3248	1	3248	3248	3482	100.43228135961672	-26.65668947840307	14.789244658103321	32.088338874666	MSpappa	0	0	0	0		0	0	0	0	0
11	1	11	11	3483	262.8750561047822	-62.17995656350527	3.9790131256238124	33.82284367870199	ABprapppp	0	0	0	0		0	0	0	0	0
871	1	871	871	3484	-243.51700250533173	-23.69703956844421	9.419426940726941	35.557348482738	ABaraaaaa	0	0	0	0		0	0	0	0	0
60	1	60	60	3485	204.66623766072536	89.53140535918169	10.452144147283281	36.883148131800006	Capap	0	0	0	0		0	0	0	0	0
662	1	662	662	3486	-147.8402576500576	112.73864001289427	10.22488791063336	35.557348482738	ABalppapa	0	0	0	0		0	0	0	0	0
1435	1	1435	1435	3487	-213.72953731576638	-14.548460972436736	0.3876529553723692	32.088338874666	MSaaaaa	0	0	0	0		0	0	0	0	0
726	1	726	726	3488	-153.618587234088	-48.012121320864736	16.347266508235823	35.557348482738	ABarapaaa	0	0	0	0		0	0	0	0	0
518	1	518	518	3489	-137.64982489647696	145.2446658966038	3.852638348880076	33.82284367870199	ABplpaaaa	0	0	0	0		0	0	0	0	0
35	1	35	35	3490	225.4625436925071	-94.60670323952034	-7.20670365034409	33.82284367870199	ABprapapp	0	0	0	0		0	0	0	0	0
61	1	61	61	3491	-165.58208349343215	58.77090553133521	13.483351068416985	35.557348482738	ABalpapap	0	0	0	0		0	0	0	0	0
413	1	413	413	3492	-128.78870908106924	-38.46016361278765	-11.20653993436767	35.557348482738	ABalapppa	0	0	0	0		0	0	0	0	0
869	1	869	869	3493	-21.894691044975346	162.6242458428043	4.901123248763382	33.82284367870199	ABplppaaa	0	0	0	0		0	0	0	0	0
2599	1	2599	2599	3494	-47.45553144372418	99.54244787361264	1.3147534552418596	32.088338874666	MSapapa	0	0	0	0		0	0	0	0	0
1833	1	1833	1833	3495	-48.06734140709154	45.68857104551209	10.998284695670952	32.088338874666	MSaapaa	0	0	0	0		0	0	0	0	0
475	1	475	475	3496	-75.94558579176625	-103.30147291038548	13.200464427283682	35.557348482738	ABarappaa	0	0	0	0		0	0	0	0	0
7	1	7	7	3497	203.2169513632873	-33.913720205412105	-2.905872372298465	42.39442314	Eprp	0	0	0	0		0	0	0	0	0
947	1	947	947	3498	95.61305464948099	65.34602940674992	-14.19687959910947	35.557348482738	ABarppapa	0	0	0	0		0	0	0	0	0
20	1	20	20	3499	71.44811234232112	94.50009042994228	15.103350854456355	33.82284367870199	ABplpappp	0	0	0	0		0	0	0	0	0
50	1	50	50	3500	-31.17412931603874	94.87344153399081	0.08071735813301596	32.088338874666	MSapapp	0	0	0	0		0	0	0	0	0
10	1	10	10	3501	217.6038531004204	122.47288215008102	3.0675917215588324	33.82284367870199	ABplapppp	0	0	0	0		0	0	0	0	0
26	1	26	26	3502	75.32986860415276	43.20697372809081	15.470898820724361	36.883148131800006	MSaapp	0	0	0	0		0	0	0	0	0
80	1	80	80	3503	-163.584652319539	-9.73376836611133	-15.275255802607706	35.557348482738	ABarpaaap	0	0	0	0		0	0	0	0	0
19	1	19	19	3504	-83.75686376919579	47.286814271707826	12.830759166890836	35.557348482738	ABalpappp	0	0	0	0		0	0	0	0	0
78	1	78	78	3505	-129.0443315778326	-56.927115990555905	14.895126559043568	35.557348482738	ABarapaap	0	0	0	0		0	0	0	0	0
353	1	353	353	3506	-89.82375868798619	72.62310707796834	-17.23787956659558	33.82284367870199	ABplaaapa	0	0	0	0		0	0	0	0	0
54	1	54	54	3507	245.15859269010932	-38.25096864616196	12.243866838640423	36.883148131800006	Cppap	0	0	0	0		0	0	0	0	0
712	1	712	712	3508	-239.1242484206552	-26.86446816334273	-6.380548046873007	35.557348482738	ABalaaapa	0	0	0	0		0	0	0	0	0
85	1	85	85	3509	-197.6473208995677	116.19818183535295	4.924731882483114	35.557348482738	ABalppaap	0	0	0	0		0	0	0	0	0
56	1	56	56	3510	-33.298177506659584	-144.6741242167719	-11.514724571132517	33.82284367870199	ABpraapap	0	0	0	0		0	0	0	0	0
13	1	13	13	-1	63.24568391715781	111.60267061209538	2.925239475415703	36.883148131800006	MSappp	0	0	0	0		0	0	0	0	0
77	1	77	77	3511	-226.72266559087436	-11.905144003432605	8.041855940264607	35.557348482738	ABaraaaap	0	0	0	0		0	0	0	0	0
74	1	74	74	3512	-207.6322876151208	-38.302903884695	-11.06455626127191	35.557348482738	ABalappap	0	0	0	0		0	0	0	0	0
2117	1	2117	2117	3513	180.8502329573603	95.37563028869276	10.636551248171143	36.883148131800006	Capaa	0	0	0	0		0	0	0	0	0
584	1	584	584	3514	117.60083495424715	125.37826628135079	13.528135799842795	33.82284367870199	ABplppppa	0	0	0	0		0	0	0	0	0
572	1	572	572	3515	239.16093190142152	-30.642363011094183	1.7507867128260346	36.883148131800006	Cpppa	0	0	0	0		0	0	0	0	0
357	1	357	357	3516	-233.97096549548223	30.075186644915345	-9.332498726059802	35.557348482738	ABalapaaa	0	0	0	0		0	0	0	0	0
76	1	76	76	3517	-101.71580983126259	158.39131538821655	4.596481032725915	33.82284367870199	ABplpaaap	0	0	0	0		0	0	0	0	0
47	1	47	47	-1	150.3194308967119	77.21586380614593	3.8510408266748946	42.39442314	Dap	0	0	0	0		0	0	0	0	0
66	1	66	66	3518	192.49043274440638	-140.36251931351634	-3.288100656577877	33.82284367870199	ABprappap	0	0	0	0		0	0	0	0	0
69	1	69	69	3519	-159.3841893083512	7.838156972713168	9.285280633431473	35.557348482738	ABaraapap	0	0	0	0		0	0	0	0	0
423	1	423	423	3520	-11.533677346154969	-164.76973648944636	0.00588704021362587	33.82284367870199	ABprpaapa	0	0	0	0		0	0	0	0	0
491	1	491	491	3521	-185.8277628390697	92.79219219586729	-4.296872002813872	35.557348482738	ABalpppaa	0	0	0	0		0	0	0	0	0
828	1	828	828	3522	273.2080450989781	76.09777064692017	-14.029898811869268	36.883148131800006	Caapa	0	0	0	0		0	0	0	0	0
16	1	16	16	3523	9.537458853876716	148.88417542131282	-8.118497127271032	33.82284367870199	ABplaappp	0	0	0	0		0	0	0	0	0
160	1	160	160	3524	110.25704872846944	-60.93812746181306	-4.96593069343989	42.39442314	Epra	0	0	0	0		0	0	0	0	0
652	1	652	652	3525	-74.59500094712897	-155.26108358112995	4.876009598518761	33.82284367870199	ABprpaaaa	0	0	0	0		0	0	0	0	0
5	1	5	5	3526	-65.87972964583719	121.85815815754854	-5.5917114906649985	35.557348482738	ABalppppp	0	0	0	0		0	0	0	0	0
833	1	833	833	3527	-223.80226306931814	-23.365547246371023	-9.946309831107394	35.557348482738	ABalappaa	0	0	0	0		0	0	0	0	0
399	1	399	399	3528	168.93450858176084	-85.26504190928348	14.077067822070031	33.82284367870199	ABprppppa	0	0	0	0		0	0	0	0	0
23	1	23	23	3529	-2.7437447864071776	-97.46381884618762	-15.136807136619481	35.557348482738	ABarpappp	0	0	0	0		0	0	0	0	0
79	1	79	79	3530	-100.76372923831603	-75.52767234646082	-14.611362641259063	35.557348482738	ABarpapap	0	0	0	0		0	0	0	0	0
863	1	863	863	3531	-235.58768898604018	12.7822546830711	11.825463841977514	35.557348482738	ABalpaaaa	0	0	0	0		0	0	0	0	0
70	1	70	70	3532	-187.37252906586642	-98.04771764806783	2.719567416457069	35.557348482738	ABalaapap	0	0	0	0		0	0	0	0	0
762	1	762	762	3533	240.48267379776598	-91.8734611887454	1.7105302201622608	33.82284367870199	ABprapppa	0	0	0	0		0	0	0	0	0
52	1	52	52	3534	242.16634755687502	-29.46630299442029	-13.834651767011342	36.883148131800006	Cpaap	0	0	0	0		0	0	0	0	0
473	1	473	473	3535	11.652732415343035	-136.4948458340424	12.499364328716148	33.82284367870199	ABprpapaa	0	0	0	0		0	0	0	0	0
17	1	17	17	3536	-149.43980417163198	-99.14280119151256	-7.777483495474776	35.557348482738	ABalaappp	0	0	0	0		0	0	0	0	0
