# Supplementary material for: An Observation-Driven Agent-Based Modeling and Analysis Framework for C. elegans Embryogenesis
Source: PLoS One. 2016 Nov 16;11(11):e0166551. doi: 10.1371/journal.pone.0166551 (PMC5113041; doi:10.1371/journal.pone.0166551)
Supplement: S1 Dataset — The data obtained from our NetLogo code, including the index, name, diameter, position, and mother-daughter relationship of each cell. (ZIP) [file pone.0166551.s005.zip › S1_dataset/outputNucleiTest/t148-nuclei.txt]

473	1	473	473	3537	11.068283527661828	-135.86424711110067	12.470601591643321	33.82284367870199	ABprpapaa	0	0	0	0		0	0	0	0	0
413	1	413	413	3538	-131.47084788156937	-38.63350402036321	-11.398013987494233	35.557348482738	ABalapppa	0	0	0	0		0	0	0	0	0
88	1	88	88	3539	91.40150005253886	-145.18423743993256	11.141829760395918	33.82284367870199	ABprppaap	0	0	0	0		0	0	0	0	0
45	1	45	45	3540	45.62157850378483	63.80758976093374	-1.1394810979552856	42.39442314	Ealp	0	0	0	0		0	0	0	0	0
19	1	19	19	3541	-81.09351659723765	46.326422299830604	12.757560196541316	35.557348482738	ABalpappp	0	0	0	0		0	0	0	0	0
388	1	388	388	3542	-70.10019206916392	-113.49973860686175	9.235325513913907	35.557348482738	ABarapppa	0	0	0	0		0	0	0	0	0
175	1	175	175	3543	107.90622431070939	40.53499658088228	-6.8135334385369575	42.39442314	Epla	0	0	0	0		0	0	0	0	0
5	1	5	5	3544	-65.42722662178085	123.81207019025489	-5.7391456019085885	35.557348482738	ABalppppp	0	0	0	0		0	0	0	0	0
429	1	429	429	3545	-203.97679400278656	2.1982088294475424	10.514254767117146	35.557348482738	ABaraapaa	0	0	0	0		0	0	0	0	0
87	1	87	87	3546	174.86855110726722	52.69233758469657	12.108461994120363	48.729222	Z2	0	0	0	0		0	0	0	0	0
584	1	584	584	3547	116.260375872258	124.62080556613542	13.562995211499212	33.82284367870199	ABplppppa	0	0	0	0		0	0	0	0	0
268	1	268	268	3548	-82.6494512990769	-142.56878419916433	-11.069944915986722	33.82284367870199	ABpraapaa	0	0	0	0		0	0	0	0	0
249	1	249	249	3549	-42.0708674094159	151.55201594461855	-10.770725524438909	33.82284367870199	ABplaappa	0	0	0	0		0	0	0	0	0
73	1	73	73	3550	-204.29677158258002	27.18805473864211	10.84793735320955	35.557348482738	ABalpaaap	0	0	0	0		0	0	0	0	0
863	1	863	863	3551	-234.34936460916182	13.749394785911612	12.064663094463004	35.557348482738	ABalpaaaa	0	0	0	0		0	0	0	0	0
370	1	370	370	3552	-187.07710379581954	69.76163981541315	-13.536253047002551	33.82284367870199	ABplaaaaa	0	0	0	0		0	0	0	0	0
7	1	7	7	3553	203.91011114057554	-33.69673825097319	-3.0693335268399844	42.39442314	Eprp	0	0	0	0		0	0	0	0	0
512	1	512	512	3554	-128.14682586893244	-25.92284366562304	10.9644977751772	35.557348482738	ABaraappa	0	0	0	0		0	0	0	0	0
75	1	75	75	3555	-36.22769444918152	-165.26576162739784	4.143276828718384	33.82284367870199	ABprpaaap	0	0	0	0		0	0	0	0	0
6	1	6	6	3556	157.29593796203608	95.73349431474269	14.804997320002391	33.82284367870199	ABplppppp	0	0	0	0		0	0	0	0	0
630	1	630	630	3557	46.46629137661591	-130.28167108957115	-14.302230866776771	33.82284367870199	ABprapaaa	0	0	0	0		0	0	0	0	0
20	1	20	20	3558	73.77240299846564	92.44463694718124	15.234107363639469	33.82284367870199	ABplpappp	0	0	0	0		0	0	0	0	0
3030	1	3030	3030	3559	-118.41987860475959	-107.01391800654717	2.6676209273770533	32.088338874666	MSppaaa	0	0	0	0		0	0	0	0	0
76	1	76	76	3560	-98.82573308240306	159.11041561115223	4.693430197385177	33.82284367870199	ABplpaaap	0	0	0	0		0	0	0	0	0
250	1	250	250	3561	-122.44043177219189	93.82538101522815	-6.310599382292	35.557348482738	ABalppppa	0	0	0	0		0	0	0	0	0
77	1	77	77	3562	-225.87320423252277	-11.248189087195918	7.9021235774131275	35.557348482738	ABaraaaap	0	0	0	0		0	0	0	0	0
34	1	34	34	3563	-189.33775110857619	77.16317763354348	5.953974842362959	35.557348482738	ABalpaapp	0	0	0	0		0	0	0	0	0
62	1	62	62	3564	-146.09427958500046	57.09266103825278	-14.87539438302606	33.82284367870199	ABplaaaap	0	0	0	0		0	0	0	0	0
927	1	927	927	3565	-211.39174813235607	-80.49860601445063	4.164971716627863	35.557348482738	ABalaapaa	0	0	0	0		0	0	0	0	0
113	1	113	113	3566	-124.18096452193221	-60.66247771519771	-0.5172890438387667	32.088338874666	MSpaaap	0	0	0	0		0	0	0	0	0
80	1	80	80	3567	-162.2713756180294	-9.455730025812432	-15.345414816474175	35.557348482738	ABarpaaap	0	0	0	0		0	0	0	0	0
406	1	406	406	3568	-57.71374891599392	144.63016897450942	11.06041149242604	33.82284367870199	ABplpapaa	0	0	0	0		0	0	0	0	0
3307	1	3307	3307	3569	-22.04181658812985	-104.65407037523772	-1.766358108654674	32.088338874666	MSppapa	0	0	0	0		0	0	0	0	0
43	1	43	43	3570	-18.094222816602496	-23.000384110642383	-16.19520054228333	35.557348482738	ABarpaapp	0	0	0	0		0	0	0	0	0
15	1	15	15	3571	259.38818780796987	77.97609589768918	5.8843512629208385	36.883148131800006	Cappp	0	0	0	0		0	0	0	0	0
572	1	572	572	3572	237.33495838083985	-33.31937169128903	1.758758334304708	36.883148131800006	Cpppa	0	0	0	0		0	0	0	0	0
81	1	81	81	3573	-254.10071774287243	-2.78086397667606	2.3819625630332144	35.557348482738	ABalaaaar	0	0	0	0		0	0	0	0	0
40	1	40	40	3574	-221.70825452930552	-59.06202442410932	-6.696858975288081	35.557348482738	ABalaaapp	0	0	0	0		0	0	0	0	0
138	1	138	138	-1	109.03273404547609	-79.07946687120868	8.831950205002428	42.39442314	Dpa	0	0	0	0		0	0	0	0	0
51	1	51	51	3575	-6.429009264583018	-97.76758610423359	-2.1188472582010736	32.088338874666	MSppapp	0	0	0	0		0	0	0	0	0
324	1	324	324	3576	67.23940900312273	-81.07137764947292	15.117950183710217	33.82284367870199	ABprpappa	0	0	0	0		0	0	0	0	0
56	1	56	56	3577	-34.17853149415074	-144.32196664890262	-11.604833497113235	33.82284367870199	ABpraapap	0	0	0	0		0	0	0	0	0
58	1	58	58	3578	127.61351334870444	153.03694786543488	-6.182824688890354	33.82284367870199	ABplappap	0	0	0	0		0	0	0	0	0
295	1	295	295	3579	-3.0595649541178123	116.20502231147985	-15.779324141512989	33.82284367870199	ABplapaaa	0	0	0	0		0	0	0	0	0
438	1	438	438	3580	187.07620804283263	140.17589519102148	0.6602464498569899	33.82284367870199	ABplapppa	0	0	0	0		0	0	0	0	0
44	1	44	44	3581	146.49037419743175	62.89435346053429	-12.57358074190141	35.557348482738	ABarppapp	0	0	0	0		0	0	0	0	0
140	1	140	140	-1	91.56330565697606	93.32263478243442	6.886351355460382	42.39442314	Daa	0	0	0	0		0	0	0	0	0
2117	1	2117	2117	3582	178.7556221695435	94.48725456161209	10.555798047399787	36.883148131800006	Capaa	0	0	0	0		0	0	0	0	0
69	1	69	69	3583	-157.29612402146037	9.46108278810638	9.091645664342762	35.557348482738	ABaraapap	0	0	0	0		0	0	0	0	0
9	1	9	9	3584	-78.34401814677463	-54.821047965333825	-9.957363707055519	35.557348482738	ABalapppp	0	0	0	0		0	0	0	0	0
124	1	124	124	3585	-103.61007057362094	-105.00436443772574	2.3950970555274678	32.088338874666	MSppaap	0	0	0	0		0	0	0	0	0
8	1	8	8	3586	259.46713094197617	3.3996027639110777	5.6875239817611805	36.883148131800006	Cpppp	0	0	0	0		0	0	0	0	0
74	1	74	74	3587	-208.48682594331277	-38.60843055708857	-11.088258941587855	35.557348482738	ABalappap	0	0	0	0		0	0	0	0	0
198	1	198	198	3588	169.01422213747423	46.3446568567574	-15.39279822787982	36.883148131800006	Caaaa	0	0	0	0		0	0	0	0	0
726	1	726	726	3589	-153.4475712965395	-46.43785134259108	16.424600374679542	35.557348482738	ABarapaaa	0	0	0	0		0	0	0	0	0
63	1	63	63	3590	-149.24153909422176	111.58536357690528	-4.140748316094718	35.557348482738	ABalpppap	0	0	0	0		0	0	0	0	0
23	1	23	23	3591	-2.5513569528739306	-97.81135129847746	-15.112257632911176	35.557348482738	ABarpappp	0	0	0	0		0	0	0	0	0
457	1	457	457	3592	-172.14935891309224	-99.17426845244573	-4.162379700229008	35.557348482738	ABalaappa	0	0	0	0		0	0	0	0	0
16	1	16	16	3593	12.028123686792673	150.42385943647906	-8.040039909007811	33.82284367870199	ABplaappp	0	0	0	0		0	0	0	0	0
2	1	2	2	3594	179.84514752545377	-49.407160673270916	-12.219611439901849	35.557348482738	ABarppppp	0	0	0	0		0	0	0	0	0
720	1	720	720	3595	154.93531721248453	-157.22359471794158	-1.7530262001743242	33.82284367870199	ABprappaa	0	0	0	0		0	0	0	0	0
85	1	85	85	3596	-196.5623179268579	116.92596208476644	4.88332813397379	35.557348482738	ABalppaap	0	0	0	0		0	0	0	0	0
38	1	38	38	3597	-40.799146670551224	167.20857205291185	-2.0054544192216373	33.82284367870199	ABplpaapp	0	0	0	0		0	0	0	0	0
594	1	594	594	3598	-137.41974644522796	-81.55909421095797	-15.06894472262979	35.557348482738	ABarpapaa	0	0	0	0		0	0	0	0	0
702	1	702	702	3599	-160.52341176182313	-133.4817085694652	-1.1041023512748485	33.82284367870199	ABpraaaaa	0	0	0	0		0	0	0	0	0
28	1	28	28	3600	283.8445217721928	68.83093020404725	-0.9305624146007563	36.883148131800006	Caapp	0	0	0	0		0	0	0	0	0
79	1	79	79	3601	-100.23539980262058	-74.19336373360551	-14.709762254849341	35.557348482738	ABarpapap	0	0	0	0		0	0	0	0	0
121	1	121	121	-1	0.8947588809165657	83.6354006391171	9.08483685405905	36.883148131800006	MSappa	0	0	0	0		0	0	0	0	0
26	1	26	26	3602	77.88055558464711	43.18198571103589	15.483450720110211	32.088338874666	MSaappp	0	0	0	0		0	0	0	0	0
70	1	70	70	3603	-186.77000711358696	-98.86539718207109	2.8133930087959054	35.557348482738	ABalaapap	0	0	0	0		0	0	0	0	0
4	1	4	4	3604	59.52887782170006	76.53478335051634	10.789292336764138	48.729222	Z3	0	0	0	0		0	0	0	0	0
243	1	243	243	3605	-149.92370660507592	116.3742577873994	-13.174847167389192	33.82284367870199	ABplaapaa	0	0	0	0		0	0	0	0	0
47	1	47	47	-1	149.92198734360653	75.38415430617502	3.808142806262453	42.39442314	Dap	0	0	0	0		0	0	0	0	0
33	1	33	33	3606	-38.034782646309445	-61.27817909428536	13.063297653600122	35.557348482738	ABarapapp	0	0	0	0		0	0	0	0	0
64	1	64	64	3607	-37.61885488208156	-119.77714635746851	13.65213120249928	35.557348482738	ABarappap	0	0	0	0		0	0	0	0	0
108	1	108	108	3608	18.801555957081696	-27.24064437092109	12.66484472242097	32.088338874666	MSpapap	0	0	0	0		0	0	0	0	0
30	1	30	30	3609	-73.09862475286641	-140.9689345971746	-8.118982930403863	33.82284367870199	ABpraaapp	0	0	0	0		0	0	0	0	0
118	1	118	118	3610	-129.1561518223675	68.39421815260899	2.637627162914738	32.088338874666	MSapaap	0	0	0	0		0	0	0	0	0
518	1	518	518	3611	-135.9791767209128	145.3355070623977	3.9022805163824326	33.82284367870199	ABplpaaaa	0	0	0	0		0	0	0	0	0
431	1	431	431	3612	90.64481905288326	163.57859721835203	-5.005077527658737	33.82284367870199	ABplappaa	0	0	0	0		0	0	0	0	0
646	1	646	646	3613	36.49291440641265	-79.61446903465784	-15.84076486914906	35.557348482738	ABarpppaa	0	0	0	0		0	0	0	0	0
29	1	29	29	3614	194.34892599116526	118.88679466628	-6.183462569961234	33.82284367870199	ABplapapp	0	0	0	0		0	0	0	0	0
491	1	491	491	3615	-185.82410585937225	94.29665138160476	-4.3377582021607815	35.557348482738	ABalpppaa	0	0	0	0		0	0	0	0	0
1379	1	1379	1379	3616	146.61973736730093	-57.83357636445363	-12.897158027362385	35.557348482738	ABarppppa	0	0	0	0		0	0	0	0	0
762	1	762	762	3617	239.2599596972928	-93.21258809203182	2.0104929644800533	33.82284367870199	ABprapppa	0	0	0	0		0	0	0	0	0
442	1	442	442	3618	-68.22675449023973	-52.66261232754721	15.477481625415734	35.557348482738	ABarapapa	0	0	0	0		0	0	0	0	0
2599	1	2599	2599	3619	-49.08599108993184	99.76601043540714	1.247193759084889	32.088338874666	MSapapa	0	0	0	0		0	0	0	0	0
32	1	32	32	3620	-45.68423539585366	69.287560961517	-15.704283130121013	33.82284367870199	ABplaaapp	0	0	0	0		0	0	0	0	0
52	1	52	52	3621	243.46872164869205	-29.170036540584345	-13.772435676328179	36.883148131800006	Cpaap	0	0	0	0		0	0	0	0	0
53	1	53	53	3622	242.26668600917418	51.28609291553441	-8.216526212416754	36.883148131800006	Caaap	0	0	0	0		0	0	0	0	0
1833	1	1833	1833	3623	-48.437974293621195	45.5294260745007	10.74245979158717	32.088338874666	MSaapaa	0	0	0	0		0	0	0	0	0
54	1	54	54	3624	243.06603857545196	-38.754749627224356	12.1210643638845	36.883148131800006	Cppap	0	0	0	0		0	0	0	0	0
400	1	400	400	3625	-81.78887459712121	-18.49515928668432	-15.98364972886609	35.557348482738	ABarpaapa	0	0	0	0		0	0	0	0	0
66	1	66	66	3626	192.8844054643436	-140.279324599769	-3.18636578191147	33.82284367870199	ABprappap	0	0	0	0		0	0	0	0	0
3	1	3	3	-1	82.53328410398994	-93.77576601526938	3.6147522791810722	36.883148131800006	MSpppp	0	0	0	0		0	0	0	0	0
82	1	82	82	3627	35.47029913137445	35.3459365126336	-15.79844650982315	35.557348482738	ABarppaap	0	0	0	0		0	0	0	0	0
160	1	160	160	3628	108.58464812361579	-61.19535528443458	-5.227674969573495	42.39442314	Epra	0	0	0	0		0	0	0	0	0
50	1	50	50	3629	-31.896696579596835	94.67508037723697	-0.19909939405753682	32.088338874666	MSapapp	0	0	0	0		0	0	0	0	0
130	1	130	130	-1	29.183473108353375	-73.76450342521944	8.099975407567822	36.883148131800006	MSpppa	0	0	0	0		0	0	0	0	0
1839	1	1839	1839	3630	-216.88487442155645	103.34898853713838	3.152925002785025	35.557348482738	ABalppaaa	0	0	0	0		0	0	0	0	0
48	1	48	48	3631	-36.9443073463797	-27.357780205857125	5.790761299230868	32.088338874666	MSpaapp	0	0	0	0		0	0	0	0	0
10	1	10	10	3632	218.95461603091073	121.6651598140852	3.385715050334356	33.82284367870199	ABplapppp	0	0	0	0		0	0	0	0	0
12	1	12	12	3633	-26.83488417713844	-128.08364127506297	8.730572062040634	35.557348482738	ABarapppp	0	0	0	0		0	0	0	0	0
662	1	662	662	3634	-146.91651182704894	113.21235269759907	10.339519383995903	35.557348482738	ABalppapa	0	0	0	0		0	0	0	0	0
405	1	405	405	3635	-205.61086054563583	60.90265503289899	13.32548879384349	35.557348482738	ABalpapaa	0	0	0	0		0	0	0	0	0
558	1	558	558	3636	104.51615482951736	158.5601136225093	8.587878053873135	33.82284367870199	ABplpppaa	0	0	0	0		0	0	0	0	0
11	1	11	11	3637	262.52208482219345	-62.845750396322686	4.340188881108574	33.82284367870199	ABprapppp	0	0	0	0		0	0	0	0	0
1	1	1	1	3638	202.0796070359716	-45.387665465528606	15.757834410428364	33.82284367870199	ABprppppp	0	0	0	0		0	0	0	0	0
18	1	18	18	-1	168.7087934475271	-54.87173794342872	5.490395692557632	42.39442314	Dpp	0	0	0	0		0	0	0	0	0
68	1	68	68	3639	224.2919834658169	-98.88962187258254	10.952323871308586	33.82284367870199	ABprpppap	0	0	0	0		0	0	0	0	0
1656	1	1656	1656	3640	219.78540322477463	-50.08939065886654	12.164962851891442	36.883148131800006	Cppaa	0	0	0	0		0	0	0	0	0
247	1	247	247	3641	-126.488945726738	47.587997343990516	15.690925282800313	35.557348482738	ABalpappa	0	0	0	0		0	0	0	0	0
41	1	41	41	3642	35.62080352146446	-166.90987403957993	0.8414914314092222	33.82284367870199	ABprpaapp	0	0	0	0		0	0	0	0	0
833	1	833	833	3643	-225.2316894897207	-22.649582998005254	-9.91217537246796	35.557348482738	ABalappaa	0	0	0	0		0	0	0	0	0
39	1	39	39	3644	-151.64437890408237	-88.27031352983289	10.870199260385244	35.557348482738	ABaraaapp	0	0	0	0		0	0	0	0	0
22	1	22	22	3645	71.0095122109507	-153.72618760035485	-6.696108449008768	33.82284367870199	ABpraappp	0	0	0	0		0	0	0	0	0
873	1	873	873	3646	-240.64735318102743	31.6932193057568	0.8510814926412105	35.557348482738	ABalaaaal	0	0	0	0		0	0	0	0	0
712	1	712	712	3647	-240.4813727849516	-24.642844407913092	-6.288604141741226	35.557348482738	ABalaaapa	0	0	0	0		0	0	0	0	0
311	1	311	311	3648	-186.6508953699695	-65.52783895921176	10.504288015561746	35.557348482738	ABaraaapa	0	0	0	0		0	0	0	0	0
31	1	31	31	3649	-117.27760028199533	50.1874212810447	-12.762854045783676	35.557348482738	ABalapapp	0	0	0	0		0	0	0	0	0
17	1	17	17	3650	-151.27855245143192	-99.02780831999459	-7.883467447921207	35.557348482738	ABalaappp	0	0	0	0		0	0	0	0	0
24	1	24	24	3651	114.80574427432404	-73.87117965152666	15.013861096177193	33.82284367870199	ABprpappp	0	0	0	0		0	0	0	0	0
357	1	357	357	3652	-234.7532283550506	31.5923460329872	-9.271313525048257	35.557348482738	ABalapaaa	0	0	0	0		0	0	0	0	0
14	1	14	14	3653	54.36332022580676	-21.547670418954066	-0.40882475235286636	42.39442314	Earp	0	0	0	0		0	0	0	0	0
78	1	78	78	3654	-128.34664225758758	-56.02219542187427	14.822550804135417	35.557348482738	ABarapaap	0	0	0	0		0	0	0	0	0
288	1	288	288	3655	-130.25780537852646	-122.5060367632393	-8.538489617070208	33.82284367870199	ABpraaapa	0	0	0	0		0	0	0	0	0
475	1	475	475	3656	-76.30279484602852	-101.36489398441019	13.316987545993571	35.557348482738	ABarappaa	0	0	0	0		0	0	0	0	0
35	1	35	35	3657	227.59987751146645	-94.50976882221268	-6.831580042360798	33.82284367870199	ABprapapp	0	0	0	0		0	0	0	0	0
65	1	65	65	3658	88.92635679719639	-132.1597995803489	-11.914142858333683	33.82284367870199	ABprapaap	0	0	0	0		0	0	0	0	0
1104	1	1104	1104	3659	232.39357617198735	98.85948371746274	0.7062681537686012	36.883148131800006	Cappa	0	0	0	0		0	0	0	0	0
3502	1	3502	3502	3660	71.719431032641	42.72803015498426	15.486357348270989	32.088338874666	MSaappa	0	0	0	0		0	0	0	0	0
27	1	27	27	3661	290.311102583736	9.588899932650797	4.503667052482646	36.883148131800006	Cpapp	0	0	0	0		0	0	0	0	0
133	1	133	133	3662	-35.41258996773773	-42.74189946141217	-7.417486168438861	42.39442314	Eara	0	0	0	0		0	0	0	0	0
256	1	256	256	3663	14.170210988282351	-157.7509355893312	-7.847257609451882	33.82284367870199	ABpraappa	0	0	0	0		0	0	0	0	0
1094	1	1094	1094	3664	-4.79083805488479	33.989821999200686	-16.15234794833102	35.557348482738	ABarppaaa	0	0	0	0		0	0	0	0	0
707	1	707	707	3665	-44.17100493251782	-99.02769280086558	-16.50106284112475	35.557348482738	ABarpappa	0	0	0	0		0	0	0	0	0
55	1	55	55	3666	52.1657736875225	118.20860756652834	-14.194716574737939	33.82284367870199	ABplapaap	0	0	0	0		0	0	0	0	0
67	1	67	67	3667	-215.33903173532516	59.29493382071825	-9.792066418163179	35.557348482738	ABalapaap	0	0	0	0		0	0	0	0	0
46	1	46	46	3668	197.56043376922693	45.732592154935894	-2.3830242481233803	42.39442314	Eplp	0	0	0	0		0	0	0	0	0
871	1	871	871	3669	-243.47341276738106	-23.865427095438086	9.443951724972052	35.557348482738	ABaraaaaa	0	0	0	0		0	0	0	0	0
2052	1	2052	2052	3670	-101.79620605040908	7.970650098109045	3.4549983535898656	32.088338874666	MSaaapa	0	0	0	0		0	0	0	0	0
869	1	869	869	3671	-21.444872778741964	162.1297563758162	4.996830452018977	33.82284367870199	ABplppaaa	0	0	0	0		0	0	0	0	0
72	1	72	72	3672	41.73296923055078	-122.59735084938809	13.966115733424793	33.82284367870199	ABprpapap	0	0	0	0		0	0	0	0	0
3248	1	3248	3248	3673	95.08190931915152	-29.236841426185862	14.944269744481428	32.088338874666	MSpappa	0	0	0	0		0	0	0	0	0
1138	1	1138	1138	3674	52.394450070538305	-153.49515507010352	8.895412214442146	33.82284367870199	ABprppaaa	0	0	0	0		0	0	0	0	0
21	1	21	21	3675	-77.75021584185801	-26.16560793914773	10.902656429625615	35.557348482738	ABaraappp	0	0	0	0		0	0	0	0	0
71	1	71	71	3676	-22.192290954516345	128.36998778957656	12.831772070329457	33.82284367870199	ABplpapap	0	0	0	0		0	0	0	0	0
399	1	399	399	3677	165.96067780650873	-86.49523515961457	14.097448276198492	33.82284367870199	ABprppppa	0	0	0	0		0	0	0	0	0
1829	1	1829	1829	3678	-7.8589246716112395	-28.352878994012677	12.523770465490292	32.088338874666	MSpapaa	0	0	0	0		0	0	0	0	0
42	1	42	42	3679	100.20171194440178	149.63901807919646	2.6941897882871326	33.82284367870199	ABplppapp	0	0	0	0		0	0	0	0	0
86	1	86	86	3680	77.28837724432496	-68.3159741367933	-15.745573212437508	35.557348482738	ABarpppap	0	0	0	0		0	0	0	0	0
83	1	83	83	3681	144.2782353989711	139.49586666023126	8.889243942181718	33.82284367870199	ABplpppap	0	0	0	0		0	0	0	0	0
281	1	281	281	3682	189.99016266820888	-117.60054702298595	-11.863126295706905	33.82284367870199	ABprapapa	0	0	0	0		0	0	0	0	0
25	1	25	25	3683	108.7424138431782	-22.681394766934105	14.530933960282287	32.088338874666	MSpappp	0	0	0	0		0	0	0	0	0
105	1	105	105	3684	-181.73031675032126	-8.129704730016552	-3.0654610719752324	32.088338874666	MSaaaap	0	0	0	0		0	0	0	0	0
479	1	479	479	3685	187.26330128353726	-128.1496121738636	9.917193947963785	33.82284367870199	ABprpppaa	0	0	0	0		0	0	0	0	0
497	1	497	497	3686	-90.53992247670756	162.33074630375182	-2.51635247491085	33.82284367870199	ABplpaapa	0	0	0	0		0	0	0	0	0
269	1	269	269	3687	-226.2455385190185	42.840704434372455	4.170897502999806	35.557348482738	ABalpaapa	0	0	0	0		0	0	0	0	0
3177	1	3177	3177	3688	-52.9088281105082	-31.129066094905177	5.028168140327817	32.088338874666	MSpaapa	0	0	0	0		0	0	0	0	0
316	1	316	316	3689	16.230592997573293	103.92986802029397	14.571885019146027	33.82284367870199	ABplpappa	0	0	0	0		0	0	0	0	0
126	1	126	126	3690	-39.762858401185284	32.41471719669628	-7.798508061436907	42.39442314	Eala	0	0	0	0		0	0	0	0	0
201	1	201	201	3691	295.50456273622194	-16.83335450810626	-2.9193772192694376	36.883148131800006	Cpapa	0	0	0	0		0	0	0	0	0
923	1	923	923	3692	132.63534593186768	-126.19006071116073	5.6270746088983294	33.82284367870199	ABprppapa	0	0	0	0		0	0	0	0	0
36	1	36	36	3693	169.54319723765929	-111.62971869241703	5.859747718914628	33.82284367870199	ABprppapp	0	0	0	0		0	0	0	0	0
112	1	112	112	3694	-17.063719181275317	45.47275096892682	11.66694265890502	32.088338874666	MSaapap	0	0	0	0		0	0	0	0	0
57	1	57	57	3695	-96.16018749523717	117.68607726100754	-14.976587313673846	33.82284367870199	ABplaapap	0	0	0	0		0	0	0	0	0
84	1	84	84	3696	20.351138074797287	158.4339798195794	7.176599312126465	33.82284367870199	ABplppaap	0	0	0	0		0	0	0	0	0
1435	1	1435	1435	3697	-214.06764912660248	-13.746663369468155	0.21582509733315836	32.088338874666	MSaaaaa	0	0	0	0		0	0	0	0	0
1030	1	1030	1030	3698	63.084388965392314	156.12962115057812	1.8678105549297197	33.82284367870199	ABplppapa	0	0	0	0		0	0	0	0	0
828	1	828	828	3699	272.620841090161	75.52429197137266	-14.056953203807215	36.883148131800006	Caapa	0	0	0	0		0	0	0	0	0
59	1	59	59	3700	-132.26985075018285	-142.66233095501053	-1.4158009163317329	33.82284367870199	ABpraaaap	0	0	0	0		0	0	0	0	0
2080	1	2080	2080	3701	-149.83040501032184	-63.78363363243759	1.737878461546838	32.088338874666	MSpaaaa	0	0	0	0		0	0	0	0	0
947	1	947	947	3702	96.9490565384665	66.94553794584337	-14.202776118468075	35.557348482738	ABarppapa	0	0	0	0		0	0	0	0	0
49	1	49	49	3703	-75.13782312451194	7.412126251645918	2.66276760894852	32.088338874666	MSaaapp	0	0	0	0		0	0	0	0	0
652	1	652	652	3704	-76.06905400593827	-154.44443518503954	5.008875252278006	33.82284367870199	ABprpaaaa	0	0	0	0		0	0	0	0	0
13	1	13	13	-1	62.422730582320675	111.10153108854179	2.716063496684239	36.883148131800006	MSappp	0	0	0	0		0	0	0	0	0
1625	1	1625	1625	3705	-184.482545521146	-8.519538356231026	-14.893671597550798	35.557348482738	ABarpaaaa	0	0	0	0		0	0	0	0	0
37	1	37	37	3706	-107.36731503691429	113.23739766943403	10.871390282784857	35.557348482738	ABalppapp	0	0	0	0		0	0	0	0	0
292	1	292	292	3707	-186.6377924727917	31.992170053781013	-14.122612056694127	35.557348482738	ABalapapa	0	0	0	0		0	0	0	0	0
221	1	221	221	3708	147.17559449577772	122.59912631915962	-12.652810820020665	33.82284367870199	ABplapapa	0	0	0	0		0	0	0	0	0
60	1	60	60	3709	203.91144410949545	88.60132205833978	10.36934803452716	36.883148131800006	Capap	0	0	0	0		0	0	0	0	0
3078	1	3078	3078	3710	-148.90736016202476	69.77381133730196	2.9050513780973595	32.088338874666	MSapaaa	0	0	0	0		0	0	0	0	0
61	1	61	61	3711	-161.73842658512325	60.4354770172345	13.587850733295376	35.557348482738	ABalpapap	0	0	0	0		0	0	0	0	0
423	1	423	423	3712	-14.663080483913959	-164.60552485992733	0.023879141228199233	33.82284367870199	ABprpaapa	0	0	0	0		0	0	0	0	0
353	1	353	353	3713	-88.94568846935579	73.78585756607639	-17.285842685215204	33.82284367870199	ABplaaapa	0	0	0	0		0	0	0	0	0
148	1	148	148	3714	143.38385447449218	-33.16942863864784	-16.711574085290348	36.883148131800006	Cpaaa	0	0	0	0		0	0	0	0	0
