# Supplementary material for: An Observation-Driven Agent-Based Modeling and Analysis Framework for C. elegans Embryogenesis
Source: PLoS One. 2016 Nov 16;11(11):e0166551. doi: 10.1371/journal.pone.0166551 (PMC5113041; doi:10.1371/journal.pone.0166551)
Supplement: S1 Dataset — The data obtained from our NetLogo code, including the index, name, diameter, position, and mother-daughter relationship of each cell. (ZIP) [file pone.0166551.s005.zip › S1_dataset/outputNucleiTest/t149-nuclei.txt]

64	1	64	64	3715	-36.70523098200979	-118.76692080792964	13.762153641743438	35.557348482738	ABarappap	0	0	0	0		0	0	0	0	0
35	1	35	35	3716	229.7372113304258	-94.412834404905	-6.456456434377507	33.82284367870199	ABprapapp	0	0	0	0		0	0	0	0	0
873	1	873	873	3717	-240.39856078026762	33.6282625166432	0.9323886217787194	35.557348482738	ABalaaaal	0	0	0	0		0	0	0	0	0
70	1	70	70	3718	-186.16748516130752	-99.68307671607434	2.907218601134742	35.557348482738	ABalaapap	0	0	0	0		0	0	0	0	0
124	1	124	124	3719	-103.0851392499836	-104.52286778783052	2.4755145079797307	32.088338874666	MSppaap	0	0	0	0		0	0	0	0	0
3	1	3	3	-1	79.83735050985202	-96.71978182889548	3.3279388788748587	36.883148131800006	MSpppp	0	0	0	0		0	0	0	0	0
762	1	762	762	3720	238.0372455968196	-94.55171499531829	2.3104557087978463	33.82284367870199	ABprapppa	0	0	0	0		0	0	0	0	0
726	1	726	726	3721	-153.27655535899098	-44.863581364317426	16.50193424112326	35.557348482738	ABarapaaa	0	0	0	0		0	0	0	0	0
71	1	71	71	3722	-18.848841915124066	127.52031113801334	12.972580196539331	33.82284367870199	ABplpapap	0	0	0	0		0	0	0	0	0
1104	1	1104	1104	3723	230.58648828347506	98.71210784089915	0.670781544791406	36.883148131800006	Cappa	0	0	0	0		0	0	0	0	0
9	1	9	9	3724	-79.0575139795066	-55.82100196585263	-10.051808349584354	35.557348482738	ABalapppp	0	0	0	0		0	0	0	0	0
148	1	148	148	3725	142.33089538583064	-32.63737306407938	-16.70856614743621	36.883148131800006	Cpaaa	0	0	0	0		0	0	0	0	0
33	1	33	33	3726	-37.63617008626928	-60.0097971064407	13.023961291875578	35.557348482738	ABarapapp	0	0	0	0		0	0	0	0	0
87	1	87	87	3727	175.64824744418573	51.86820304148632	12.010007330271343	48.729222	Z2	0	0	0	0		0	0	0	0	0
1829	1	1829	1829	3728	-8.472379970665672	-27.680289940591436	12.308900627957106	32.088338874666	MSpapaa	0	0	0	0		0	0	0	0	0
2080	1	2080	2080	3729	-151.3197066558947	-63.268704188972144	1.597589812374911	32.088338874666	MSpaaaa	0	0	0	0		0	0	0	0	0
295	1	295	295	3730	-1.234560119088641	117.23217786178617	-15.699051106111213	33.82284367870199	ABplapaaa	0	0	0	0		0	0	0	0	0
78	1	78	78	3731	-127.64895293734254	-55.11727485319265	14.749975049227269	35.557348482738	ABarapaap	0	0	0	0		0	0	0	0	0
288	1	288	288	3732	-132.9436470776451	-121.45798771615385	-8.483830766031383	33.82284367870199	ABpraaapa	0	0	0	0		0	0	0	0	0
871	1	871	871	3733	-243.42982302943042	-24.033814622431958	9.468476509217162	35.557348482738	ABaraaaaa	0	0	0	0		0	0	0	0	0
442	1	442	442	3734	-68.58869041037329	-50.688534435965686	15.556108467706899	35.557348482738	ABarapapa	0	0	0	0		0	0	0	0	0
23	1	23	23	3735	-2.3589691193406837	-98.15888375076732	-15.08770812920287	35.557348482738	ABarpappp	0	0	0	0		0	0	0	0	0
558	1	558	558	3736	105.43401939729577	157.92388738397136	8.742265709791335	33.82284367870199	ABplpppaa	0	0	0	0		0	0	0	0	0
41	1	41	41	3737	34.159003827130874	-167.03980928906765	0.8781636666735919	33.82284367870199	ABprpaapp	0	0	0	0		0	0	0	0	0
16	1	16	16	3738	14.518788519708568	151.96354345164534	-7.961582690744592	33.82284367870199	ABplaappp	0	0	0	0		0	0	0	0	0
702	1	702	702	3739	-160.90245766168488	-133.42116243865527	-1.1322088491453828	33.82284367870199	ABpraaaaa	0	0	0	0		0	0	0	0	0
594	1	594	594	3740	-138.2872263436716	-80.56299613313753	-15.215816324051538	35.557348482738	ABarpapaa	0	0	0	0		0	0	0	0	0
357	1	357	357	3741	-235.535491214619	33.10950542105906	-9.21012832403671	35.557348482738	ABalapaaa	0	0	0	0		0	0	0	0	0
406	1	406	406	3742	-55.31792629827482	144.67213867807297	11.129727380948577	33.82284367870199	ABplpapaa	0	0	0	0		0	0	0	0	0
40	1	40	40	3743	-222.55787625847321	-58.701322571091836	-6.605721483706469	35.557348482738	ABalaaapp	0	0	0	0		0	0	0	0	0
10	1	10	10	3744	220.30537896140103	120.85743747808937	3.7038383791098797	33.82284367870199	ABplapppp	0	0	0	0		0	0	0	0	0
45	1	45	45	3745	46.466832205042884	63.7808683377575	-1.1522832132325016	42.39442314	Ealp	0	0	0	0		0	0	0	0	0
4	1	4	4	3746	58.658276002546444	75.92407273575193	10.684787848656734	48.729222	Z3	0	0	0	0		0	0	0	0	0
1656	1	1656	1656	3747	216.17972984773323	-50.603223764132	12.061859216290202	36.883148131800006	Cppaa	0	0	0	0		0	0	0	0	0
15	1	15	15	3748	258.3815635011863	76.5664579262736	6.017122074802241	36.883148131800006	Cappp	0	0	0	0		0	0	0	0	0
19	1	19	19	3749	-78.4301694252795	45.36603032795358	12.684361226191797	35.557348482738	ABalpappp	0	0	0	0		0	0	0	0	0
584	1	584	584	3750	114.91991679026886	123.86334485092006	13.597854623155628	33.82284367870199	ABplppppa	0	0	0	0		0	0	0	0	0
20	1	20	20	3751	76.09669365461014	90.3891834644202	15.364863872822582	33.82284367870199	ABplpappp	0	0	0	0		0	0	0	0	0
130	1	130	130	-1	25.475962959560974	-75.7413836905878	7.944280196104515	36.883148131800006	MSpppa	0	0	0	0		0	0	0	0	0
3502	1	3502	3502	3752	67.31551715918988	42.42381199683837	15.493663394889689	32.088338874666	MSaappa	0	0	0	0		0	0	0	0	0
62	1	62	62	3753	-143.74455435801414	56.99708766292645	-14.930104878898586	33.82284367870199	ABplaaaap	0	0	0	0		0	0	0	0	0
80	1	80	80	3754	-160.95809891651976	-9.177691685513533	-15.415573830340644	35.557348482738	ABarpaaap	0	0	0	0		0	0	0	0	0
572	1	572	572	3755	235.50898486025818	-35.99638037148388	1.7667299557833815	36.883148131800006	Cpppa	0	0	0	0		0	0	0	0	0
113	1	113	113	3756	-124.06957029540818	-59.94059564896746	-0.7845413156331192	32.088338874666	MSpaaap	0	0	0	0		0	0	0	0	0
86	1	86	86	3757	78.2467622302923	-68.75433602121076	-15.776523137740227	35.557348482738	ABarpppap	0	0	0	0		0	0	0	0	0
133	1	133	133	3758	-36.98530428599066	-41.970097938473245	-7.528138409942886	42.39442314	Eara	0	0	0	0		0	0	0	0	0
3078	1	3078	3078	3759	-150.09992522898395	69.95928914838399	2.845237732305819	32.088338874666	MSapaaa	0	0	0	0		0	0	0	0	0
65	1	65	65	3760	90.44756054688106	-132.89273917640548	-11.648827795698832	33.82284367870199	ABprapaap	0	0	0	0		0	0	0	0	0
833	1	833	833	3761	-226.6611159101233	-21.933618749639404	-9.878040913828526	35.557348482738	ABalappaa	0	0	0	0		0	0	0	0	0
221	1	221	221	3762	150.57549107106118	123.66248156113683	-12.5985678426622	33.82284367870199	ABplapapa	0	0	0	0		0	0	0	0	0
3177	1	3177	3177	3763	-54.603617764017656	-31.552330477457243	4.844012685884738	32.088338874666	MSpaapa	0	0	0	0		0	0	0	0	0
68	1	68	68	3764	223.5988404895518	-98.04885426190886	11.167759511199964	33.82284367870199	ABprpppap	0	0	0	0		0	0	0	0	0
50	1	50	50	3765	-32.619263843154926	94.47671922048313	-0.4789161462480896	32.088338874666	MSapapp	0	0	0	0		0	0	0	0	0
720	1	720	720	3766	154.06217295328915	-157.46894752544506	-1.5727481422685943	33.82284367870199	ABprappaa	0	0	0	0		0	0	0	0	0
46	1	46	46	3767	200.60110832174908	44.12605885834306	-2.356305890192587	42.39442314	Eplp	0	0	0	0		0	0	0	0	0
18	1	18	18	-1	166.45425361668333	-57.00939207738651	5.240703305266218	42.39442314	Dpp	0	0	0	0		0	0	0	0	0
1625	1	1625	1625	3768	-184.51183411281013	-8.124547087885038	-14.965272389971272	35.557348482738	ABarpaaaa	0	0	0	0		0	0	0	0	0
497	1	497	497	3769	-89.95415825767054	162.7447670103125	-2.4312961262570787	33.82284367870199	ABplpaapa	0	0	0	0		0	0	0	0	0
311	1	311	311	3770	-187.53969757911884	-64.00079400725579	10.688331634798438	35.557348482738	ABaraaapa	0	0	0	0		0	0	0	0	0
518	1	518	518	3771	-134.30852854534865	145.4263482281916	3.951922683884789	33.82284367870199	ABplpaaaa	0	0	0	0		0	0	0	0	0
160	1	160	160	3772	106.91224751876213	-61.45258310705609	-5.489419245707101	42.39442314	Epra	0	0	0	0		0	0	0	0	0
828	1	828	828	3773	272.03363708134384	74.95081329582516	-14.084007595745163	36.883148131800006	Caapa	0	0	0	0		0	0	0	0	0
63	1	63	63	3774	-148.0014627018348	113.7564796217947	-4.157343615333917	35.557348482738	ABalpppap	0	0	0	0		0	0	0	0	0
140	1	140	140	-1	89.54551692709911	92.00265543577815	6.931175483674357	42.39442314	Daa	0	0	0	0		0	0	0	0	0
475	1	475	475	3775	-76.6600039002908	-99.4283150584349	13.43351066470346	35.557348482738	ABarappaa	0	0	0	0		0	0	0	0	0
863	1	863	863	3776	-233.11104023228347	14.716534888752122	12.303862346948494	35.557348482738	ABalpaaaa	0	0	0	0		0	0	0	0	0
76	1	76	76	3777	-95.93565633354355	159.8295158340879	4.7903793620444395	33.82284367870199	ABplpaaap	0	0	0	0		0	0	0	0	0
3248	1	3248	3248	3778	94.18174609957826	-29.495287624987096	14.971895961274567	32.088338874666	MSpappa	0	0	0	0		0	0	0	0	0
25	1	25	25	3779	108.45507962441522	-23.34156045003781	14.4053371934811	32.088338874666	MSpappp	0	0	0	0		0	0	0	0	0
491	1	491	491	3780	-185.82044887967479	95.80111056734223	-4.37864440150769	35.557348482738	ABalpppaa	0	0	0	0		0	0	0	0	0
13	1	13	13	-1	61.59977724748353	110.60039156498821	2.5068875179527748	36.883148131800006	MSappp	0	0	0	0		0	0	0	0	0
281	1	281	281	3781	191.10479574604983	-118.14767283905509	-11.69770972721851	33.82284367870199	ABprapapa	0	0	0	0		0	0	0	0	0
1833	1	1833	1833	3782	-48.80860718015085	45.3702811034893	10.486634887503389	32.088338874666	MSaapaa	0	0	0	0		0	0	0	0	0
175	1	175	175	3783	108.46692368558269	38.98911893315227	-6.951858483993913	42.39442314	Epla	0	0	0	0		0	0	0	0	0
82	1	82	82	3784	38.141270030631404	36.34069878257715	-15.82127087932105	35.557348482738	ABarppaap	0	0	0	0		0	0	0	0	0
370	1	370	370	3785	-186.08309989659148	70.45292946226189	-13.582091890984286	33.82284367870199	ABplaaaaa	0	0	0	0		0	0	0	0	0
38	1	38	38	3786	-38.526965389582344	167.80444602560226	-1.9142509081221304	33.82284367870199	ABplpaapp	0	0	0	0		0	0	0	0	0
247	1	247	247	3787	-124.93986328965302	46.977232055262675	15.745691322589607	35.557348482738	ABalpappa	0	0	0	0		0	0	0	0	0
36	1	36	36	3788	168.7323612814261	-112.15442542970823	6.010313382925423	33.82284367870199	ABprppapp	0	0	0	0		0	0	0	0	0
30	1	30	30	3789	-73.82446964582856	-140.85017752790128	-8.017480521744984	33.82284367870199	ABpraaapp	0	0	0	0		0	0	0	0	0
479	1	479	479	3790	185.19928907475347	-128.30049943260562	10.065837430457028	33.82284367870199	ABprpppaa	0	0	0	0		0	0	0	0	0
413	1	413	413	3791	-134.15298668206947	-38.80684442793876	-11.589488040620795	35.557348482738	ABalapppa	0	0	0	0		0	0	0	0	0
431	1	431	431	3792	92.24863822780466	163.78587110949087	-4.871118547538723	33.82284367870199	ABplappaa	0	0	0	0		0	0	0	0	0
869	1	869	869	3793	-20.99505451250858	161.63526690882813	5.092537655274572	33.82284367870199	ABplppaaa	0	0	0	0		0	0	0	0	0
24	1	24	24	3794	113.780865285046	-72.82007257470865	15.078838177566366	33.82284367870199	ABprpappp	0	0	0	0		0	0	0	0	0
12	1	12	12	3795	-28.32142512446412	-128.1558374767457	8.909281402285263	35.557348482738	ABarapppp	0	0	0	0		0	0	0	0	0
73	1	73	73	3796	-201.31836783970496	28.46322011172267	10.977164084914637	35.557348482738	ABalpaaap	0	0	0	0		0	0	0	0	0
66	1	66	66	3797	193.27837818428083	-140.19612988602168	-3.084630907245063	33.82284367870199	ABprappap	0	0	0	0		0	0	0	0	0
1379	1	1379	1379	3798	146.05911669792462	-60.16611537722634	-12.893720231471253	35.557348482738	ABarppppa	0	0	0	0		0	0	0	0	0
712	1	712	712	3799	-241.83849714924798	-22.4212206524835	-6.196660236609445	35.557348482738	ABalaaapa	0	0	0	0		0	0	0	0	0
6	1	6	6	3800	157.5042399893167	93.67786954362987	14.910812672822022	33.82284367870199	ABplppppp	0	0	0	0		0	0	0	0	0
429	1	429	429	3801	-203.6532559037143	3.651997171090959	10.41279918580376	35.557348482738	ABaraapaa	0	0	0	0		0	0	0	0	0
249	1	249	249	3802	-41.18478148586699	153.2746647298676	-10.784249021200381	33.82284367870199	ABplaappa	0	0	0	0		0	0	0	0	0
400	1	400	400	3803	-81.72740946762076	-17.28616036878407	-15.962277997773098	35.557348482738	ABarpaapa	0	0	0	0		0	0	0	0	0
399	1	399	399	3804	162.98684703125662	-87.72542840994566	14.11782873032695	33.82284367870199	ABprppppa	0	0	0	0		0	0	0	0	0
1	1	1	1	3805	200.60189661681974	-45.178559938442476	15.854262152324564	33.82284367870199	ABprppppp	0	0	0	0		0	0	0	0	0
7	1	7	7	3806	204.60327091786374	-33.47975629653427	-3.232794681381504	42.39442314	Eprp	0	0	0	0		0	0	0	0	0
121	1	121	121	3807	-1.2581905206287913	82.43834335741674	9.040826927132578	36.883148131800006	MSappa	0	0	0	0		0	0	0	0	0
84	1	84	84	3808	22.24358947154957	157.61846654561802	7.4204039822572385	33.82284367870199	ABplppaap	0	0	0	0		0	0	0	0	0
77	1	77	77	3809	-225.02374287417115	-10.59123417095923	7.762391214561648	35.557348482738	ABaraaaap	0	0	0	0		0	0	0	0	0
53	1	53	53	3810	245.992196652194	51.402990683687605	-8.014437436537891	36.883148131800006	Caaap	0	0	0	0		0	0	0	0	0
662	1	662	662	3811	-145.99276600404028	113.68606538230388	10.454150857358446	35.557348482738	ABalppapa	0	0	0	0		0	0	0	0	0
31	1	31	31	3812	-116.425892459362	52.053054733471356	-12.637590075270055	35.557348482738	ABalapapp	0	0	0	0		0	0	0	0	0
405	1	405	405	3813	-203.596546100057	62.7523764699042	13.46342825041185	35.557348482738	ABalpapaa	0	0	0	0		0	0	0	0	0
112	1	112	112	3814	-16.338051467780897	45.19765337817999	11.51990870993443	32.088338874666	MSaapap	0	0	0	0		0	0	0	0	0
1839	1	1839	1839	3815	-216.70786264868116	103.34396664378818	3.0168750351319953	35.557348482738	ABalppaaa	0	0	0	0		0	0	0	0	0
26	1	26	26	3816	79.98194473503767	43.558663607019696	15.448365142055064	32.088338874666	MSaappp	0	0	0	0		0	0	0	0	0
198	1	198	198	3817	170.89489605342808	46.599747554109825	-15.41385463734866	36.883148131800006	Caaaa	0	0	0	0		0	0	0	0	0
3030	1	3030	3030	3818	-119.7493767897446	-106.18282338954697	2.6915473837112427	32.088338874666	MSppaaa	0	0	0	0		0	0	0	0	0
512	1	512	512	3819	-129.34774955748114	-26.0634981733792	10.734143801944777	35.557348482738	ABaraappa	0	0	0	0		0	0	0	0	0
39	1	39	39	3820	-151.67302455809673	-87.66015123196199	11.045371435185729	35.557348482738	ABaraaapp	0	0	0	0		0	0	0	0	0
56	1	56	56	3821	-35.0588854816419	-143.96980908103336	-11.694942423093956	33.82284367870199	ABpraapap	0	0	0	0		0	0	0	0	0
138	1	138	138	-1	105.2445239209764	-81.66014260675084	8.653955712773186	42.39442314	Dpa	0	0	0	0		0	0	0	0	0
55	1	55	55	3822	55.72397361259714	119.2497510024394	-14.045540903208154	33.82284367870199	ABplapaap	0	0	0	0		0	0	0	0	0
37	1	37	37	3823	-104.88648003956062	113.60542049249473	10.910769239301855	35.557348482738	ABalppapp	0	0	0	0		0	0	0	0	0
21	1	21	21	3824	-77.36698667108404	-26.51353570791047	10.661504726160187	35.557348482738	ABaraappp	0	0	0	0		0	0	0	0	0
57	1	57	57	3825	-93.94675473512403	118.42746463995604	-15.002372730823053	33.82284367870199	ABplaapap	0	0	0	0		0	0	0	0	0
927	1	927	927	3826	-211.60192603779782	-80.4292815062183	4.320931598122935	35.557348482738	ABalaapaa	0	0	0	0		0	0	0	0	0
2	1	2	2	3827	181.3582014265895	-51.206373863308905	-12.183662758439121	35.557348482738	ABarppppp	0	0	0	0		0	0	0	0	0
5	1	5	5	3828	-64.9747235977245	125.76598222296123	-5.886579713152178	35.557348482738	ABalppppp	0	0	0	0		0	0	0	0	0
923	1	923	923	3829	130.28921471326177	-127.244478049178	5.757467708450271	33.82284367870199	ABprppapa	0	0	0	0		0	0	0	0	0
79	1	79	79	3830	-99.70707036692514	-72.8590551207502	-14.808161868439617	35.557348482738	ABarpapap	0	0	0	0		0	0	0	0	0
61	1	61	61	3831	-157.89476967681435	62.100048503133785	13.692350398173767	35.557348482738	ABalpapap	0	0	0	0		0	0	0	0	0
201	1	201	201	3832	296.1016022804523	-18.82304274047056	-2.543036270700456	36.883148131800006	Cpapa	0	0	0	0		0	0	0	0	0
54	1	54	54	3833	240.9734844607946	-39.258530608286755	11.998261889128576	36.883148131800006	Cppap	0	0	0	0		0	0	0	0	0
27	1	27	27	3834	290.44360481490503	8.245775435907834	5.072306650106025	36.883148131800006	Cpapp	0	0	0	0		0	0	0	0	0
48	1	48	48	3835	-36.83287390072995	-27.47031519877407	5.741232596133368	32.088338874666	MSpaapp	0	0	0	0		0	0	0	0	0
388	1	388	388	3836	-73.07176051820184	-112.80793266358272	9.461398110645385	35.557348482738	ABarapppa	0	0	0	0		0	0	0	0	0
250	1	250	250	3837	-123.58223051988621	94.64379536395509	-6.472960673483362	35.557348482738	ABalppppa	0	0	0	0		0	0	0	0	0
2052	1	2052	2052	3838	-102.89679548040294	8.556443354167966	3.2695156486006516	32.088338874666	MSaaapa	0	0	0	0		0	0	0	0	0
83	1	83	83	3839	146.609401045705	137.95402927013865	9.095172304016849	33.82284367870199	ABplpppap	0	0	0	0		0	0	0	0	0
51	1	51	51	3840	-7.144804989013662	-97.57515995963743	-2.271103453889333	32.088338874666	MSppapp	0	0	0	0		0	0	0	0	0
947	1	947	947	3841	98.28505842745199	68.54504648493683	-14.208672637826677	35.557348482738	ABarppapa	0	0	0	0		0	0	0	0	0
1030	1	1030	1030	3842	63.12477643358387	156.675004136637	2.0083678844307804	33.82284367870199	ABplppapa	0	0	0	0		0	0	0	0	0
1435	1	1435	1435	3843	-214.4057609374386	-12.944865766499573	0.0439972392939485	32.088338874666	MSaaaaa	0	0	0	0		0	0	0	0	0
34	1	34	34	3844	-188.19785056473924	78.45017220225749	6.239594441543625	35.557348482738	ABalpaapp	0	0	0	0		0	0	0	0	0
707	1	707	707	3845	-45.23503420331797	-99.185409305776	-16.54863567825999	35.557348482738	ABarpappa	0	0	0	0		0	0	0	0	0
646	1	646	646	3846	36.05338424157597	-80.40481149643894	-15.8584609455867	35.557348482738	ABarpppaa	0	0	0	0		0	0	0	0	0
67	1	67	67	3847	-215.4512255718544	61.630676519176134	-9.68998926150643	35.557348482738	ABalapaap	0	0	0	0		0	0	0	0	0
81	1	81	81	3848	-254.6525514674114	-2.795194427156584	2.434478160121243	35.557348482738	ABalaaaar	0	0	0	0		0	0	0	0	0
69	1	69	69	3849	-155.2080587345695	11.084008603499592	8.898010695254053	35.557348482738	ABaraapap	0	0	0	0		0	0	0	0	0
28	1	28	28	3850	283.70123907437846	67.69167450593379	-0.35150850054873517	36.883148131800006	Caapp	0	0	0	0		0	0	0	0	0
316	1	316	316	3851	16.54178620828008	102.42321328033103	14.668804875408204	33.82284367870199	ABplpappa	0	0	0	0		0	0	0	0	0
108	1	108	108	3852	19.069258875209158	-26.743423242529563	12.516523113140149	32.088338874666	MSpapap	0	0	0	0		0	0	0	0	0
652	1	652	652	3853	-77.54310706474757	-153.62778678894912	5.141740906037252	33.82284367870199	ABprpaaaa	0	0	0	0		0	0	0	0	0
423	1	423	423	3854	-17.79248362167295	-164.44131323040833	0.04187124224277267	33.82284367870199	ABprpaapa	0	0	0	0		0	0	0	0	0
1138	1	1138	1138	3855	50.16292481277216	-152.72339505674046	8.944419204793785	33.82284367870199	ABprppaaa	0	0	0	0		0	0	0	0	0
11	1	11	11	3856	262.16911353960467	-63.51154422914009	4.701364636593335	33.82284367870199	ABprapppp	0	0	0	0		0	0	0	0	0
105	1	105	105	3857	-180.2016457256709	-7.1794265963366115	-3.4440934400015673	32.088338874666	MSaaaap	0	0	0	0		0	0	0	0	0
269	1	269	269	3858	-226.23914599518224	43.142417451927976	4.436912078493458	35.557348482738	ABalpaapa	0	0	0	0		0	0	0	0	0
58	1	58	58	3859	130.5696970698005	152.74785441186168	-6.1220077228138905	33.82284367870199	ABplappap	0	0	0	0		0	0	0	0	0
43	1	43	43	3860	-15.675026796485941	-22.09394375487331	-16.206214873293543	35.557348482738	ABarpaapp	0	0	0	0		0	0	0	0	0
32	1	32	32	3861	-43.553996658364994	70.19593495084816	-15.699438831039034	33.82284367870199	ABplaaapp	0	0	0	0		0	0	0	0	0
17	1	17	17	3862	-153.11730073123186	-98.91281544847661	-7.989451400367613	35.557348482738	ABalaappp	0	0	0	0		0	0	0	0	0
47	1	47	47	-1	149.52454379050116	73.55244480620411	3.7652447858500113	42.39442314	Dap	0	0	0	0		0	0	0	0	0
8	1	8	8	3863	258.37853008151495	2.0952869142536623	5.832009193024482	36.883148131800006	Cpppp	0	0	0	0		0	0	0	0	0
22	1	22	22	3864	70.16746419860728	-154.47907713673	-6.583567919615676	33.82284367870199	ABpraappp	0	0	0	0		0	0	0	0	0
49	1	49	49	3865	-74.57123748391645	7.629270842815817	2.435948485251769	32.088338874666	MSaaapp	0	0	0	0		0	0	0	0	0
29	1	29	29	3866	198.9207631172771	119.60652440636213	-5.889652322671767	33.82284367870199	ABplapapp	0	0	0	0		0	0	0	0	0
72	1	72	72	3867	41.837722141696396	-121.4678449339674	14.009241198680169	33.82284367870199	ABprpapap	0	0	0	0		0	0	0	0	0
59	1	59	59	3868	-131.64794089044491	-142.9467532244258	-1.415327815835877	33.82284367870199	ABpraaaap	0	0	0	0		0	0	0	0	0
473	1	473	473	3869	10.4838346399806	-135.23364838815894	12.441838854570497	33.82284367870199	ABprpapaa	0	0	0	0		0	0	0	0	0
3307	1	3307	3307	3870	-24.96835939015239	-105.10378056987143	-1.7005269601068216	32.088338874666	MSppapa	0	0	0	0		0	0	0	0	0
1094	1	1094	1094	3871	-3.4835171390968145	35.08059319681112	-16.197697798029804	35.557348482738	ABarppaaa	0	0	0	0		0	0	0	0	0
126	1	126	126	3872	-40.54378848081821	31.817168802200992	-7.984576968109558	42.39442314	Eala	0	0	0	0		0	0	0	0	0
457	1	457	457	3873	-174.48763288684128	-98.97278062657854	-4.095595868783919	35.557348482738	ABalaappa	0	0	0	0		0	0	0	0	0
630	1	630	630	3874	46.433700820430495	-130.70384767838735	-14.16849791856286	33.82284367870199	ABprapaaa	0	0	0	0		0	0	0	0	0
324	1	324	324	3875	64.84055074771055	-80.06769743322765	15.171193742612012	33.82284367870199	ABprpappa	0	0	0	0		0	0	0	0	0
256	1	256	256	3876	11.462571468697371	-158.52876391509642	-7.780736212020573	33.82284367870199	ABpraappa	0	0	0	0		0	0	0	0	0
2599	1	2599	2599	3877	-50.7164507361395	99.98957299720165	1.179634062927918	32.088338874666	MSapapa	0	0	0	0		0	0	0	0	0
118	1	118	118	3878	-127.63213427361873	69.01865586230018	2.6803198213826134	32.088338874666	MSapaap	0	0	0	0		0	0	0	0	0
2117	1	2117	2117	3879	176.66101138172672	93.59887883453142	10.47504484662843	36.883148131800006	Capaa	0	0	0	0		0	0	0	0	0
14	1	14	14	3880	54.88137411104847	-20.36851103704934	-0.3094817821915557	42.39442314	Earp	0	0	0	0		0	0	0	0	0
60	1	60	60	3881	203.15665055826554	87.67123875749786	10.286551921771041	36.883148131800006	Capap	0	0	0	0		0	0	0	0	0
268	1	268	268	3882	-85.14013012811445	-142.04922340477924	-11.162419148651608	33.82284367870199	ABpraapaa	0	0	0	0		0	0	0	0	0
292	1	292	292	3883	-188.08058681478326	33.30195300476466	-14.089231758592417	35.557348482738	ABalapapa	0	0	0	0		0	0	0	0	0
438	1	438	438	3884	187.5926462213709	140.0622313576906	0.9084115884215993	33.82284367870199	ABplapppa	0	0	0	0		0	0	0	0	0
243	1	243	243	3885	-149.15223538269817	117.23664122744594	-13.151615225534368	33.82284367870199	ABplaapaa	0	0	0	0		0	0	0	0	0
44	1	44	44	3886	150.07164586826045	64.00437023856387	-12.508776915286044	35.557348482738	ABarppapp	0	0	0	0		0	0	0	0	0
42	1	42	42	3887	101.93799026636296	149.68965229488143	2.8794972706907256	33.82284367870199	ABplppapp	0	0	0	0		0	0	0	0	0
52	1	52	52	3888	244.77109574050908	-28.873770086748404	-13.710219585645016	36.883148131800006	Cpaap	0	0	0	0		0	0	0	0	0
74	1	74	74	3889	-209.34136427150477	-38.91395722948214	-11.1119616219038	35.557348482738	ABalappap	0	0	0	0		0	0	0	0	0
75	1	75	75	3890	-36.253221455898995	-165.10562935044643	4.216339914343637	33.82284367870199	ABprpaaap	0	0	0	0		0	0	0	0	0
88	1	88	88	3891	90.84679793434304	-144.23202832734358	11.289249861327498	33.82284367870199	ABprppaap	0	0	0	0		0	0	0	0	0
353	1	353	353	3892	-88.0676182507254	74.94860805418445	-17.333805803834824	33.82284367870199	ABplaaapa	0	0	0	0		0	0	0	0	0
85	1	85	85	3893	-195.4773149541481	117.65374233417994	4.841924385464465	35.557348482738	ABalppaap	0	0	0	0		0	0	0	0	0
