# Supplementary material for: An Observation-Driven Agent-Based Modeling and Analysis Framework for C. elegans Embryogenesis
Source: PLoS One. 2016 Nov 16;11(11):e0166551. doi: 10.1371/journal.pone.0166551 (PMC5113041; doi:10.1371/journal.pone.0166551)
Supplement: S1 Dataset — The data obtained from our NetLogo code, including the index, name, diameter, position, and mother-daughter relationship of each cell. (ZIP) [file pone.0166551.s005.zip › S1_dataset/outputNucleiTest/t150-nuclei.txt]

124	1	124	124	3894	-102.56020792634625	-104.04137113793529	2.555931960431993	32.088338874666	MSppaap	0	0	0	0		0	0	0	0	0
12	1	12	12	3895	-29.807966071789796	-128.22803367842843	9.087990742529891	35.557348482738	ABarapppp	0	0	0	0		0	0	0	0	0
20	1	20	20	3896	78.42098431075463	88.33372998165916	15.495620382005693	33.82284367870199	ABplpappp	0	0	0	0		0	0	0	0	0
86	1	86	86	3897	79.20514721625965	-69.19269790562821	-15.807473063042949	35.557348482738	ABarpppap	0	0	0	0		0	0	0	0	0
7	1	7	7	3898	205.29643069515197	-33.26277434209535	-3.3962558359230233	42.39442314	Eprp	0	0	0	0		0	0	0	0	0
36	1	36	36	3899	167.92152532519293	-112.67913216699944	6.160879046936219	33.82284367870199	ABprppapp	0	0	0	0		0	0	0	0	0
3502	1	3502	3502	3900	66.12952713740171	42.41748751372552	15.515136572935742	32.088338874666	MSaappa	0	0	0	0		0	0	0	0	0
108	1	108	108	3901	19.33696179333662	-26.246202114138033	12.368201503859328	32.088338874666	MSpapap	0	0	0	0		0	0	0	0	0
65	1	65	65	3902	91.96876429656574	-133.62567877246207	-11.38351273306398	33.82284367870199	ABprapaap	0	0	0	0		0	0	0	0	0
32	1	32	32	3903	-41.423757920876334	71.10430894017931	-15.694594531957053	33.82284367870199	ABplaaapp	0	0	0	0		0	0	0	0	0
1379	1	1379	1379	3904	145.49849602854832	-62.49865438999906	-12.890282435580119	35.557348482738	ABarppppa	0	0	0	0		0	0	0	0	0
475	1	475	475	3905	-77.01721295455307	-97.49173613245962	13.55003378341335	35.557348482738	ABarappaa	0	0	0	0		0	0	0	0	0
74	1	74	74	3906	-210.19590259969678	-39.21948390187572	-11.135664302219745	35.557348482738	ABalappap	0	0	0	0		0	0	0	0	0
3177	1	3177	3177	3907	-56.29840741752711	-31.97559486000931	4.659857231441658	32.088338874666	MSpaapa	0	0	0	0		0	0	0	0	0
19	1	19	19	3908	-75.76682225332135	44.40563835607667	12.611162255842277	35.557348482738	ABalpappp	0	0	0	0		0	0	0	0	0
457	1	457	457	3909	-176.8259068605903	-98.77129280071135	-4.02881203733883	35.557348482738	ABalaappa	0	0	0	0		0	0	0	0	0
316	1	316	316	3910	16.852979418986862	100.91655854036807	14.765724731670382	33.82284367870199	ABplpappa	0	0	0	0		0	0	0	0	0
2	1	2	2	3911	182.87125532772518	-53.00558705334689	-12.147714076976394	35.557348482738	ABarppppp	0	0	0	0		0	0	0	0	0
26	1	26	26	3912	80.17266860059175	44.460101116219114	15.311898334048848	32.088338874666	MSaappp	0	0	0	0		0	0	0	0	0
112	1	112	112	3913	-15.612383754286475	44.92255578743316	11.37287476096384	32.088338874666	MSaapap	0	0	0	0		0	0	0	0	0
18	1	18	18	-1	164.19971378583955	-59.1470462113443	4.991010917974806	42.39442314	Dpp	0	0	0	0		0	0	0	0	0
2599	1	2599	2599	3914	-52.34691038234716	100.21313555899616	1.1120743667709474	32.088338874666	MSapapa	0	0	0	0		0	0	0	0	0
923	1	923	923	3915	127.94308349465585	-128.29889538719527	5.8878608080022135	33.82284367870199	ABprppapa	0	0	0	0		0	0	0	0	0
76	1	76	76	3916	-93.04557958468403	160.5486160570236	4.887328526703701	33.82284367870199	ABplpaaap	0	0	0	0		0	0	0	0	0
17	1	17	17	3917	-154.9560490110318	-98.79782257695864	-8.095435352813992	35.557348482738	ABalaappp	0	0	0	0		0	0	0	0	0
3030	1	3030	3030	3918	-121.07887497472963	-105.35172877254678	2.715473840045432	32.088338874666	MSppaaa	0	0	0	0		0	0	0	0	0
68	1	68	68	3919	222.9056975132867	-97.20808665123518	11.383195151091344	33.82284367870199	ABprpppap	0	0	0	0		0	0	0	0	0
442	1	442	442	3920	-68.95062633050685	-48.714456544384156	15.634735309998064	35.557348482738	ABarapapa	0	0	0	0		0	0	0	0	0
1	1	1	1	3921	199.1241861976679	-44.969454411356345	15.950689894220849	33.82284367870199	ABprppppp	0	0	0	0		0	0	0	0	0
41	1	41	41	3922	32.69720413279729	-167.16974453855536	0.9148359019379616	33.82284367870199	ABprpaapp	0	0	0	0		0	0	0	0	0
1656	1	1656	1656	3923	212.5740564706918	-51.11705686939745	11.958755580688962	36.883148131800006	Cppaa	0	0	0	0		0	0	0	0	0
512	1	512	512	3924	-130.54867324602984	-26.20415268113536	10.503789828712353	35.557348482738	ABaraappa	0	0	0	0		0	0	0	0	0
138	1	138	138	-1	101.4563137964767	-84.24081834229298	8.475961220543942	42.39442314	Dpa	0	0	0	0		0	0	0	0	0
63	1	63	63	3925	-146.76138630944786	115.92759566668411	-4.173938914573117	35.557348482738	ABalpppap	0	0	0	0		0	0	0	0	0
295	1	295	295	3926	0.5904447159405354	118.25933341209247	-15.618778070709437	33.82284367870199	ABplapaaa	0	0	0	0		0	0	0	0	0
39	1	39	39	3927	-151.70167021211108	-87.04998893409109	11.220543609986214	35.557348482738	ABaraaapp	0	0	0	0		0	0	0	0	0
88	1	88	88	3928	90.29209581614724	-143.27981921475464	11.436669962259078	33.82284367870199	ABprppaap	0	0	0	0		0	0	0	0	0
5	1	5	5	3929	-64.52222057366818	127.71989425566758	-6.034013824395769	35.557348482738	ABalppppp	0	0	0	0		0	0	0	0	0
947	1	947	947	3930	99.6210603164375	70.1445550240303	-14.21456915718528	35.557348482738	ABarppapa	0	0	0	0		0	0	0	0	0
243	1	243	243	3931	-148.38076416032038	118.0990246674925	-13.128383283679545	33.82284367870199	ABplaapaa	0	0	0	0		0	0	0	0	0
56	1	56	56	3932	-35.93923946913306	-143.6176515131641	-11.785051349074674	33.82284367870199	ABpraapap	0	0	0	0		0	0	0	0	0
594	1	594	594	3933	-139.1547062421152	-79.5668980553171	-15.362687925473283	35.557348482738	ABarpapaa	0	0	0	0		0	0	0	0	0
2052	1	2052	2052	3934	-103.99738491039682	9.142236610226886	3.084032943611438	32.088338874666	MSaaapa	0	0	0	0		0	0	0	0	0
431	1	431	431	3935	93.85245740272556	163.99314500062974	-4.737159567418709	33.82284367870199	ABplappaa	0	0	0	0		0	0	0	0	0
77	1	77	77	3936	-224.17428151581956	-9.934279254722544	7.622658851710168	35.557348482738	ABaraaaap	0	0	0	0		0	0	0	0	0
652	1	652	652	3937	-79.01716012355688	-152.8111383928587	5.2746065597964975	33.82284367870199	ABprpaaaa	0	0	0	0		0	0	0	0	0
105	1	105	105	3938	-178.67297470102048	-6.2291484626566715	-3.822725808027902	32.088338874666	MSaaaap	0	0	0	0		0	0	0	0	0
324	1	324	324	3939	62.44169249229836	-79.06401721698236	15.224437301513806	33.82284367870199	ABprpappa	0	0	0	0		0	0	0	0	0
44	1	44	44	3940	153.65291753908912	65.11438701659343	-12.443973088670678	35.557348482738	ABarppapp	0	0	0	0		0	0	0	0	0
113	1	113	113	3941	-123.95817606888416	-59.21871358273721	-1.0517935874274718	32.088338874666	MSpaaap	0	0	0	0		0	0	0	0	0
370	1	370	370	3942	-185.08909599736344	71.14421910911064	-13.627930734966021	33.82284367870199	ABplaaaaa	0	0	0	0		0	0	0	0	0
66	1	66	66	3943	193.67235090421806	-140.11293517227432	-2.982896032578656	33.82284367870199	ABprappap	0	0	0	0		0	0	0	0	0
256	1	256	256	3944	8.754931949112466	-159.30659224086165	-7.714214814589264	33.82284367870199	ABpraappa	0	0	0	0		0	0	0	0	0
21	1	21	21	3945	-76.98375750031006	-26.86146347667321	10.420353022694758	35.557348482738	ABaraappp	0	0	0	0		0	0	0	0	0
413	1	413	413	3946	-136.8351254825696	-38.98018483551432	-11.780962093747357	35.557348482738	ABalapppa	0	0	0	0		0	0	0	0	0
720	1	720	720	3947	153.18902869409374	-157.7143003329485	-1.3924700843628646	33.82284367870199	ABprappaa	0	0	0	0		0	0	0	0	0
10	1	10	10	3948	221.65614189189137	120.04971514209353	4.021961707885398	33.82284367870199	ABplapppp	0	0	0	0		0	0	0	0	0
288	1	288	288	3949	-135.62948877676374	-120.40993866906841	-8.429171914992558	33.82284367870199	ABpraaapa	0	0	0	0		0	0	0	0	0
2080	1	2080	2080	3950	-152.80900830146754	-62.75377474550669	1.4573011632029842	32.088338874666	MSpaaaa	0	0	0	0		0	0	0	0	0
833	1	833	833	3951	-228.0905423305259	-21.217654501273557	-9.843906455189092	35.557348482738	ABalappaa	0	0	0	0		0	0	0	0	0
130	1	130	130	-1	21.768452810768572	-77.71826395595613	7.7885849846411555	36.883148131800006	MSpppa	0	0	0	0		0	0	0	0	0
73	1	73	73	3952	-198.3399640968299	29.738385484803235	11.106390816619722	35.557348482738	ABalpaaap	0	0	0	0		0	0	0	0	0
399	1	399	399	3953	160.01301625600453	-88.95562166027676	14.138209184455409	33.82284367870199	ABprppppa	0	0	0	0		0	0	0	0	0
269	1	269	269	3954	-226.232753471346	43.44413046948349	4.702926653987111	35.557348482738	ABalpaapa	0	0	0	0		0	0	0	0	0
572	1	572	572	3955	233.6830113396765	-38.673389051678726	1.7747015772620551	36.883148131800006	Cpppa	0	0	0	0		0	0	0	0	0
80	1	80	80	3956	-159.64482221501015	-8.899653345214636	-15.485732844207115	35.557348482738	ABarpaaap	0	0	0	0		0	0	0	0	0
702	1	702	702	3957	-161.28150356154666	-133.3606163078453	-1.1603153470159173	33.82284367870199	ABpraaaaa	0	0	0	0		0	0	0	0	0
30	1	30	30	3958	-74.5503145387907	-140.73142045862798	-7.915978113086106	33.82284367870199	ABpraaapp	0	0	0	0		0	0	0	0	0
1833	1	1833	1833	3959	-49.17924006668051	45.2111361324779	10.230809983419608	32.088338874666	MSaapaa	0	0	0	0		0	0	0	0	0
24	1	24	24	3960	112.75598629576797	-71.76896549789062	15.14381525895554	33.82284367870199	ABprpappp	0	0	0	0		0	0	0	0	0
35	1	35	35	3961	231.87454514938517	-94.31589998759733	-6.081332826394215	33.82284367870199	ABprapapp	0	0	0	0		0	0	0	0	0
198	1	198	198	3962	172.77556996938193	46.854838251462255	-15.434911046817497	36.883148131800006	Caaaa	0	0	0	0		0	0	0	0	0
221	1	221	221	3963	153.97538764634464	124.72583680311403	-12.544324865303736	33.82284367870199	ABplapapa	0	0	0	0		0	0	0	0	0
762	1	762	762	3964	236.8145314963464	-95.89084189860476	2.610418453115639	33.82284367870199	ABprapppa	0	0	0	0		0	0	0	0	0
353	1	353	353	3965	-87.189548032095	76.11135854229249	-17.381768922454448	33.82284367870199	ABplaaapa	0	0	0	0		0	0	0	0	0
13	1	13	13	-1	60.776823912646385	110.09925204143462	2.2977115392213108	36.883148131800006	MSappp	0	0	0	0		0	0	0	0	0
47	1	47	47	-1	149.12710023739575	71.7207353062332	3.7223467654375693	42.39442314	Dap	0	0	0	0		0	0	0	0	0
27	1	27	27	3966	290.57610704607407	6.902650939164872	5.6409462477294054	36.883148131800006	Cpapp	0	0	0	0		0	0	0	0	0
148	1	148	148	3967	141.27793629716913	-32.105317489510924	-16.705558209582072	36.883148131800006	Cpaaa	0	0	0	0		0	0	0	0	0
1094	1	1094	1094	3968	-2.1761962233088394	36.17136439442156	-16.24304764772859	35.557348482738	ABarppaaa	0	0	0	0		0	0	0	0	0
268	1	268	268	3969	-87.63080895715201	-141.52966261039415	-11.254893381316494	33.82284367870199	ABpraapaa	0	0	0	0		0	0	0	0	0
37	1	37	37	3970	-102.40564504220697	113.97344331555543	10.950148195818851	35.557348482738	ABalppapp	0	0	0	0		0	0	0	0	0
3	1	3	3	-1	77.14141691571409	-99.66379764252156	3.041125478568645	36.883148131800006	MSpppp	0	0	0	0		0	0	0	0	0
1138	1	1138	1138	3971	47.93139955500602	-151.9516350433774	8.993426195145425	33.82284367870199	ABprppaaa	0	0	0	0		0	0	0	0	0
311	1	311	311	3972	-188.42849978826817	-62.47374905529983	10.87237525403513	35.557348482738	ABaraaapa	0	0	0	0		0	0	0	0	0
707	1	707	707	3973	-46.29906347411813	-99.34312581068644	-16.596208515395233	35.557348482738	ABarpappa	0	0	0	0		0	0	0	0	0
357	1	357	357	3974	-236.31775407418735	34.626664809130915	-9.148943123025163	35.557348482738	ABalapaaa	0	0	0	0		0	0	0	0	0
3307	1	3307	3307	3975	-27.05075769113343	-105.03272203885199	-1.6537965587255916	32.088338874666	MSppapa	0	0	0	0		0	0	0	0	0
400	1	400	400	3976	-81.66594433812031	-16.077161450883818	-15.940906266680104	35.557348482738	ABarpaapa	0	0	0	0		0	0	0	0	0
87	1	87	87	3977	176.4279437811042	51.04406849827607	11.911552666422322	48.729222	Z2	0	0	0	0		0	0	0	0	0
67	1	67	67	3978	-215.5634194083836	63.96641921763402	-9.587912104849678	35.557348482738	ABalapaap	0	0	0	0		0	0	0	0	0
3807	1	3807	3807	3979	-4.257109198376197	81.75475025908398	8.948642281973285	32.088338874666	MSappaa	0	0	0	0		0	0	0	0	0
28	1	28	28	3980	283.55795637656405	66.55241880782035	0.22754541350328347	36.883148131800006	Caapp	0	0	0	0		0	0	0	0	0
72	1	72	72	3981	41.94247505284201	-120.33833901854672	14.052366663935542	33.82284367870199	ABprpapap	0	0	0	0		0	0	0	0	0
57	1	57	57	3982	-91.7333219750109	119.16885201890454	-15.02815814797226	33.82284367870199	ABplaapap	0	0	0	0		0	0	0	0	0
3248	1	3248	3248	3983	93.281582880005	-29.753733823788327	14.999522178067707	32.088338874666	MSpappa	0	0	0	0		0	0	0	0	0
58	1	58	58	3984	133.52588079089654	152.45876095828845	-6.061190756737428	33.82284367870199	ABplappap	0	0	0	0		0	0	0	0	0
491	1	491	491	3985	-185.81679189997735	97.3055697530797	-4.419530600854598	35.557348482738	ABalpppaa	0	0	0	0		0	0	0	0	0
14	1	14	14	3986	55.399427996290186	-19.189351655144613	-0.21013881203024562	42.39442314	Earp	0	0	0	0		0	0	0	0	0
584	1	584	584	3987	113.5794577082797	123.10588413570468	13.632714034812045	33.82284367870199	ABplppppa	0	0	0	0		0	0	0	0	0
175	1	175	175	3988	109.02762306045597	37.44324128542226	-7.090183529450869	42.39442314	Epla	0	0	0	0		0	0	0	0	0
85	1	85	85	3989	-194.3923119814383	118.38152258359342	4.800520636955142	35.557348482738	ABalppaap	0	0	0	0		0	0	0	0	0
1829	1	1829	1829	3990	-9.085835269720105	-27.007700887170195	12.094030790423918	32.088338874666	MSpapaa	0	0	0	0		0	0	0	0	0
40	1	40	40	3991	-223.4074979876409	-58.340620718074355	-6.514583992124857	35.557348482738	ABalaaapp	0	0	0	0		0	0	0	0	0
43	1	43	43	3992	-13.255830776369386	-21.18750339910424	-16.21722920430376	35.557348482738	ABarpaapp	0	0	0	0		0	0	0	0	0
1104	1	1104	1104	3993	228.77940039496278	98.56473196433556	0.6352949358142106	36.883148131800006	Cappa	0	0	0	0		0	0	0	0	0
869	1	869	869	3994	-20.5452362462752	161.14077744184002	5.188244858530167	33.82284367870199	ABplppaaa	0	0	0	0		0	0	0	0	0
160	1	160	160	3995	105.23984691390848	-61.70981092967761	-5.751163521840707	42.39442314	Epra	0	0	0	0		0	0	0	0	0
52	1	52	52	3996	246.0734698323261	-28.57750363291246	-13.648003494961854	36.883148131800006	Cpaap	0	0	0	0		0	0	0	0	0
133	1	133	133	3997	-38.55801860424359	-41.198296415534315	-7.638790651446912	42.39442314	Eara	0	0	0	0		0	0	0	0	0
662	1	662	662	3998	-145.0690201810316	114.15977806700869	10.568782330720987	35.557348482738	ABalppapa	0	0	0	0		0	0	0	0	0
250	1	250	250	3999	-124.72402926758055	95.46220971268205	-6.6353219646747235	35.557348482738	ABalppppa	0	0	0	0		0	0	0	0	0
82	1	82	82	4000	40.812240929888354	37.3354610525207	-15.84409524881895	35.557348482738	ABarppaap	0	0	0	0		0	0	0	0	0
429	1	429	429	4001	-203.329717804642	5.105785512734376	10.311343604490375	35.557348482738	ABaraapaa	0	0	0	0		0	0	0	0	0
292	1	292	292	4002	-189.52338115677486	34.611735955748316	-14.055851460490706	35.557348482738	ABalapapa	0	0	0	0		0	0	0	0	0
38	1	38	38	4003	-36.254784108613464	168.40031999829267	-1.8230473970226238	33.82284367870199	ABplpaapp	0	0	0	0		0	0	0	0	0
126	1	126	126	4004	-41.32471856045113	31.2196204077057	-8.170645874782211	42.39442314	Eala	0	0	0	0		0	0	0	0	0
48	1	48	48	4005	-36.7214404550802	-27.582850191691016	5.691703893035867	32.088338874666	MSpaapp	0	0	0	0		0	0	0	0	0
423	1	423	423	4006	-20.92188675943194	-164.27710160088932	0.059863343257346185	33.82284367870199	ABprpaapa	0	0	0	0		0	0	0	0	0
70	1	70	70	4007	-185.56496320902806	-100.50075625007759	3.0010441934735783	35.557348482738	ABalaapap	0	0	0	0		0	0	0	0	0
69	1	69	69	4008	-153.11999344767867	12.706934418892862	8.704375726165344	35.557348482738	ABaraapap	0	0	0	0		0	0	0	0	0
118	1	118	118	4009	-126.10811672486997	69.64309357199139	2.723012479850489	32.088338874666	MSapaap	0	0	0	0		0	0	0	0	0
64	1	64	64	4010	-35.79160708193802	-117.75669525839075	13.872176080987595	35.557348482738	ABarappap	0	0	0	0		0	0	0	0	0
871	1	871	871	4011	-243.38623329147978	-24.202202149425833	9.493001293462273	35.557348482738	ABaraaaaa	0	0	0	0		0	0	0	0	0
81	1	81	81	4012	-255.20438519195037	-2.8095248776371076	2.4869937572092717	35.557348482738	ABalaaaar	0	0	0	0		0	0	0	0	0
1839	1	1839	1839	4013	-216.53085087580587	103.33894475043797	2.8808250674789657	35.557348482738	ABalppaaa	0	0	0	0		0	0	0	0	0
863	1	863	863	4014	-231.87271585540515	15.683674991592632	12.543061599433983	35.557348482738	ABalpaaaa	0	0	0	0		0	0	0	0	0
630	1	630	630	4015	46.401110264245084	-131.12602426720358	-14.034764970348947	33.82284367870199	ABprapaaa	0	0	0	0		0	0	0	0	0
84	1	84	84	4016	24.136040868301848	156.8029532716566	7.664208652388013	33.82284367870199	ABplppaap	0	0	0	0		0	0	0	0	0
558	1	558	558	4017	106.35188396507418	157.28766114543345	8.896653365709534	33.82284367870199	ABplpppaa	0	0	0	0		0	0	0	0	0
34	1	34	34	4018	-187.05795002090233	79.73716677097151	6.5252140407242925	35.557348482738	ABalpaapp	0	0	0	0		0	0	0	0	0
249	1	249	249	4019	-40.29869556231808	154.99731351511667	-10.797772517961855	33.82284367870199	ABplaappa	0	0	0	0		0	0	0	0	0
712	1	712	712	4020	-243.19562151354438	-20.199596897054015	-6.104716331477665	35.557348482738	ABalaaapa	0	0	0	0		0	0	0	0	0
15	1	15	15	4021	257.37493919440277	75.15681995485804	6.149892886683643	36.883148131800006	Cappp	0	0	0	0		0	0	0	0	0
53	1	53	53	4022	249.71770729521384	51.5198884518408	-7.812348660659027	36.883148131800006	Caaap	0	0	0	0		0	0	0	0	0
51	1	51	51	4023	-8.66721422139598	-97.64884093423044	-2.4348693856556327	32.088338874666	MSppapp	0	0	0	0		0	0	0	0	0
79	1	79	79	4024	-99.17874093122968	-71.52474650789489	-14.906561482029895	35.557348482738	ABarpapap	0	0	0	0		0	0	0	0	0
33	1	33	33	4025	-37.237557526229125	-58.74141511859603	12.984624930151035	35.557348482738	ABarapapp	0	0	0	0		0	0	0	0	0
473	1	473	473	4026	9.899385752299374	-134.6030496652172	12.41307611749767	33.82284367870199	ABprpapaa	0	0	0	0		0	0	0	0	0
140	1	140	140	-1	87.52772819722216	90.68267608912129	6.975999611888333	42.39442314	Daa	0	0	0	0		0	0	0	0	0
247	1	247	247	4027	-123.39078085256804	46.36646676653484	15.8004573623789	35.557348482738	ABalpappa	0	0	0	0		0	0	0	0	0
828	1	828	828	4028	271.4464330725267	74.37733462027764	-14.11106198768311	36.883148131800006	Caapa	0	0	0	0		0	0	0	0	0
42	1	42	42	4029	103.67426858832415	149.7402865105664	3.064804753094318	33.82284367870199	ABplppapp	0	0	0	0		0	0	0	0	0
518	1	518	518	4030	-132.63788036978448	145.51718939398552	4.001564851387146	33.82284367870199	ABplpaaaa	0	0	0	0		0	0	0	0	0
8	1	8	8	4031	257.2899292210538	0.7909710645962437	5.9764944042877834	36.883148131800006	Cpppp	0	0	0	0		0	0	0	0	0
71	1	71	71	4032	-15.505392875731784	126.67063448645011	13.113388322749204	33.82284367870199	ABplpapap	0	0	0	0		0	0	0	0	0
83	1	83	83	4033	148.9405666924389	136.41219188004607	9.301100665851981	33.82284367870199	ABplpppap	0	0	0	0		0	0	0	0	0
1030	1	1030	1030	4034	63.16516390177542	157.22038712269588	2.14892521393183	33.82284367870199	ABplppapa	0	0	0	0		0	0	0	0	0
201	1	201	201	4035	296.6986418246827	-20.812730972834853	-2.1666953221314746	36.883148131800006	Cpapa	0	0	0	0		0	0	0	0	0
1625	1	1625	1625	4036	-184.54112270447428	-7.729555819539051	-15.036873182391748	35.557348482738	ABarpaaaa	0	0	0	0		0	0	0	0	0
121	1	121	121	4037	-2.0731517884163555	81.49330332875532	9.039608578266265	32.088338874666	MSappap	0	0	0	0		0	0	0	0	0
3078	1	3078	3078	4038	-151.2924902959431	70.14476695946601	2.7854240865142788	32.088338874666	MSapaaa	0	0	0	0		0	0	0	0	0
281	1	281	281	4039	192.21942882389078	-118.69479865512425	-11.532293158730118	33.82284367870199	ABprapapa	0	0	0	0		0	0	0	0	0
646	1	646	646	4040	35.613854076739294	-81.19515395822003	-15.87615702202434	35.557348482738	ABarpppaa	0	0	0	0		0	0	0	0	0
75	1	75	75	4041	-36.27874846261646	-164.94549707349503	4.28940299996889	33.82284367870199	ABprpaaap	0	0	0	0		0	0	0	0	0
50	1	50	50	4042	-33.34183110671302	94.27835806372929	-0.7587328984386456	32.088338874666	MSapapp	0	0	0	0		0	0	0	0	0
4	1	4	4	4043	57.78767418339284	75.31336212098755	10.58028336054933	48.729222	Z3	0	0	0	0		0	0	0	0	0
9	1	9	9	4044	-79.77100981223855	-56.820955966371436	-10.146252992113189	35.557348482738	ABalapppp	0	0	0	0		0	0	0	0	0
873	1	873	873	4045	-240.1497683795078	35.563305727529595	1.0136957509162283	35.557348482738	ABalaaaal	0	0	0	0		0	0	0	0	0
29	1	29	29	4046	203.49260024338892	120.32625414644427	-5.595842075382301	33.82284367870199	ABplapapp	0	0	0	0		0	0	0	0	0
405	1	405	405	4047	-201.58223165447816	64.6020979069094	13.60136770698021	35.557348482738	ABalpapaa	0	0	0	0		0	0	0	0	0
60	1	60	60	4048	202.40185700703563	86.74115545665595	10.20375580901492	36.883148131800006	Capap	0	0	0	0		0	0	0	0	0
726	1	726	726	4049	-153.10553942144244	-43.28931138604377	16.57926810756698	35.557348482738	ABarapaaa	0	0	0	0		0	0	0	0	0
406	1	406	406	4050	-52.92210368055573	144.71410838163652	11.199043269471114	33.82284367870199	ABplpapaa	0	0	0	0		0	0	0	0	0
78	1	78	78	4051	-126.95126361709752	-54.212354284511015	14.677399294319118	35.557348482738	ABarapaap	0	0	0	0		0	0	0	0	0
497	1	497	497	4052	-89.36839403863353	163.15878771687318	-2.3462397776033077	33.82284367870199	ABplpaapa	0	0	0	0		0	0	0	0	0
11	1	11	11	4053	261.8161422570159	-64.17733806195751	5.0625403920780965	33.82284367870199	ABprapppp	0	0	0	0		0	0	0	0	0
62	1	62	62	4054	-141.39482913102785	56.901514287600115	-14.984815374771111	33.82284367870199	ABplaaaap	0	0	0	0		0	0	0	0	0
23	1	23	23	4055	-2.1665812858074363	-98.50641620305717	-15.063158625494564	35.557348482738	ABarpappp	0	0	0	0		0	0	0	0	0
25	1	25	25	4056	108.16774540565225	-24.001726133141588	14.279740426679915	32.088338874666	MSpappp	0	0	0	0		0	0	0	0	0
388	1	388	388	4057	-76.04332896723976	-112.1161267203037	9.687470707376866	35.557348482738	ABarapppa	0	0	0	0		0	0	0	0	0
16	1	16	16	4058	17.009453352624465	153.50322746681158	-7.883125472481373	33.82284367870199	ABplaappp	0	0	0	0		0	0	0	0	0
45	1	45	45	4059	47.312085906300936	63.75414691458126	-1.1650853285097174	42.39442314	Ealp	0	0	0	0		0	0	0	0	0
46	1	46	46	4060	203.64178287427126	42.51952556175022	-2.329587532261794	42.39442314	Eplp	0	0	0	0		0	0	0	0	0
479	1	479	479	4061	183.1352768659692	-128.45138669134764	10.21448091295027	33.82284367870199	ABprpppaa	0	0	0	0		0	0	0	0	0
55	1	55	55	4062	59.28217353767178	120.29089443835046	-13.896365231678368	33.82284367870199	ABplapaap	0	0	0	0		0	0	0	0	0
22	1	22	22	4063	69.32541618626385	-155.23196667310518	-6.471027390222583	33.82284367870199	ABpraappp	0	0	0	0		0	0	0	0	0
31	1	31	31	4064	-115.57418463672867	53.91868818589801	-12.512326104756433	35.557348482738	ABalapapp	0	0	0	0		0	0	0	0	0
54	1	54	54	4065	238.88093034613726	-39.76231158934915	11.875459414372653	36.883148131800006	Cppap	0	0	0	0		0	0	0	0	0
6	1	6	6	4066	157.71254201659727	91.62224477251715	15.016628025641655	33.82284367870199	ABplppppp	0	0	0	0		0	0	0	0	0
49	1	49	49	4067	-74.00465184332096	7.846415433985716	2.209129361555018	32.088338874666	MSaaapp	0	0	0	0		0	0	0	0	0
61	1	61	61	4068	-154.05111276850545	63.76461998903308	13.79685006305216	35.557348482738	ABalpapap	0	0	0	0		0	0	0	0	0
2117	1	2117	2117	4069	174.56640059390992	92.71050310745075	10.394291645857074	36.883148131800006	Capaa	0	0	0	0		0	0	0	0	0
927	1	927	927	4070	-211.81210394323958	-80.35995699798598	4.476891479618007	35.557348482738	ABalaapaa	0	0	0	0		0	0	0	0	0
1435	1	1435	1435	4071	-214.7438727482747	-12.143068163530991	-0.1278306187452616	32.088338874666	MSaaaaa	0	0	0	0		0	0	0	0	0
438	1	438	438	4072	188.10908439990916	139.9485675243597	1.1565767269862044	33.82284367870199	ABplapppa	0	0	0	0		0	0	0	0	0
59	1	59	59	4073	-131.02603103070697	-143.23117549384105	-1.414854715340021	33.82284367870199	ABpraaaap	0	0	0	0		0	0	0	0	0
