# Supplementary material for: An Observation-Driven Agent-Based Modeling and Analysis Framework for C. elegans Embryogenesis
Source: PLoS One. 2016 Nov 16;11(11):e0166551. doi: 10.1371/journal.pone.0166551 (PMC5113041; doi:10.1371/journal.pone.0166551)
Supplement: S1 Dataset — The data obtained from our NetLogo code, including the index, name, diameter, position, and mother-daughter relationship of each cell. (ZIP) [file pone.0166551.s005.zip › S1_dataset/outputNucleiTest/t151-nuclei.txt]

871	1	871	871	4074	-243.34264355352911	-24.370589676419705	9.517526077707382	35.557348482738	ABaraaaaa	0	0	0	0		0	0	0	0	0
26	1	26	26	4075	80.36339246614583	45.36153862541853	15.175431526042631	32.088338874666	MSaappp	0	0	0	0		0	0	0	0	0
497	1	497	497	4076	-88.78262981959651	163.57280842343386	-2.2611834289495363	33.82284367870199	ABplpaapa	0	0	0	0		0	0	0	0	0
113	1	113	113	4077	-123.84678184236013	-58.49683151650696	-1.3190458592218242	32.088338874666	MSpaaap	0	0	0	0		0	0	0	0	0
32	1	32	32	4078	-39.29351918338767	72.01268292951046	-15.689750232875074	33.82284367870199	ABplaaapp	0	0	0	0		0	0	0	0	0
45	1	45	45	4079	48.157339607558995	63.72742549140502	-1.1778874437869333	42.39442314	Ealp	0	0	0	0		0	0	0	0	0
11	1	11	11	4080	261.4631709744271	-64.84313189477491	5.423716147562858	33.82284367870199	ABprapppp	0	0	0	0		0	0	0	0	0
250	1	250	250	4081	-125.86582801527487	96.280624061409	-6.797683255866086	35.557348482738	ABalppppa	0	0	0	0		0	0	0	0	0
29	1	29	29	4082	208.06443736950075	121.04598388652641	-5.302031828092834	33.82284367870199	ABplapapp	0	0	0	0		0	0	0	0	0
702	1	702	702	4083	-161.66054946140844	-133.30007017703534	-1.1884218448864516	33.82284367870199	ABpraaaaa	0	0	0	0		0	0	0	0	0
423	1	423	423	4084	-24.051289897190927	-164.1128899713703	0.07785544427191934	33.82284367870199	ABprpaapa	0	0	0	0		0	0	0	0	0
59	1	59	59	4085	-130.40412117096906	-143.51559776325632	-1.4143816148441652	33.82284367870199	ABpraaaap	0	0	0	0		0	0	0	0	0
2052	1	2052	2052	4086	-105.09797434039068	9.728029866285807	2.898550238622224	32.088338874666	MSaaapa	0	0	0	0		0	0	0	0	0
256	1	256	256	4087	6.047292429527561	-160.08442056662687	-7.647693417157954	33.82284367870199	ABpraappa	0	0	0	0		0	0	0	0	0
475	1	475	475	4088	-77.37442200881536	-95.55515720648432	13.666556902123238	35.557348482738	ABarappaa	0	0	0	0		0	0	0	0	0
3248	1	3248	3248	4089	92.38141966043175	-30.01218002258956	15.027148394860845	32.088338874666	MSpappa	0	0	0	0		0	0	0	0	0
78	1	78	78	4090	-126.2535742968525	-53.30743371582938	14.604823539410969	35.557348482738	ABarapaap	0	0	0	0		0	0	0	0	0
138	1	138	138	-1	97.66810367197702	-86.82149407783514	8.2979667283147	42.39442314	Dpa	0	0	0	0		0	0	0	0	0
35	1	35	35	4091	234.01187896834452	-94.21896557028965	-5.706209218410923	33.82284367870199	ABprapapp	0	0	0	0		0	0	0	0	0
512	1	512	512	4092	-131.7495969345785	-26.34480718889152	10.27343585547993	35.557348482738	ABaraappa	0	0	0	0		0	0	0	0	0
77	1	77	77	4093	-223.32482015746794	-9.277324338485858	7.482926488858688	35.557348482738	ABaraaaap	0	0	0	0		0	0	0	0	0
80	1	80	80	4094	-158.33154551350052	-8.621615004915737	-15.555891858073585	35.557348482738	ABarpaaap	0	0	0	0		0	0	0	0	0
399	1	399	399	4095	157.03918548075242	-90.18581491060786	14.15858963858387	33.82284367870199	ABprppppa	0	0	0	0		0	0	0	0	0
2080	1	2080	2080	4096	-154.2983099470404	-62.23884530204124	1.3170125140310573	32.088338874666	MSpaaaa	0	0	0	0		0	0	0	0	0
558	1	558	558	4097	107.2697485328526	156.6514349068955	9.051041021627734	33.82284367870199	ABplpppaa	0	0	0	0		0	0	0	0	0
52	1	52	52	4098	247.37584392414314	-28.281237179076516	-13.58578740427869	36.883148131800006	Cpaap	0	0	0	0		0	0	0	0	0
1094	1	1094	1094	4099	-0.8688753075208646	37.26213559203199	-16.28839749742738	35.557348482738	ABarppaaa	0	0	0	0		0	0	0	0	0
4	1	4	4	4100	56.917072364239225	74.70265150622315	10.475778872441927	48.729222	Z3	0	0	0	0		0	0	0	0	0
54	1	54	54	4101	236.7883762314799	-40.26609257041155	11.75265693961673	36.883148131800006	Cppap	0	0	0	0		0	0	0	0	0
873	1	873	873	4102	-239.90097597874802	37.498348938415994	1.0950028800537372	35.557348482738	ABalaaaal	0	0	0	0		0	0	0	0	0
518	1	518	518	4103	-130.96723219422032	145.60803055977942	4.051207018889502	33.82284367870199	ABplpaaaa	0	0	0	0		0	0	0	0	0
53	1	53	53	4104	253.4432179382337	51.63678621999399	-7.610259884780164	36.883148131800006	Caaap	0	0	0	0		0	0	0	0	0
413	1	413	413	4105	-139.51726428306972	-39.153525243089874	-11.972436146873921	35.557348482738	ABalapppa	0	0	0	0		0	0	0	0	0
2	1	2	2	4106	184.38430922886084	-54.80480024338488	-12.111765395513666	35.557348482738	ABarppppp	0	0	0	0		0	0	0	0	0
38	1	38	38	4107	-33.98260282764459	168.99619397098306	-1.731843885923117	33.82284367870199	ABplpaapp	0	0	0	0		0	0	0	0	0
429	1	429	429	4108	-203.00617970556974	6.5595738543777715	10.20988802317699	35.557348482738	ABaraapaa	0	0	0	0		0	0	0	0	0
3502	1	3502	3502	4109	64.94353711561354	42.41116303061267	15.536609750981796	32.088338874666	MSaappa	0	0	0	0		0	0	0	0	0
87	1	87	87	4110	177.2076401180227	50.21993395506582	11.813098002573303	48.729222	Z2	0	0	0	0		0	0	0	0	0
9	1	9	9	4111	-80.48450564497051	-57.82090996689024	-10.240697634642023	35.557348482738	ABalapppp	0	0	0	0		0	0	0	0	0
646	1	646	646	4112	35.17432391190262	-81.98549642000113	-15.89385309846198	35.557348482738	ABarpppaa	0	0	0	0		0	0	0	0	0
1030	1	1030	1030	4113	63.20555136996698	157.76577010875474	2.2894825434328796	33.82284367870199	ABplppapa	0	0	0	0		0	0	0	0	0
64	1	64	64	4114	-34.87798318186625	-116.74646970885188	13.982198520231753	35.557348482738	ABarappap	0	0	0	0		0	0	0	0	0
198	1	198	198	4115	174.65624388533578	47.109928948814684	-15.455967456286334	36.883148131800006	Caaaa	0	0	0	0		0	0	0	0	0
400	1	400	400	4116	-81.60447920861988	-14.86816253298357	-15.919534535587111	35.557348482738	ABarpaapa	0	0	0	0		0	0	0	0	0
50	1	50	50	4117	-34.064398370271114	94.07999690697544	-1.0385496506292007	32.088338874666	MSapapp	0	0	0	0		0	0	0	0	0
720	1	720	720	4118	152.31588443489832	-157.959653140452	-1.2121920264571346	33.82284367870199	ABprappaa	0	0	0	0		0	0	0	0	0
3	1	3	3	-1	74.44548332157616	-102.60781345614765	2.7543120782624313	36.883148131800006	MSpppp	0	0	0	0		0	0	0	0	0
1379	1	1379	1379	4119	144.937875359172	-64.83119340277177	-12.886844639688984	35.557348482738	ABarppppa	0	0	0	0		0	0	0	0	0
630	1	630	630	4120	46.36851970805967	-131.54820085601978	-13.901032022135034	33.82284367870199	ABprapaaa	0	0	0	0		0	0	0	0	0
923	1	923	923	4121	125.59695227604995	-129.35331272521256	6.018253907554155	33.82284367870199	ABprppapa	0	0	0	0		0	0	0	0	0
40	1	40	40	4122	-224.2571197168086	-57.979918865056874	-6.423446500543245	35.557348482738	ABalaaapp	0	0	0	0		0	0	0	0	0
405	1	405	405	4123	-199.56791720889933	66.45181934391461	13.739307163548569	35.557348482738	ABalpapaa	0	0	0	0		0	0	0	0	0
1829	1	1829	1829	4124	-9.699290568774538	-26.335111833748954	11.879160952890732	32.088338874666	MSpapaa	0	0	0	0		0	0	0	0	0
712	1	712	712	4125	-244.55274587784078	-17.977973141624535	-6.012772426345884	35.557348482738	ABalaaapa	0	0	0	0		0	0	0	0	0
70	1	70	70	4126	-184.9624412567486	-101.31843578408083	3.094869785812415	35.557348482738	ABalaapap	0	0	0	0		0	0	0	0	0
34	1	34	34	4127	-185.91804947706538	81.02416133968552	6.810833639904959	35.557348482738	ABalpaapp	0	0	0	0		0	0	0	0	0
12	1	12	12	4128	-31.29450701911547	-128.30022988011115	9.266700082774518	35.557348482738	ABarapppp	0	0	0	0		0	0	0	0	0
324	1	324	324	4129	60.04283423688617	-78.06033700073708	15.2776808604156	33.82284367870199	ABprpappa	0	0	0	0		0	0	0	0	0
357	1	357	357	4130	-237.10001693375574	36.143824197202775	-9.087757922013616	35.557348482738	ABalapaaa	0	0	0	0		0	0	0	0	0
1	1	1	1	4131	197.64647577851605	-44.760348884270215	16.047117636117154	33.82284367870199	ABprppppp	0	0	0	0		0	0	0	0	0
51	1	51	51	4132	-10.1896234537783	-97.72252190882345	-2.5986353174219325	32.088338874666	MSppapp	0	0	0	0		0	0	0	0	0
62	1	62	62	4133	-139.04510390404153	56.80594091227378	-15.039525870643637	33.82284367870199	ABplaaaap	0	0	0	0		0	0	0	0	0
79	1	79	79	4134	-98.65041149553423	-70.19043789503958	-15.004961095620171	35.557348482738	ABarpapap	0	0	0	0		0	0	0	0	0
5	1	5	5	4135	-64.06971754961184	129.67380628837392	-6.181447935639359	35.557348482738	ABalppppp	0	0	0	0		0	0	0	0	0
20	1	20	20	4136	80.74527496689913	86.27827649889812	15.626376891188807	33.82284367870199	ABplpappp	0	0	0	0		0	0	0	0	0
76	1	76	76	4137	-90.1555028358245	161.26771627995927	4.984277691362963	33.82284367870199	ABplpaaap	0	0	0	0		0	0	0	0	0
75	1	75	75	4138	-36.30427546933394	-164.78536479654366	4.362466085594144	33.82284367870199	ABprpaaap	0	0	0	0		0	0	0	0	0
442	1	442	442	4139	-69.31256225064043	-46.740378652802626	15.71336215228923	35.557348482738	ABarapapa	0	0	0	0		0	0	0	0	0
31	1	31	31	4140	-114.72247681409534	55.78432163832467	-12.38706213424281	35.557348482738	ABalapapp	0	0	0	0		0	0	0	0	0
828	1	828	828	4141	270.85922906370956	73.80385594473013	-14.138116379621058	36.883148131800006	Caapa	0	0	0	0		0	0	0	0	0
72	1	72	72	4142	42.04722796398763	-119.20883310312603	14.095492129190918	33.82284367870199	ABprpapap	0	0	0	0		0	0	0	0	0
25	1	25	25	4143	107.88041118688928	-24.66189181624537	14.154143659878729	32.088338874666	MSpappp	0	0	0	0		0	0	0	0	0
927	1	927	927	4144	-212.02228184868133	-80.29063248975365	4.632851361113079	35.557348482738	ABalaapaa	0	0	0	0		0	0	0	0	0
61	1	61	61	4145	-150.20745586019655	65.42919147493237	13.901349727930551	35.557348482738	ABalpapap	0	0	0	0		0	0	0	0	0
292	1	292	292	4146	-190.96617549876643	35.92151890673197	-14.022471162388994	35.557348482738	ABalapapa	0	0	0	0		0	0	0	0	0
1839	1	1839	1839	4147	-216.35383910293055	103.33392285708777	2.7447750998259357	35.557348482738	ABalppaaa	0	0	0	0		0	0	0	0	0
73	1	73	73	4148	-195.36156035395484	31.013550857883796	11.235617548324809	35.557348482738	ABalpaaap	0	0	0	0		0	0	0	0	0
406	1	406	406	4149	-50.52628106283663	144.75607808520007	11.26835915799365	33.82284367870199	ABplpapaa	0	0	0	0		0	0	0	0	0
36	1	36	36	4150	167.11068936895975	-113.20383890429063	6.311444710947014	33.82284367870199	ABprppapp	0	0	0	0		0	0	0	0	0
438	1	438	438	4151	188.62552257844743	139.8349036910288	1.4047418655508073	33.82284367870199	ABplapppa	0	0	0	0		0	0	0	0	0
594	1	594	594	4152	-140.02218614055883	-78.57079997749668	-15.50955952689503	35.557348482738	ABarpapaa	0	0	0	0		0	0	0	0	0
707	1	707	707	4153	-47.36309274491829	-99.50084231559688	-16.64378135253048	35.557348482738	ABarpappa	0	0	0	0		0	0	0	0	0
10	1	10	10	4154	223.00690482238167	119.2419928060977	4.340085036660895	33.82284367870199	ABplapppp	0	0	0	0		0	0	0	0	0
353	1	353	353	4155	-86.31147781346462	77.27410903040054	-17.42973204107407	33.82284367870199	ABplaaapa	0	0	0	0		0	0	0	0	0
249	1	249	249	4156	-39.412609638769176	156.71996230036572	-10.811296014723327	33.82284367870199	ABplaappa	0	0	0	0		0	0	0	0	0
24	1	24	24	4157	111.73110730648993	-70.71785842107259	15.208792340344713	33.82284367870199	ABprpappp	0	0	0	0		0	0	0	0	0
37	1	37	37	4158	-99.9248100448533	114.34146613861613	10.98952715233585	35.557348482738	ABalppapp	0	0	0	0		0	0	0	0	0
44	1	44	44	4159	157.2341892099178	66.224403794623	-12.379169262055312	35.557348482738	ABarppapp	0	0	0	0		0	0	0	0	0
3307	1	3307	3307	4160	-29.133155992114474	-104.96166350783254	-1.6070661573443619	32.088338874666	MSppapa	0	0	0	0		0	0	0	0	0
281	1	281	281	4161	193.33406190173173	-119.2419244711934	-11.366876590241723	33.82284367870199	ABprapapa	0	0	0	0		0	0	0	0	0
14	1	14	14	4162	55.9174818815319	-18.010192273239888	-0.11079584186893648	42.39442314	Earp	0	0	0	0		0	0	0	0	0
316	1	316	316	4163	17.16417262969365	99.40990380040513	14.862644587932559	33.82284367870199	ABplpappa	0	0	0	0		0	0	0	0	0
491	1	491	491	4164	-185.81313492027988	98.81002893881717	-4.460416800201507	35.557348482738	ABalpppaa	0	0	0	0		0	0	0	0	0
1435	1	1435	1435	4165	-215.0819845591108	-11.341270560562425	-0.2996584767844716	32.088338874666	MSaaaaa	0	0	0	0		0	0	0	0	0
457	1	457	457	4166	-179.1641808343393	-98.56980497484416	-3.9620282058937413	35.557348482738	ABalaappa	0	0	0	0		0	0	0	0	0
1104	1	1104	1104	4167	226.9723125064505	98.41735608777198	0.5998083268370153	36.883148131800006	Cappa	0	0	0	0		0	0	0	0	0
46	1	46	46	4168	206.68245742679343	40.912992265157385	-2.302869174331001	42.39442314	Eplp	0	0	0	0		0	0	0	0	0
43	1	43	43	4169	-10.836634756252831	-20.281063043335166	-16.228243535313972	35.557348482738	ABarpaapp	0	0	0	0		0	0	0	0	0
1138	1	1138	1138	4170	45.69987429723984	-151.1798750300143	9.042433185497064	33.82284367870199	ABprppaaa	0	0	0	0		0	0	0	0	0
140	1	140	140	-1	85.50993946734522	89.36269674246441	7.020823740102308	42.39442314	Daa	0	0	0	0		0	0	0	0	0
662	1	662	662	4171	-144.14527435802293	114.6334907517135	10.68341380408353	35.557348482738	ABalppapa	0	0	0	0		0	0	0	0	0
57	1	57	57	4172	-89.51988921489776	119.91023939785305	-15.053943565121466	33.82284367870199	ABplaapap	0	0	0	0		0	0	0	0	0
762	1	762	762	4173	235.59181739587322	-97.22996880189123	2.910381197433432	33.82284367870199	ABprapppa	0	0	0	0		0	0	0	0	0
17	1	17	17	4174	-156.79479729083175	-98.68282970544067	-8.20141930526037	35.557348482738	ABalaappp	0	0	0	0		0	0	0	0	0
65	1	65	65	4175	93.48996804624979	-134.35861836851865	-11.11819767042913	33.82284367870199	ABprapaap	0	0	0	0		0	0	0	0	0
18	1	18	18	-1	161.94517395499577	-61.28470034530209	4.741318530683393	42.39442314	Dpp	0	0	0	0		0	0	0	0	0
269	1	269	269	4176	-226.22636094750973	43.74584348703901	4.968941229480763	35.557348482738	ABalpaapa	0	0	0	0		0	0	0	0	0
60	1	60	60	4177	201.64706345580572	85.81107215581403	10.120959696258799	36.883148131800006	Capap	0	0	0	0		0	0	0	0	0
68	1	68	68	4178	222.21255453702156	-96.3673190405615	11.598630790982725	33.82284367870199	ABprpppap	0	0	0	0		0	0	0	0	0
1656	1	1656	1656	4179	208.96838309365037	-51.63088997466291	11.855651945087724	36.883148131800006	Cppaa	0	0	0	0		0	0	0	0	0
86	1	86	86	4180	80.16353220222699	-69.63105979004565	-15.838422988345668	35.557348482738	ABarpppap	0	0	0	0		0	0	0	0	0
74	1	74	74	4181	-211.0504409278888	-39.525010574269295	-11.15936698253569	35.557348482738	ABalappap	0	0	0	0		0	0	0	0	0
295	1	295	295	4182	2.4154495509697096	119.28648896239879	-15.538505035307663	33.82284367870199	ABplapaaa	0	0	0	0		0	0	0	0	0
2117	1	2117	2117	4183	172.47178980609314	91.82212738037016	10.313538445085717	36.883148131800006	Capaa	0	0	0	0		0	0	0	0	0
30	1	30	30	4184	-75.27615943175286	-140.61266338935468	-7.814475704427227	33.82284367870199	ABpraaapp	0	0	0	0		0	0	0	0	0
66	1	66	66	4185	194.06632362415527	-140.029740458527	-2.881161157912249	33.82284367870199	ABprappap	0	0	0	0		0	0	0	0	0
8	1	8	8	4186	256.2013283605926	-0.5133447850611746	6.120979615551085	36.883148131800006	Cpppp	0	0	0	0		0	0	0	0	0
247	1	247	247	4187	-121.84169841548308	45.755701477807	15.855223402168193	35.557348482738	ABalpappa	0	0	0	0		0	0	0	0	0
863	1	863	863	4188	-230.6343914785268	16.650815094433142	12.782260851919473	35.557348482738	ABalpaaaa	0	0	0	0		0	0	0	0	0
148	1	148	148	4189	140.2249772085076	-31.573261914942467	-16.702550271727937	36.883148131800006	Cpaaa	0	0	0	0		0	0	0	0	0
133	1	133	133	4190	-40.13073292249652	-40.42649489259539	-7.7494428929509365	42.39442314	Eara	0	0	0	0		0	0	0	0	0
49	1	49	49	4191	-73.43806620272547	8.063560025155615	1.9823102378582669	32.088338874666	MSaaapp	0	0	0	0		0	0	0	0	0
82	1	82	82	4192	43.4832118291453	38.33022332246425	-15.866919618316853	35.557348482738	ABarppaap	0	0	0	0		0	0	0	0	0
16	1	16	16	4193	19.500118185540362	155.04291148197782	-7.804668254218154	33.82284367870199	ABplaappp	0	0	0	0		0	0	0	0	0
58	1	58	58	4194	136.4820645119926	152.16966750471525	-6.000373790660965	33.82284367870199	ABplappap	0	0	0	0		0	0	0	0	0
27	1	27	27	4195	290.7086092772431	5.559526442421908	6.209585845352785	36.883148131800006	Cpapp	0	0	0	0		0	0	0	0	0
1833	1	1833	1833	4196	-49.54987295321016	45.051991161466496	9.974985079335827	32.088338874666	MSaapaa	0	0	0	0		0	0	0	0	0
3807	1	3807	3807	4197	-9.39583251592874	82.36991950691633	8.734603937754512	32.088338874666	MSappaa	0	0	0	0		0	0	0	0	0
33	1	33	33	4198	-36.83894496618896	-57.47303313075137	12.945288568426493	35.557348482738	ABarapapp	0	0	0	0		0	0	0	0	0
71	1	71	71	4199	-12.161943836339505	125.8209578348869	13.254196448959076	33.82284367870199	ABplpapap	0	0	0	0		0	0	0	0	0
221	1	221	221	4200	157.3752842216281	125.78919204509126	-12.490081887945271	33.82284367870199	ABplapapa	0	0	0	0		0	0	0	0	0
431	1	431	431	4201	95.45627657764648	164.20041889176858	-4.603200587298694	33.82284367870199	ABplappaa	0	0	0	0		0	0	0	0	0
22	1	22	22	4202	68.48336817392043	-155.98485620948034	-6.35848686082949	33.82284367870199	ABpraappp	0	0	0	0		0	0	0	0	0
41	1	41	41	4203	31.235404438463704	-167.29967978804308	0.9515081372023312	33.82284367870199	ABprpaapp	0	0	0	0		0	0	0	0	0
572	1	572	572	4204	231.85703781909484	-41.35039773187358	1.7826731987407287	36.883148131800006	Cpppa	0	0	0	0		0	0	0	0	0
112	1	112	112	4205	-14.886716040792052	44.64745819668634	11.225840811993251	32.088338874666	MSaapap	0	0	0	0		0	0	0	0	0
85	1	85	85	4206	-193.3073090087285	119.10930283300692	4.759116888445818	35.557348482738	ABalppaap	0	0	0	0		0	0	0	0	0
243	1	243	243	4207	-147.6092929379426	118.96140810753906	-13.10515134182472	33.82284367870199	ABplaapaa	0	0	0	0		0	0	0	0	0
1625	1	1625	1625	4208	-184.57041129613842	-7.334564551193064	-15.108473974812224	35.557348482738	ABarpaaaa	0	0	0	0		0	0	0	0	0
869	1	869	869	4209	-20.095417980041816	160.64628797485193	5.2839520617857625	33.82284367870199	ABplppaaa	0	0	0	0		0	0	0	0	0
388	1	388	388	4210	-79.01489741627768	-111.42432077702466	9.913543304108345	35.557348482738	ABarapppa	0	0	0	0		0	0	0	0	0
175	1	175	175	4211	109.58832243532926	35.89736363769226	-7.228508574907824	42.39442314	Epla	0	0	0	0		0	0	0	0	0
121	1	121	121	4212	0.496209870359927	81.18571870483945	9.146627750375652	32.088338874666	MSappap	0	0	0	0		0	0	0	0	0
19	1	19	19	4213	-73.10347508136321	43.445246384199756	12.537963285492758	35.557348482738	ABalpappp	0	0	0	0		0	0	0	0	0
63	1	63	63	4214	-145.5213099170609	118.09871171157353	-4.190534213812317	35.557348482738	ABalpppap	0	0	0	0		0	0	0	0	0
56	1	56	56	4215	-36.81959345662421	-143.26549394529482	-11.875160275055395	33.82284367870199	ABpraapap	0	0	0	0		0	0	0	0	0
288	1	288	288	4216	-138.3153304758824	-119.36188962198297	-8.374513063953733	33.82284367870199	ABpraaapa	0	0	0	0		0	0	0	0	0
48	1	48	48	4217	-36.61000700943045	-27.69538518460796	5.642175189938366	32.088338874666	MSpaapp	0	0	0	0		0	0	0	0	0
311	1	311	311	4218	-189.31730199741753	-60.94670410334386	11.056418873271824	35.557348482738	ABaraaapa	0	0	0	0		0	0	0	0	0
69	1	69	69	4219	-151.03192816078783	14.32986023428615	8.510740757076634	35.557348482738	ABaraapap	0	0	0	0		0	0	0	0	0
21	1	21	21	4220	-76.60052832953609	-27.209391245435953	10.179201319229328	35.557348482738	ABaraappp	0	0	0	0		0	0	0	0	0
118	1	118	118	4221	-124.5840991761212	70.26753128168258	2.765705138318365	32.088338874666	MSapaap	0	0	0	0		0	0	0	0	0
23	1	23	23	4222	-1.9741934522741893	-98.85394865534701	-15.038609121786259	35.557348482738	ABarpappp	0	0	0	0		0	0	0	0	0
652	1	652	652	4223	-80.49121318236618	-151.9944899967683	5.407472213555743	33.82284367870199	ABprpaaaa	0	0	0	0		0	0	0	0	0
584	1	584	584	4224	112.23899862629055	122.34842342048931	13.667573446468461	33.82284367870199	ABplppppa	0	0	0	0		0	0	0	0	0
6	1	6	6	4225	157.92084404387785	89.56662000140494	15.122443378461286	33.82284367870199	ABplppppp	0	0	0	0		0	0	0	0	0
947	1	947	947	4226	100.95706220542299	71.74406356312376	-14.220465676543885	35.557348482738	ABarppapa	0	0	0	0		0	0	0	0	0
130	1	130	130	4227	18.06094266197617	-79.69514422132448	7.632889773177795	36.883148131800006	MSpppa	0	0	0	0		0	0	0	0	0
83	1	83	83	4228	151.2717323391728	134.87035448995346	9.507029027687112	33.82284367870199	ABplpppap	0	0	0	0		0	0	0	0	0
3078	1	3078	3078	4229	-152.4850553629023	70.33024477054803	2.7256104407227384	32.088338874666	MSapaaa	0	0	0	0		0	0	0	0	0
39	1	39	39	4230	-151.73031586612544	-86.4398266362202	11.395715784786699	35.557348482738	ABaraaapp	0	0	0	0		0	0	0	0	0
84	1	84	84	4231	26.02849226505413	155.9874399976952	7.908013322518788	33.82284367870199	ABplppaap	0	0	0	0		0	0	0	0	0
7	1	7	7	4232	205.9895904724402	-33.04579238765643	-3.5597169904645427	42.39442314	Eprp	0	0	0	0		0	0	0	0	0
42	1	42	42	4233	105.41054691028533	149.7909207262514	3.250112235497911	33.82284367870199	ABplppapp	0	0	0	0		0	0	0	0	0
268	1	268	268	4234	-90.12148778618956	-141.01010181600907	-11.34736761398138	33.82284367870199	ABpraapaa	0	0	0	0		0	0	0	0	0
726	1	726	726	4235	-152.93452348389394	-41.715041407770116	16.656601974010695	35.557348482738	ABarapaaa	0	0	0	0		0	0	0	0	0
108	1	108	108	4236	19.604664711464082	-25.748980985746503	12.219879894578508	32.088338874666	MSpapap	0	0	0	0		0	0	0	0	0
473	1	473	473	4237	9.314936864618145	-133.97245094227546	12.384313380424844	33.82284367870199	ABprpapaa	0	0	0	0		0	0	0	0	0
2599	1	2599	2599	4238	-53.97737002855482	100.43669812079065	1.0445146706139765	32.088338874666	MSapapa	0	0	0	0		0	0	0	0	0
28	1	28	28	4239	283.4146736787497	65.4131631097069	0.8065993275553038	36.883148131800006	Caapp	0	0	0	0		0	0	0	0	0
55	1	55	55	4240	62.84037346274641	121.33203787426152	-13.747189560148582	33.82284367870199	ABplapaap	0	0	0	0		0	0	0	0	0
3030	1	3030	3030	4241	-122.40837315971464	-104.52063415554657	2.7394002963796216	32.088338874666	MSppaaa	0	0	0	0		0	0	0	0	0
370	1	370	370	4242	-184.09509209813538	71.8355087559594	-13.673769578947757	33.82284367870199	ABplaaaaa	0	0	0	0		0	0	0	0	0
833	1	833	833	4243	-229.51996875092848	-20.501690252907707	-9.809771996549658	35.557348482738	ABalappaa	0	0	0	0		0	0	0	0	0
3177	1	3177	3177	4244	-57.99319707103657	-32.39885924256138	4.475701776998579	32.088338874666	MSpaapa	0	0	0	0		0	0	0	0	0
201	1	201	201	4245	297.29568136891305	-22.80241920519915	-1.7903543735624865	36.883148131800006	Cpapa	0	0	0	0		0	0	0	0	0
67	1	67	67	4246	-215.6756132449128	66.3021619160919	-9.485834948192927	35.557348482738	ABalapaap	0	0	0	0		0	0	0	0	0
47	1	47	47	-1	148.72965668429038	69.88902580626228	3.6794487450251276	42.39442314	Dap	0	0	0	0		0	0	0	0	0
105	1	105	105	4247	-177.1443036763701	-5.278870328976731	-4.201358176054237	32.088338874666	MSaaaap	0	0	0	0		0	0	0	0	0
160	1	160	160	4248	103.56744630905483	-61.967038752299125	-6.012907797974312	42.39442314	Epra	0	0	0	0		0	0	0	0	0
81	1	81	81	4249	-255.75621891648933	-2.8238553281176313	2.5395093542973006	35.557348482738	ABalaaaar	0	0	0	0		0	0	0	0	0
15	1	15	15	4250	256.36831488761925	73.74718198344246	6.282663698565046	36.883148131800006	Cappp	0	0	0	0		0	0	0	0	0
88	1	88	88	4251	89.73739369795143	-142.32761010216566	11.584090063190656	33.82284367870199	ABprppaap	0	0	0	0		0	0	0	0	0
124	1	124	124	4252	-102.03527660270889	-103.55987448804007	2.636349412884256	32.088338874666	MSppaap	0	0	0	0		0	0	0	0	0
479	1	479	479	4253	181.07126465718417	-128.60227395008965	10.363124395443512	33.82284367870199	ABprpppaa	0	0	0	0		0	0	0	0	0
13	1	13	13	-1	59.95387057780925	109.59811251788103	2.088535560489847	36.883148131800006	MSappp	0	0	0	0		0	0	0	0	0
126	1	126	126	4254	-42.105648640084056	30.622072013210413	-8.356714781454862	42.39442314	Eala	0	0	0	0		0	0	0	0	0
