# Supplementary material for: An Observation-Driven Agent-Based Modeling and Analysis Framework for C. elegans Embryogenesis
Source: PLoS One. 2016 Nov 16;11(11):e0166551. doi: 10.1371/journal.pone.0166551 (PMC5113041; doi:10.1371/journal.pone.0166551)
Supplement: S1 Dataset — The data obtained from our NetLogo code, including the index, name, diameter, position, and mother-daughter relationship of each cell. (ZIP) [file pone.0166551.s005.zip › S1_dataset/outputNucleiTest/t152-nuclei.txt]

1	1	1	1	4255	196.1687653593642	-44.551243357184084	16.14354537801346	33.82284367870199	ABprppppp	0	0	0	0		0	0	0	0	0
70	1	70	70	4256	-184.35991930446917	-102.13611531808408	3.1886953781512513	35.557348482738	ABalaapap	0	0	0	0		0	0	0	0	0
39	1	39	39	4257	-151.7589615201398	-85.8296643383493	11.570887959587182	35.557348482738	ABaraaapp	0	0	0	0		0	0	0	0	0
1379	1	1379	1379	4258	144.3772546897957	-67.16373241554449	-12.88340684379785	35.557348482738	ABarppppa	0	0	0	0		0	0	0	0	0
479	1	479	479	4259	179.00725244839913	-128.75316120883167	10.511767877936755	33.82284367870199	ABprpppaa	0	0	0	0		0	0	0	0	0
388	1	388	388	4260	-81.98646586531561	-110.73251483374563	10.139615900839825	35.557348482738	ABarapppa	0	0	0	0		0	0	0	0	0
518	1	518	518	4261	-129.29658401865618	145.69887172557333	4.100849186391859	33.82284367870199	ABplpaaaa	0	0	0	0		0	0	0	0	0
243	1	243	243	4262	-146.83782171556484	119.8237915475856	-13.081919399969898	33.82284367870199	ABplaapaa	0	0	0	0		0	0	0	0	0
44	1	44	44	4263	160.81546088074649	67.33442057265256	-12.314365435439946	35.557348482738	ABarppapp	0	0	0	0		0	0	0	0	0
56	1	56	56	4264	-37.699947444115374	-142.91333637742557	-11.965269201036113	33.82284367870199	ABpraapap	0	0	0	0		0	0	0	0	0
58	1	58	58	4265	139.43824823308864	151.88057405114202	-5.9395568245845025	33.82284367870199	ABplappap	0	0	0	0		0	0	0	0	0
250	1	250	250	4266	-127.0076267629692	97.09903841013596	-6.960044547057447	35.557348482738	ABalppppa	0	0	0	0		0	0	0	0	0
25	1	25	25	4267	107.5930769681263	-25.322057499349146	14.028546893077541	32.088338874666	MSpappp	0	0	0	0		0	0	0	0	0
140	1	140	140	-1	83.49215073746826	88.04271739580751	7.065647868316283	42.39442314	Daa	0	0	0	0		0	0	0	0	0
59	1	59	59	4268	-129.78221131123112	-143.8000200326716	-1.4139085143483094	33.82284367870199	ABpraaaap	0	0	0	0		0	0	0	0	0
14	1	14	14	4269	56.43553576677361	-16.83103289133516	-0.011452871707626619	42.39442314	Earp	0	0	0	0		0	0	0	0	0
873	1	873	873	4270	-239.6521835779882	39.43339214930239	1.1763100091912462	35.557348482738	ABalaaaal	0	0	0	0		0	0	0	0	0
37	1	37	37	4271	-97.44397504749963	114.70948896167683	11.028906108852848	35.557348482738	ABalppapp	0	0	0	0		0	0	0	0	0
2052	1	2052	2052	4272	-106.19856377038454	10.313823122344727	2.71306753363301	32.088338874666	MSaaapa	0	0	0	0		0	0	0	0	0
475	1	475	475	4273	-77.73163106307763	-93.61857828050904	13.783080020833127	35.557348482738	ABarappaa	0	0	0	0		0	0	0	0	0
2599	1	2599	2599	4274	-55.60782967476248	100.66026068258516	0.9769549744570057	32.088338874666	MSapapa	0	0	0	0		0	0	0	0	0
78	1	78	78	4275	-125.55588497660747	-52.40251314714776	14.532247784502818	35.557348482738	ABarapaap	0	0	0	0		0	0	0	0	0
7	1	7	7	4276	206.68275024972843	-32.828810433217505	-3.723178145006062	42.39442314	Eprp	0	0	0	0		0	0	0	0	0
148	1	148	148	4277	139.1720181198461	-31.04120634037401	-16.699542333873797	36.883148131800006	Cpaaa	0	0	0	0		0	0	0	0	0
62	1	62	62	4278	-136.6953786770552	56.71036753694745	-15.094236366516164	33.82284367870199	ABplaaaap	0	0	0	0		0	0	0	0	0
31	1	31	31	4279	-113.87076899146201	57.64995509075133	-12.261798163729189	35.557348482738	ABalapapp	0	0	0	0		0	0	0	0	0
73	1	73	73	4280	-192.38315661107978	32.28871623096436	11.364844280029896	35.557348482738	ABalpaaap	0	0	0	0		0	0	0	0	0
21	1	21	21	4281	-76.21729915876212	-27.557319014198693	9.9380496157639	35.557348482738	ABaraappp	0	0	0	0		0	0	0	0	0
88	1	88	88	4282	89.18269157975561	-141.3754009895767	11.731510164122236	33.82284367870199	ABprppaap	0	0	0	0		0	0	0	0	0
497	1	497	497	4283	-88.19686560055949	163.98682912999453	-2.1761270802957653	33.82284367870199	ABplpaapa	0	0	0	0		0	0	0	0	0
295	1	295	295	4284	4.240454385998881	120.3136445127051	-15.458231999905887	33.82284367870199	ABplapaaa	0	0	0	0		0	0	0	0	0
121	1	121	121	4285	1.6607529418232607	81.01545037355343	9.140572857251179	32.088338874666	MSappap	0	0	0	0		0	0	0	0	0
42	1	42	42	4286	107.14682523224653	149.84155494193635	3.435419717901504	33.82284367870199	ABplppapp	0	0	0	0		0	0	0	0	0
247	1	247	247	4287	-120.2926159783981	45.14493618907917	15.909989441957485	35.557348482738	ABalpappa	0	0	0	0		0	0	0	0	0
3807	1	3807	3807	4288	-10.74190354947883	82.64979329385629	8.550684512380396	32.088338874666	MSappaa	0	0	0	0		0	0	0	0	0
175	1	175	175	4289	110.14902181020254	34.35148598996225	-7.36683362036478	42.39442314	Epla	0	0	0	0		0	0	0	0	0
311	1	311	311	4290	-190.20610420656686	-59.41965915138789	11.240462492508517	35.557348482738	ABaraaapa	0	0	0	0		0	0	0	0	0
57	1	57	57	4291	-87.30645645478462	120.65162677680154	-15.079728982270675	33.82284367870199	ABplaapap	0	0	0	0		0	0	0	0	0
256	1	256	256	4292	3.339652909942621	-160.8622488923921	-7.581172019726645	33.82284367870199	ABpraappa	0	0	0	0		0	0	0	0	0
662	1	662	662	4293	-143.22152853501427	115.1072034364183	10.798045277446072	35.557348482738	ABalppapa	0	0	0	0		0	0	0	0	0
33	1	33	33	4294	-36.4403324061488	-56.2046511429067	12.90595220670195	35.557348482738	ABarapapp	0	0	0	0		0	0	0	0	0
36	1	36	36	4295	166.29985341272658	-113.72854564158183	6.462010374957809	33.82284367870199	ABprppapp	0	0	0	0		0	0	0	0	0
83	1	83	83	4296	153.60289798590668	133.32851709986087	9.712957389522243	33.82284367870199	ABplpppap	0	0	0	0		0	0	0	0	0
1833	1	1833	1833	4297	-49.92050583973982	44.892846190455096	9.719160175252046	32.088338874666	MSaapaa	0	0	0	0		0	0	0	0	0
53	1	53	53	4298	257.1687285812535	51.75368398814719	-7.4081711089013	36.883148131800006	Caaap	0	0	0	0		0	0	0	0	0
54	1	54	54	4299	234.69582211682254	-40.76987355147395	11.629854464860806	36.883148131800006	Cppap	0	0	0	0		0	0	0	0	0
65	1	65	65	4300	95.01117179593385	-135.09155796457523	-10.852882607794278	33.82284367870199	ABprapaap	0	0	0	0		0	0	0	0	0
49	1	49	49	4301	-72.87148056212999	8.280704616325515	1.755491114161516	32.088338874666	MSaaapp	0	0	0	0		0	0	0	0	0
85	1	85	85	4302	-192.22230603601872	119.8370830824204	4.717713139936493	35.557348482738	ABalppaap	0	0	0	0		0	0	0	0	0
405	1	405	405	4303	-197.55360276332047	68.30154078091982	13.877246620116928	35.557348482738	ABalpapaa	0	0	0	0		0	0	0	0	0
720	1	720	720	4304	151.44274017570294	-158.20500594795544	-1.031913968551405	33.82284367870199	ABprappaa	0	0	0	0		0	0	0	0	0
707	1	707	707	4305	-48.427122015718446	-99.65855882050732	-16.69135418966572	35.557348482738	ABarpappa	0	0	0	0		0	0	0	0	0
35	1	35	35	4306	236.1492127873039	-94.12203115298199	-5.331085610427632	33.82284367870199	ABprapapp	0	0	0	0		0	0	0	0	0
1656	1	1656	1656	4307	205.36270971660898	-52.14472307992837	11.752548309486484	36.883148131800006	Cppaa	0	0	0	0		0	0	0	0	0
646	1	646	646	4308	34.73479374706594	-82.77583888178222	-15.911549174899621	35.557348482738	ABarpppaa	0	0	0	0		0	0	0	0	0
6	1	6	6	4309	158.12914607115846	87.51099523029275	15.228258731280919	33.82284367870199	ABplppppp	0	0	0	0		0	0	0	0	0
138	1	138	138	-1	93.87989354747734	-89.4021698133773	8.119972236085458	42.39442314	Dpa	0	0	0	0		0	0	0	0	0
406	1	406	406	4310	-48.13045844511754	144.79804778876363	11.337675046516187	33.82284367870199	ABplpapaa	0	0	0	0		0	0	0	0	0
3078	1	3078	3078	4311	-153.67762042986146	70.51572258163004	2.665796794931198	32.088338874666	MSapaaa	0	0	0	0		0	0	0	0	0
67	1	67	67	4312	-215.787807081442	68.63790461454978	-9.383757791536178	35.557348482738	ABalapaap	0	0	0	0		0	0	0	0	0
32	1	32	32	4313	-37.163280445899005	72.92105691884161	-15.684905933793093	33.82284367870199	ABplaaapp	0	0	0	0		0	0	0	0	0
13	1	13	13	-1	59.1309172429721	109.09697299432746	1.8793595817583824	36.883148131800006	MSappp	0	0	0	0		0	0	0	0	0
40	1	40	40	4314	-225.1067414459763	-57.61921701203939	-6.332309008961634	35.557348482738	ABalaaapp	0	0	0	0		0	0	0	0	0
66	1	66	66	4315	194.4602963440925	-139.94654574477966	-2.7794262832458423	33.82284367870199	ABprappap	0	0	0	0		0	0	0	0	0
4	1	4	4	4316	56.04647054508561	74.09194089145875	10.371274384334523	48.729222	Z3	0	0	0	0		0	0	0	0	0
1625	1	1625	1625	4317	-184.59969988780256	-6.9395732828470775	-15.180074767232698	35.557348482738	ABarpaaaa	0	0	0	0		0	0	0	0	0
29	1	29	29	4318	212.63627449561258	121.76571362660854	-5.008221580803367	33.82284367870199	ABplapapp	0	0	0	0		0	0	0	0	0
357	1	357	357	4319	-237.8822797933241	37.660983585274636	-9.026572721002069	35.557348482738	ABalapaaa	0	0	0	0		0	0	0	0	0
1839	1	1839	1839	4320	-216.17682733005526	103.32890096373755	2.608725132172906	35.557348482738	ABalppaaa	0	0	0	0		0	0	0	0	0
833	1	833	833	4321	-230.94939517133105	-19.785726004541857	-9.775637537910224	35.557348482738	ABalappaa	0	0	0	0		0	0	0	0	0
60	1	60	60	4322	200.89226990457578	84.8809888549721	10.038163583502678	36.883148131800006	Capap	0	0	0	0		0	0	0	0	0
201	1	201	201	4323	297.8927209131434	-24.79210743756345	-1.4140134249934917	36.883148131800006	Cpapa	0	0	0	0		0	0	0	0	0
558	1	558	558	4324	108.18761310063101	156.01520866835756	9.205428677545934	33.82284367870199	ABplpppaa	0	0	0	0		0	0	0	0	0
2080	1	2080	2080	4325	-155.78761159261322	-61.723915858575786	1.1767238648591305	32.088338874666	MSpaaaa	0	0	0	0		0	0	0	0	0
438	1	438	438	4326	189.1419607569857	139.72123985769795	1.6529070041154101	33.82284367870199	ABplapppa	0	0	0	0		0	0	0	0	0
869	1	869	869	4327	-19.645599713808437	160.15179850786384	5.379659265041358	33.82284367870199	ABplppaaa	0	0	0	0		0	0	0	0	0
80	1	80	80	4328	-157.01826881199088	-8.34357666461684	-15.626050871940054	35.557348482738	ABarpaaap	0	0	0	0		0	0	0	0	0
72	1	72	72	4329	42.15198087513325	-118.07932718770533	14.138617594446293	33.82284367870199	ABprpapap	0	0	0	0		0	0	0	0	0
15	1	15	15	4330	255.36169058083573	72.33754401202688	6.415434510446448	36.883148131800006	Cappp	0	0	0	0		0	0	0	0	0
1138	1	1138	1138	4331	43.46834903947339	-150.40811501665124	9.091440175848703	33.82284367870199	ABprppaaa	0	0	0	0		0	0	0	0	0
46	1	46	46	4332	209.7231319793156	39.30645896856455	-2.2761508164002078	42.39442314	Eplp	0	0	0	0		0	0	0	0	0
18	1	18	18	-1	159.69063412415198	-63.42235447925988	4.49162614339198	42.39442314	Dpp	0	0	0	0		0	0	0	0	0
292	1	292	292	4333	-192.408969840758	37.23130185771562	-13.989090864287284	35.557348482738	ABalapapa	0	0	0	0		0	0	0	0	0
652	1	652	652	4334	-81.9652662411755	-151.17784160067785	5.540337867314989	33.82284367870199	ABprpaaaa	0	0	0	0		0	0	0	0	0
75	1	75	75	4335	-36.329802476051405	-164.62523251959226	4.435529171219397	33.82284367870199	ABprpaaap	0	0	0	0		0	0	0	0	0
5	1	5	5	4336	-63.617214525555504	131.62771832108027	-6.328882046882949	35.557348482738	ABalppppp	0	0	0	0		0	0	0	0	0
1435	1	1435	1435	4337	-215.4200963699469	-10.539472957593919	-0.4714863348236828	32.088338874666	MSaaaaa	0	0	0	0		0	0	0	0	0
491	1	491	491	4338	-185.80947794058244	100.31448812455463	-4.5013029995484155	35.557348482738	ABalpppaa	0	0	0	0		0	0	0	0	0
249	1	249	249	4339	-38.526523715220264	158.4426110856148	-10.8248195114848	33.82284367870199	ABplaappa	0	0	0	0		0	0	0	0	0
41	1	41	41	4340	29.773604744130118	-167.4296150375308	0.9881803724667009	33.82284367870199	ABprpaapp	0	0	0	0		0	0	0	0	0
2	1	2	2	4341	185.89736312999656	-56.60401343342288	-12.075816714050939	35.557348482738	ABarppppp	0	0	0	0		0	0	0	0	0
712	1	712	712	4342	-245.9098702421372	-15.756349386195053	-5.920828521214103	35.557348482738	ABalaaapa	0	0	0	0		0	0	0	0	0
3	1	3	3	4343	71.74954972743824	-105.55182926977375	2.467498677956218	36.883148131800006	MSpppp	0	0	0	0		0	0	0	0	0
9	1	9	9	4344	-81.19800147770248	-58.82086396740905	-10.335142277170858	35.557348482738	ABalapppp	0	0	0	0		0	0	0	0	0
34	1	34	34	4345	-184.77814893322844	82.31115590839953	7.096453239085626	35.557348482738	ABalpaapp	0	0	0	0		0	0	0	0	0
11	1	11	11	4346	261.1101996918383	-65.50892572759233	5.784891903047619	33.82284367870199	ABprapppp	0	0	0	0		0	0	0	0	0
594	1	594	594	4347	-140.88966603900244	-77.57470189967624	-15.656431128316777	35.557348482738	ABarpapaa	0	0	0	0		0	0	0	0	0
726	1	726	726	4348	-152.7635075463454	-40.14077142949646	16.733935840454414	35.557348482738	ABarapaaa	0	0	0	0		0	0	0	0	0
28	1	28	28	4349	283.2713909809353	64.27390741159344	1.3856532416073213	36.883148131800006	Caapp	0	0	0	0		0	0	0	0	0
923	1	923	923	4350	123.25082105744403	-130.40773006322982	6.148647007106097	33.82284367870199	ABprppapa	0	0	0	0		0	0	0	0	0
105	1	105	105	4351	-175.6156326517197	-4.32859219529679	-4.579990544080572	32.088338874666	MSaaaap	0	0	0	0		0	0	0	0	0
947	1	947	947	4352	102.29306409440849	73.34357210221722	-14.226362195902489	35.557348482738	ABarppapa	0	0	0	0		0	0	0	0	0
702	1	702	702	4353	-162.03959536127022	-133.23952404622537	-1.2165283427569862	33.82284367870199	ABpraaaaa	0	0	0	0		0	0	0	0	0
399	1	399	399	4354	154.0653547055003	-91.41600816093896	14.178970092712328	33.82284367870199	ABprppppa	0	0	0	0		0	0	0	0	0
324	1	324	324	4355	57.643975981473986	-77.0566567844918	15.330924419317395	33.82284367870199	ABprpappa	0	0	0	0		0	0	0	0	0
269	1	269	269	4356	-226.2199684236735	44.04755650459453	5.234955804974415	35.557348482738	ABalpaapa	0	0	0	0		0	0	0	0	0
221	1	221	221	4357	160.77518079691157	126.85254728706846	-12.435838910586806	33.82284367870199	ABplapapa	0	0	0	0		0	0	0	0	0
118	1	118	118	4358	-123.06008162737244	70.89196899137379	2.8083977967862404	32.088338874666	MSapaap	0	0	0	0		0	0	0	0	0
268	1	268	268	4359	-92.61216661522728	-140.490541021624	-11.439841846646265	33.82284367870199	ABpraapaa	0	0	0	0		0	0	0	0	0
457	1	457	457	4360	-181.50245480808832	-98.36831714897697	-3.8952443744486525	35.557348482738	ABalaappa	0	0	0	0		0	0	0	0	0
69	1	69	69	4361	-148.94386287389696	15.952786049679439	8.317105787987925	35.557348482738	ABaraapap	0	0	0	0		0	0	0	0	0
113	1	113	113	4362	-123.73538761583612	-57.77494945027671	-1.5862981310161766	32.088338874666	MSpaaap	0	0	0	0		0	0	0	0	0
584	1	584	584	4363	110.89853954430141	121.59096270527395	13.702432858124878	33.82284367870199	ABplppppa	0	0	0	0		0	0	0	0	0
86	1	86	86	4364	81.12191718819433	-70.06942167446311	-15.86937291364839	35.557348482738	ABarpppap	0	0	0	0		0	0	0	0	0
74	1	74	74	4365	-211.9049792560808	-39.83053724666287	-11.183069662851635	35.557348482738	ABalappap	0	0	0	0		0	0	0	0	0
45	1	45	45	4366	49.00259330881705	63.70070406822879	-1.1906895590641493	42.39442314	Ealp	0	0	0	0		0	0	0	0	0
24	1	24	24	4367	110.7062283172119	-69.66675134425458	15.273769421733887	33.82284367870199	ABprpappp	0	0	0	0		0	0	0	0	0
3177	1	3177	3177	4368	-59.68798672454602	-32.82212362511344	4.291546322555501	32.088338874666	MSpaapa	0	0	0	0		0	0	0	0	0
3248	1	3248	3248	4369	91.48125644085881	-30.270626221390792	15.054774611653984	32.088338874666	MSpappa	0	0	0	0		0	0	0	0	0
871	1	871	871	4370	-243.29905381557847	-24.53897720341358	9.542050861952491	35.557348482738	ABaraaaaa	0	0	0	0		0	0	0	0	0
30	1	30	30	4371	-76.002004324715	-140.49390632008135	-7.712973295768348	33.82284367870199	ABpraaapp	0	0	0	0		0	0	0	0	0
8	1	8	8	4372	255.11272750013137	-1.817660634718592	6.265464826814387	36.883148131800006	Cpppp	0	0	0	0		0	0	0	0	0
43	1	43	43	4373	-8.417438736136276	-19.374622687566095	-16.239257866324184	35.557348482738	ABarpaapp	0	0	0	0		0	0	0	0	0
76	1	76	76	4374	-87.265426086965	161.98681650289495	5.081226856022226	33.82284367870199	ABplpaaap	0	0	0	0		0	0	0	0	0
22	1	22	22	4375	67.64132016157699	-156.7377457458555	-6.245946331436398	33.82284367870199	ABpraappp	0	0	0	0		0	0	0	0	0
77	1	77	77	4376	-222.47535879911632	-8.620369422249171	7.343194126007208	35.557348482738	ABaraaaap	0	0	0	0		0	0	0	0	0
12	1	12	12	4377	-32.78104796644114	-128.37242608179386	9.445409423019147	35.557348482738	ABarapppp	0	0	0	0		0	0	0	0	0
68	1	68	68	4378	221.51941156075645	-95.52655142988782	11.814066430874105	33.82284367870199	ABprpppap	0	0	0	0		0	0	0	0	0
413	1	413	413	4379	-142.19940308356982	-39.326865650665425	-12.163910200000483	35.557348482738	ABalapppa	0	0	0	0		0	0	0	0	0
108	1	108	108	4380	19.87236762959154	-25.251759857354973	12.071558285297687	32.088338874666	MSpapap	0	0	0	0		0	0	0	0	0
400	1	400	400	4381	-81.54301407911943	-13.65916361508332	-15.898162804494119	35.557348482738	ABarpaapa	0	0	0	0		0	0	0	0	0
55	1	55	55	4382	66.39857338782105	122.37318131017257	-13.598013888618798	33.82284367870199	ABplapaap	0	0	0	0		0	0	0	0	0
51	1	51	51	4383	-11.712032686160631	-97.79620288341646	-2.7624012491882324	32.088338874666	MSppapp	0	0	0	0		0	0	0	0	0
61	1	61	61	4384	-146.36379895188765	67.09376296083165	14.005849392808942	35.557348482738	ABalpapap	0	0	0	0		0	0	0	0	0
353	1	353	353	4385	-85.43340759483422	78.4368595185086	-17.477695159693692	33.82284367870199	ABplaaapa	0	0	0	0		0	0	0	0	0
48	1	48	48	4386	-36.498573563780695	-27.807920177524906	5.592646486840866	32.088338874666	MSpaapp	0	0	0	0		0	0	0	0	0
124	1	124	124	4387	-101.51034527907154	-103.07837783814485	2.716766865336519	32.088338874666	MSppaap	0	0	0	0		0	0	0	0	0
27	1	27	27	4388	290.84111150841215	4.216401945678945	6.778225442976165	36.883148131800006	Cpapp	0	0	0	0		0	0	0	0	0
762	1	762	762	4389	234.3691032954	-98.56909570517772	3.2103439417512245	33.82284367870199	ABprapppa	0	0	0	0		0	0	0	0	0
38	1	38	38	4390	-31.71042154667571	169.59206794367347	-1.6406403748236105	33.82284367870199	ABplpaapp	0	0	0	0		0	0	0	0	0
112	1	112	112	4391	-14.161048327297632	44.37236060593951	11.07880686302266	32.088338874666	MSaapap	0	0	0	0		0	0	0	0	0
512	1	512	512	4392	-132.9505206231272	-26.48546169664768	10.043081882247506	35.557348482738	ABaraappa	0	0	0	0		0	0	0	0	0
442	1	442	442	4393	-69.67449817077399	-44.76630076122091	15.791988994580395	35.557348482738	ABarapapa	0	0	0	0		0	0	0	0	0
572	1	572	572	4394	230.03106429851317	-44.02740641206842	1.7906448202194023	36.883148131800006	Cpppa	0	0	0	0		0	0	0	0	0
50	1	50	50	4395	-34.786965633829205	93.8816357502216	-1.31836640281975	32.088338874666	MSapapp	0	0	0	0		0	0	0	0	0
126	1	126	126	4396	-42.88657871971698	30.024523618715122	-8.542783688127514	42.39442314	Eala	0	0	0	0		0	0	0	0	0
63	1	63	63	4397	-144.28123352467395	120.26982775646293	-4.207129513051517	35.557348482738	ABalpppap	0	0	0	0		0	0	0	0	0
370	1	370	370	4398	-183.10108819890633	72.52679840280814	-13.719608422929493	33.82284367870199	ABplaaaaa	0	0	0	0		0	0	0	0	0
473	1	473	473	4399	8.730487976936919	-133.34185221933373	12.35555064335202	33.82284367870199	ABprpapaa	0	0	0	0		0	0	0	0	0
10	1	10	10	4400	224.35766775287198	118.43427047010186	4.658208365436392	33.82284367870199	ABplapppp	0	0	0	0		0	0	0	0	0
927	1	927	927	4401	-212.23245975412306	-80.22130798152132	4.788811242608151	35.557348482738	ABalaapaa	0	0	0	0		0	0	0	0	0
47	1	47	47	4402	148.332213131185	68.05731630629137	3.636550724612686	42.39442314	Dap	0	0	0	0		0	0	0	0	0
3502	1	3502	3502	4403	63.757547093825366	42.404838547499814	15.558082929027849	32.088338874666	MSaappa	0	0	0	0		0	0	0	0	0
82	1	82	82	4404	46.15418272840226	39.3249855924078	-15.889743987814752	35.557348482738	ABarppaap	0	0	0	0		0	0	0	0	0
79	1	79	79	4405	-98.12208205983877	-68.85612928218427	-15.103360709210449	35.557348482738	ABarpapap	0	0	0	0		0	0	0	0	0
198	1	198	198	4406	176.53691780128963	47.365019646167106	-15.477023865755173	36.883148131800006	Caaaa	0	0	0	0		0	0	0	0	0
52	1	52	52	4407	248.67821801596017	-27.984970725240572	-13.523571313595527	36.883148131800006	Cpaap	0	0	0	0		0	0	0	0	0
3030	1	3030	3030	4408	-123.73787134469966	-103.68953953854637	2.7633267527138115	32.088338874666	MSppaaa	0	0	0	0		0	0	0	0	0
281	1	281	281	4409	194.44869497957268	-119.78905028726254	-11.201460021753329	33.82284367870199	ABprapapa	0	0	0	0		0	0	0	0	0
71	1	71	71	4410	-8.818494796947226	124.97128118332368	13.39500457516895	33.82284367870199	ABplpapap	0	0	0	0		0	0	0	0	0
81	1	81	81	4411	-256.30805264102827	-2.838185778598155	2.5920249513853295	35.557348482738	ABalaaaar	0	0	0	0		0	0	0	0	0
431	1	431	431	4412	97.06009575256738	164.40769278290742	-4.46924160717868	33.82284367870199	ABplappaa	0	0	0	0		0	0	0	0	0
1104	1	1104	1104	4413	225.1652246179382	98.26998021120839	0.56432171785982	36.883148131800006	Cappa	0	0	0	0		0	0	0	0	0
429	1	429	429	4414	-202.68264160649744	8.01336219602115	10.108432441863604	35.557348482738	ABaraapaa	0	0	0	0		0	0	0	0	0
17	1	17	17	4415	-158.6335455706317	-98.56783683392268	-8.307403257706747	35.557348482738	ABalaappp	0	0	0	0		0	0	0	0	0
4227	1	4227	4227	4416	14.301891731432766	-81.68077627095673	7.4725665784480455	32.088338874666	MSpppaa	0	0	0	0		0	0	0	0	0
87	1	87	87	4417	177.9873364549412	49.39579941185557	11.714643338724283	48.729222	Z2	0	0	0	0		0	0	0	0	0
130	1	130	130	4418	14.471890657779081	-81.61822658792667	7.483400933634213	32.088338874666	MSpppap	0	0	0	0		0	0	0	0	0
630	1	630	630	4419	46.33592915187426	-131.970377444836	-13.767299073921123	33.82284367870199	ABprapaaa	0	0	0	0		0	0	0	0	0
288	1	288	288	4420	-141.00117217500105	-118.31384057489753	-8.319854212914908	33.82284367870199	ABpraaapa	0	0	0	0		0	0	0	0	0
84	1	84	84	4421	27.92094366180641	155.1719267237338	8.151817992649608	33.82284367870199	ABplppaap	0	0	0	0		0	0	0	0	0
23	1	23	23	4422	-1.7818056187409423	-99.20148110763687	-15.014059618077953	35.557348482738	ABarpappp	0	0	0	0		0	0	0	0	0
26	1	26	26	4423	80.5541163316999	46.26297613461804	15.038964718036414	32.088338874666	MSaappp	0	0	0	0		0	0	0	0	0
1094	1	1094	1094	4424	0.43844560826710643	38.352906789642425	-16.333747347126163	35.557348482738	ABarppaaa	0	0	0	0		0	0	0	0	0
1030	1	1030	1030	4425	63.24593883815854	158.31115309481362	2.430039872933929	33.82284367870199	ABplppapa	0	0	0	0		0	0	0	0	0
16	1	16	16	4426	21.990783018456256	156.58259549714407	-7.726211035954933	33.82284367870199	ABplaappp	0	0	0	0		0	0	0	0	0
423	1	423	423	4427	-27.18069303494992	-163.9486783418513	0.09584754528649245	33.82284367870199	ABprpaapa	0	0	0	0		0	0	0	0	0
863	1	863	863	4428	-229.39606710164844	17.617955197273652	13.021460104404962	35.557348482738	ABalpaaaa	0	0	0	0		0	0	0	0	0
1829	1	1829	1829	4429	-10.312745867828971	-25.66252278032771	11.664291115357546	32.088338874666	MSpapaa	0	0	0	0		0	0	0	0	0
160	1	160	160	4430	101.89504570420118	-62.22426657492064	-6.274652074107918	42.39442314	Epra	0	0	0	0		0	0	0	0	0
316	1	316	316	4431	17.475365840400436	97.90324906044219	14.959564444194736	33.82284367870199	ABplpappa	0	0	0	0		0	0	0	0	0
64	1	64	64	4432	-33.96435928179448	-115.73624415931299	14.092220959475911	35.557348482738	ABarappap	0	0	0	0		0	0	0	0	0
20	1	20	20	4433	83.06956562304364	84.22282301613708	15.75713340037192	33.82284367870199	ABplpappp	0	0	0	0		0	0	0	0	0
2117	1	2117	2117	4434	170.37717901827634	90.9337516532901	10.232785244314359	36.883148131800006	Capaa	0	0	0	0		0	0	0	0	0
133	1	133	133	4435	-41.70344724074945	-39.65469336965647	-7.860095134454962	42.39442314	Eara	0	0	0	0		0	0	0	0	0
828	1	828	828	4436	270.2720250548924	73.23037726918263	-14.165170771559005	36.883148131800006	Caapa	0	0	0	0		0	0	0	0	0
19	1	19	19	4437	-70.44012790940506	42.484854412322846	12.464764315143238	35.557348482738	ABalpappp	0	0	0	0		0	0	0	0	0
3307	1	3307	3307	4438	-31.215554293095515	-104.8906049768131	-1.560335755963132	32.088338874666	MSppapa	0	0	0	0		0	0	0	0	0
