# Supplementary material for: An Observation-Driven Agent-Based Modeling and Analysis Framework for C. elegans Embryogenesis
Source: PLoS One. 2016 Nov 16;11(11):e0166551. doi: 10.1371/journal.pone.0166551 (PMC5113041; doi:10.1371/journal.pone.0166551)
Supplement: S1 Dataset — The data obtained from our NetLogo code, including the index, name, diameter, position, and mother-daughter relationship of each cell. (ZIP) [file pone.0166551.s005.zip › S1_dataset/outputNucleiTest/t153-nuclei.txt]

138	1	138	138	-1	90.09168342297765	-91.98284554891946	7.9419777438562145	42.39442314	Dpa	0	0	0	0		0	0	0	0	0
78	1	78	78	4439	-124.85819565636245	-51.497592578466126	14.45967202959467	35.557348482738	ABarapaap	0	0	0	0		0	0	0	0	0
31	1	31	31	4440	-113.01906116882869	59.51558854317798	-12.136534193215567	35.557348482738	ABalapapp	0	0	0	0		0	0	0	0	0
71	1	71	71	4441	-5.475045757554947	124.12160453176047	13.535812701378823	33.82284367870199	ABplpapap	0	0	0	0		0	0	0	0	0
65	1	65	65	4442	96.53237554561791	-135.8244975606318	-10.587567545159427	33.82284367870199	ABprapaap	0	0	0	0		0	0	0	0	0
87	1	87	87	4443	178.7670327918597	48.57166486864532	11.616188674875263	48.729222	Z2	0	0	0	0		0	0	0	0	0
75	1	75	75	4444	-36.35532948276888	-164.46510024264086	4.50859225684465	33.82284367870199	ABprpaaap	0	0	0	0		0	0	0	0	0
869	1	869	869	4445	-19.195781447575055	159.65730904087576	5.475366468296953	33.82284367870199	ABplppaaa	0	0	0	0		0	0	0	0	0
77	1	77	77	4446	-221.62589744076473	-7.963414506012484	7.203461763155728	35.557348482738	ABaraaaap	0	0	0	0		0	0	0	0	0
38	1	38	38	4447	-29.43824026570683	170.18794191636388	-1.5494368637241038	33.82284367870199	ABplpaapp	0	0	0	0		0	0	0	0	0
292	1	292	292	4448	-193.85176418274958	38.541084808699274	-13.955710566185573	35.557348482738	ABalapapa	0	0	0	0		0	0	0	0	0
2052	1	2052	2052	4449	-107.29915320037841	10.899616378403648	2.5275848286437963	32.088338874666	MSaaapa	0	0	0	0		0	0	0	0	0
36	1	36	36	4450	165.4890174564934	-114.25325237887304	6.612576038968605	33.82284367870199	ABprppapp	0	0	0	0		0	0	0	0	0
27	1	27	27	4451	290.9736137395812	2.8732774489359825	7.346865040599544	36.883148131800006	Cpapp	0	0	0	0		0	0	0	0	0
762	1	762	762	4452	233.14638919492683	-99.90822260846419	3.5103066860690175	33.82284367870199	ABprapppa	0	0	0	0		0	0	0	0	0
29	1	29	29	4453	217.20811162172444	122.48544336669069	-4.7144113335139	33.82284367870199	ABplapapp	0	0	0	0		0	0	0	0	0
60	1	60	60	4454	200.13747635334587	83.95090555413019	9.955367470746557	36.883148131800006	Capap	0	0	0	0		0	0	0	0	0
370	1	370	370	4455	-182.10708429967704	73.21808804965688	-13.765447266911227	33.82284367870199	ABplaaaaa	0	0	0	0		0	0	0	0	0
707	1	707	707	4456	-49.49115128651861	-99.81627532541776	-16.738927026800965	35.557348482738	ABarpappa	0	0	0	0		0	0	0	0	0
72	1	72	72	4457	42.25673378627887	-116.94982127228465	14.181743059701667	33.82284367870199	ABprpapap	0	0	0	0		0	0	0	0	0
160	1	160	160	4458	100.22264509934752	-62.48149439754216	-6.536396350241524	42.39442314	Epra	0	0	0	0		0	0	0	0	0
405	1	405	405	4459	-195.53928831774164	70.15126221792502	14.015186076685287	35.557348482738	ABalpapaa	0	0	0	0		0	0	0	0	0
8	1	8	8	4460	254.02412663967016	-3.1219764843760114	6.409950038077689	36.883148131800006	Cpppp	0	0	0	0		0	0	0	0	0
311	1	311	311	4461	-191.0949064157162	-57.892614199431925	11.424506111745208	35.557348482738	ABaraaapa	0	0	0	0		0	0	0	0	0
55	1	55	55	4462	69.95677331289569	123.41432474608364	-13.448838217089012	33.82284367870199	ABplapaap	0	0	0	0		0	0	0	0	0
16	1	16	16	4463	24.481447851372156	158.12227951231034	-7.647753817691714	33.82284367870199	ABplaappp	0	0	0	0		0	0	0	0	0
45	1	45	45	4464	49.84784701007511	63.67398264505255	-1.2034916743413653	42.39442314	Ealp	0	0	0	0		0	0	0	0	0
3807	1	3807	3807	4465	-11.038943100219733	82.8369257831026	8.3750958517931	32.088338874666	MSappaa	0	0	0	0		0	0	0	0	0
37	1	37	37	4466	-94.96314005014597	115.07751178473752	11.068285065369846	35.557348482738	ABalppapp	0	0	0	0		0	0	0	0	0
23	1	23	23	4467	-1.5894177852076954	-99.54901355992672	-14.989510114369647	35.557348482738	ABarpappp	0	0	0	0		0	0	0	0	0
1625	1	1625	1625	4468	-184.6289884794667	-6.54458201450109	-15.251675559653174	35.557348482738	ABarpaaaa	0	0	0	0		0	0	0	0	0
3030	1	3030	3030	4469	-125.06736952968468	-102.85844492154617	2.787253209048001	32.088338874666	MSppaaa	0	0	0	0		0	0	0	0	0
46	1	46	46	4470	212.76380653183776	37.69992567197171	-2.2494324584694145	42.39442314	Eplp	0	0	0	0		0	0	0	0	0
47	1	47	47	4471	148.7225479474835	66.39819242282354	3.636813325267973	36.883148131800006	Dapp	0	0	0	0		0	0	0	0	0
4343	1	4343	4343	4472	67.24643626023459	-108.35792157324376	2.3975281398547166	32.088338874666	MSppppa	0	0	0	0		0	0	0	0	0
13	1	13	13	-1	58.30796390813496	108.59583347077387	1.6701836030269182	36.883148131800006	MSappp	0	0	0	0		0	0	0	0	0
1839	1	1839	1839	4473	-215.99981555717997	103.32387907038735	2.4726751645198766	35.557348482738	ABalppaaa	0	0	0	0		0	0	0	0	0
175	1	175	175	4474	110.70972118507584	32.80560834223224	-7.505158665821736	42.39442314	Epla	0	0	0	0		0	0	0	0	0
112	1	112	112	4475	-13.43538061380321	44.09726301519268	10.93177291405207	32.088338874666	MSaapap	0	0	0	0		0	0	0	0	0
3307	1	3307	3307	4476	-33.297952594076555	-104.81954644579363	-1.513605354581902	32.088338874666	MSppapa	0	0	0	0		0	0	0	0	0
64	1	64	64	4477	-33.05073538172271	-114.72601860977412	14.202243398720068	35.557348482738	ABarappap	0	0	0	0		0	0	0	0	0
726	1	726	726	4478	-152.5924916087969	-38.566501451222805	16.81126970689813	35.557348482738	ABarapaaa	0	0	0	0		0	0	0	0	0
17	1	17	17	4479	-160.47229385043167	-98.45284396240471	-8.413387210153127	35.557348482738	ABalaappp	0	0	0	0		0	0	0	0	0
594	1	594	594	4480	-141.75714593744607	-76.57860382185582	-15.803302729738522	35.557348482738	ABarpapaa	0	0	0	0		0	0	0	0	0
9	1	9	9	4481	-81.91149731043444	-59.82081796792786	-10.429586919699693	35.557348482738	ABalapppp	0	0	0	0		0	0	0	0	0
947	1	947	947	4482	103.629065983394	74.94308064131069	-14.232258715261093	35.557348482738	ABarppapa	0	0	0	0		0	0	0	0	0
57	1	57	57	4483	-85.09302369467149	121.39301415575004	-15.105514399419881	33.82284367870199	ABplaapap	0	0	0	0		0	0	0	0	0
76	1	76	76	4484	-84.37534933810548	162.70591672583063	5.178176020681487	33.82284367870199	ABplpaaap	0	0	0	0		0	0	0	0	0
80	1	80	80	4485	-155.70499211048127	-8.065538324317941	-15.696209885806525	35.557348482738	ABarpaaap	0	0	0	0		0	0	0	0	0
442	1	442	442	4486	-70.03643409090755	-42.79222286963908	15.87061583687156	35.557348482738	ABarapapa	0	0	0	0		0	0	0	0	0
1435	1	1435	1435	4487	-215.758208180783	-9.737675354625415	-0.6433141928628939	32.088338874666	MSaaaaa	0	0	0	0		0	0	0	0	0
256	1	256	256	4488	0.6320133903576906	-161.64007721815733	-7.514650622295335	33.82284367870199	ABpraappa	0	0	0	0		0	0	0	0	0
126	1	126	126	4489	-43.667508799349896	29.42697522421983	-8.728852594800166	42.39442314	Eala	0	0	0	0		0	0	0	0	0
67	1	67	67	4490	-215.9000009179712	70.97364731300766	-9.281680634879427	35.557348482738	ABalapaap	0	0	0	0		0	0	0	0	0
3078	1	3078	3078	4491	-154.87018549682065	70.70120039271207	2.6059831491396572	32.088338874666	MSapaaa	0	0	0	0		0	0	0	0	0
3	1	3	3	4492	73.4619197422122	-104.73758628076396	2.445121266945737	32.088338874666	MSppppp	0	0	0	0		0	0	0	0	0
1104	1	1104	1104	4493	223.35813672942592	98.1226043346448	0.5288351088826246	36.883148131800006	Cappa	0	0	0	0		0	0	0	0	0
61	1	61	61	4494	-142.52014204357874	68.75833444673094	14.110349057687335	35.557348482738	ABalpapap	0	0	0	0		0	0	0	0	0
62	1	62	62	4495	-134.34565345006888	56.61479416162113	-15.148946862388689	33.82284367870199	ABplaaaap	0	0	0	0		0	0	0	0	0
1030	1	1030	1030	4496	63.2863263063501	158.8565360808725	2.570597202434979	33.82284367870199	ABplppapa	0	0	0	0		0	0	0	0	0
295	1	295	295	4497	6.065459221028058	121.34080006301141	-15.377958964504112	33.82284367870199	ABplapaaa	0	0	0	0		0	0	0	0	0
85	1	85	85	4498	-191.1373030633089	120.5648633318339	4.67630939142717	35.557348482738	ABalppaap	0	0	0	0		0	0	0	0	0
32	1	32	32	4499	-35.033041708410344	73.82943090817277	-15.680061634711114	33.82284367870199	ABplaaapp	0	0	0	0		0	0	0	0	0
406	1	406	406	4500	-45.73463582739845	144.84001749232715	11.406990935038724	33.82284367870199	ABplpapaa	0	0	0	0		0	0	0	0	0
247	1	247	247	4501	-118.74353354131313	44.534170900351334	15.964755481746778	35.557348482738	ABalpappa	0	0	0	0		0	0	0	0	0
83	1	83	83	4502	155.93406363264057	131.7866797097683	9.918885751357374	33.82284367870199	ABplpppap	0	0	0	0		0	0	0	0	0
11	1	11	11	4503	260.75722840924954	-66.17471956040974	6.14606765853238	33.82284367870199	ABprapppp	0	0	0	0		0	0	0	0	0
24	1	24	24	4504	109.68134932793386	-68.61564426743655	15.33874650312306	33.82284367870199	ABprpappp	0	0	0	0		0	0	0	0	0
108	1	108	108	4505	20.140070547719002	-24.754538728963446	11.923236676016867	32.088338874666	MSpapap	0	0	0	0		0	0	0	0	0
42	1	42	42	4506	108.88310355420771	149.89218915762132	3.620727200305097	33.82284367870199	ABplppapp	0	0	0	0		0	0	0	0	0
473	1	473	473	4507	8.14603908925569	-132.711253496392	12.326787906279193	33.82284367870199	ABprpapaa	0	0	0	0		0	0	0	0	0
630	1	630	630	4508	46.30333859568885	-132.3925540336522	-13.63356612570721	33.82284367870199	ABprapaaa	0	0	0	0		0	0	0	0	0
572	1	572	572	4509	228.2050907779315	-46.704415092263275	1.7986164416980759	36.883148131800006	Cpppa	0	0	0	0		0	0	0	0	0
7	1	7	7	4510	207.37591002701663	-32.61182847877859	-3.8866392995475816	42.39442314	Eprp	0	0	0	0		0	0	0	0	0
923	1	923	923	4511	120.90468983883812	-131.4621474012471	6.279040106658039	33.82284367870199	ABprppapa	0	0	0	0		0	0	0	0	0
41	1	41	41	4512	28.311805049796536	-167.5595502870185	1.0248526077310764	33.82284367870199	ABprpaapp	0	0	0	0		0	0	0	0	0
51	1	51	51	4513	-13.234441918543025	-97.86988385800947	-2.9261671809545327	32.088338874666	MSppapp	0	0	0	0		0	0	0	0	0
712	1	712	712	4514	-247.2669946064336	-13.534725630765571	-5.8288846160823224	35.557348482738	ABalaaapa	0	0	0	0		0	0	0	0	0
491	1	491	491	4515	-185.80582096088497	101.8189473102921	-4.542189198895324	35.557348482738	ABalpppaa	0	0	0	0		0	0	0	0	0
39	1	39	39	4516	-151.78760717415415	-85.2195020404784	11.746060134387667	35.557348482738	ABaraaapp	0	0	0	0		0	0	0	0	0
86	1	86	86	4517	82.08030217416167	-70.50778355888056	-15.900322838951016	35.557348482738	ABarpppap	0	0	0	0		0	0	0	0	0
1833	1	1833	1833	4518	-50.29113872626947	44.733701219443695	9.463335271168264	32.088338874666	MSaapaa	0	0	0	0		0	0	0	0	0
2599	1	2599	2599	4519	-57.23828932097014	100.88382324437967	0.909395278300035	32.088338874666	MSapapa	0	0	0	0		0	0	0	0	0
2080	1	2080	2080	4520	-157.27691323818607	-61.20898641511034	1.0364352156872036	32.088338874666	MSpaaaa	0	0	0	0		0	0	0	0	0
56	1	56	56	4521	-38.58030143160653	-142.5611788095563	-12.055378127016834	33.82284367870199	ABpraapap	0	0	0	0		0	0	0	0	0
3248	1	3248	3248	4522	90.58109322128617	-30.529072420192023	15.082400828447124	32.088338874666	MSpappa	0	0	0	0		0	0	0	0	0
268	1	268	268	4523	-95.10284544426544	-139.97098022723893	-11.532316079311151	33.82284367870199	ABpraapaa	0	0	0	0		0	0	0	0	0
140	1	140	140	-1	81.47436200759132	86.72273804915064	7.110471996530259	42.39442314	Daa	0	0	0	0		0	0	0	0	0
15	1	15	15	4524	254.35506627405218	70.9279060406113	6.548205322327851	36.883148131800006	Cappp	0	0	0	0		0	0	0	0	0
720	1	720	720	4525	150.56959591650752	-158.4503587554589	-0.8516359106456699	33.82284367870199	ABprappaa	0	0	0	0		0	0	0	0	0
475	1	475	475	4526	-78.08884011733991	-91.68199935453366	13.899603139543016	35.557348482738	ABarappaa	0	0	0	0		0	0	0	0	0
74	1	74	74	4527	-212.7595175842728	-40.13606391905644	-11.206772343167579	35.557348482738	ABalappap	0	0	0	0		0	0	0	0	0
1656	1	1656	1656	4528	201.75703633956755	-52.658556185193824	11.649444673885244	36.883148131800006	Cppaa	0	0	0	0		0	0	0	0	0
4227	1	4227	4227	4529	7.501934677580215	-84.18276359215872	7.039192371001375	32.088338874666	MSpppaa	0	0	0	0		0	0	0	0	0
88	1	88	88	4530	88.6279894615598	-140.42319187698772	11.878930265053814	33.82284367870199	ABprppaap	0	0	0	0		0	0	0	0	0
59	1	59	59	4531	-129.16030145149318	-144.08444230208687	-1.4134354138524536	33.82284367870199	ABpraaaap	0	0	0	0		0	0	0	0	0
81	1	81	81	4532	-256.85988636556726	-2.8525162290786787	2.6445405484733584	35.557348482738	ABalaaaar	0	0	0	0		0	0	0	0	0
429	1	429	429	4533	-202.35910350742517	9.467150537664528	10.00697686055022	35.557348482738	ABaraapaa	0	0	0	0		0	0	0	0	0
82	1	82	82	4534	48.82515362765952	40.31974786235135	-15.912568357312653	35.557348482738	ABarppaap	0	0	0	0		0	0	0	0	0
438	1	438	438	4535	189.65839893552396	139.60757602436706	1.901072142680013	33.82284367870199	ABplapppa	0	0	0	0		0	0	0	0	0
49	1	49	49	4536	-72.3048949215345	8.497849207495413	1.5286719904647648	32.088338874666	MSaaapp	0	0	0	0		0	0	0	0	0
198	1	198	198	4537	178.41759171724348	47.620110343519535	-15.49808027522401	36.883148131800006	Caaaa	0	0	0	0		0	0	0	0	0
26	1	26	26	4538	80.74484019725398	47.16441364381777	14.902497910030197	32.088338874666	MSaappp	0	0	0	0		0	0	0	0	0
105	1	105	105	4539	-174.08696162706931	-3.3783140616168494	-4.9586229121069065	32.088338874666	MSaaaap	0	0	0	0		0	0	0	0	0
431	1	431	431	4540	98.66391492748828	164.6149666740463	-4.335282627058666	33.82284367870199	ABplappaa	0	0	0	0		0	0	0	0	0
28	1	28	28	4541	283.1281082831209	63.13465171348	1.9647071556593367	36.883148131800006	Caapp	0	0	0	0		0	0	0	0	0
863	1	863	863	4542	-228.15774272477012	18.585095300114165	13.260659356890452	35.557348482738	ABalpaaaa	0	0	0	0		0	0	0	0	0
35	1	35	35	4543	238.28654660626324	-94.02509673567431	-4.95596200244434	33.82284367870199	ABprapapp	0	0	0	0		0	0	0	0	0
221	1	221	221	4544	164.17507737219503	127.91590252904568	-12.381595933228342	33.82284367870199	ABplapapa	0	0	0	0		0	0	0	0	0
50	1	50	50	4545	-35.509532897387295	93.68327459346776	-1.5981831550102994	32.088338874666	MSapapp	0	0	0	0		0	0	0	0	0
3502	1	3502	3502	4546	62.57155707203719	42.398514064386966	15.579556107073902	32.088338874666	MSaappa	0	0	0	0		0	0	0	0	0
6	1	6	6	4547	158.33744809843904	85.45537045918054	15.33407408410055	33.82284367870199	ABplppppp	0	0	0	0		0	0	0	0	0
828	1	828	828	4548	269.6848210460753	72.65689859363512	-14.192225163496953	36.883148131800006	Caapa	0	0	0	0		0	0	0	0	0
12	1	12	12	4549	-34.26758891376682	-128.44462228347658	9.624118763263775	35.557348482738	ABarapppp	0	0	0	0		0	0	0	0	0
44	1	44	44	4550	164.39673255157516	68.44443735068214	-12.249561608824582	35.557348482738	ABarppapp	0	0	0	0		0	0	0	0	0
121	1	121	121	4551	2.4367291699872617	80.8831631444842	9.103242158849255	32.088338874666	MSappap	0	0	0	0		0	0	0	0	0
423	1	423	423	4552	-30.310096172708906	-163.78446671233226	0.11383964630106555	33.82284367870199	ABprpaapa	0	0	0	0		0	0	0	0	0
249	1	249	249	4553	-37.64043779167136	160.16525987086388	-10.838343008246271	33.82284367870199	ABplaappa	0	0	0	0		0	0	0	0	0
388	1	388	388	4554	-84.95803431435353	-110.0407088904666	10.365688497571304	35.557348482738	ABarapppa	0	0	0	0		0	0	0	0	0
2	1	2	2	4555	187.41041703113225	-58.40322662346087	-12.039868032588211	35.557348482738	ABarppppp	0	0	0	0		0	0	0	0	0
34	1	34	34	4556	-183.6382483893918	83.59815047711353	7.382072838266293	35.557348482738	ABalpaapp	0	0	0	0		0	0	0	0	0
518	1	518	518	4557	-127.62593584309202	145.78971289136723	4.150491353894215	33.82284367870199	ABplpaaaa	0	0	0	0		0	0	0	0	0
19	1	19	19	4558	-67.77678073744693	41.52446244044593	12.391565344793719	35.557348482738	ABalpappp	0	0	0	0		0	0	0	0	0
40	1	40	40	4559	-225.95636317514402	-57.25851515902191	-6.241171517380022	35.557348482738	ABalaaapp	0	0	0	0		0	0	0	0	0
646	1	646	646	4560	34.29526358222926	-83.56618134356331	-15.92924525133726	35.557348482738	ABarpppaa	0	0	0	0		0	0	0	0	0
243	1	243	243	4561	-146.06635049318706	120.68617498763216	-13.058687458115074	33.82284367870199	ABplaapaa	0	0	0	0		0	0	0	0	0
73	1	73	73	4562	-189.4047528682047	33.56388160404492	11.494071011734981	35.557348482738	ABalpaaap	0	0	0	0		0	0	0	0	0
66	1	66	66	4563	194.85426906402975	-139.8633510310323	-2.6776914085794354	33.82284367870199	ABprappap	0	0	0	0		0	0	0	0	0
3177	1	3177	3177	4564	-61.382776378055475	-33.24538800766551	4.107390868112422	32.088338874666	MSpaapa	0	0	0	0		0	0	0	0	0
33	1	33	33	4565	-36.04171984610864	-54.93626915506203	12.866615844977407	35.557348482738	ABarapapp	0	0	0	0		0	0	0	0	0
324	1	324	324	4566	55.2451177260618	-76.05297656824652	15.384167978219189	33.82284367870199	ABprpappa	0	0	0	0		0	0	0	0	0
130	1	130	130	4567	17.87186918470541	-80.36723292732536	7.700088037357575	32.088338874666	MSpppap	0	0	0	0		0	0	0	0	0
84	1	84	84	4568	29.81339505855869	154.3564134497724	8.395622662780436	33.82284367870199	ABplppaap	0	0	0	0		0	0	0	0	0
43	1	43	43	4569	-5.998242716019721	-18.468182331797024	-16.2502721973344	35.557348482738	ABarpaapp	0	0	0	0		0	0	0	0	0
4402	1	4402	4402	4570	146.61755114879062	67.07104674829539	3.535215175332867	36.883148131800006	Dapa	0	0	0	0		0	0	0	0	0
250	1	250	250	4571	-128.14942551066352	97.91745275886291	-7.122405838248809	35.557348482738	ABalppppa	0	0	0	0		0	0	0	0	0
79	1	79	79	4572	-97.59375262414333	-67.52182066932896	-15.201760322800725	35.557348482738	ABarpapap	0	0	0	0		0	0	0	0	0
1138	1	1138	1138	4573	41.23682378170694	-149.63635500328817	9.14044716620034	33.82284367870199	ABprppaaa	0	0	0	0		0	0	0	0	0
18	1	18	18	-1	157.4360942933082	-65.56000861321768	4.2419337561005666	42.39442314	Dpp	0	0	0	0		0	0	0	0	0
148	1	148	148	4574	138.11905903118455	-30.509150765805554	-16.69653439601966	36.883148131800006	Cpaaa	0	0	0	0		0	0	0	0	0
399	1	399	399	4575	151.09152393024823	-92.64620141127006	14.199350546840789	33.82284367870199	ABprppppa	0	0	0	0		0	0	0	0	0
124	1	124	124	4576	-100.9854139554342	-102.59688118824961	2.7971843177887816	32.088338874666	MSppaap	0	0	0	0		0	0	0	0	0
512	1	512	512	4577	-134.15144431167587	-26.62611620440384	9.812727909015083	35.557348482738	ABaraappa	0	0	0	0		0	0	0	0	0
63	1	63	63	4578	-143.041157132287	122.44094380135235	-4.223724812290716	35.557348482738	ABalpppap	0	0	0	0		0	0	0	0	0
558	1	558	558	4579	109.10547766840943	155.37898242981964	9.359816333464135	33.82284367870199	ABplpppaa	0	0	0	0		0	0	0	0	0
22	1	22	22	4580	66.79927214923356	-157.49063528223067	-6.133405802043305	33.82284367870199	ABpraappp	0	0	0	0		0	0	0	0	0
357	1	357	357	4581	-238.6645426528925	39.17814297334649	-8.965387519990523	35.557348482738	ABalapaaa	0	0	0	0		0	0	0	0	0
353	1	353	353	4582	-84.55533737620382	79.59961000661664	-17.525658278313315	33.82284367870199	ABplaaapa	0	0	0	0		0	0	0	0	0
70	1	70	70	4583	-183.75739735219003	-102.95379485208734	3.2825209704900877	35.557348482738	ABalaapap	0	0	0	0		0	0	0	0	0
10	1	10	10	4584	225.7084306833623	117.62654813410603	4.97633169421189	33.82284367870199	ABplapppp	0	0	0	0		0	0	0	0	0
1094	1	1094	1094	4585	1.7457665240550801	39.44367798725286	-16.37909719682495	35.557348482738	ABarppaaa	0	0	0	0		0	0	0	0	0
873	1	873	873	4586	-239.4033911772284	41.36843536018879	1.257617138328755	35.557348482738	ABalaaaal	0	0	0	0		0	0	0	0	0
833	1	833	833	4587	-232.37882159173364	-19.06976175617601	-9.74150307927079	35.557348482738	ABalappaa	0	0	0	0		0	0	0	0	0
281	1	281	281	4588	195.56332805741363	-120.3361761033317	-11.036043453264934	33.82284367870199	ABprapapa	0	0	0	0		0	0	0	0	0
584	1	584	584	4589	109.55808046231226	120.83350199005858	13.737292269781292	33.82284367870199	ABplppppa	0	0	0	0		0	0	0	0	0
133	1	133	133	4590	-43.27616155900238	-38.88289184671754	-7.970747375958987	42.39442314	Eara	0	0	0	0		0	0	0	0	0
30	1	30	30	4591	-76.72784921767715	-140.37514925080805	-7.61147088710947	33.82284367870199	ABpraaapp	0	0	0	0		0	0	0	0	0
927	1	927	927	4592	-212.4426376595648	-80.151983473289	4.944771124103223	35.557348482738	ABalaapaa	0	0	0	0		0	0	0	0	0
497	1	497	497	4593	-87.61110138152247	164.4008498365552	-2.091070731641994	33.82284367870199	ABplpaapa	0	0	0	0		0	0	0	0	0
58	1	58	58	4594	142.39443195418468	151.59148059756882	-5.878739858508039	33.82284367870199	ABplappap	0	0	0	0		0	0	0	0	0
1379	1	1379	1379	4595	143.8166340204194	-69.4962714283172	-12.879969047906718	35.557348482738	ABarppppa	0	0	0	0		0	0	0	0	0
269	1	269	269	4596	-226.21357589983725	44.34926952215005	5.500970380468068	35.557348482738	ABalpaapa	0	0	0	0		0	0	0	0	0
25	1	25	25	4597	107.30574274936332	-25.982223182452923	13.902950126276355	32.088338874666	MSpappp	0	0	0	0		0	0	0	0	0
871	1	871	871	4598	-243.25546407762783	-24.707364730407452	9.566575646197602	35.557348482738	ABaraaaaa	0	0	0	0		0	0	0	0	0
457	1	457	457	4599	-183.84072878183736	-98.16682932310978	-3.8284605430035636	35.557348482738	ABalaappa	0	0	0	0		0	0	0	0	0
113	1	113	113	4600	-123.62399338931209	-57.05306738404646	-1.853550402810529	32.088338874666	MSpaaap	0	0	0	0		0	0	0	0	0
53	1	53	53	4601	260.89423922427335	51.87058175630038	-7.206082333022437	36.883148131800006	Caaap	0	0	0	0		0	0	0	0	0
288	1	288	288	4602	-143.6870138741197	-117.26579152781208	-8.265195361876081	33.82284367870199	ABpraaapa	0	0	0	0		0	0	0	0	0
662	1	662	662	4603	-142.29778271200558	115.58091612112311	10.912676750808615	35.557348482738	ABalppapa	0	0	0	0		0	0	0	0	0
652	1	652	652	4604	-83.4393192999848	-150.36119320458744	5.673203521074234	33.82284367870199	ABprpaaaa	0	0	0	0		0	0	0	0	0
2117	1	2117	2117	4605	168.28256823045956	90.04537592621004	10.152032043543002	36.883148131800006	Capaa	0	0	0	0		0	0	0	0	0
20	1	20	20	4606	85.39385627918814	82.16736953337605	15.887889909555032	33.82284367870199	ABplpappp	0	0	0	0		0	0	0	0	0
1829	1	1829	1829	4607	-10.926201166883404	-24.989933726906468	11.449421277824358	32.088338874666	MSpapaa	0	0	0	0		0	0	0	0	0
702	1	702	702	4608	-162.41864126113197	-133.1789779154154	-1.2446348406275205	33.82284367870199	ABpraaaaa	0	0	0	0		0	0	0	0	0
4	1	4	4	4609	55.175868725932006	73.48123027669436	10.26676989622712	48.729222	Z3	0	0	0	0		0	0	0	0	0
48	1	48	48	4610	-36.38714011813095	-27.92045517044185	5.543117783743365	32.088338874666	MSpaapp	0	0	0	0		0	0	0	0	0
413	1	413	413	4611	-144.88154188406995	-39.500206058240984	-12.355384253127045	35.557348482738	ABalapppa	0	0	0	0		0	0	0	0	0
479	1	479	479	4612	176.9432402396141	-128.9040484675737	10.660411360429997	33.82284367870199	ABprpppaa	0	0	0	0		0	0	0	0	0
118	1	118	118	4613	-121.53606407862367	71.516406701065	2.8510904552541163	32.088338874666	MSapaap	0	0	0	0		0	0	0	0	0
52	1	52	52	4614	249.98059210777717	-27.68870427140463	-13.461355222912363	36.883148131800006	Cpaap	0	0	0	0		0	0	0	0	0
21	1	21	21	4615	-75.83406998798814	-27.90524678296143	9.696897912298471	35.557348482738	ABaraappp	0	0	0	0		0	0	0	0	0
316	1	316	316	4616	17.786559051107222	96.39659432047925	15.056484300456912	33.82284367870199	ABplpappa	0	0	0	0		0	0	0	0	0
69	1	69	69	4617	-146.85579758700612	17.575711865072726	8.123470818899214	35.557348482738	ABaraapap	0	0	0	0		0	0	0	0	0
54	1	54	54	4618	232.6032680021652	-41.273654532536355	11.507051990104882	36.883148131800006	Cppap	0	0	0	0		0	0	0	0	0
14	1	14	14	4619	56.953589652015324	-15.651873509430434	0.08789009845368322	42.39442314	Earp	0	0	0	0		0	0	0	0	0
400	1	400	400	4620	-81.48154894961898	-12.450164697183071	-15.876791073401124	35.557348482738	ABarpaapa	0	0	0	0		0	0	0	0	0
68	1	68	68	4621	220.82626858449132	-94.68578381921414	12.029502070765485	33.82284367870199	ABprpppap	0	0	0	0		0	0	0	0	0
1	1	1	1	4622	194.69105494021233	-44.342137830097954	16.239973119909767	33.82284367870199	ABprppppp	0	0	0	0		0	0	0	0	0
201	1	201	201	4623	298.4897604573738	-26.781795669927746	-1.0376724764244971	36.883148131800006	Cpapa	0	0	0	0		0	0	0	0	0
5	1	5	5	4624	-63.16471150149916	133.58163035378664	-6.47631615812654	35.557348482738	ABalppppp	0	0	0	0		0	0	0	0	0
