# Supplementary material for: An Observation-Driven Agent-Based Modeling and Analysis Framework for C. elegans Embryogenesis
Source: PLoS One. 2016 Nov 16;11(11):e0166551. doi: 10.1371/journal.pone.0166551 (PMC5113041; doi:10.1371/journal.pone.0166551)
Supplement: S1 Dataset — The data obtained from our NetLogo code, including the index, name, diameter, position, and mother-daughter relationship of each cell. (ZIP) [file pone.0166551.s005.zip › S1_dataset/outputNucleiTest/t154-nuclei.txt]

353	1	353	353	4625	-83.67726715757344	80.76236049472469	-17.573621396932936	33.82284367870199	ABplaaapa	0	0	0	0		0	0	0	0	0
1104	1	1104	1104	4626	221.55104884091364	97.97522845808122	0.49334849990542967	36.883148131800006	Cappa	0	0	0	0		0	0	0	0	0
646	1	646	646	4627	33.855733417392585	-84.35652380534441	-15.946941327774901	35.557348482738	ABarpppaa	0	0	0	0		0	0	0	0	0
67	1	67	67	4628	-216.01219475450043	73.30939001146555	-9.179603478222676	35.557348482738	ABalapaap	0	0	0	0		0	0	0	0	0
720	1	720	720	4629	149.69645165731214	-158.69571156296237	-0.6713578527399335	33.82284367870199	ABprappaa	0	0	0	0		0	0	0	0	0
243	1	243	243	4630	-145.2948792708093	121.54855842767871	-13.035455516260251	33.82284367870199	ABplaapaa	0	0	0	0		0	0	0	0	0
105	1	105	105	4631	-172.5582906024189	-2.4280359279369184	-5.337255280133241	32.088338874666	MSaaaap	0	0	0	0		0	0	0	0	0
140	1	140	140	-1	79.45657327771437	85.40275870249376	7.155296124744234	42.39442314	Daa	0	0	0	0		0	0	0	0	0
311	1	311	311	4632	-191.98370862486553	-56.36556924747595	11.6085497309819	35.557348482738	ABaraaapa	0	0	0	0		0	0	0	0	0
399	1	399	399	4633	148.11769315499612	-93.87639466160115	14.219731000969247	33.82284367870199	ABprppppa	0	0	0	0		0	0	0	0	0
871	1	871	871	4634	-243.21187433967717	-24.875752257401327	9.591100430442712	35.557348482738	ABaraaaaa	0	0	0	0		0	0	0	0	0
594	1	594	594	4635	-142.62462583588967	-75.58250574403539	-15.95017433116027	35.557348482738	ABarpapaa	0	0	0	0		0	0	0	0	0
1829	1	1829	1829	4636	-11.539656465937842	-24.317344673485227	11.234551440291172	32.088338874666	MSpapaa	0	0	0	0		0	0	0	0	0
4343	1	4343	4343	4637	63.26072704537085	-110.18957272332294	2.3443378579781116	32.088338874666	MSppppa	0	0	0	0		0	0	0	0	0
18	1	18	18	4638	155.18155446246442	-67.69766274717547	3.992241368809154	42.39442314	Dpp	0	0	0	0		0	0	0	0	0
1138	1	1138	1138	4639	39.00529852394049	-148.8645949899251	9.18945415655198	33.82284367870199	ABprppaaa	0	0	0	0		0	0	0	0	0
198	1	198	198	4640	180.29826563319733	47.87520104087196	-15.519136684692848	36.883148131800006	Caaaa	0	0	0	0		0	0	0	0	0
72	1	72	72	4641	42.36148669742449	-115.82031535686396	14.224868524957042	33.82284367870199	ABprpapap	0	0	0	0		0	0	0	0	0
3502	1	3502	3502	4642	61.385567050249016	42.39218958127412	15.601029285119957	32.088338874666	MSaappa	0	0	0	0		0	0	0	0	0
74	1	74	74	4643	-213.6140559124648	-40.441590591450016	-11.230475023483525	35.557348482738	ABalappap	0	0	0	0		0	0	0	0	0
126	1	126	126	4644	-44.44843887898282	28.82942682972454	-8.914921501472818	42.39442314	Eala	0	0	0	0		0	0	0	0	0
3	1	3	3	4645	74.37453989615912	-103.79887147638074	2.334761711608212	32.088338874666	MSppppp	0	0	0	0		0	0	0	0	0
37	1	37	37	4646	-92.4823050527923	115.44553460779822	11.107664021886844	35.557348482738	ABalppapp	0	0	0	0		0	0	0	0	0
43	1	43	43	4647	-3.579046695903166	-17.561741976027953	-16.261286528344613	35.557348482738	ABarpaapp	0	0	0	0		0	0	0	0	0
77	1	77	77	4648	-220.7764360824131	-7.3064595897757965	7.063729400304248	35.557348482738	ABaraaaap	0	0	0	0		0	0	0	0	0
64	1	64	64	4649	-32.13711148165094	-113.71579306023524	14.312265837964226	35.557348482738	ABarappap	0	0	0	0		0	0	0	0	0
479	1	479	479	4650	174.87922803082907	-129.0549357263157	10.80905484292324	33.82284367870199	ABprpppaa	0	0	0	0		0	0	0	0	0
491	1	491	491	4651	-185.80216398118753	103.32340649602956	-4.583075398242233	35.557348482738	ABalpppaa	0	0	0	0		0	0	0	0	0
70	1	70	70	4652	-183.15487539991182	-103.77147438609059	3.376346562828924	35.557348482738	ABalaapap	0	0	0	0		0	0	0	0	0
20	1	20	20	4653	87.71814693533264	80.11191605061501	16.018646418738147	33.82284367870199	ABplpappp	0	0	0	0		0	0	0	0	0
1625	1	1625	1625	4654	-184.65827707113084	-6.149590746155104	-15.32327635207365	35.557348482738	ABarpaaaa	0	0	0	0		0	0	0	0	0
429	1	429	429	4655	-202.0355654083529	10.920938879307906	9.905521279236833	35.557348482738	ABaraapaa	0	0	0	0		0	0	0	0	0
413	1	413	413	4656	-147.56368068457007	-39.673546465816536	-12.546858306253608	35.557348482738	ABalapppa	0	0	0	0		0	0	0	0	0
21	1	21	21	4657	-75.45084081721417	-28.25317455172417	9.455746208833041	35.557348482738	ABaraappp	0	0	0	0		0	0	0	0	0
42	1	42	42	4658	110.61938187616889	149.94282337330628	3.80603468270869	33.82284367870199	ABplppapp	0	0	0	0		0	0	0	0	0
5	1	5	5	4659	-62.71220847744283	135.53554238649298	-6.62375026937013	35.557348482738	ABalppppp	0	0	0	0		0	0	0	0	0
370	1	370	370	4660	-181.11308040044779	73.90937769650563	-13.811286110892963	33.82284367870199	ABplaaaaa	0	0	0	0		0	0	0	0	0
558	1	558	558	4661	110.02334223618784	154.7427561912817	9.514203989382334	33.82284367870199	ABplpppaa	0	0	0	0		0	0	0	0	0
762	1	762	762	4662	231.92367509445364	-101.24734951175066	3.81026943038681	33.82284367870199	ABprapppa	0	0	0	0		0	0	0	0	0
44	1	44	44	4663	167.97800422240383	69.55445412871171	-12.184757782209216	35.557348482738	ABarppapp	0	0	0	0		0	0	0	0	0
457	1	457	457	4664	-186.17900275558637	-97.96534149724258	-3.761676711558475	35.557348482738	ABalaappa	0	0	0	0		0	0	0	0	0
73	1	73	73	4665	-186.42634912532964	34.839046977125484	11.623297743440068	35.557348482738	ABalpaaap	0	0	0	0		0	0	0	0	0
288	1	288	288	4666	-146.37285557323835	-116.21774248072664	-8.210536510837256	33.82284367870199	ABpraaapa	0	0	0	0		0	0	0	0	0
9	1	9	9	4667	-82.6249931431664	-60.820771968446664	-10.524031562228528	35.557348482738	ABalapppp	0	0	0	0		0	0	0	0	0
828	1	828	828	4668	269.09761703725815	72.0834199180876	-14.2192795554349	36.883148131800006	Caapa	0	0	0	0		0	0	0	0	0
47	1	47	47	4669	151.96100456085753	65.36303192209762	3.7931181713219737	36.883148131800006	Dapp	0	0	0	0		0	0	0	0	0
81	1	81	81	4670	-257.4117200901062	-2.8668466795592025	2.6970561455613873	35.557348482738	ABalaaaar	0	0	0	0		0	0	0	0	0
3177	1	3177	3177	4671	-63.07756603156493	-33.668652390217574	3.9232354136693424	32.088338874666	MSpaapa	0	0	0	0		0	0	0	0	0
250	1	250	250	4672	-129.29122425835786	98.73586710758987	-7.284767129440171	35.557348482738	ABalppppa	0	0	0	0		0	0	0	0	0
33	1	33	33	4673	-35.64310728606848	-53.667887167217366	12.827279483252864	35.557348482738	ABarapapp	0	0	0	0		0	0	0	0	0
63	1	63	63	4674	-141.80108073990004	124.61205984624176	-4.240320111529916	35.557348482738	ABalpppap	0	0	0	0		0	0	0	0	0
65	1	65	65	4675	98.05357929530197	-136.5574371566884	-10.322252482524576	33.82284367870199	ABprapaap	0	0	0	0		0	0	0	0	0
518	1	518	518	4676	-125.95528766752786	145.88055405716113	4.200133521396571	33.82284367870199	ABplpaaaa	0	0	0	0		0	0	0	0	0
41	1	41	41	4677	26.85000535546295	-167.68948553650623	1.0615248429954527	33.82284367870199	ABprpaapp	0	0	0	0		0	0	0	0	0
512	1	512	512	4678	-135.35236800022457	-26.76677071216	9.582373935782657	35.557348482738	ABaraappa	0	0	0	0		0	0	0	0	0
4402	1	4402	4402	4679	140.14063792204374	69.14136774974725	3.2226054832248394	36.883148131800006	Dapa	0	0	0	0		0	0	0	0	0
24	1	24	24	4680	108.65647033865582	-67.56453719061852	15.403723584512235	33.82284367870199	ABprpappp	0	0	0	0		0	0	0	0	0
400	1	400	400	4681	-81.42008382011853	-11.241165779282804	-15.855419342308043	35.557348482738	ABarpaapa	0	0	0	0		0	0	0	0	0
726	1	726	726	4682	-152.42147567124837	-36.99223147294915	16.88860357334185	35.557348482738	ABarapaaa	0	0	0	0		0	0	0	0	0
84	1	84	84	4683	31.705846455310972	153.54090017581098	8.639427332911263	33.82284367870199	ABplppaap	0	0	0	0		0	0	0	0	0
2599	1	2599	2599	4684	-58.8687489671778	101.10738580617416	0.8418355821430641	32.088338874666	MSapapa	0	0	0	0		0	0	0	0	0
27	1	27	27	4685	291.10611597075024	1.5301529521930386	7.915504638222925	36.883148131800006	Cpapp	0	0	0	0		0	0	0	0	0
423	1	423	423	4686	-33.439499310467895	-163.62025508281326	0.13183174731563865	33.82284367870199	ABprpaapa	0	0	0	0		0	0	0	0	0
324	1	324	324	4687	52.84625947064961	-75.04929635200125	15.437411537120983	33.82284367870199	ABprpappa	0	0	0	0		0	0	0	0	0
108	1	108	108	4688	20.407773465846464	-24.257317600571916	11.774915066736046	32.088338874666	MSpapap	0	0	0	0		0	0	0	0	0
79	1	79	79	4689	-97.06542318844788	-66.18751205647365	-15.300159936391001	35.557348482738	ABarpapap	0	0	0	0		0	0	0	0	0
13	1	13	13	-1	57.48501057329782	108.09469394722029	1.461007624295454	36.883148131800006	MSappp	0	0	0	0		0	0	0	0	0
56	1	56	56	4690	-39.46065541909769	-142.20902124168703	-12.145487052997552	33.82284367870199	ABpraapap	0	0	0	0		0	0	0	0	0
60	1	60	60	4691	199.38268280211597	83.02082225328827	9.872571357990438	36.883148131800006	Capap	0	0	0	0		0	0	0	0	0
29	1	29	29	4692	221.77994874783627	123.20517310677282	-4.420601086224433	33.82284367870199	ABplapapp	0	0	0	0		0	0	0	0	0
23	1	23	23	4693	-1.3970299516744504	-99.89654601221658	-14.96496061066134	35.557348482738	ABarpappp	0	0	0	0		0	0	0	0	0
388	1	388	388	4694	-87.92960276339144	-109.34890294718757	10.591761094302784	35.557348482738	ABarapppa	0	0	0	0		0	0	0	0	0
14	1	14	14	4695	57.47164353725704	-14.472714127525707	0.18723306861499253	42.39442314	Earp	0	0	0	0		0	0	0	0	0
3248	1	3248	3248	4696	89.68093000171352	-30.787518618993257	15.110027045240264	32.088338874666	MSpappa	0	0	0	0		0	0	0	0	0
1435	1	1435	1435	4697	-216.0963199916191	-8.935877751656909	-0.8151420509021051	32.088338874666	MSaaaaa	0	0	0	0		0	0	0	0	0
1030	1	1030	1030	4698	63.32671377454165	159.40191906693138	2.711154531936028	33.82284367870199	ABplppapa	0	0	0	0		0	0	0	0	0
431	1	431	431	4699	100.2677341024092	164.82224056518513	-4.201323646938651	33.82284367870199	ABplappaa	0	0	0	0		0	0	0	0	0
268	1	268	268	4700	-97.5935242733036	-139.45141943285384	-11.624790311976039	33.82284367870199	ABpraapaa	0	0	0	0		0	0	0	0	0
7	1	7	7	4701	208.06906980430486	-32.39484652433967	-4.050100454089114	42.39442314	Eprp	0	0	0	0		0	0	0	0	0
45	1	45	45	4702	50.69310071133316	63.64726122187631	-1.2162937896185813	42.39442314	Ealp	0	0	0	0		0	0	0	0	0
49	1	49	49	4703	-71.738309280939	8.714993798665313	1.3018528667680138	32.088338874666	MSaaapp	0	0	0	0		0	0	0	0	0
442	1	442	442	4704	-70.39837001104111	-40.81814497805725	15.949242679162724	35.557348482738	ABarapapa	0	0	0	0		0	0	0	0	0
75	1	75	75	4705	-36.38085648948635	-164.30496796568949	4.581655342469903	33.82284367870199	ABprpaaap	0	0	0	0		0	0	0	0	0
61	1	61	61	4706	-138.67648513526984	70.42290593263023	14.214848722565726	35.557348482738	ABalpapap	0	0	0	0		0	0	0	0	0
863	1	863	863	4707	-226.91941834789176	19.552235402954675	13.499858609375941	35.557348482738	ABalpaaaa	0	0	0	0		0	0	0	0	0
57	1	57	57	4708	-82.87959093455835	122.13440153469854	-15.131299816569088	33.82284367870199	ABplaapap	0	0	0	0		0	0	0	0	0
138	1	138	138	-1	86.30347329847797	-94.56352128446223	7.763983251626971	42.39442314	Dpa	0	0	0	0		0	0	0	0	0
52	1	52	52	4709	251.2829661995942	-27.392437817568688	-13.3991391322292	36.883148131800006	Cpaap	0	0	0	0		0	0	0	0	0
923	1	923	923	4710	118.55855862023222	-132.51656473926437	6.409433206209981	33.82284367870199	ABprppapa	0	0	0	0		0	0	0	0	0
48	1	48	48	4711	-36.2757066724812	-28.032990163358797	5.493589080645864	32.088338874666	MSpaapp	0	0	0	0		0	0	0	0	0
39	1	39	39	4712	-151.8162528281685	-84.6093397426075	11.921232309188152	35.557348482738	ABaraaapp	0	0	0	0		0	0	0	0	0
3078	1	3078	3078	4713	-156.06275056377982	70.88667820379409	2.546169503348117	32.088338874666	MSapaaa	0	0	0	0		0	0	0	0	0
662	1	662	662	4714	-141.37403688899693	116.0546288058279	11.027308224171156	35.557348482738	ABalppapa	0	0	0	0		0	0	0	0	0
38	1	38	38	4715	-27.166058984737955	170.78381588905427	-1.4582333526245972	33.82284367870199	ABplpaapp	0	0	0	0		0	0	0	0	0
8	1	8	8	4716	252.93552577920897	-4.426292334033416	6.55443524934099	36.883148131800006	Cpppp	0	0	0	0		0	0	0	0	0
87	1	87	87	4717	179.5467291287782	47.74753032543508	11.517734011026244	48.729222	Z2	0	0	0	0		0	0	0	0	0
1839	1	1839	1839	4718	-215.82280378430468	103.31885717703715	2.336625196866847	35.557348482738	ABalppaaa	0	0	0	0		0	0	0	0	0
2	1	2	2	4719	188.92347093226795	-60.202439813498856	-12.003919351125484	35.557348482738	ABarppppp	0	0	0	0		0	0	0	0	0
71	1	71	71	4720	-2.131596718162668	123.27192788019725	13.676620827588698	33.82284367870199	ABplpapap	0	0	0	0		0	0	0	0	0
702	1	702	702	4721	-162.79768716099375	-133.11843178460543	-1.272741338498055	33.82284367870199	ABpraaaaa	0	0	0	0		0	0	0	0	0
652	1	652	652	4722	-84.9133723587941	-149.54454480849702	5.80606917483348	33.82284367870199	ABprpaaaa	0	0	0	0		0	0	0	0	0
3307	1	3307	3307	4723	-35.380350895057596	-104.74848791477419	-1.466874953200672	32.088338874666	MSppapa	0	0	0	0		0	0	0	0	0
32	1	32	32	4724	-32.902802970921684	74.73780489750392	-15.675217335629133	33.82284367870199	ABplaaapp	0	0	0	0		0	0	0	0	0
133	1	133	133	4725	-44.84887587725531	-38.11109032377862	-8.081399617463012	42.39442314	Eara	0	0	0	0		0	0	0	0	0
357	1	357	357	4726	-239.44680551246088	40.69530236141835	-8.904202318978976	35.557348482738	ABalapaaa	0	0	0	0		0	0	0	0	0
6	1	6	6	4727	158.54575012571962	83.39974568806834	15.439889436920183	33.82284367870199	ABplppppp	0	0	0	0		0	0	0	0	0
475	1	475	475	4728	-78.4460491716022	-89.74542042855776	14.016126258252905	35.557348482738	ABarappaa	0	0	0	0		0	0	0	0	0
88	1	88	88	4729	88.073287343364	-139.47098276439874	12.026350365985394	33.82284367870199	ABprppaap	0	0	0	0		0	0	0	0	0
1094	1	1094	1094	4730	3.0530874398430554	40.5344491848633	-16.42444704652374	35.557348482738	ABarppaaa	0	0	0	0		0	0	0	0	0
130	1	130	130	4731	19.905984892260363	-79.57412960047384	7.804906521561172	32.088338874666	MSpppap	0	0	0	0		0	0	0	0	0
17	1	17	17	4732	-162.3110421302316	-98.33785109088673	-8.519371162599505	35.557348482738	ABalaappp	0	0	0	0		0	0	0	0	0
281	1	281	281	4733	196.67796113525458	-120.88330191940084	-10.870626884776541	33.82284367870199	ABprapapa	0	0	0	0		0	0	0	0	0
3807	1	3807	3807	4734	-11.335982650960638	83.02405827234892	8.199507191205806	32.088338874666	MSappaa	0	0	0	0		0	0	0	0	0
12	1	12	12	4735	-35.754129861092494	-128.5168184851593	9.802828103508402	35.557348482738	ABarapppp	0	0	0	0		0	0	0	0	0
405	1	405	405	4736	-193.5249738721628	72.00098365493022	14.153125533253647	35.557348482738	ABalpapaa	0	0	0	0		0	0	0	0	0
927	1	927	927	4737	-212.65281556500656	-80.08265896505667	5.100731005598295	35.557348482738	ABalaapaa	0	0	0	0		0	0	0	0	0
50	1	50	50	4738	-36.23210016094539	93.48491343671392	-1.8779999072008489	32.088338874666	MSapapp	0	0	0	0		0	0	0	0	0
25	1	25	25	4739	107.01840853060035	-26.642388865556704	13.77735335947517	32.088338874666	MSpappp	0	0	0	0		0	0	0	0	0
707	1	707	707	4740	-50.555180557318764	-99.9739918303282	-16.786499863936207	35.557348482738	ABarpappa	0	0	0	0		0	0	0	0	0
46	1	46	46	4741	215.80448108435994	36.09339237537887	-2.2227141005386213	42.39442314	Eplp	0	0	0	0		0	0	0	0	0
406	1	406	406	4742	-43.33881320967935	144.8819871958907	11.476306823561261	33.82284367870199	ABplpapaa	0	0	0	0		0	0	0	0	0
66	1	66	66	4743	195.24824178396696	-139.78015631728496	-2.5759565339130286	33.82284367870199	ABprappap	0	0	0	0		0	0	0	0	0
438	1	438	438	4744	190.17483711406223	139.49391219103617	2.1492372812446248	33.82284367870199	ABplapppa	0	0	0	0		0	0	0	0	0
1379	1	1379	1379	4745	143.25601335104312	-71.82881044108991	-12.876531252015583	35.557348482738	ABarppppa	0	0	0	0		0	0	0	0	0
1	1	1	1	4746	193.2133445210605	-44.13303230301183	16.336400861806073	33.82284367870199	ABprppppp	0	0	0	0		0	0	0	0	0
83	1	83	83	4747	158.26522927937447	130.24484231967568	10.124814113192507	33.82284367870199	ABplpppap	0	0	0	0		0	0	0	0	0
85	1	85	85	4748	-190.05230009059912	121.29264358124739	4.634905642917846	35.557348482738	ABalppaap	0	0	0	0		0	0	0	0	0
10	1	10	10	4749	227.0591936138526	116.8188257981102	5.294455022987386	33.82284367870199	ABplapppp	0	0	0	0		0	0	0	0	0
28	1	28	28	4750	282.9848255853065	61.995396015366545	2.5437610697113646	36.883148131800006	Caapp	0	0	0	0		0	0	0	0	0
1833	1	1833	1833	4751	-50.66177161279913	44.574556248432295	9.207510367084483	32.088338874666	MSaapaa	0	0	0	0		0	0	0	0	0
497	1	497	497	4752	-87.02533716248547	164.8148705431159	-2.006014382988223	33.82284367870199	ABplpaapa	0	0	0	0		0	0	0	0	0
112	1	112	112	4753	-12.709712900308789	43.822165424445856	10.78473896508148	32.088338874666	MSaapap	0	0	0	0		0	0	0	0	0
22	1	22	22	4754	65.95722413689013	-158.24352481860583	-6.020865272650213	33.82284367870199	ABpraappp	0	0	0	0		0	0	0	0	0
295	1	295	295	4755	7.890464056057266	122.36795561331772	-15.297685929102338	33.82284367870199	ABplapaaa	0	0	0	0		0	0	0	0	0
121	1	121	121	4756	3.212705398151263	80.75087591541497	9.065911460447332	32.088338874666	MSappap	0	0	0	0		0	0	0	0	0
53	1	53	53	4757	264.6197498672932	51.987479524453576	-7.003993557143573	36.883148131800006	Caaap	0	0	0	0		0	0	0	0	0
2052	1	2052	2052	4758	-108.39974263037227	11.485409634462568	2.3421021236545823	32.088338874666	MSaaapa	0	0	0	0		0	0	0	0	0
572	1	572	572	4759	226.37911725734983	-49.38142377245812	1.8065880631767495	36.883148131800006	Cpppa	0	0	0	0		0	0	0	0	0
16	1	16	16	4760	26.972112684288053	159.6619635274766	-7.569296599428494	33.82284367870199	ABplaappp	0	0	0	0		0	0	0	0	0
34	1	34	34	4761	-182.4983478455561	84.88514504582756	7.66769243744696	35.557348482738	ABalpaapp	0	0	0	0		0	0	0	0	0
2117	1	2117	2117	4762	166.18795744264276	89.15700019912998	10.071278842771646	36.883148131800006	Capaa	0	0	0	0		0	0	0	0	0
269	1	269	269	4763	-226.20718337600098	44.650982539705566	5.76698495596172	35.557348482738	ABalpaapa	0	0	0	0		0	0	0	0	0
40	1	40	40	4764	-226.8059849043117	-56.89781330600442	-6.15003402579841	35.557348482738	ABalaaapp	0	0	0	0		0	0	0	0	0
51	1	51	51	4765	-14.75685115092542	-97.94356483260248	-3.0899331127208325	32.088338874666	MSppapp	0	0	0	0		0	0	0	0	0
76	1	76	76	4766	-81.48527258924595	163.4250169487663	5.275125185340749	33.82284367870199	ABplpaaap	0	0	0	0		0	0	0	0	0
316	1	316	316	4767	18.09775226181401	94.8899395805163	15.15340415671909	33.82284367870199	ABplpappa	0	0	0	0		0	0	0	0	0
26	1	26	26	4768	80.93556406280806	48.06585115301748	14.766031102023982	32.088338874666	MSaappp	0	0	0	0		0	0	0	0	0
292	1	292	292	4769	-195.29455852474115	39.85086775968293	-13.922330268083861	35.557348482738	ABalapapa	0	0	0	0		0	0	0	0	0
82	1	82	82	4770	51.49612452691677	41.3145101322949	-15.935392726810553	35.557348482738	ABarppaap	0	0	0	0		0	0	0	0	0
630	1	630	630	4771	46.27074803950344	-132.8147306224684	-13.499833177493297	33.82284367870199	ABprapaaa	0	0	0	0		0	0	0	0	0
201	1	201	201	4772	299.08680000160416	-28.771483902292044	-0.6613315278555083	36.883148131800006	Cpapa	0	0	0	0		0	0	0	0	0
947	1	947	947	4773	104.96506787237949	76.54258918040415	-14.238155234619695	35.557348482738	ABarppapa	0	0	0	0		0	0	0	0	0
833	1	833	833	4774	-233.80824801213623	-18.35379750781016	-9.707368620631359	35.557348482738	ABalappaa	0	0	0	0		0	0	0	0	0
30	1	30	30	4775	-77.45369411063929	-140.25639218153472	-7.509968478450591	33.82284367870199	ABpraaapp	0	0	0	0		0	0	0	0	0
175	1	175	175	4776	111.27042055994912	31.25973069450223	-7.643483711278692	42.39442314	Epla	0	0	0	0		0	0	0	0	0
2080	1	2080	2080	4777	-158.76621488375892	-60.69405697164488	0.8961465665152767	32.088338874666	MSpaaaa	0	0	0	0		0	0	0	0	0
68	1	68	68	4778	220.1331256082262	-93.84501620854046	12.244937710656865	33.82284367870199	ABprpppap	0	0	0	0		0	0	0	0	0
80	1	80	80	4779	-154.39171540897163	-7.787499984019044	-15.766368899672994	35.557348482738	ABarpaaap	0	0	0	0		0	0	0	0	0
86	1	86	86	4780	83.03868716012902	-70.94614544329802	-15.931272764253631	35.557348482738	ABarpppap	0	0	0	0		0	0	0	0	0
69	1	69	69	4781	-144.76773230011528	19.198637680466017	7.929835849810505	35.557348482738	ABaraapap	0	0	0	0		0	0	0	0	0
873	1	873	873	4782	-239.1545987764686	43.303478571075196	1.338924267466264	35.557348482738	ABalaaaal	0	0	0	0		0	0	0	0	0
62	1	62	62	4783	-131.9959282230826	56.519220786294795	-15.203657358261214	33.82284367870199	ABplaaaap	0	0	0	0		0	0	0	0	0
54	1	54	54	4784	230.51071388750785	-41.77743551359875	11.384249515348959	36.883148131800006	Cppap	0	0	0	0		0	0	0	0	0
249	1	249	249	4785	-36.75435186812245	161.88790865611293	-10.851866505007745	33.82284367870199	ABplaappa	0	0	0	0		0	0	0	0	0
124	1	124	124	4786	-100.46048263179684	-102.11538453835439	2.8776017702410446	32.088338874666	MSppaap	0	0	0	0		0	0	0	0	0
584	1	584	584	4787	108.21762138032311	120.0760412748432	13.772151681437709	33.82284367870199	ABplppppa	0	0	0	0		0	0	0	0	0
3030	1	3030	3030	4788	-126.3968677146697	-102.02735030454598	2.8111796653821903	32.088338874666	MSppaaa	0	0	0	0		0	0	0	0	0
160	1	160	160	4789	98.55024449449387	-62.73872222016367	-6.798140626375129	42.39442314	Epra	0	0	0	0		0	0	0	0	0
1656	1	1656	1656	4790	198.15136296252612	-53.17238929045928	11.546341038284003	36.883148131800006	Cppaa	0	0	0	0		0	0	0	0	0
78	1	78	78	4791	-124.16050633611744	-50.5926720097845	14.387096274686519	35.557348482738	ABarapaap	0	0	0	0		0	0	0	0	0
869	1	869	869	4792	-18.745963181341672	159.16281957388765	5.571073671552549	33.82284367870199	ABplppaaa	0	0	0	0		0	0	0	0	0
19	1	19	19	4793	-65.11343356548878	40.564070468569014	12.3183663744442	35.557348482738	ABalpappp	0	0	0	0		0	0	0	0	0
712	1	712	712	4794	-248.62411897073	-11.31310187533609	-5.736940710950542	35.557348482738	ABalaaapa	0	0	0	0		0	0	0	0	0
55	1	55	55	4795	73.51497323797032	124.45546818199469	-13.299662545559226	33.82284367870199	ABplapaap	0	0	0	0		0	0	0	0	0
4227	1	4227	4227	4796	3.9013202154983806	-85.21254415477901	6.805761013874059	32.088338874666	MSpppaa	0	0	0	0		0	0	0	0	0
473	1	473	473	4797	7.5615902015744645	-132.08065477345028	12.298025169206367	33.82284367870199	ABprpapaa	0	0	0	0		0	0	0	0	0
11	1	11	11	4798	260.40425712666075	-66.84051339322716	6.507243414017142	33.82284367870199	ABprapppp	0	0	0	0		0	0	0	0	0
118	1	118	118	4799	-120.01204652987491	72.14084441075619	2.893783113721992	32.088338874666	MSapaap	0	0	0	0		0	0	0	0	0
256	1	256	256	4800	-2.0756261292272407	-162.41790554392253	-7.448129224864026	33.82284367870199	ABpraappa	0	0	0	0		0	0	0	0	0
58	1	58	58	4801	145.35061567528075	151.3023871439956	-5.817922892431577	33.82284367870199	ABplappap	0	0	0	0		0	0	0	0	0
31	1	31	31	4802	-112.16735334619536	61.38122199560463	-12.011270222701945	35.557348482738	ABalapapp	0	0	0	0		0	0	0	0	0
148	1	148	148	4803	137.06609994252304	-29.977095191237098	-16.693526458165522	36.883148131800006	Cpaaa	0	0	0	0		0	0	0	0	0
59	1	59	59	4804	-128.53839159175524	-144.36886457150214	-1.4129623133565976	33.82284367870199	ABpraaaap	0	0	0	0		0	0	0	0	0
113	1	113	113	4805	-123.51259916278806	-56.33118531781621	-2.120802674604875	32.088338874666	MSpaaap	0	0	0	0		0	0	0	0	0
36	1	36	36	4806	164.67818150026022	-114.77795911616424	6.7631417029794	33.82284367870199	ABprppapp	0	0	0	0		0	0	0	0	0
4	1	4	4	4807	54.30526690677839	72.87051966192996	10.162265408119715	48.729222	Z3	0	0	0	0		0	0	0	0	0
35	1	35	35	4808	240.4238804252226	-93.92816231836665	-4.580838394461048	33.82284367870199	ABprapapp	0	0	0	0		0	0	0	0	0
221	1	221	221	4809	167.5749739474785	128.9792577710229	-12.327352955869877	33.82284367870199	ABplapapa	0	0	0	0		0	0	0	0	0
247	1	247	247	4810	-117.19445110422815	43.923405611623494	16.01952152153607	35.557348482738	ABalpappa	0	0	0	0		0	0	0	0	0
15	1	15	15	4811	253.34844196726866	69.51826806919573	6.680976134209253	36.883148131800006	Cappp	0	0	0	0		0	0	0	0	0
