# Supplementary material for: An Observation-Driven Agent-Based Modeling and Analysis Framework for C. elegans Embryogenesis
Source: PLoS One. 2016 Nov 16;11(11):e0166551. doi: 10.1371/journal.pone.0166551 (PMC5113041; doi:10.1371/journal.pone.0166551)
Supplement: S1 Dataset — The data obtained from our NetLogo code, including the index, name, diameter, position, and mother-daughter relationship of each cell. (ZIP) [file pone.0166551.s005.zip › S1_dataset/outputNucleiTest/t155-nuclei.txt]

353	1	353	353	4812	-82.79919693894304	81.92511098283275	-17.62158451555256	33.82284367870199	ABplaaapa	0	0	0	0		0	0	0	0	0
442	1	442	442	4813	-70.76030593117467	-38.84406708647541	16.02786952145389	35.557348482738	ABarapapa	0	0	0	0		0	0	0	0	0
247	1	247	247	4814	-115.64536866714317	43.31264032289566	16.074287561325363	35.557348482738	ABalpappa	0	0	0	0		0	0	0	0	0
70	1	70	70	4815	-182.55235344763358	-104.58915392009384	3.4701721551677607	35.557348482738	ABalaapap	0	0	0	0		0	0	0	0	0
828	1	828	828	4816	268.510413028441	71.5099412425401	-14.246333947372849	36.883148131800006	Caapa	0	0	0	0		0	0	0	0	0
491	1	491	491	4817	-185.79850700149007	104.82786568176704	-4.623961597589141	35.557348482738	ABalpppaa	0	0	0	0		0	0	0	0	0
475	1	475	475	4818	-78.80325822586447	-87.80884150258186	14.132649376962794	35.557348482738	ABarappaa	0	0	0	0		0	0	0	0	0
662	1	662	662	4819	-140.45029106598824	116.52834149053271	11.141939697533699	35.557348482738	ABalppapa	0	0	0	0		0	0	0	0	0
726	1	726	726	4820	-152.25045973369987	-35.417961494675495	16.965937439785566	35.557348482738	ABarapaaa	0	0	0	0		0	0	0	0	0
512	1	512	512	4821	-136.55329168877327	-26.907425219916156	9.352019962550234	35.557348482738	ABaraappa	0	0	0	0		0	0	0	0	0
2052	1	2052	2052	4822	-109.50033206036613	12.071202890521564	2.1566194186653687	32.088338874666	MSaaapa	0	0	0	0		0	0	0	0	0
473	1	473	473	4823	6.977141313893237	-131.45005605050855	12.269262432133543	33.82284367870199	ABprpapaa	0	0	0	0		0	0	0	0	0
479	1	479	479	4824	172.81521582204405	-129.20582298505772	10.957698325416482	33.82284367870199	ABprpppaa	0	0	0	0		0	0	0	0	0
44	1	44	44	4825	171.55927589323252	70.66447090674127	-12.11995395559385	35.557348482738	ABarppapp	0	0	0	0		0	0	0	0	0
3	1	3	3	4826	72.7343366042114	-103.64385804334668	2.0021632944383962	32.088338874666	MSppppp	0	0	0	0		0	0	0	0	0
406	1	406	406	4827	-40.94299059196026	144.92395689945425	11.545622712083798	33.82284367870199	ABplpapaa	0	0	0	0		0	0	0	0	0
63	1	63	63	4828	-140.5610043475131	126.78317589113118	-4.256915410769116	35.557348482738	ABalpppap	0	0	0	0		0	0	0	0	0
65	1	65	65	4829	99.57478304498602	-137.29037675274498	-10.056937419889724	33.82284367870199	ABprapaap	0	0	0	0		0	0	0	0	0
198	1	198	198	4830	182.17893954915118	48.130291738224386	-15.540193094161687	36.883148131800006	Caaaa	0	0	0	0		0	0	0	0	0
1138	1	1138	1138	4831	36.77377326617404	-148.09283497656202	9.238461146903619	33.82284367870199	ABprppaaa	0	0	0	0		0	0	0	0	0
923	1	923	923	4832	116.2124274016263	-133.57098207728166	6.539826305761923	33.82284367870199	ABprppapa	0	0	0	0		0	0	0	0	0
1829	1	1829	1829	4833	-12.153111764992351	-23.644755620063986	11.019681602757986	32.088338874666	MSpapaa	0	0	0	0		0	0	0	0	0
124	1	124	124	4834	-99.93555130815949	-101.63388788845917	2.9580192226933075	32.088338874666	MSppaap	0	0	0	0		0	0	0	0	0
249	1	249	249	4835	-35.868265944573544	163.610557441362	-10.865390001769217	33.82284367870199	ABplaappa	0	0	0	0		0	0	0	0	0
833	1	833	833	4836	-235.23767443253882	-17.63783325944431	-9.673234161991925	35.557348482738	ABalappaa	0	0	0	0		0	0	0	0	0
35	1	35	35	4837	242.56121424418197	-93.83122790105897	-4.205714786477756	33.82284367870199	ABprapapp	0	0	0	0		0	0	0	0	0
112	1	112	112	4838	-11.984045186814367	43.54706783369903	10.63770501611089	32.088338874666	MSaapap	0	0	0	0		0	0	0	0	0
927	1	927	927	4839	-212.86299347044832	-80.01333445682434	5.256690887093367	35.557348482738	ABalaapaa	0	0	0	0		0	0	0	0	0
3502	1	3502	3502	4840	60.199577028460844	42.38586509816127	15.62250246316601	32.088338874666	MSaappa	0	0	0	0		0	0	0	0	0
22	1	22	22	4841	65.11517612454671	-158.996414354981	-5.908324743257121	33.82284367870199	ABpraappp	0	0	0	0		0	0	0	0	0
399	1	399	399	4842	145.143862379744	-95.10658791193225	14.240111455097708	33.82284367870199	ABprppppa	0	0	0	0		0	0	0	0	0
413	1	413	413	4843	-150.24581948507017	-39.846886873392094	-12.73833235938017	35.557348482738	ABalapppa	0	0	0	0		0	0	0	0	0
36	1	36	36	4844	163.86734554402705	-115.30266585345544	6.913707366990196	33.82284367870199	ABprppapp	0	0	0	0		0	0	0	0	0
61	1	61	61	4845	-134.83282822696094	72.08747741852952	14.319348387444117	35.557348482738	ABalpapap	0	0	0	0		0	0	0	0	0
53	1	53	53	4846	268.34526051031304	52.10437729260678	-6.801904781264709	36.883148131800006	Caaap	0	0	0	0		0	0	0	0	0
7	1	7	7	4847	208.7622295815931	-32.17786456990075	-4.213561608630661	42.39442314	Eprp	0	0	0	0		0	0	0	0	0
1839	1	1839	1839	4848	-215.64579201142936	103.31383528368693	2.2005752292138174	35.557348482738	ABalppaaa	0	0	0	0		0	0	0	0	0
48	1	48	48	4849	-36.16427322683145	-28.145525156275742	5.444060377548364	32.088338874666	MSpaapp	0	0	0	0		0	0	0	0	0
57	1	57	57	4850	-80.66615817444521	122.87578891364704	-15.157085233718295	33.82284367870199	ABplaapap	0	0	0	0		0	0	0	0	0
2117	1	2117	2117	4851	164.09334665482595	88.26862447204991	9.99052564200029	36.883148131800006	Capaa	0	0	0	0		0	0	0	0	0
88	1	88	88	4852	87.51858522516818	-138.51877365180977	12.173770466916974	33.82284367870199	ABprppaap	0	0	0	0		0	0	0	0	0
118	1	118	118	4853	-118.48802898112613	72.7652821204474	2.9364757721898678	32.088338874666	MSapaap	0	0	0	0		0	0	0	0	0
281	1	281	281	4854	197.7925942130955	-121.43042773546999	-10.705210316288147	33.82284367870199	ABprapapa	0	0	0	0		0	0	0	0	0
19	1	19	19	4855	-62.45008639353063	39.603678496692105	12.24516740409468	35.557348482738	ABalpappp	0	0	0	0		0	0	0	0	0
3248	1	3248	3248	4856	88.78076678214087	-31.045964817794488	15.137653262033403	32.088338874666	MSpappa	0	0	0	0		0	0	0	0	0
56	1	56	56	4857	-40.341009406588846	-141.85686367381777	-12.235595978978271	33.82284367870199	ABpraapap	0	0	0	0		0	0	0	0	0
133	1	133	133	4858	-46.42159019550823	-37.3392888008397	-8.192051858967037	42.39442314	Eara	0	0	0	0		0	0	0	0	0
37	1	37	37	4859	-90.00147005543863	115.81355743085892	11.147042978403842	35.557348482738	ABalppapp	0	0	0	0		0	0	0	0	0
39	1	39	39	4860	-151.84489848218286	-83.99917744473662	12.096404483988637	35.557348482738	ABaraaapp	0	0	0	0		0	0	0	0	0
1833	1	1833	1833	4861	-51.032404499328784	44.4154112774209	8.951685463000702	32.088338874666	MSaapaa	0	0	0	0		0	0	0	0	0
85	1	85	85	4862	-188.96729711788933	122.02042383066089	4.593501894408521	35.557348482738	ABalppaap	0	0	0	0		0	0	0	0	0
16	1	16	16	4863	29.462777517203946	161.20164754264283	-7.490839381165275	33.82284367870199	ABplaappp	0	0	0	0		0	0	0	0	0
295	1	295	295	4864	9.715468891086475	123.39511116362402	-15.217412893700562	33.82284367870199	ABplapaaa	0	0	0	0		0	0	0	0	0
49	1	49	49	4865	-71.17172364034353	8.932138389835211	1.0750337430712626	32.088338874666	MSaaapp	0	0	0	0		0	0	0	0	0
518	1	518	518	4866	-124.2846394919637	145.971395222955	4.249775688898928	33.82284367870199	ABplpaaaa	0	0	0	0		0	0	0	0	0
3078	1	3078	3078	4867	-157.255315630739	71.07215601487611	2.4863558575565765	32.088338874666	MSapaaa	0	0	0	0		0	0	0	0	0
23	1	23	23	4868	-1.2046421181412128	-100.24407846450642	-14.940411106953034	35.557348482738	ABarpappp	0	0	0	0		0	0	0	0	0
42	1	42	42	4869	112.35566019813008	149.99345758899125	3.9913421651122865	33.82284367870199	ABplppapp	0	0	0	0		0	0	0	0	0
2080	1	2080	2080	4870	-160.25551652933177	-60.179127528179436	0.7558579173433498	32.088338874666	MSpaaaa	0	0	0	0		0	0	0	0	0
5	1	5	5	4871	-62.259705453386495	137.48945441919932	-6.77118438061372	35.557348482738	ABalppppp	0	0	0	0		0	0	0	0	0
105	1	105	105	4872	-171.02961957776853	-1.4777577942569968	-5.715887648159576	32.088338874666	MSaaaap	0	0	0	0		0	0	0	0	0
720	1	720	720	4873	148.82330739811673	-158.94106437046582	-0.4910797948341972	33.82284367870199	ABprappaa	0	0	0	0		0	0	0	0	0
30	1	30	30	4874	-78.17953900360145	-140.13763511226142	-7.408466069791713	33.82284367870199	ABpraaapp	0	0	0	0		0	0	0	0	0
357	1	357	357	4875	-240.22906837202925	42.21246174949021	-8.84301711796743	35.557348482738	ABalapaaa	0	0	0	0		0	0	0	0	0
32	1	32	32	4876	-30.77256423343302	75.64617888683507	-15.670373036547154	33.82284367870199	ABplaaapp	0	0	0	0		0	0	0	0	0
160	1	160	160	4877	96.87784388964022	-62.99595004278519	-7.059884902508735	42.39442314	Epra	0	0	0	0		0	0	0	0	0
288	1	288	288	4878	-149.058697272357	-115.1696934336412	-8.155877659798431	33.82284367870199	ABpraaapa	0	0	0	0		0	0	0	0	0
3030	1	3030	3030	4879	-127.72636589965471	-101.19625568754577	2.8351061217163798	32.088338874666	MSppaaa	0	0	0	0		0	0	0	0	0
400	1	400	400	4880	-81.35861869061809	-10.032166861382478	-15.834047611214945	35.557348482738	ABarpaapa	0	0	0	0		0	0	0	0	0
79	1	79	79	4881	-96.53709375275243	-64.85320344361834	-15.398559549981279	35.557348482738	ABarpapap	0	0	0	0		0	0	0	0	0
3807	1	3807	3807	4882	-11.63302220170154	83.21119076159523	8.02391853061851	32.088338874666	MSappaa	0	0	0	0		0	0	0	0	0
572	1	572	572	4883	224.55314373676816	-52.05843245265297	1.8145596846554228	36.883148131800006	Cpppa	0	0	0	0		0	0	0	0	0
140	1	140	140	-1	77.43878454783743	84.08277935583686	7.200120252958209	42.39442314	Daa	0	0	0	0		0	0	0	0	0
9	1	9	9	4884	-83.33848897589837	-61.820725968965476	-10.618476204757362	35.557348482738	ABalapppp	0	0	0	0		0	0	0	0	0
10	1	10	10	4885	228.40995654434295	116.01110346211436	5.612578351762884	33.82284367870199	ABplapppp	0	0	0	0		0	0	0	0	0
25	1	25	25	4886	106.73107431183738	-27.30255454866048	13.651756592673983	32.088338874666	MSpappp	0	0	0	0		0	0	0	0	0
54	1	54	54	4887	228.4181597728505	-42.28121649466115	11.261447040593035	36.883148131800006	Cppap	0	0	0	0		0	0	0	0	0
71	1	71	71	4888	1.2118523212296168	122.42225122863402	13.81742895379857	33.82284367870199	ABplpapap	0	0	0	0		0	0	0	0	0
4638	1	4638	4638	4889	152.34371747770518	-70.07414031069486	3.7494950236930555	36.883148131800006	Dppa	0	0	0	0		0	0	0	0	0
31	1	31	31	4890	-111.31564552356203	63.24685544803129	-11.886006252188324	35.557348482738	ABalapapp	0	0	0	0		0	0	0	0	0
84	1	84	84	4891	33.598297852063254	152.7253869018496	8.88323200304209	33.82284367870199	ABplppaap	0	0	0	0		0	0	0	0	0
26	1	26	26	4892	81.12628792836213	48.96728866221721	14.629564294017765	32.088338874666	MSaappp	0	0	0	0		0	0	0	0	0
630	1	630	630	4893	46.238157483318034	-133.23690721128463	-13.366100229279386	33.82284367870199	ABprapaaa	0	0	0	0		0	0	0	0	0
121	1	121	121	4894	3.9886816263152647	80.61858868634575	9.02858076204541	32.088338874666	MSappap	0	0	0	0		0	0	0	0	0
68	1	68	68	4895	219.4399826319611	-93.00424859786678	12.460373350548245	33.82284367870199	ABprpppap	0	0	0	0		0	0	0	0	0
21	1	21	21	4896	-75.0676116464402	-28.601102320486913	9.214594505367613	35.557348482738	ABaraappp	0	0	0	0		0	0	0	0	0
72	1	72	72	4897	42.466239608570106	-114.69080944144328	14.267993990212418	33.82284367870199	ABprpapap	0	0	0	0		0	0	0	0	0
113	1	113	113	4898	-123.40120493626404	-55.609303251585956	-2.388054946399214	32.088338874666	MSpaaap	0	0	0	0		0	0	0	0	0
947	1	947	947	4899	106.301069761365	78.14209771949761	-14.2440517539783	35.557348482738	ABarppapa	0	0	0	0		0	0	0	0	0
76	1	76	76	4900	-78.59519584038644	164.144117171702	5.372074350000012	33.82284367870199	ABplpaaap	0	0	0	0		0	0	0	0	0
457	1	457	457	4901	-188.51727672933538	-97.76385367137539	-3.694892880113386	35.557348482738	ABalaappa	0	0	0	0		0	0	0	0	0
12	1	12	12	4902	-37.24067080841817	-128.589014686842	9.98153744375303	35.557348482738	ABarapppp	0	0	0	0		0	0	0	0	0
863	1	863	863	4903	-225.68109397101344	20.519375505795185	13.739057861861431	35.557348482738	ABalpaaaa	0	0	0	0		0	0	0	0	0
2	1	2	2	4904	190.43652483340364	-62.001653003536845	-11.967970669662757	35.557348482738	ABarppppp	0	0	0	0		0	0	0	0	0
1379	1	1379	1379	4905	142.69539268166682	-74.16134945386264	-12.87309345612445	35.557348482738	ABarppppa	0	0	0	0		0	0	0	0	0
652	1	652	652	4906	-86.38742541760341	-148.7278964124066	5.938934828592726	33.82284367870199	ABprpaaaa	0	0	0	0		0	0	0	0	0
43	1	43	43	4907	-1.1598506757866112	-16.65530162025888	-16.272300859354825	35.557348482738	ABarpaapp	0	0	0	0		0	0	0	0	0
14	1	14	14	4908	57.98969742249874	-13.29355474562098	0.2865760387763022	42.39442314	Earp	0	0	0	0		0	0	0	0	0
429	1	429	429	4909	-201.71202730928061	12.374727220951284	9.804065697923448	35.557348482738	ABaraapaa	0	0	0	0		0	0	0	0	0
18	1	18	18	4910	153.72593467051828	-69.234932986212	3.7952567475706536	36.883148131800006	Dppp	0	0	0	0		0	0	0	0	0
81	1	81	81	4911	-257.96355381464514	-2.881177130039726	2.749571742649416	35.557348482738	ABalaaaar	0	0	0	0		0	0	0	0	0
324	1	324	324	4912	50.44740121523742	-74.04561613575596	15.490655096022778	33.82284367870199	ABprpappa	0	0	0	0		0	0	0	0	0
6	1	6	6	4913	158.7540521530002	81.34412091695613	15.545704789739814	33.82284367870199	ABplppppp	0	0	0	0		0	0	0	0	0
17	1	17	17	4914	-164.14979041003156	-98.22285821936876	-8.625355115045883	35.557348482738	ABalaappp	0	0	0	0		0	0	0	0	0
423	1	423	423	4915	-36.568902448226886	-163.45604345329426	0.14982384833021176	33.82284367870199	ABprpaapa	0	0	0	0		0	0	0	0	0
50	1	50	50	4916	-36.954667424503484	93.28655227996008	-2.1578166593913983	32.088338874666	MSapapp	0	0	0	0		0	0	0	0	0
34	1	34	34	4917	-181.3584473017204	86.17213961454156	7.95331203662763	35.557348482738	ABalpaapp	0	0	0	0		0	0	0	0	0
4402	1	4402	4402	4918	137.85974180716855	70.01085001482679	3.0595025143439813	36.883148131800006	Dapa	0	0	0	0		0	0	0	0	0
316	1	316	316	4919	18.408945472520795	93.38328484055336	15.250324012981267	33.82284367870199	ABplpappa	0	0	0	0		0	0	0	0	0
712	1	712	712	4920	-249.9812433350264	-9.091478119906608	-5.644996805818761	35.557348482738	ABalaaapa	0	0	0	0		0	0	0	0	0
871	1	871	871	4921	-243.16828460172653	-25.0441397843952	9.615625214687823	35.557348482738	ABaraaaaa	0	0	0	0		0	0	0	0	0
1094	1	1094	1094	4922	4.36040835563103	41.625220382473735	-16.469796896222523	35.557348482738	ABarppaaa	0	0	0	0		0	0	0	0	0
75	1	75	75	4923	-36.40638349620382	-164.14483568873808	4.654718428095156	33.82284367870199	ABprpaaap	0	0	0	0		0	0	0	0	0
41	1	41	41	4924	25.388205661129366	-167.81942078599394	1.098197078259829	33.82284367870199	ABprpaapp	0	0	0	0		0	0	0	0	0
175	1	175	175	4925	111.83111993482241	29.713853046772225	-7.781808756735647	42.39442314	Epla	0	0	0	0		0	0	0	0	0
4227	1	4227	4227	4926	3.2936391457182124	-84.8650990400164	6.759372968335816	32.088338874666	MSpppaa	0	0	0	0		0	0	0	0	0
24	1	24	24	4927	107.63159134937779	-66.51343011380051	15.468700665901409	33.82284367870199	ABprpappp	0	0	0	0		0	0	0	0	0
221	1	221	221	4928	170.97487052276196	130.0426130130001	-12.273109978511412	33.82284367870199	ABplapapa	0	0	0	0		0	0	0	0	0
51	1	51	51	4929	-16.279260383307818	-98.0172458071955	-3.2536990444871323	32.088338874666	MSppapp	0	0	0	0		0	0	0	0	0
87	1	87	87	4930	180.32642546569667	46.92339578222483	11.419279347177223	48.729222	Z2	0	0	0	0		0	0	0	0	0
3177	1	3177	3177	4931	-64.77235568507439	-34.09191677276964	3.739079959226263	32.088338874666	MSpaapa	0	0	0	0		0	0	0	0	0
1	1	1	1	4932	191.73563410190863	-43.9239267759257	16.432828603702376	33.82284367870199	ABprppppp	0	0	0	0		0	0	0	0	0
201	1	201	201	4933	299.6838395458346	-30.76117213465634	-0.2849905792865203	36.883148131800006	Cpapa	0	0	0	0		0	0	0	0	0
59	1	59	59	4934	-127.91648173201732	-144.65328684091742	-1.4124892128607418	33.82284367870199	ABpraaaap	0	0	0	0		0	0	0	0	0
1030	1	1030	1030	4935	63.367101242733206	159.94730205299027	2.851711861437078	33.82284367870199	ABplppapa	0	0	0	0		0	0	0	0	0
497	1	497	497	4936	-86.43957294344845	165.22889124967656	-1.9209580343344415	33.82284367870199	ABplpaapa	0	0	0	0		0	0	0	0	0
702	1	702	702	4937	-163.17673306085553	-133.05788565379547	-1.3008478363685896	33.82284367870199	ABpraaaaa	0	0	0	0		0	0	0	0	0
646	1	646	646	4938	33.41620325255591	-85.1468662671255	-15.96463740421254	35.557348482738	ABarpppaa	0	0	0	0		0	0	0	0	0
69	1	69	69	4939	-142.67966701322442	20.821563495859305	7.736200880721796	35.557348482738	ABaraapap	0	0	0	0		0	0	0	0	0
1656	1	1656	1656	4940	194.5456895854847	-53.68622239572474	11.443237402682765	36.883148131800006	Cppaa	0	0	0	0		0	0	0	0	0
584	1	584	584	4941	106.87716229833396	119.31858055962785	13.807011093094125	33.82284367870199	ABplppppa	0	0	0	0		0	0	0	0	0
15	1	15	15	4942	252.3418176604851	68.10863009778016	6.813746946090655	36.883148131800006	Cappp	0	0	0	0		0	0	0	0	0
558	1	558	558	4943	110.94120680396625	154.10652995274378	9.668591645300534	33.82284367870199	ABplpppaa	0	0	0	0		0	0	0	0	0
60	1	60	60	4944	198.62788925088606	82.09073895244636	9.789775245234317	36.883148131800006	Capap	0	0	0	0		0	0	0	0	0
873	1	873	873	4945	-238.90580637570878	45.238521781961595	1.420231396603773	35.557348482738	ABalaaaal	0	0	0	0		0	0	0	0	0
2599	1	2599	2599	4946	-60.49920861338546	101.33094836796867	0.7742758859860933	32.088338874666	MSapapa	0	0	0	0		0	0	0	0	0
27	1	27	27	4947	291.2386182019193	0.18702845545009272	8.484144235846303	36.883148131800006	Cpapp	0	0	0	0		0	0	0	0	0
8	1	8	8	4948	251.84692491874776	-5.73060818369082	6.698920460604292	36.883148131800006	Cpppp	0	0	0	0		0	0	0	0	0
78	1	78	78	4949	-123.4628170158724	-49.68775144110287	14.31452051977837	35.557348482738	ABarapaap	0	0	0	0		0	0	0	0	0
1435	1	1435	1435	4950	-216.4344318024552	-8.134080148688403	-0.9869699089413163	32.088338874666	MSaaaaa	0	0	0	0		0	0	0	0	0
83	1	83	83	4951	160.59639492610836	128.7030049295831	10.330742475027638	33.82284367870199	ABplpppap	0	0	0	0		0	0	0	0	0
762	1	762	762	4952	230.70096099398043	-102.58647641503713	4.11023217470459	33.82284367870199	ABprapppa	0	0	0	0		0	0	0	0	0
311	1	311	311	4953	-192.8725108340149	-54.83852429551998	11.792593350218594	35.557348482738	ABaraaapa	0	0	0	0		0	0	0	0	0
130	1	130	130	4954	20.662357962338863	-79.20937529551728	7.805073716536603	32.088338874666	MSpppap	0	0	0	0		0	0	0	0	0
33	1	33	33	4955	-35.244494726028314	-52.399505179372696	12.787943121528322	35.557348482738	ABarapapp	0	0	0	0		0	0	0	0	0
269	1	269	269	4956	-226.20079085216474	44.95269555726109	6.032999531455372	35.557348482738	ABalpaapa	0	0	0	0		0	0	0	0	0
869	1	869	869	4957	-18.29614491510829	158.66833010689956	5.666780874808144	33.82284367870199	ABplppaaa	0	0	0	0		0	0	0	0	0
28	1	28	28	4958	282.84154288749215	60.85614031725309	3.1228149837633934	36.883148131800006	Caapp	0	0	0	0		0	0	0	0	0
126	1	126	126	4959	-45.229368958615744	28.231878435229252	-9.10099040814547	42.39442314	Eala	0	0	0	0		0	0	0	0	0
38	1	38	38	4960	-24.893877703769075	171.37968986174468	-1.3670298415250905	33.82284367870199	ABplpaapp	0	0	0	0		0	0	0	0	0
62	1	62	62	4961	-129.64620299609626	56.423647410968464	-15.25836785413374	33.82284367870199	ABplaaaap	0	0	0	0		0	0	0	0	0
47	1	47	47	4962	152.74276401055917	65.48098221294664	3.656174194432107	36.883148131800006	Dapp	0	0	0	0		0	0	0	0	0
11	1	11	11	4963	260.05128584407197	-67.50630722604457	6.8684191695019035	33.82284367870199	ABprapppp	0	0	0	0		0	0	0	0	0
138	1	138	138	-1	82.51526317397827	-97.144197020005	7.585988759397728	42.39442314	Dpa	0	0	0	0		0	0	0	0	0
74	1	74	74	4964	-214.4685942406568	-40.74711726384359	-11.254177703799469	35.557348482738	ABalappap	0	0	0	0		0	0	0	0	0
80	1	80	80	4965	-153.078438707462	-7.5094616437201465	-15.836527913539463	35.557348482738	ABarpaaap	0	0	0	0		0	0	0	0	0
67	1	67	67	4966	-216.12438859102963	75.64513270992343	-9.077526321565927	35.557348482738	ABalapaap	0	0	0	0		0	0	0	0	0
52	1	52	52	4967	252.58534029141123	-27.096171363732743	-13.336923041546036	36.883148131800006	Cpaap	0	0	0	0		0	0	0	0	0
405	1	405	405	4968	-191.51065942658397	73.85070509193544	14.291064989822006	35.557348482738	ABalpapaa	0	0	0	0		0	0	0	0	0
4343	1	4343	4343	4969	60.64894570116762	-110.3747492475168	2.262509076267732	32.088338874666	MSppppa	0	0	0	0		0	0	0	0	0
29	1	29	29	4970	226.3517858739481	123.92490284685496	-4.126790838934967	33.82284367870199	ABplapapp	0	0	0	0		0	0	0	0	0
108	1	108	108	4971	20.675476383973923	-23.760096472180386	11.626593457455225	32.088338874666	MSpapap	0	0	0	0		0	0	0	0	0
55	1	55	55	4972	77.07317316304497	125.49661161790574	-13.15048687402944	33.82284367870199	ABplapaap	0	0	0	0		0	0	0	0	0
82	1	82	82	4973	54.16709542617403	42.30927240223845	-15.958217096308456	35.557348482738	ABarppaap	0	0	0	0		0	0	0	0	0
707	1	707	707	4974	-51.619209828118926	-100.13170833523864	-16.83407270107145	35.557348482738	ABarpappa	0	0	0	0		0	0	0	0	0
431	1	431	431	4975	101.8715532773301	165.02951445632397	-4.067364666818636	33.82284367870199	ABplappaa	0	0	0	0		0	0	0	0	0
86	1	86	86	4976	83.99707214609636	-71.38450732771547	-15.962222689556246	35.557348482738	ABarpppap	0	0	0	0		0	0	0	0	0
40	1	40	40	4977	-227.6556066334794	-56.53711145298694	-6.058896534216799	35.557348482738	ABalaaapp	0	0	0	0		0	0	0	0	0
20	1	20	20	4978	90.04243759147714	78.05646256785397	16.14940292792126	33.82284367870199	ABplpappp	0	0	0	0		0	0	0	0	0
73	1	73	73	4979	-183.44794538245458	36.114212350206046	11.752524475145155	35.557348482738	ABalpaaap	0	0	0	0		0	0	0	0	0
3307	1	3307	3307	4980	-37.46274919603864	-104.67742938375474	-1.420144551819442	32.088338874666	MSppapa	0	0	0	0		0	0	0	0	0
58	1	58	58	4981	148.3067993963768	151.0132936904224	-5.757105926355114	33.82284367870199	ABplappap	0	0	0	0		0	0	0	0	0
256	1	256	256	4982	-4.783265648812178	-163.19573386968776	-7.381607827432717	33.82284367870199	ABpraappa	0	0	0	0		0	0	0	0	0
292	1	292	292	4983	-196.73735286673272	41.16065071066658	-13.888949969982152	35.557348482738	ABalapapa	0	0	0	0		0	0	0	0	0
438	1	438	438	4984	190.6912752926005	139.38024835770528	2.3974024198092407	33.82284367870199	ABplapppa	0	0	0	0		0	0	0	0	0
4	1	4	4	4985	53.43466508762478	72.25980904716556	10.057760920012312	48.729222	Z3	0	0	0	0		0	0	0	0	0
250	1	250	250	4986	-130.4330230060522	99.55428145631682	-7.4471284206315325	35.557348482738	ABalppppa	0	0	0	0		0	0	0	0	0
594	1	594	594	4987	-143.49210573433328	-74.58640766621495	-16.097045932582017	35.557348482738	ABarpapaa	0	0	0	0		0	0	0	0	0
1625	1	1625	1625	4988	-184.68756566279498	-5.7545994778091165	-15.394877144494126	35.557348482738	ABarpaaaa	0	0	0	0		0	0	0	0	0
243	1	243	243	4989	-144.52340804843152	122.41094186772526	-13.012223574405427	33.82284367870199	ABplaapaa	0	0	0	0		0	0	0	0	0
388	1	388	388	4990	-90.90117121242936	-108.65709700390853	10.817833691034263	35.557348482738	ABarapppa	0	0	0	0		0	0	0	0	0
45	1	45	45	4991	51.53835441259122	63.62053979870007	-1.229095904895797	42.39442314	Ealp	0	0	0	0		0	0	0	0	0
268	1	268	268	4992	-100.08420310234177	-138.93185863846875	-11.717264544640924	33.82284367870199	ABpraapaa	0	0	0	0		0	0	0	0	0
13	1	13	13	4993	56.662057238460676	107.5935544236667	1.2518316455639897	36.883148131800006	MSappp	0	0	0	0		0	0	0	0	0
77	1	77	77	4994	-219.92697472406152	-6.649504673539109	6.923997037452769	35.557348482738	ABaraaaap	0	0	0	0		0	0	0	0	0
46	1	46	46	4995	218.8451556368821	34.48685907878603	-2.1959957426078285	42.39442314	Eplp	0	0	0	0		0	0	0	0	0
148	1	148	148	4996	136.0131408538615	-29.44503961666864	-16.690518520311386	36.883148131800006	Cpaaa	0	0	0	0		0	0	0	0	0
66	1	66	66	4997	195.6422145039042	-139.69696160353763	-2.4742216592466217	33.82284367870199	ABprappap	0	0	0	0		0	0	0	0	0
370	1	370	370	4998	-180.1190765012185	74.60066734335439	-13.857124954874699	33.82284367870199	ABplaaaaa	0	0	0	0		0	0	0	0	0
64	1	64	64	4999	-31.223487581579175	-112.70556751069635	14.422288277208382	35.557348482738	ABarappap	0	0	0	0		0	0	0	0	0
1104	1	1104	1104	5000	219.74396095240135	97.82785258151763	0.45786189092823765	36.883148131800006	Cappa	0	0	0	0		0	0	0	0	0
