# Supplementary material for: An Observation-Driven Agent-Based Modeling and Analysis Framework for C. elegans Embryogenesis
Source: PLoS One. 2016 Nov 16;11(11):e0166551. doi: 10.1371/journal.pone.0166551 (PMC5113041; doi:10.1371/journal.pone.0166551)
Supplement: S1 Dataset — The data obtained from our NetLogo code, including the index, name, diameter, position, and mother-daughter relationship of each cell. (ZIP) [file pone.0166551.s005.zip › S1_dataset/outputNucleiTest/t156-nuclei.txt]

17	1	17	17	5001	-165.9885386898315	-98.10786534785078	-8.73133906749226	35.557348482738	ABalaappp	0	0	0	0		0	0	0	0	0
47	1	47	47	5002	152.55327109322755	66.05481351441831	3.403294636378385	36.883148131800006	Dapp	0	0	0	0		0	0	0	0	0
78	1	78	78	5003	-122.76512769562738	-48.782830872421236	14.241944764870219	35.557348482738	ABarapaap	0	0	0	0		0	0	0	0	0
124	1	124	124	5004	-99.41061998452214	-101.15239123856395	3.03843667514557	32.088338874666	MSppaap	0	0	0	0		0	0	0	0	0
357	1	357	357	5005	-241.01133123159764	43.72962113756206	-8.781831916955882	35.557348482738	ABalapaaa	0	0	0	0		0	0	0	0	0
25	1	25	25	5006	106.4437400930744	-27.96272023176426	13.526159825872796	32.088338874666	MSpappp	0	0	0	0		0	0	0	0	0
3807	1	3807	3807	5007	-11.930061752442445	83.39832325084156	7.848329870031214	32.088338874666	MSappaa	0	0	0	0		0	0	0	0	0
76	1	76	76	5008	-75.70511909152692	164.86321739463767	5.469023514659273	33.82284367870199	ABplpaaap	0	0	0	0		0	0	0	0	0
1833	1	1833	1833	5009	-51.40303738585844	44.2562663064095	8.695860558916921	32.088338874666	MSaapaa	0	0	0	0		0	0	0	0	0
292	1	292	292	5010	-198.1801472087243	42.47043366165023	-13.85556967188044	35.557348482738	ABalapapa	0	0	0	0		0	0	0	0	0
5	1	5	5	5011	-61.807202429330154	139.44336645190566	-6.918618491857311	35.557348482738	ABalppppp	0	0	0	0		0	0	0	0	0
53	1	53	53	5012	272.0707711533329	52.22127506075997	-6.599816005385846	36.883148131800006	Caaap	0	0	0	0		0	0	0	0	0
1030	1	1030	1030	5013	63.40748871092477	160.49268503904912	2.9922691909381274	33.82284367870199	ABplppapa	0	0	0	0		0	0	0	0	0
22	1	22	22	5014	64.27312811220328	-159.74930389135616	-5.795784213864028	33.82284367870199	ABpraappp	0	0	0	0		0	0	0	0	0
108	1	108	108	5015	20.943179302101385	-23.26287534378886	11.478271848174405	32.088338874666	MSpapap	0	0	0	0		0	0	0	0	0
311	1	311	311	5016	-193.76131304316422	-53.31147934356402	11.976636969455285	35.557348482738	ABaraaapa	0	0	0	0		0	0	0	0	0
83	1	83	83	5017	162.92756057284225	127.1611675394905	10.536670836862768	33.82284367870199	ABplpppap	0	0	0	0		0	0	0	0	0
88	1	88	88	5018	86.96388310697238	-137.5665645392208	12.321190567848552	33.82284367870199	ABprppaap	0	0	0	0		0	0	0	0	0
30	1	30	30	5019	-78.90538389656359	-140.01887804298812	-7.306963661132834	33.82284367870199	ABpraaapp	0	0	0	0		0	0	0	0	0
873	1	873	873	5020	-238.65701397494897	47.17356499284818	1.5015385257412819	35.557348482738	ABalaaaal	0	0	0	0		0	0	0	0	0
71	1	71	71	5021	4.555301360621897	121.57257457707081	13.958237080008445	33.82284367870199	ABplpapap	0	0	0	0		0	0	0	0	0
37	1	37	37	5022	-87.52063505808496	116.18158025391962	11.186421934920839	35.557348482738	ABalppapp	0	0	0	0		0	0	0	0	0
249	1	249	249	5023	-34.98218002102463	165.33320622661105	-10.87891349853069	33.82284367870199	ABplaappa	0	0	0	0		0	0	0	0	0
24	1	24	24	5024	106.60671236009975	-65.46232303698248	15.533677747290582	33.82284367870199	ABprpappp	0	0	0	0		0	0	0	0	0
29	1	29	29	5025	230.92362300005993	124.64463258693709	-3.8329805916454998	33.82284367870199	ABplapapp	0	0	0	0		0	0	0	0	0
707	1	707	707	5026	-52.68323909891908	-100.28942484014908	-16.881645538206694	35.557348482738	ABarpappa	0	0	0	0		0	0	0	0	0
3307	1	3307	3307	5027	-39.545147497019684	-104.6063708527353	-1.373414150438212	32.088338874666	MSppapa	0	0	0	0		0	0	0	0	0
148	1	148	148	5028	134.9601817652	-28.912984042100184	-16.687510582457246	36.883148131800006	Cpaaa	0	0	0	0		0	0	0	0	0
198	1	198	198	5029	184.05961346510495	48.385382435576815	-15.561249503630524	36.883148131800006	Caaaa	0	0	0	0		0	0	0	0	0
38	1	38	38	5030	-22.621696422800174	171.9755638344351	-1.275826330425584	33.82284367870199	ABplpaapp	0	0	0	0		0	0	0	0	0
80	1	80	80	5031	-151.7651620059524	-7.2314233034212485	-15.906686927405934	35.557348482738	ABarpaaap	0	0	0	0		0	0	0	0	0
269	1	269	269	5032	-226.19439832832848	45.25440857481661	6.299014106949025	35.557348482738	ABalpaapa	0	0	0	0		0	0	0	0	0
221	1	221	221	5033	174.37476709804542	131.1059682549773	-12.218867001152947	33.82284367870199	ABplapapa	0	0	0	0		0	0	0	0	0
3248	1	3248	3248	5034	87.88060356256823	-31.304411016595722	15.165279478826541	32.088338874666	MSpappa	0	0	0	0		0	0	0	0	0
35	1	35	35	5035	244.69854806314132	-93.7342934837513	-3.830591178494475	33.82284367870199	ABprapapp	0	0	0	0		0	0	0	0	0
316	1	316	316	5036	18.72013868322758	91.87663010059042	15.347243869243444	33.82284367870199	ABplpappa	0	0	0	0		0	0	0	0	0
491	1	491	491	5037	-185.79485002179263	106.3323248675045	-4.66484779693605	35.557348482738	ABalpppaa	0	0	0	0		0	0	0	0	0
20	1	20	20	5038	92.36672824762155	76.00100908509293	16.28015943710437	33.82284367870199	ABplpappp	0	0	0	0		0	0	0	0	0
1656	1	1656	1656	5039	190.9400162084433	-54.200055500990196	11.340133767081525	36.883148131800006	Cppaa	0	0	0	0		0	0	0	0	0
400	1	400	400	5040	-81.29715356111765	-8.823167943482153	-15.812675880121846	35.557348482738	ABarpaapa	0	0	0	0		0	0	0	0	0
41	1	41	41	5041	23.926405966795784	-167.94935603548166	1.1348693135242052	33.82284367870199	ABprpaapp	0	0	0	0		0	0	0	0	0
2080	1	2080	2080	5042	-161.74481817490462	-59.66419808471398	0.615569268171423	32.088338874666	MSpaaaa	0	0	0	0		0	0	0	0	0
4227	1	4227	4227	5043	2.6859580759380446	-84.51765392525381	6.712984922797573	32.088338874666	MSpppaa	0	0	0	0		0	0	0	0	0
79	1	79	79	5044	-96.00876431705697	-63.51889483076304	-15.496959163571555	35.557348482738	ABarpapap	0	0	0	0		0	0	0	0	0
247	1	247	247	5045	-114.0962862300582	42.70187503416782	16.12905360111466	35.557348482738	ABalpappa	0	0	0	0		0	0	0	0	0
113	1	113	113	5046	-123.28981070974001	-54.887421185355706	-2.655307218193553	32.088338874666	MSpaaap	0	0	0	0		0	0	0	0	0
75	1	75	75	5047	-36.43191050292129	-163.98470341178668	4.727781513720409	33.82284367870199	ABprpaaap	0	0	0	0		0	0	0	0	0
65	1	65	65	5048	101.09598679467008	-138.02331634880156	-9.791622357254873	33.82284367870199	ABprapaap	0	0	0	0		0	0	0	0	0
70	1	70	70	5049	-181.94983149535537	-105.40683345409708	3.563997747506597	35.557348482738	ABalaapap	0	0	0	0		0	0	0	0	0
406	1	406	406	5050	-38.54716797424116	144.9659266030178	11.614938600606335	33.82284367870199	ABplpapaa	0	0	0	0		0	0	0	0	0
175	1	175	175	5051	112.39181930969569	28.167975399042216	-7.920133802192603	42.39442314	Epla	0	0	0	0		0	0	0	0	0
1379	1	1379	1379	5052	142.1347720122905	-76.49388846663535	-12.869655660233317	35.557348482738	ABarppppa	0	0	0	0		0	0	0	0	0
833	1	833	833	5053	-236.6671008529414	-16.921869011078464	-9.63909970335249	35.557348482738	ABalappaa	0	0	0	0		0	0	0	0	0
429	1	429	429	5054	-201.38848921020835	13.828515562594664	9.702610116610064	35.557348482738	ABaraapaa	0	0	0	0		0	0	0	0	0
438	1	438	438	5055	191.20771347113876	139.2665845243744	2.6455675583738567	33.82284367870199	ABplapppa	0	0	0	0		0	0	0	0	0
1	1	1	1	5056	190.25792368275677	-43.71482124883957	16.529256345598682	33.82284367870199	ABprppppp	0	0	0	0		0	0	0	0	0
4402	1	4402	4402	5057	137.23773617838214	70.40558208180566	2.955506854645958	36.883148131800006	Dapa	0	0	0	0		0	0	0	0	0
243	1	243	243	5058	-143.75193682605376	123.27332530777181	-12.988991632550604	33.82284367870199	ABplaapaa	0	0	0	0		0	0	0	0	0
63	1	63	63	5059	-139.32092795512614	128.95429193602058	-4.273510710008315	35.557348482738	ABalpppap	0	0	0	0		0	0	0	0	0
2052	1	2052	2052	5060	-110.60092149036001	12.65699614658056	1.9711367136761546	32.088338874666	MSaaapa	0	0	0	0		0	0	0	0	0
828	1	828	828	5061	267.92320901962387	70.93646256699259	-14.273388339310795	36.883148131800006	Caapa	0	0	0	0		0	0	0	0	0
3030	1	3030	3030	5062	-129.05586408463972	-100.36516107054557	2.859032578050569	32.088338874666	MSppaaa	0	0	0	0		0	0	0	0	0
702	1	702	702	5063	-163.5557789607173	-132.9973395229855	-1.328954334239124	33.82284367870199	ABpraaaaa	0	0	0	0		0	0	0	0	0
399	1	399	399	5064	142.17003160449192	-96.33678116226335	14.260491909226166	33.82284367870199	ABprppppa	0	0	0	0		0	0	0	0	0
423	1	423	423	5065	-39.69830558598588	-163.29183182377523	0.16781594934478486	33.82284367870199	ABprpaapa	0	0	0	0		0	0	0	0	0
442	1	442	442	5066	-71.12224185130825	-36.869989194893584	16.106496363745055	35.557348482738	ABarapapa	0	0	0	0		0	0	0	0	0
1094	1	1094	1094	5067	5.667729271419005	42.71599158008417	-16.51514674592131	35.557348482738	ABarppaaa	0	0	0	0		0	0	0	0	0
61	1	61	61	5068	-130.98917131865204	73.7520489044288	14.42384805232251	35.557348482738	ABalpapap	0	0	0	0		0	0	0	0	0
27	1	27	27	5069	291.37112043308827	-1.156096041292854	9.052783833469682	36.883148131800006	Cpapp	0	0	0	0		0	0	0	0	0
138	1	138	138	-1	78.72705304947858	-99.72487275554776	7.407994267168485	42.39442314	Dpa	0	0	0	0		0	0	0	0	0
33	1	33	33	5070	-34.84588216598816	-51.13112319152803	12.74860675980378	35.557348482738	ABarapapp	0	0	0	0		0	0	0	0	0
13	1	13	13	5071	56.74610477472055	106.97945100291396	1.0935323421457892	32.088338874666	MSapppp	0	0	0	0		0	0	0	0	0
2599	1	2599	2599	5072	-62.12966825959312	101.55451092976318	0.7067161898291225	32.088338874666	MSapapa	0	0	0	0		0	0	0	0	0
4993	1	4993	4993	5073	54.642317162557354	107.6941973371763	1.0977843002545966	32.088338874666	MSapppa	0	0	0	0		0	0	0	0	0
59	1	59	59	5074	-127.29457187227939	-144.9377091103327	-1.412016112364886	33.82284367870199	ABpraaaap	0	0	0	0		0	0	0	0	0
39	1	39	39	5075	-151.8735441361972	-83.38901514686572	12.271576658789122	35.557348482738	ABaraaapp	0	0	0	0		0	0	0	0	0
62	1	62	62	5076	-127.29647776910994	56.32807403564213	-15.313078350006267	33.82284367870199	ABplaaaap	0	0	0	0		0	0	0	0	0
12	1	12	12	5077	-38.727211755743845	-128.66121088852475	10.160246783997659	35.557348482738	ABarapppp	0	0	0	0		0	0	0	0	0
51	1	51	51	5078	-17.801669615690212	-98.09092678178851	-3.417464976253432	32.088338874666	MSppapp	0	0	0	0		0	0	0	0	0
947	1	947	947	5079	107.63707165035049	79.74160625859108	-14.249948273336903	35.557348482738	ABarppapa	0	0	0	0		0	0	0	0	0
66	1	66	66	5080	196.03618722384144	-139.61376688979027	-2.3724867845802144	33.82284367870199	ABprappap	0	0	0	0		0	0	0	0	0
81	1	81	81	5081	-258.51538753918413	-2.89550758052025	2.8020873397374446	35.557348482738	ABalaaaar	0	0	0	0		0	0	0	0	0
9	1	9	9	5082	-84.05198480863032	-62.82067996948428	-10.712920847286197	35.557348482738	ABalapppp	0	0	0	0		0	0	0	0	0
133	1	133	133	5083	-47.994304513761165	-36.56748727790077	-8.302704100471063	42.39442314	Eara	0	0	0	0		0	0	0	0	0
3078	1	3078	3078	5084	-158.44788069769817	71.25763382595814	2.426542211765036	32.088338874666	MSapaaa	0	0	0	0		0	0	0	0	0
11	1	11	11	5085	259.6983145614832	-68.17210105886198	7.229594924986665	33.82284367870199	ABprapppp	0	0	0	0		0	0	0	0	0
250	1	250	250	5086	-131.5748217537465	100.37269580504378	-7.609489711822895	35.557348482738	ABalppppa	0	0	0	0		0	0	0	0	0
15	1	15	15	5087	251.33519335370158	66.69899212636459	6.946517757972058	36.883148131800006	Cappp	0	0	0	0		0	0	0	0	0
457	1	457	457	5088	-190.8555507030844	-97.5623658455082	-3.628109048668297	35.557348482738	ABalaappa	0	0	0	0		0	0	0	0	0
863	1	863	863	5089	-224.4427695941351	21.486515608635695	13.97825711434692	35.557348482738	ABalpaaaa	0	0	0	0		0	0	0	0	0
295	1	295	295	5090	11.540473726115684	124.42226671393034	-15.137139858298786	33.82284367870199	ABplapaaa	0	0	0	0		0	0	0	0	0
10	1	10	10	5091	229.76071947483325	115.20338112611854	5.930701680538381	33.82284367870199	ABplapppp	0	0	0	0		0	0	0	0	0
34	1	34	34	5092	-180.21854675788467	87.45913418325557	8.238931635808349	35.557348482738	ABalpaapp	0	0	0	0		0	0	0	0	0
46	1	46	46	5093	221.8858301894043	32.8803257821932	-2.1692773846770352	42.39442314	Eplp	0	0	0	0		0	0	0	0	0
869	1	869	869	5094	-17.846326648874907	158.17384063991148	5.762488078063739	33.82284367870199	ABplppaaa	0	0	0	0		0	0	0	0	0
201	1	201	201	5095	300.28087909006496	-32.75086036702064	0.09135036928246915	36.883148131800006	Cpapa	0	0	0	0		0	0	0	0	0
324	1	324	324	5096	48.048542959825234	-73.04193591951069	15.543898654924572	33.82284367870199	ABprpappa	0	0	0	0		0	0	0	0	0
40	1	40	40	5097	-228.5052283626471	-56.17640959996946	-5.967759042635186	35.557348482738	ABalaaapp	0	0	0	0		0	0	0	0	0
475	1	475	475	5098	-79.16046728012675	-85.87226257660596	14.249172495672685	35.557348482738	ABarappaa	0	0	0	0		0	0	0	0	0
594	1	594	594	5099	-144.3595856327769	-73.59030958839453	-16.243917534003764	35.557348482738	ABarpapaa	0	0	0	0		0	0	0	0	0
86	1	86	86	5100	84.95545713206371	-71.82286921213291	-15.99317261485886	35.557348482738	ABarpppap	0	0	0	0		0	0	0	0	0
2	1	2	2	5101	191.94957873453936	-63.800866193574834	-11.93202198820003	35.557348482738	ABarppppp	0	0	0	0		0	0	0	0	0
118	1	118	118	5102	-116.96401143237738	73.38971983013859	2.9791684306577433	32.088338874666	MSapaap	0	0	0	0		0	0	0	0	0
1435	1	1435	1435	5103	-216.7725436132913	-7.332282545719898	-1.1587977669805274	32.088338874666	MSaaaaa	0	0	0	0		0	0	0	0	0
85	1	85	85	5104	-187.88229414517951	122.74820408007437	4.552098145899198	35.557348482738	ABalppaap	0	0	0	0		0	0	0	0	0
497	1	497	497	5105	-85.85380872441144	165.64291195623724	-1.8359016856806571	33.82284367870199	ABplpaapa	0	0	0	0		0	0	0	0	0
353	1	353	353	5106	-81.92112672031266	83.0878614709408	-17.66954763417218	33.82284367870199	ABplaaapa	0	0	0	0		0	0	0	0	0
1839	1	1839	1839	5107	-215.46878023855407	103.30881339033672	2.0645252615607874	35.557348482738	ABalppaaa	0	0	0	0		0	0	0	0	0
4343	1	4343	4343	5108	58.03716435696438	-110.55992577171067	2.180680294557352	32.088338874666	MSppppa	0	0	0	0		0	0	0	0	0
4638	1	4638	4638	5109	146.2005299540918	-73.80395064172998	3.546109584237073	36.883148131800006	Dppa	0	0	0	0		0	0	0	0	0
584	1	584	584	5110	105.53670321634482	118.56111984441247	13.841870504750542	33.82284367870199	ABplppppa	0	0	0	0		0	0	0	0	0
518	1	518	518	5111	-122.61399131639955	146.06223638874891	4.299417856401284	33.82284367870199	ABplpaaaa	0	0	0	0		0	0	0	0	0
512	1	512	512	5112	-137.75421537732194	-27.048079727672317	9.12166598931781	35.557348482738	ABaraappa	0	0	0	0		0	0	0	0	0
1104	1	1104	1104	5113	217.9368730638891	97.68047670495405	0.4223752819510456	36.883148131800006	Cappa	0	0	0	0		0	0	0	0	0
28	1	28	28	5114	282.69826018967774	59.71688461913964	3.7018688978154217	36.883148131800006	Caapp	0	0	0	0		0	0	0	0	0
84	1	84	84	5115	35.49074924881553	151.90987362788817	9.127036673172919	33.82284367870199	ABplppaap	0	0	0	0		0	0	0	0	0
42	1	42	42	5116	114.09193852009126	150.04409180467624	4.176649647515905	33.82284367870199	ABplppapp	0	0	0	0		0	0	0	0	0
52	1	52	52	5117	253.88771438322826	-26.799904909896803	-13.274706950862873	36.883148131800006	Cpaap	0	0	0	0		0	0	0	0	0
48	1	48	48	5118	-36.052839781181696	-28.258060149192687	5.394531674450863	32.088338874666	MSpaapp	0	0	0	0		0	0	0	0	0
73	1	73	73	5119	-180.46954163957952	37.38937772328661	11.88175120685024	35.557348482738	ABalpaaap	0	0	0	0		0	0	0	0	0
558	1	558	558	5120	111.85907137174468	153.47030371420584	9.822979301218734	33.82284367870199	ABplpppaa	0	0	0	0		0	0	0	0	0
14	1	14	14	5121	58.507751307740456	-12.114395363716254	0.38591900893761294	42.39442314	Earp	0	0	0	0		0	0	0	0	0
16	1	16	16	5122	31.953442350119843	162.74133155780908	-7.4123821629020545	33.82284367870199	ABplaappp	0	0	0	0		0	0	0	0	0
281	1	281	281	5123	198.90722729093645	-121.97755355153913	-10.539793747799752	33.82284367870199	ABprapapa	0	0	0	0		0	0	0	0	0
140	1	140	140	-1	75.42099581796047	82.76280000917998	7.244944381172185	42.39442314	Daa	0	0	0	0		0	0	0	0	0
31	1	31	31	5124	-110.4639377009287	65.11248890045795	-11.760742281674702	35.557348482738	ABalapapp	0	0	0	0		0	0	0	0	0
82	1	82	82	5125	56.838066325431285	43.304034672182	-15.981041465806356	35.557348482738	ABarppaap	0	0	0	0		0	0	0	0	0
8	1	8	8	5126	250.75832405828655	-7.034924033348262	6.843405671867593	36.883148131800006	Cpppp	0	0	0	0		0	0	0	0	0
67	1	67	67	5127	-216.23658242755883	77.98087540838131	-8.975449164909175	35.557348482738	ABalapaap	0	0	0	0		0	0	0	0	0
45	1	45	45	5128	52.38360811384927	63.59381837552384	-1.241898020173013	42.39442314	Ealp	0	0	0	0		0	0	0	0	0
1138	1	1138	1138	5129	34.54224800840759	-147.32107496319895	9.287468137255258	33.82284367870199	ABprppaaa	0	0	0	0		0	0	0	0	0
57	1	57	57	5130	-78.45272541433208	123.61717629259554	-15.182870650867503	33.82284367870199	ABplaapap	0	0	0	0		0	0	0	0	0
726	1	726	726	5131	-152.07944379615134	-33.84369151640184	17.043271306229286	35.557348482738	ABarapaaa	0	0	0	0		0	0	0	0	0
130	1	130	130	5132	21.418731032417366	-78.84462099056073	7.805240911512033	32.088338874666	MSpppap	0	0	0	0		0	0	0	0	0
58	1	58	58	5133	151.26298311747286	150.72420023684916	-5.696288960278651	33.82284367870199	ABplappap	0	0	0	0		0	0	0	0	0
126	1	126	126	5134	-46.01029903824868	27.63433004073396	-9.287059314818121	42.39442314	Eala	0	0	0	0		0	0	0	0	0
256	1	256	256	5135	-7.490905168397097	-163.97356219545298	-7.315086430001407	33.82284367870199	ABpraappa	0	0	0	0		0	0	0	0	0
18	1	18	18	5136	156.7975284323256	-67.37002782069474	3.8969494672986578	36.883148131800006	Dppp	0	0	0	0		0	0	0	0	0
72	1	72	72	5137	42.57099251971572	-113.56130352602258	14.311119455467793	33.82284367870199	ABprpapap	0	0	0	0		0	0	0	0	0
405	1	405	405	5138	-189.49634498100514	75.70042652894064	14.429004446390366	35.557348482738	ABalpapaa	0	0	0	0		0	0	0	0	0
473	1	473	473	5139	6.39269242621201	-130.81945732756682	12.240499695060716	33.82284367870199	ABprpapaa	0	0	0	0		0	0	0	0	0
572	1	572	572	5140	222.7271702161865	-54.73544113284782	1.8225313061340964	36.883148131800006	Cpppa	0	0	0	0		0	0	0	0	0
21	1	21	21	5141	-74.68438247566623	-28.949030089249653	8.973442801902184	35.557348482738	ABaraappp	0	0	0	0		0	0	0	0	0
49	1	49	49	5142	-70.60513799974804	9.149282981005111	0.848214619374516	32.088338874666	MSaaapp	0	0	0	0		0	0	0	0	0
4	1	4	4	5143	52.56406326847117	71.64909843240117	9.953256431904908	48.729222	Z3	0	0	0	0		0	0	0	0	0
7	1	7	7	5144	209.4553893588813	-31.960882615461827	-4.3770227631722065	42.39442314	Eprp	0	0	0	0		0	0	0	0	0
3	1	3	3	5145	71.0941333122637	-103.48884461031261	1.6695648772685805	32.088338874666	MSppppp	0	0	0	0		0	0	0	0	0
662	1	662	662	5146	-139.52654524297958	117.00205417523752	11.25657117089624	35.557348482738	ABalppapa	0	0	0	0		0	0	0	0	0
871	1	871	871	5147	-243.12469486377586	-25.212527311389074	9.640149998932932	35.557348482738	ABaraaaaa	0	0	0	0		0	0	0	0	0
630	1	630	630	5148	46.20556692713262	-133.65908380010083	-13.232367281065473	33.82284367870199	ABprapaaa	0	0	0	0		0	0	0	0	0
3177	1	3177	3177	5149	-66.46714533858383	-34.515181155321706	3.5549245047831843	32.088338874666	MSpaapa	0	0	0	0		0	0	0	0	0
1625	1	1625	1625	5150	-184.71685425445912	-5.359608209463092	-15.4664779369146	35.557348482738	ABarpaaaa	0	0	0	0		0	0	0	0	0
44	1	44	44	5151	175.1405475640612	71.77448768477085	-12.055150128978484	35.557348482738	ABarppapp	0	0	0	0		0	0	0	0	0
927	1	927	927	5152	-213.07317137589007	-79.94400994859201	5.412650768588438	35.557348482738	ABalaapaa	0	0	0	0		0	0	0	0	0
720	1	720	720	5153	147.9501631389213	-159.18641717796928	-0.31080173692846413	33.82284367870199	ABprappaa	0	0	0	0		0	0	0	0	0
87	1	87	87	5154	181.10612180261518	46.09926123901458	11.320824683328203	48.729222	Z2	0	0	0	0		0	0	0	0	0
68	1	68	68	5155	218.74683965569596	-92.1634809871931	12.675808990439624	33.82284367870199	ABprpppap	0	0	0	0		0	0	0	0	0
36	1	36	36	5156	163.05650958779387	-115.82737259074665	7.064273031000991	33.82284367870199	ABprppapp	0	0	0	0		0	0	0	0	0
74	1	74	74	5157	-215.3231325688488	-41.05264393623717	-11.277880384115415	35.557348482738	ABalappap	0	0	0	0		0	0	0	0	0
762	1	762	762	5158	229.47824689350725	-103.9256033183236	4.410194919022357	33.82284367870199	ABprapppa	0	0	0	0		0	0	0	0	0
3502	1	3502	3502	5159	59.013587006672665	42.37954061504841	15.643975641212062	32.088338874666	MSaappa	0	0	0	0		0	0	0	0	0
288	1	288	288	5160	-151.74453897147566	-114.12164438655576	-8.101218808759606	33.82284367870199	ABpraaapa	0	0	0	0		0	0	0	0	0
388	1	388	388	5161	-93.87273966146768	-107.96529106062951	11.043906287765742	35.557348482738	ABarapppa	0	0	0	0		0	0	0	0	0
69	1	69	69	5162	-140.59160172633358	22.444489311252593	7.542565911633087	35.557348482738	ABaraapap	0	0	0	0		0	0	0	0	0
50	1	50	50	5163	-37.677234688061574	93.08819112320624	-2.437633411581948	32.088338874666	MSapapp	0	0	0	0		0	0	0	0	0
26	1	26	26	5164	81.31701179391621	49.86872617141693	14.493097486011548	32.088338874666	MSaappp	0	0	0	0		0	0	0	0	0
923	1	923	923	5165	113.8662961830204	-134.62539941529892	6.670219405313865	33.82284367870199	ABprppapa	0	0	0	0		0	0	0	0	0
431	1	431	431	5166	103.47537245225101	165.23678834746283	-3.933405686698622	33.82284367870199	ABplappaa	0	0	0	0		0	0	0	0	0
652	1	652	652	5167	-87.86147847641271	-147.9112480163162	6.071800482351971	33.82284367870199	ABprpaaaa	0	0	0	0		0	0	0	0	0
6	1	6	6	5168	158.9623541802808	79.28849614584392	15.651520142559445	33.82284367870199	ABplppppp	0	0	0	0		0	0	0	0	0
2117	1	2117	2117	5169	161.99873586700917	87.38024874496985	9.909772441228933	36.883148131800006	Capaa	0	0	0	0		0	0	0	0	0
105	1	105	105	5170	-169.50094855311812	-0.5274796605770662	-6.0945200161859105	32.088338874666	MSaaaap	0	0	0	0		0	0	0	0	0
43	1	43	43	5171	1.2593453443299436	-15.748861264489808	-16.28331519036504	35.557348482738	ABarpaapp	0	0	0	0		0	0	0	0	0
56	1	56	56	5172	-41.22136339408001	-141.50470610594851	-12.325704904958991	33.82284367870199	ABpraapap	0	0	0	0		0	0	0	0	0
370	1	370	370	5173	-179.12507260198922	75.29195699020313	-13.902963798856435	33.82284367870199	ABplaaaaa	0	0	0	0		0	0	0	0	0
77	1	77	77	5174	-219.0775133657099	-5.992549757302423	6.784264674601289	35.557348482738	ABaraaaap	0	0	0	0		0	0	0	0	0
19	1	19	19	5175	-59.78673922157249	38.64328652481519	12.17196843374516	35.557348482738	ABalpappp	0	0	0	0		0	0	0	0	0
32	1	32	32	5176	-28.642325495944355	76.55455287616623	-15.665528737465173	33.82284367870199	ABplaaapp	0	0	0	0		0	0	0	0	0
160	1	160	160	5177	95.20544328478657	-63.253177865406705	-7.321629178642341	42.39442314	Epra	0	0	0	0		0	0	0	0	0
268	1	268	268	5178	-102.57488193137993	-138.4122978440837	-11.80973877730581	33.82284367870199	ABpraapaa	0	0	0	0		0	0	0	0	0
712	1	712	712	5179	-251.3383676993228	-6.869854364477126	-5.55305290068698	35.557348482738	ABalaaapa	0	0	0	0		0	0	0	0	0
1829	1	1829	1829	5180	-12.76656706404686	-22.972166566642745	10.804811765224798	32.088338874666	MSpapaa	0	0	0	0		0	0	0	0	0
479	1	479	479	5181	170.751203613259	-129.35671024379974	11.106341807909724	33.82284367870199	ABprpppaa	0	0	0	0		0	0	0	0	0
64	1	64	64	5182	-30.309863681507405	-111.69534196115748	14.53231071645254	35.557348482738	ABarappap	0	0	0	0		0	0	0	0	0
60	1	60	60	5183	197.87309569965615	81.16065565160444	9.706979132478196	36.883148131800006	Capap	0	0	0	0		0	0	0	0	0
54	1	54	54	5184	226.32560565819313	-42.78499747572355	11.138644565837112	36.883148131800006	Cppap	0	0	0	0		0	0	0	0	0
121	1	121	121	5185	4.764657854479266	80.48630145727651	8.991250063643486	32.088338874666	MSappap	0	0	0	0		0	0	0	0	0
23	1	23	23	5186	-1.0122542846079754	-100.59161091679627	-14.915861603244728	35.557348482738	ABarpappp	0	0	0	0		0	0	0	0	0
112	1	112	112	5187	-11.258377473319946	43.2719702429522	10.4906710671403	32.088338874666	MSaapap	0	0	0	0		0	0	0	0	0
413	1	413	413	5188	-152.9279582855703	-40.020227280967646	-12.929806412506732	35.557348482738	ABalapppa	0	0	0	0		0	0	0	0	0
55	1	55	55	5189	80.6313730881196	126.53775505381681	-13.001311202499656	33.82284367870199	ABplapaap	0	0	0	0		0	0	0	0	0
646	1	646	646	5190	32.976673087719234	-85.9372087289066	-15.982333480650182	35.557348482738	ABarpppaa	0	0	0	0		0	0	0	0	0
