# Supplementary material for: An Observation-Driven Agent-Based Modeling and Analysis Framework for C. elegans Embryogenesis
Source: PLoS One. 2016 Nov 16;11(11):e0166551. doi: 10.1371/journal.pone.0166551 (PMC5113041; doi:10.1371/journal.pone.0166551)
Supplement: S1 Dataset — The data obtained from our NetLogo code, including the index, name, diameter, position, and mother-daughter relationship of each cell. (ZIP) [file pone.0166551.s005.zip › S1_dataset/outputNucleiTest/t157-nuclei.txt]

2117	1	2117	2117	5191	159.90412507919237	86.49187301788979	9.829019240457576	36.883148131800006	Capaa	0	0	0	0		0	0	0	0	0
1625	1	1625	1625	5192	-184.74614284612326	-4.964616941117066	-15.538078729335076	35.557348482738	ABarpaaaa	0	0	0	0		0	0	0	0	0
38	1	38	38	5193	-20.34951514183114	172.57143780712548	-1.1846228193260773	33.82284367870199	ABplpaapp	0	0	0	0		0	0	0	0	0
87	1	87	87	5194	181.88581813953368	45.27512669580433	11.222370019479184	48.729222	Z2	0	0	0	0		0	0	0	0	0
81	1	81	81	5195	-259.06722126372307	-2.9098380310007737	2.8546029368254735	35.557348482738	ABalaaaar	0	0	0	0		0	0	0	0	0
1138	1	1138	1138	5196	32.31072275064114	-146.5493149498359	9.336475127606898	33.82284367870199	ABprppaaa	0	0	0	0		0	0	0	0	0
249	1	249	249	5197	-34.09609409747573	167.05585501186013	-10.892436995292163	33.82284367870199	ABplaappa	0	0	0	0		0	0	0	0	0
60	1	60	60	5198	197.11830214842624	80.23057235076253	9.624183019722075	36.883148131800006	Capap	0	0	0	0		0	0	0	0	0
726	1	726	726	5199	-151.9084278586028	-32.269421538128185	17.120605172673002	35.557348482738	ABarapaaa	0	0	0	0		0	0	0	0	0
49	1	49	49	5200	-70.03855235915255	9.36642757217501	0.6213954956777715	32.088338874666	MSaaapp	0	0	0	0		0	0	0	0	0
630	1	630	630	5201	46.17297637094721	-134.08126038891706	-13.09863433285156	33.82284367870199	ABprapaaa	0	0	0	0		0	0	0	0	0
1030	1	1030	1030	5202	63.44787617911632	161.038068025108	3.132826520439177	33.82284367870199	ABplppapa	0	0	0	0		0	0	0	0	0
9	1	9	9	5203	-84.76548064136229	-63.82063397000309	-10.807365489815032	35.557348482738	ABalapppp	0	0	0	0		0	0	0	0	0
31	1	31	31	5204	-109.61222987829537	66.97812235288461	-11.63547831116108	35.557348482738	ABalapapp	0	0	0	0		0	0	0	0	0
250	1	250	250	5205	-132.71662050144084	101.19111015377074	-7.771851003014256	35.557348482738	ABalppppa	0	0	0	0		0	0	0	0	0
712	1	712	712	5206	-252.69549206361918	-4.648230609047644	-5.4611089955551995	35.557348482738	ABalaaapa	0	0	0	0		0	0	0	0	0
662	1	662	662	5207	-138.60279941997092	117.47576685994233	11.371202644258783	35.557348482738	ABalppapa	0	0	0	0		0	0	0	0	0
45	1	45	45	5208	53.22886181510733	63.5670969523476	-1.254700135450229	42.39442314	Ealp	0	0	0	0		0	0	0	0	0
58	1	58	58	5209	154.2191668385689	150.43510678327596	-5.635471994202188	33.82284367870199	ABplappap	0	0	0	0		0	0	0	0	0
201	1	201	201	5210	300.8779186342953	-34.74054859938494	0.46769131785145784	36.883148131800006	Cpapa	0	0	0	0		0	0	0	0	0
57	1	57	57	5211	-76.23929265421894	124.35856367154405	-15.20865606801671	33.82284367870199	ABplaapap	0	0	0	0		0	0	0	0	0
4638	1	4638	4638	5212	142.71504049041286	-75.94083952202718	3.349491380561006	36.883148131800006	Dppa	0	0	0	0		0	0	0	0	0
80	1	80	80	5213	-150.45188530444275	-6.9533849631223505	-15.976845941272405	35.557348482738	ABarpaaap	0	0	0	0		0	0	0	0	0
1656	1	1656	1656	5214	187.33434283140187	-54.71388860625565	11.237030131480285	36.883148131800006	Cppaa	0	0	0	0		0	0	0	0	0
19	1	19	19	5215	-57.12339204961434	37.68289455293828	12.09876946339564	35.557348482738	ABalpappp	0	0	0	0		0	0	0	0	0
3078	1	3078	3078	5216	-159.64044576465736	71.44311163704015	2.366728565973496	32.088338874666	MSapaaa	0	0	0	0		0	0	0	0	0
16	1	16	16	5217	34.44410718303574	164.28101557297532	-7.333924944638835	33.82284367870199	ABplaappp	0	0	0	0		0	0	0	0	0
243	1	243	243	5218	-142.98046560367598	124.13570874781837	-12.96575969069578	33.82284367870199	ABplaapaa	0	0	0	0		0	0	0	0	0
148	1	148	148	5219	133.90722267653845	-28.380928467531724	-16.68450264460311	36.883148131800006	Cpaaa	0	0	0	0		0	0	0	0	0
61	1	61	61	5220	-127.14551441034313	75.41662039032809	14.528347717200901	35.557348482738	ABalpapap	0	0	0	0		0	0	0	0	0
83	1	83	83	5221	165.25872621957615	125.61933014939791	10.742599198697901	33.82284367870199	ABplpppap	0	0	0	0		0	0	0	0	0
4343	1	4343	4343	5222	55.42538301276115	-110.74510229590453	2.0988515128469722	32.088338874666	MSppppa	0	0	0	0		0	0	0	0	0
316	1	316	316	5223	19.031331893934368	90.36997536062748	15.444163725505621	33.82284367870199	ABplpappa	0	0	0	0		0	0	0	0	0
3030	1	3030	3030	5224	-130.38536226962475	-99.53406645354538	2.882959034384759	32.088338874666	MSppaaa	0	0	0	0		0	0	0	0	0
871	1	871	871	5225	-243.08110512582522	-25.380914838382946	9.664674783178041	35.557348482738	ABaraaaaa	0	0	0	0		0	0	0	0	0
22	1	22	22	5226	63.43108009985985	-160.50219342773133	-5.683243684470936	33.82284367870199	ABpraappp	0	0	0	0		0	0	0	0	0
51	1	51	51	5227	-19.324078848072606	-98.16460775638151	-3.581230908019732	32.088338874666	MSppapp	0	0	0	0		0	0	0	0	0
66	1	66	66	5228	196.43015994377868	-139.53057217604294	-2.2707519099138076	33.82284367870199	ABprappap	0	0	0	0		0	0	0	0	0
25	1	25	25	5229	106.15640587431143	-28.62288591486804	13.40056305907161	32.088338874666	MSpappp	0	0	0	0		0	0	0	0	0
41	1	41	41	5230	22.4646062724622	-168.07929128496937	1.1715415487885814	33.82284367870199	ABprpaapp	0	0	0	0		0	0	0	0	0
59	1	59	59	5231	-126.67266201254145	-145.22213137974796	-1.4115430118690302	33.82284367870199	ABpraaaap	0	0	0	0		0	0	0	0	0
124	1	124	124	5232	-98.8856886608848	-100.67089458866872	3.118854127597833	32.088338874666	MSppaap	0	0	0	0		0	0	0	0	0
869	1	869	869	5233	-17.396508382641525	157.6793511729234	5.858195281319334	33.82284367870199	ABplppaaa	0	0	0	0		0	0	0	0	0
54	1	54	54	5234	224.2330515435358	-43.28877845678595	11.015842091081186	36.883148131800006	Cppap	0	0	0	0		0	0	0	0	0
35	1	35	35	5235	246.83588188210067	-93.63735906644362	-3.4554675705112095	33.82284367870199	ABprapapp	0	0	0	0		0	0	0	0	0
42	1	42	42	5236	115.82821684205244	150.0947260203612	4.361957129919525	33.82284367870199	ABplppapp	0	0	0	0		0	0	0	0	0
431	1	431	431	5237	105.07919162717191	165.44406223860167	-3.7994467065786077	33.82284367870199	ABplappaa	0	0	0	0		0	0	0	0	0
64	1	64	64	5238	-29.396239781435636	-110.68511641161861	14.642333155696699	35.557348482738	ABarappap	0	0	0	0		0	0	0	0	0
473	1	473	473	5239	5.808243538530783	-130.1888586046251	12.21173695798789	33.82284367870199	ABprpapaa	0	0	0	0		0	0	0	0	0
584	1	584	584	5240	104.19624413435567	117.8036591291971	13.876729916406958	33.82284367870199	ABplppppa	0	0	0	0		0	0	0	0	0
3307	1	3307	3307	5241	-41.627545798000725	-104.53531232171584	-1.326683749056982	32.088338874666	MSppapa	0	0	0	0		0	0	0	0	0
21	1	21	21	5242	-74.30115330489225	-29.29695785801239	8.732291098436754	35.557348482738	ABaraappp	0	0	0	0		0	0	0	0	0
1094	1	1094	1094	5243	6.975050187206945	43.80676277769461	-16.560496595620094	35.557348482738	ABarppaaa	0	0	0	0		0	0	0	0	0
108	1	108	108	5244	21.210882220228847	-22.76565421539726	11.329950238893586	32.088338874666	MSpapap	0	0	0	0		0	0	0	0	0
86	1	86	86	5245	85.91384211803106	-72.26123109655038	-16.024122540161475	35.557348482738	ABarpppap	0	0	0	0		0	0	0	0	0
1829	1	1829	1829	5246	-13.38002236310137	-22.2995775132215	10.589941927691612	32.088338874666	MSpapaa	0	0	0	0		0	0	0	0	0
1104	1	1104	1104	5247	216.1297851753768	97.53310082839046	0.38688867297385365	36.883148131800006	Cappa	0	0	0	0		0	0	0	0	0
406	1	406	406	5248	-36.15134535652207	145.00789630658136	11.684254489128872	33.82284367870199	ABplpapaa	0	0	0	0		0	0	0	0	0
288	1	288	288	5249	-154.4303806705943	-113.07359533947032	-8.046559957720781	33.82284367870199	ABpraaapa	0	0	0	0		0	0	0	0	0
256	1	256	256	5250	-10.198544687982002	-164.7513905212182	-7.248565032570098	33.82284367870199	ABpraappa	0	0	0	0		0	0	0	0	0
10	1	10	10	5251	231.11148240532358	114.39565879012271	6.248825009313878	33.82284367870199	ABplapppp	0	0	0	0		0	0	0	0	0
26	1	26	26	5252	81.50773565947028	50.770163680616655	14.356630678005331	32.088338874666	MSaappp	0	0	0	0		0	0	0	0	0
652	1	652	652	5253	-89.33553153522203	-147.09459962022578	6.204666136111217	33.82284367870199	ABprpaaaa	0	0	0	0		0	0	0	0	0
400	1	400	400	5254	-81.2356884316172	-7.614169025581826	-15.791304149028747	35.557348482738	ABarpaapa	0	0	0	0		0	0	0	0	0
105	1	105	105	5255	-167.97227752846774	0.4227984731028646	-6.473152384212246	32.088338874666	MSaaaap	0	0	0	0		0	0	0	0	0
295	1	295	295	5256	13.365478561144892	125.44942226423665	-15.056866822897012	33.82284367870199	ABplapaaa	0	0	0	0		0	0	0	0	0
2080	1	2080	2080	5257	-163.23411982047747	-59.14926864124853	0.47528061899949664	32.088338874666	MSpaaaa	0	0	0	0		0	0	0	0	0
77	1	77	77	5258	-218.22805200735831	-5.335594841065736	6.644532311749809	35.557348482738	ABaraaaap	0	0	0	0		0	0	0	0	0
707	1	707	707	5259	-53.747268369719244	-100.44714134505952	-16.929218375341936	35.557348482738	ABarpappa	0	0	0	0		0	0	0	0	0
518	1	518	518	5260	-120.9433431408354	146.15307755454282	4.3490600239036405	33.82284367870199	ABplpaaaa	0	0	0	0		0	0	0	0	0
30	1	30	30	5261	-79.63122878952574	-139.9001209737148	-7.205461252473955	33.82284367870199	ABpraaapp	0	0	0	0		0	0	0	0	0
1435	1	1435	1435	5262	-217.1106554241274	-6.530484942751393	-1.3306256250197386	32.088338874666	MSaaaaa	0	0	0	0		0	0	0	0	0
33	1	33	33	5263	-34.447269605947994	-49.86274120368336	12.709270398079235	35.557348482738	ABarapapp	0	0	0	0		0	0	0	0	0
4402	1	4402	4402	5264	136.61573054959572	70.80031414878454	2.851511194947935	36.883148131800006	Dapa	0	0	0	0		0	0	0	0	0
44	1	44	44	5265	178.72181923488986	72.88450446280041	-11.990346302363118	35.557348482738	ABarppapp	0	0	0	0		0	0	0	0	0
247	1	247	247	5266	-112.54720379297324	42.09110974543999	16.183819640903952	35.557348482738	ABalpappa	0	0	0	0		0	0	0	0	0
572	1	572	572	5267	220.90119669560482	-57.41244981304267	1.83050292761277	36.883148131800006	Cpppa	0	0	0	0		0	0	0	0	0
46	1	46	46	5268	224.92650474192646	31.273792485600364	-2.142559026746242	42.39442314	Eplp	0	0	0	0		0	0	0	0	0
269	1	269	269	5269	-226.18800580449224	45.55612159237212	6.565028682442677	35.557348482738	ABalpaapa	0	0	0	0		0	0	0	0	0
85	1	85	85	5270	-186.79729117246973	123.47598432948786	4.510694397389874	35.557348482738	ABalppaap	0	0	0	0		0	0	0	0	0
130	1	130	130	5271	22.17510410249587	-78.47986668560416	7.805408106487464	32.088338874666	MSpppap	0	0	0	0		0	0	0	0	0
70	1	70	70	5272	-181.34730954307713	-106.22451298810034	3.6578233398454336	35.557348482738	ABalaapap	0	0	0	0		0	0	0	0	0
12	1	12	12	5273	-40.213752703069524	-128.73340709020746	10.338956124242285	35.557348482738	ABarapppp	0	0	0	0		0	0	0	0	0
126	1	126	126	5274	-46.79122911788191	27.03678164623867	-9.473128221490773	42.39442314	Eala	0	0	0	0		0	0	0	0	0
175	1	175	175	5275	112.95251868456899	26.622097751312207	-8.058458847649606	42.39442314	Epla	0	0	0	0		0	0	0	0	0
405	1	405	405	5276	-187.4820305354263	77.55014796594584	14.566943902958725	35.557348482738	ABalpapaa	0	0	0	0		0	0	0	0	0
6	1	6	6	5277	159.1706562075614	77.23287137473173	15.757335495379078	33.82284367870199	ABplppppp	0	0	0	0		0	0	0	0	0
2599	1	2599	2599	5278	-63.76012790580078	101.77807349155769	0.6391564936721518	32.088338874666	MSapapa	0	0	0	0		0	0	0	0	0
43	1	43	43	5279	3.6785413644464984	-14.842420908720735	-16.294329521375253	35.557348482738	ABarpaapp	0	0	0	0		0	0	0	0	0
558	1	558	558	5280	112.77693593952309	152.83407747566793	9.977366957136933	33.82284367870199	ABplpppaa	0	0	0	0		0	0	0	0	0
121	1	121	121	5281	5.540634082643267	80.35401422820728	8.953919365241564	32.088338874666	MSappap	0	0	0	0		0	0	0	0	0
646	1	646	646	5282	32.53714292288255	-86.72755119068769	-16.00002955708782	35.557348482738	ABarpppaa	0	0	0	0		0	0	0	0	0
429	1	429	429	5283	-201.06495111113605	15.282303904238042	9.601154535296677	35.557348482738	ABaraapaa	0	0	0	0		0	0	0	0	0
388	1	388	388	5284	-96.8443081105062	-107.27348511735048	11.269978884497222	35.557348482738	ABarapppa	0	0	0	0		0	0	0	0	0
40	1	40	40	5285	-229.3548500918148	-55.81570774695198	-5.876621551053574	35.557348482738	ABalaaapp	0	0	0	0		0	0	0	0	0
72	1	72	72	5286	42.67574543086134	-112.4317976106019	14.354244920723167	33.82284367870199	ABprpapap	0	0	0	0		0	0	0	0	0
442	1	442	442	5287	-71.48417777144181	-34.89591130331175	16.18512320603622	35.557348482738	ABarapapa	0	0	0	0		0	0	0	0	0
14	1	14	14	5288	59.02580519298217	-10.935235981811527	0.48526197909892366	42.39442314	Earp	0	0	0	0		0	0	0	0	0
32	1	32	32	5289	-26.51208675845569	77.46292686549738	-15.660684438383193	33.82284367870199	ABplaaapp	0	0	0	0		0	0	0	0	0
39	1	39	39	5290	-151.90218979021157	-82.77885284899482	12.446748833589607	35.557348482738	ABaraaapp	0	0	0	0		0	0	0	0	0
491	1	491	491	5291	-185.79119304209516	107.83678405324197	-4.705733996282959	35.557348482738	ABalpppaa	0	0	0	0		0	0	0	0	0
11	1	11	11	5292	259.3453432788944	-68.83789489167938	7.590770680471426	33.82284367870199	ABprapppp	0	0	0	0		0	0	0	0	0
37	1	37	37	5293	-85.0398000607313	116.54960307698032	11.225800891437837	35.557348482738	ABalppapp	0	0	0	0		0	0	0	0	0
479	1	479	479	5294	168.687191404474	-129.50759750254178	11.254985290402967	33.82284367870199	ABprpppaa	0	0	0	0		0	0	0	0	0
7	1	7	7	5295	210.14854913616952	-31.74390066102291	-4.540483917713752	42.39442314	Eprp	0	0	0	0		0	0	0	0	0
23	1	23	23	5296	-0.819866451074738	-100.93914336908612	-14.891312099536423	35.557348482738	ABarpappp	0	0	0	0		0	0	0	0	0
69	1	69	69	5297	-138.5035364394427	24.067415126645884	7.348930942544377	35.557348482738	ABaraapap	0	0	0	0		0	0	0	0	0
357	1	357	357	5298	-241.793594091166	45.24678052563392	-8.720646715944335	35.557348482738	ABalapaaa	0	0	0	0		0	0	0	0	0
1379	1	1379	1379	5299	141.5741513429142	-78.82642747940807	-12.866217864342183	35.557348482738	ABarppppa	0	0	0	0		0	0	0	0	0
53	1	53	53	5300	275.79628179635273	52.338172828913166	-6.397727229506983	36.883148131800006	Caaap	0	0	0	0		0	0	0	0	0
1833	1	1833	1833	5301	-51.773670272388095	44.0971213353981	8.44003565483314	32.088338874666	MSaapaa	0	0	0	0		0	0	0	0	0
873	1	873	873	5302	-238.40822157418916	49.10860820373488	1.5828456548787908	35.557348482738	ABalaaaal	0	0	0	0		0	0	0	0	0
828	1	828	828	5303	267.3360050108068	70.36298389144507	-14.300442731248744	36.883148131800006	Caapa	0	0	0	0		0	0	0	0	0
281	1	281	281	5304	200.0218603687774	-122.52467936760829	-10.374377179311358	33.82284367870199	ABprapapa	0	0	0	0		0	0	0	0	0
863	1	863	863	5305	-223.20444521725673	22.453655711476205	14.21745636683241	35.557348482738	ABalpaaaa	0	0	0	0		0	0	0	0	0
65	1	65	65	5306	102.61719054435414	-138.75625594485817	-9.526307294620022	33.82284367870199	ABprapaap	0	0	0	0		0	0	0	0	0
27	1	27	27	5307	291.5036226642573	-2.499220538035798	9.621423431093062	36.883148131800006	Cpapp	0	0	0	0		0	0	0	0	0
3807	1	3807	3807	5308	-12.227101303183348	83.58545574008787	7.6727412094439185	32.088338874666	MSappaa	0	0	0	0		0	0	0	0	0
923	1	923	923	5309	111.52016496441449	-135.6798167533162	6.800612504865806	33.82284367870199	ABprppapa	0	0	0	0		0	0	0	0	0
47	1	47	47	5310	152.3637781758959	66.62864481589	3.1504150783246634	36.883148131800006	Dapp	0	0	0	0		0	0	0	0	0
2052	1	2052	2052	5311	-111.70151092035387	13.242789402639557	1.7856540086869408	32.088338874666	MSaaapa	0	0	0	0		0	0	0	0	0
84	1	84	84	5312	37.38320064556781	151.09436035392676	9.370841343303745	33.82284367870199	ABplppaap	0	0	0	0		0	0	0	0	0
292	1	292	292	5313	-199.62294155071586	43.780216612633886	-13.82218937377873	35.557348482738	ABalapapa	0	0	0	0		0	0	0	0	0
73	1	73	73	5314	-177.49113789670446	38.66454309636717	12.010977938555326	35.557348482738	ABalpaaap	0	0	0	0		0	0	0	0	0
55	1	55	55	5315	84.18957301319423	127.57889848972786	-12.85213553096987	33.82284367870199	ABplapaap	0	0	0	0		0	0	0	0	0
62	1	62	62	5316	-124.94675254212363	56.2325006603158	-15.367788845878792	33.82284367870199	ABplaaaap	0	0	0	0		0	0	0	0	0
75	1	75	75	5317	-36.457437509638766	-163.8245711348353	4.800844599345662	33.82284367870199	ABprpaaap	0	0	0	0		0	0	0	0	0
118	1	118	118	5318	-115.43999388362862	74.0141575398298	3.0218610891256192	32.088338874666	MSapaap	0	0	0	0		0	0	0	0	0
5	1	5	5	5319	-61.35469940527382	141.397278484612	-7.066052603100901	35.557348482738	ABalppppp	0	0	0	0		0	0	0	0	0
138	1	138	138	5320	74.9388429249789	-102.30554849109052	7.229999774939243	42.39442314	Dpa	0	0	0	0		0	0	0	0	0
113	1	113	113	5321	-123.17841648321598	-54.165539119125455	-2.9225594899878926	32.088338874666	MSpaaap	0	0	0	0		0	0	0	0	0
311	1	311	311	5322	-194.65011525231355	-51.784434391608045	12.160680588691978	35.557348482738	ABaraaapa	0	0	0	0		0	0	0	0	0
48	1	48	48	5323	-35.941406335531944	-28.370595142109632	5.345002971353363	32.088338874666	MSpaapp	0	0	0	0		0	0	0	0	0
29	1	29	29	5324	235.49546012617176	125.36436232701924	-3.539170344356033	33.82284367870199	ABplapapp	0	0	0	0		0	0	0	0	0
79	1	79	79	5325	-95.48043488136153	-62.18458621790773	-15.595358777161833	35.557348482738	ABarpapap	0	0	0	0		0	0	0	0	0
78	1	78	78	5326	-122.06743837538237	-47.87791030373961	14.16936900996207	35.557348482738	ABarapaap	0	0	0	0		0	0	0	0	0
438	1	438	438	5327	191.72415164967703	139.1529206910435	2.8937326969384727	33.82284367870199	ABplapppa	0	0	0	0		0	0	0	0	0
370	1	370	370	5328	-178.13106870275993	75.98324663705188	-13.948802642838169	33.82284367870199	ABplaaaaa	0	0	0	0		0	0	0	0	0
34	1	34	34	5329	-179.07864621404897	88.7461287519696	8.524551234989069	35.557348482738	ABalpaapp	0	0	0	0		0	0	0	0	0
512	1	512	512	5330	-138.95513906587064	-27.188734235428477	8.891312016085386	35.557348482738	ABaraappa	0	0	0	0		0	0	0	0	0
3177	1	3177	3177	5331	-68.1619349920933	-34.938445537873775	3.370769050340105	32.088338874666	MSpaapa	0	0	0	0		0	0	0	0	0
24	1	24	24	5332	105.58183337082171	-64.41121596016445	15.598654828679756	33.82284367870199	ABprpappp	0	0	0	0		0	0	0	0	0
399	1	399	399	5333	139.1962008292398	-97.56697441259445	14.280872363354625	33.82284367870199	ABprppppa	0	0	0	0		0	0	0	0	0
762	1	762	762	5334	228.25553279303406	-105.26473022161007	4.710157663340123	33.82284367870199	ABprapppa	0	0	0	0		0	0	0	0	0
76	1	76	76	5335	-72.8150423426674	165.58231761757335	5.565972679318535	33.82284367870199	ABplpaaap	0	0	0	0		0	0	0	0	0
133	1	133	133	5336	-49.56701883201409	-35.795685754961845	-8.413356341975089	42.39442314	Eara	0	0	0	0		0	0	0	0	0
3248	1	3248	3248	5337	86.98044034299558	-31.562857215396953	15.19290569561968	32.088338874666	MSpappa	0	0	0	0		0	0	0	0	0
221	1	221	221	5338	177.7746636733289	132.16932349695452	-12.164624023794483	33.82284367870199	ABplapapa	0	0	0	0		0	0	0	0	0
8	1	8	8	5339	249.66972319782536	-8.339239883005705	6.987890883130895	36.883148131800006	Cpppp	0	0	0	0		0	0	0	0	0
68	1	68	68	5340	218.05369667943086	-91.32271337651942	12.891244630331004	33.82284367870199	ABprpppap	0	0	0	0		0	0	0	0	0
160	1	160	160	5341	93.5330426799329	-63.51040568802822	-7.583373454775946	42.39442314	Epra	0	0	0	0		0	0	0	0	0
475	1	475	475	5342	-79.51767633438902	-83.93568365063005	14.365695614382574	35.557348482738	ABarappaa	0	0	0	0		0	0	0	0	0
2	1	2	2	5343	193.46263263567505	-65.60007938361282	-11.896073306737302	35.557348482738	ABarppppp	0	0	0	0		0	0	0	0	0
4993	1	4993	4993	5344	49.0322168634555	109.60018756187544	1.109122855211416	32.088338874666	MSapppa	0	0	0	0		0	0	0	0	0
720	1	720	720	5345	147.07701887972593	-159.43176998547276	-0.1305236790227299	33.82284367870199	ABprappaa	0	0	0	0		0	0	0	0	0
268	1	268	268	5346	-105.0655607604181	-137.8927370496986	-11.902213009970696	33.82284367870199	ABpraapaa	0	0	0	0		0	0	0	0	0
50	1	50	50	5347	-38.39980195161967	92.8898299664524	-2.7174501637724973	32.088338874666	MSapapp	0	0	0	0		0	0	0	0	0
67	1	67	67	5348	-216.34877626408803	80.3166181068392	-8.873372008252426	35.557348482738	ABalapaap	0	0	0	0		0	0	0	0	0
198	1	198	198	5349	185.94028738105757	48.64047313292924	-15.582305913099363	36.883148131800006	Caaaa	0	0	0	0		0	0	0	0	0
13	1	13	13	5350	59.55115492427148	106.02645589056378	1.0878630646673795	32.088338874666	MSapppp	0	0	0	0		0	0	0	0	0
88	1	88	88	5351	86.40918098877657	-136.61435542663182	12.468610668780132	33.82284367870199	ABprppaap	0	0	0	0		0	0	0	0	0
947	1	947	947	5352	108.973073539336	81.34111479768454	-14.255844792695507	35.557348482738	ABarppapa	0	0	0	0		0	0	0	0	0
17	1	17	17	5353	-167.82728696963144	-97.9928724763328	-8.83732301993864	35.557348482738	ABalaappp	0	0	0	0		0	0	0	0	0
1	1	1	1	5354	188.7802132636049	-43.50571572175344	16.62568408749499	33.82284367870199	ABprppppp	0	0	0	0		0	0	0	0	0
3502	1	3502	3502	5355	57.827596984884494	42.373216131935564	15.665448819258117	32.088338874666	MSaappa	0	0	0	0		0	0	0	0	0
594	1	594	594	5356	-145.22706553122052	-72.5942115105741	-16.39078913542551	35.557348482738	ABarpapaa	0	0	0	0		0	0	0	0	0
423	1	423	423	5357	-42.82770872374487	-163.12762019425622	0.18580805035935796	33.82284367870199	ABprpaapa	0	0	0	0		0	0	0	0	0
927	1	927	927	5358	-213.2833492813318	-79.87468544035968	5.56861065008351	35.557348482738	ABalaapaa	0	0	0	0		0	0	0	0	0
353	1	353	353	5359	-81.04305650168226	84.25061195904884	-17.717510752791803	33.82284367870199	ABplaaapa	0	0	0	0		0	0	0	0	0
112	1	112	112	5360	-10.532709759825524	42.996872652205376	10.34363711816971	32.088338874666	MSaapap	0	0	0	0		0	0	0	0	0
3	1	3	3	5361	69.45393002031598	-103.33383117727854	1.3369664600987645	32.088338874666	MSppppp	0	0	0	0		0	0	0	0	0
4227	1	4227	4227	5362	2.0782770061578764	-84.1702088104912	6.66659687725933	32.088338874666	MSpppaa	0	0	0	0		0	0	0	0	0
15	1	15	15	5363	250.32856904691803	65.28935415494901	7.07928856985346	36.883148131800006	Cappp	0	0	0	0		0	0	0	0	0
413	1	413	413	5364	-155.61009708607043	-40.1935676885432	-13.121280465633294	35.557348482738	ABalapppa	0	0	0	0		0	0	0	0	0
36	1	36	36	5365	162.2456736315607	-116.35207932803785	7.214838695011786	33.82284367870199	ABprppapp	0	0	0	0		0	0	0	0	0
74	1	74	74	5366	-216.1776708970408	-41.358170608630736	-11.301583064431359	35.557348482738	ABalappap	0	0	0	0		0	0	0	0	0
82	1	82	82	5367	59.50903722468854	44.29879694212555	-16.003865835304257	35.557348482738	ABarppaap	0	0	0	0		0	0	0	0	0
28	1	28	28	5368	282.5549774918633	58.5776289210262	4.28092281186745	36.883148131800006	Caapp	0	0	0	0		0	0	0	0	0
4	1	4	4	5369	51.69346144931756	71.03838781763677	9.848751943797504	48.729222	Z3	0	0	0	0		0	0	0	0	0
833	1	833	833	5370	-238.09652727334398	-16.205904762712613	-9.604965244713057	35.557348482738	ABalappaa	0	0	0	0		0	0	0	0	0
457	1	457	457	5371	-193.19382467683343	-97.360878019641	-3.5613252172232084	35.557348482738	ABalaappa	0	0	0	0		0	0	0	0	0
18	1	18	18	5372	157.22129465344673	-67.19334149041556	3.768139601111634	36.883148131800006	Dppp	0	0	0	0		0	0	0	0	0
497	1	497	497	5373	-85.26804450537442	166.05693266279795	-1.7508453370268726	33.82284367870199	ABplpaapa	0	0	0	0		0	0	0	0	0
140	1	140	140	-1	73.40320708808353	81.4428206625231	7.28976850938616	42.39442314	Daa	0	0	0	0		0	0	0	0	0
1839	1	1839	1839	5374	-215.29176846567879	103.30379149698652	1.9284752939077634	35.557348482738	ABalppaaa	0	0	0	0		0	0	0	0	0
52	1	52	52	5375	255.1900884750453	-26.50363845606086	-13.212490860179711	36.883148131800006	Cpaap	0	0	0	0		0	0	0	0	0
71	1	71	71	5376	7.898750400014176	120.7228979255076	14.099045206218317	33.82284367870199	ABplpapap	0	0	0	0		0	0	0	0	0
20	1	20	20	5377	94.69101890376544	73.9455556023319	16.410915946287485	33.82284367870199	ABplpappp	0	0	0	0		0	0	0	0	0
324	1	324	324	5378	45.64968470441309	-72.0382557032654	15.597142213826366	33.82284367870199	ABprpappa	0	0	0	0		0	0	0	0	0
702	1	702	702	5379	-163.93482486057906	-132.93679339217553	-1.3570608321096584	33.82284367870199	ABpraaaaa	0	0	0	0		0	0	0	0	0
63	1	63	63	5380	-138.08085156273918	131.12540798091	-4.290106009247515	35.557348482738	ABalpppap	0	0	0	0		0	0	0	0	0
56	1	56	56	5381	-42.10171738157116	-141.15254853807923	-12.41581383093971	33.82284367870199	ABpraapap	0	0	0	0		0	0	0	0	0
