# Supplementary material for: An Observation-Driven Agent-Based Modeling and Analysis Framework for C. elegans Embryogenesis
Source: PLoS One. 2016 Nov 16;11(11):e0166551. doi: 10.1371/journal.pone.0166551 (PMC5113041; doi:10.1371/journal.pone.0166551)
Supplement: S1 Dataset — The data obtained from our NetLogo code, including the index, name, diameter, position, and mother-daughter relationship of each cell. (ZIP) [file pone.0166551.s005.zip › S1_dataset/outputNucleiTest/t158-nuclei.txt]

221	1	221	221	5382	181.17456024861235	133.23267873893172	-12.110381046436018	33.82284367870199	ABplapapa	0	0	0	0		0	0	0	0	0
23	1	23	23	5383	-0.6274786175414983	-101.28667582137597	-14.866762595828117	35.557348482738	ABarpappp	0	0	0	0		0	0	0	0	0
762	1	762	762	5384	227.03281869256085	-106.60385712489654	5.010120407657889	33.82284367870199	ABprapppa	0	0	0	0		0	0	0	0	0
423	1	423	423	5385	-45.95711186150386	-162.96340856473722	0.20380015137393107	33.82284367870199	ABprpaapa	0	0	0	0		0	0	0	0	0
13	1	13	13	5386	59.7479001514946	105.40360064291015	0.8355317328115387	32.088338874666	MSapppp	0	0	0	0		0	0	0	0	0
475	1	475	475	5387	-79.87488538865131	-81.99910472465416	14.482218733092463	35.557348482738	ABarappaa	0	0	0	0		0	0	0	0	0
55	1	55	55	5388	87.74777293826888	128.62004192563893	-12.702959859440083	33.82284367870199	ABplapaap	0	0	0	0		0	0	0	0	0
39	1	39	39	5389	-151.93083544422592	-82.16869055112392	12.62192100839009	35.557348482738	ABaraaapp	0	0	0	0		0	0	0	0	0
3030	1	3030	3030	5390	-131.71486045460978	-98.70297183654517	2.9068854907189485	32.088338874666	MSppaaa	0	0	0	0		0	0	0	0	0
295	1	295	295	5391	15.1904833961741	126.47657781454296	-14.976593787495236	33.82284367870199	ABplapaaa	0	0	0	0		0	0	0	0	0
1625	1	1625	1625	5392	-184.7754314377874	-4.569625672771042	-15.609679521755552	35.557348482738	ABarpaaaa	0	0	0	0		0	0	0	0	0
1829	1	1829	1829	5393	-13.993477662155879	-21.62698845980026	10.375072090158424	32.088338874666	MSpapaa	0	0	0	0		0	0	0	0	0
66	1	66	66	5394	196.8241326637159	-139.4473774622956	-2.1690170352474007	33.82284367870199	ABprappap	0	0	0	0		0	0	0	0	0
118	1	118	118	5395	-113.91597633487984	74.63859524952099	3.0645537475934947	32.088338874666	MSapaap	0	0	0	0		0	0	0	0	0
160	1	160	160	5396	91.8606420750793	-63.76763351064974	-7.845117730909552	42.39442314	Epra	0	0	0	0		0	0	0	0	0
46	1	46	46	5397	227.9671792944486	29.667259189007527	-2.115840668815449	42.39442314	Eplp	0	0	0	0		0	0	0	0	0
2599	1	2599	2599	5398	-65.39058755200844	102.00163605335219	0.5715967975151809	32.088338874666	MSapapa	0	0	0	0		0	0	0	0	0
442	1	442	442	5399	-71.84611369157537	-32.92183341172992	16.263750048327385	35.557348482738	ABarapapa	0	0	0	0		0	0	0	0	0
324	1	324	324	5400	43.25082644900121	-71.03457548702013	15.65038577272816	33.82284367870199	ABprpappa	0	0	0	0		0	0	0	0	0
4	1	4	4	5401	50.822859630163954	70.42767720287237	9.7442474556901	48.729222	Z3	0	0	0	0		0	0	0	0	0
3307	1	3307	3307	5402	-43.709944098981765	-104.46425379069639	-1.279953347675752	32.088338874666	MSppapa	0	0	0	0		0	0	0	0	0
70	1	70	70	5403	-180.74478759079892	-107.04219252210359	3.75164893218427	35.557348482738	ABalaapap	0	0	0	0		0	0	0	0	0
707	1	707	707	5404	-54.8112976405194	-100.60485784996996	-16.976791212477178	35.557348482738	ABarpappa	0	0	0	0		0	0	0	0	0
388	1	388	388	5405	-99.81587655954475	-106.58167917407144	11.496051481228701	35.557348482738	ABarapppa	0	0	0	0		0	0	0	0	0
10	1	10	10	5406	232.4622453358139	113.58793645412688	6.566948338089375	33.82284367870199	ABplapppp	0	0	0	0		0	0	0	0	0
83	1	83	83	5407	167.58989186631004	124.07749275930533	10.948527560533032	33.82284367870199	ABplpppap	0	0	0	0		0	0	0	0	0
69	1	69	69	5408	-136.41547115255187	25.69034094203917	7.155295973455668	35.557348482738	ABaraapap	0	0	0	0		0	0	0	0	0
26	1	26	26	5409	81.69845952502436	51.67160118981637	14.220163869999116	32.088338874666	MSaappp	0	0	0	0		0	0	0	0	0
1379	1	1379	1379	5410	141.0135306735379	-81.15896649218078	-12.862780068451048	35.557348482738	ABarppppa	0	0	0	0		0	0	0	0	0
12	1	12	12	5411	-41.7002936503952	-128.80560329189018	10.517665464486914	35.557348482738	ABarapppp	0	0	0	0		0	0	0	0	0
1	1	1	1	5412	187.30250284445304	-43.29661019466731	16.722111829391295	33.82284367870199	ABprppppp	0	0	0	0		0	0	0	0	0
62	1	62	62	5413	-122.59702731513731	56.13692728498947	-15.422499341751317	33.82284367870199	ABplaaaap	0	0	0	0		0	0	0	0	0
250	1	250	250	5414	-133.85841924913518	102.00952450249768	-7.934212294205618	35.557348482738	ABalppppa	0	0	0	0		0	0	0	0	0
108	1	108	108	5415	21.47858513835631	-22.26843308700558	11.181628629612765	32.088338874666	MSpapap	0	0	0	0		0	0	0	0	0
828	1	828	828	5416	266.74880100198965	69.78950521589756	-14.327497123186692	36.883148131800006	Caapa	0	0	0	0		0	0	0	0	0
1030	1	1030	1030	5417	63.488263647307875	161.5834510111669	3.2733838499402266	33.82284367870199	ABplppapa	0	0	0	0		0	0	0	0	0
138	1	138	138	5418	74.01929255527062	-102.90571189353318	7.248986170800149	36.883148131800006	Dpap	0	0	0	0		0	0	0	0	0
57	1	57	57	5419	-74.0258598941058	125.09995105049255	-15.234441485165917	33.82284367870199	ABplaapap	0	0	0	0		0	0	0	0	0
32	1	32	32	5420	-24.38184802096703	78.37130085482852	-15.655840139301214	33.82284367870199	ABplaaapp	0	0	0	0		0	0	0	0	0
662	1	662	662	5421	-137.67905359696223	117.94947954464713	11.485834117621325	35.557348482738	ABalppapa	0	0	0	0		0	0	0	0	0
140	1	140	140	-1	71.38541835820658	80.12284131586622	7.334592637600135	42.39442314	Daa	0	0	0	0		0	0	0	0	0
646	1	646	646	5422	32.09761275804588	-87.51789365246879	-16.017725633525462	35.557348482738	ABarpppaa	0	0	0	0		0	0	0	0	0
11	1	11	11	5423	258.9923719963056	-69.5036887244968	7.951946435956189	33.82284367870199	ABprapppp	0	0	0	0		0	0	0	0	0
438	1	438	438	5424	192.2405898282153	139.03925685771262	3.1418978355030887	33.82284367870199	ABplapppa	0	0	0	0		0	0	0	0	0
72	1	72	72	5425	42.78049834200696	-111.30229169518121	14.397370385978542	33.82284367870199	ABprpapap	0	0	0	0		0	0	0	0	0
6	1	6	6	5426	159.37895823484197	75.17724660361952	15.863150848198709	33.82284367870199	ABplppppp	0	0	0	0		0	0	0	0	0
60	1	60	60	5427	196.36350859719633	79.30048904992061	9.541386906965954	36.883148131800006	Capap	0	0	0	0		0	0	0	0	0
50	1	50	50	5428	-39.12236921517776	92.69146880969856	-2.997266915963047	32.088338874666	MSapapp	0	0	0	0		0	0	0	0	0
873	1	873	873	5429	-238.15942917342934	51.04365141462159	1.6641527840162997	35.557348482738	ABalaaaal	0	0	0	0		0	0	0	0	0
5	1	5	5	5430	-60.902196381217486	143.35119051731837	-7.213486714344491	35.557348482738	ABalppppp	0	0	0	0		0	0	0	0	0
49	1	49	49	5431	-69.47196671855706	9.58357216334491	0.3945763719810271	32.088338874666	MSaaapp	0	0	0	0		0	0	0	0	0
726	1	726	726	5432	-151.7374119210543	-30.69515155985453	17.197939039116722	35.557348482738	ABarapaaa	0	0	0	0		0	0	0	0	0
31	1	31	31	5433	-108.76052205566204	68.84375580531126	-11.51021434064746	35.557348482738	ABalapapp	0	0	0	0		0	0	0	0	0
85	1	85	85	5434	-185.71228819975994	124.20376457890136	4.469290648880549	35.557348482738	ABalppaap	0	0	0	0		0	0	0	0	0
357	1	357	357	5435	-242.5758569507344	46.76393991370562	-8.65946151493279	35.557348482738	ABalapaaa	0	0	0	0		0	0	0	0	0
82	1	82	82	5436	62.1800081239458	45.2935592120691	-16.026690204802158	35.557348482738	ABarppaap	0	0	0	0		0	0	0	0	0
76	1	76	76	5437	-69.92496559380788	166.30141784050903	5.662921843977798	33.82284367870199	ABplpaaap	0	0	0	0		0	0	0	0	0
59	1	59	59	5438	-126.05075215280353	-145.50655364916324	-1.4110699113731742	33.82284367870199	ABpraaaap	0	0	0	0		0	0	0	0	0
512	1	512	512	5439	-140.15606275441934	-27.329388743184637	8.660958042852963	35.557348482738	ABaraappa	0	0	0	0		0	0	0	0	0
18	1	18	18	5440	156.2193075834291	-67.92569607141843	3.5152129578934415	36.883148131800006	Dppp	0	0	0	0		0	0	0	0	0
64	1	64	64	5441	-28.482615881363866	-109.67489086207972	14.752355594940855	35.557348482738	ABarappap	0	0	0	0		0	0	0	0	0
29	1	29	29	5442	240.0672972522836	126.08409206710137	-3.245360097066566	33.82284367870199	ABplapapp	0	0	0	0		0	0	0	0	0
87	1	87	87	5443	182.66551447645216	44.45099215259408	11.123915355630164	48.729222	Z2	0	0	0	0		0	0	0	0	0
399	1	399	399	5444	136.2223700539877	-98.79716766292555	14.301252817483086	33.82284367870199	ABprppppa	0	0	0	0		0	0	0	0	0
4402	1	4402	4402	5445	135.9937249208093	71.19504621576341	2.7475155352499114	36.883148131800006	Dapa	0	0	0	0		0	0	0	0	0
148	1	148	148	5446	132.85426358787694	-27.848872892963268	-16.68149470674897	36.883148131800006	Cpaaa	0	0	0	0		0	0	0	0	0
558	1	558	558	5447	113.69480050730151	152.19785123712998	10.131754613055135	33.82284367870199	ABplpppaa	0	0	0	0		0	0	0	0	0
4227	1	4227	4227	5448	1.4705959363777084	-83.82276369572861	6.620208831721087	32.088338874666	MSpppaa	0	0	0	0		0	0	0	0	0
48	1	48	48	5449	-35.82997288988219	-28.483130135026578	5.295474268255862	32.088338874666	MSpaapp	0	0	0	0		0	0	0	0	0
121	1	121	121	5450	6.316610310807297	80.22172699913804	8.91658866683964	32.088338874666	MSappap	0	0	0	0		0	0	0	0	0
22	1	22	22	5451	62.58903208751642	-161.2550829641065	-5.570703155077844	33.82284367870199	ABpraappp	0	0	0	0		0	0	0	0	0
16	1	16	16	5452	36.93477201595164	165.8206995881416	-7.255467726375615	33.82284367870199	ABplaappp	0	0	0	0		0	0	0	0	0
79	1	79	79	5453	-94.95210544566608	-60.85027760505242	-15.693758390752109	35.557348482738	ABarpapap	0	0	0	0		0	0	0	0	0
67	1	67	67	5454	-216.46097010061726	82.65236080529708	-8.771294851595675	35.557348482738	ABalapaap	0	0	0	0		0	0	0	0	0
34	1	34	34	5455	-177.93874567021325	90.0331233206836	8.810170834169789	35.557348482738	ABalpaapp	0	0	0	0		0	0	0	0	0
1839	1	1839	1839	5456	-215.11475669280347	103.29876960363632	1.792425326254747	35.557348482738	ABalppaaa	0	0	0	0		0	0	0	0	0
2052	1	2052	2052	5457	-112.80210035034773	13.828582658698554	1.600171303697727	32.088338874666	MSaaapa	0	0	0	0		0	0	0	0	0
113	1	113	113	5458	-123.06702225669196	-53.443657052895205	-3.1898117617822317	32.088338874666	MSpaaap	0	0	0	0		0	0	0	0	0
947	1	947	947	5459	110.30907542832149	82.940623336778	-14.261741312054111	35.557348482738	ABarppapa	0	0	0	0		0	0	0	0	0
923	1	923	923	5460	109.17403374580857	-136.73423409133346	6.931005604417749	33.82284367870199	ABprppapa	0	0	0	0		0	0	0	0	0
869	1	869	869	5461	-16.946690116408142	157.18486170593528	5.95390248457493	33.82284367870199	ABplppaaa	0	0	0	0		0	0	0	0	0
81	1	81	81	5462	-259.61905498826206	-2.9241684814812974	2.9071185339135024	35.557348482738	ABalaaaar	0	0	0	0		0	0	0	0	0
86	1	86	86	5463	86.8722271039984	-72.69959298096782	-16.05507246546409	35.557348482738	ABarpppap	0	0	0	0		0	0	0	0	0
41	1	41	41	5464	21.002806578128613	-168.2092265344571	1.2082137840529579	33.82284367870199	ABprpaapp	0	0	0	0		0	0	0	0	0
44	1	44	44	5465	182.30309090571856	73.99452124082998	-11.925542475747752	35.557348482738	ABarppapp	0	0	0	0		0	0	0	0	0
833	1	833	833	5466	-239.52595369374657	-15.489940514346763	-9.570830786073623	35.557348482738	ABalappaa	0	0	0	0		0	0	0	0	0
1094	1	1094	1094	5467	8.282371102994881	44.89753397530504	-16.605846445318882	35.557348482738	ABarppaaa	0	0	0	0		0	0	0	0	0
78	1	78	78	5468	-121.36974905513733	-46.97298973505798	14.09679325505392	35.557348482738	ABarapaap	0	0	0	0		0	0	0	0	0
63	1	63	63	5469	-136.84077517035223	133.2965240257994	-4.306701308486715	35.557348482738	ABalpppap	0	0	0	0		0	0	0	0	0
8	1	8	8	5470	248.58112233736415	-9.643555732663147	7.132376094394196	36.883148131800006	Cpppp	0	0	0	0		0	0	0	0	0
54	1	54	54	5471	222.14049742887843	-43.792559437848354	10.893039616325263	36.883148131800006	Cppap	0	0	0	0		0	0	0	0	0
3502	1	3502	3502	5472	56.64160696309632	42.366891648822715	15.68692199730417	32.088338874666	MSaappa	0	0	0	0		0	0	0	0	0
198	1	198	198	5473	187.8209612970102	48.89556383028167	-15.6033623225682	36.883148131800006	Caaaa	0	0	0	0		0	0	0	0	0
871	1	871	871	5474	-243.03751538787458	-25.54930236537682	9.689199567423152	35.557348482738	ABaraaaaa	0	0	0	0		0	0	0	0	0
281	1	281	281	5475	201.13649344661835	-123.07180518367743	-10.208960610822965	33.82284367870199	ABprapapa	0	0	0	0		0	0	0	0	0
4993	1	4993	4993	5476	45.975859205573514	110.21059209967285	1.0328121599866686	32.088338874666	MSapppa	0	0	0	0		0	0	0	0	0
7	1	7	7	5477	210.84170891345775	-31.526918706583988	-4.703945072255298	42.39442314	Eprp	0	0	0	0		0	0	0	0	0
126	1	126	126	5478	-47.57215919751514	26.439233251743378	-9.659197128163425	42.39442314	Eala	0	0	0	0		0	0	0	0	0
413	1	413	413	5479	-158.29223588657052	-40.366908096118756	-13.312754518759856	35.557348482738	ABalapppa	0	0	0	0		0	0	0	0	0
720	1	720	720	5480	146.2038746205305	-159.6771227929762	0.04975437888300459	33.82284367870199	ABprappaa	0	0	0	0		0	0	0	0	0
56	1	56	56	5481	-42.982071369062325	-140.80039097020997	-12.50592275692043	33.82284367870199	ABpraapap	0	0	0	0		0	0	0	0	0
15	1	15	15	5482	249.3219447401345	63.87971618353344	7.212059381734862	36.883148131800006	Cappp	0	0	0	0		0	0	0	0	0
5320	1	5320	5320	5483	71.28503898387089	-104.84720150274224	6.933934969485056	36.883148131800006	Dpaa	0	0	0	0		0	0	0	0	0
2080	1	2080	2080	5484	-164.7234214660503	-58.63433919778308	0.3349919698275731	32.088338874666	MSpaaaa	0	0	0	0		0	0	0	0	0
112	1	112	112	5485	-9.807042046331103	42.721775061458544	10.19660316919912	32.088338874666	MSaapap	0	0	0	0		0	0	0	0	0
65	1	65	65	5486	104.13839429403819	-139.48919554091475	-9.26099223198517	33.82284367870199	ABprapaap	0	0	0	0		0	0	0	0	0
3	1	3	3	5487	67.81372672836827	-103.17881774424447	1.0043680429289485	32.088338874666	MSppppp	0	0	0	0		0	0	0	0	0
175	1	175	175	5488	113.51321805944227	25.0762201035822	-8.196783893106614	42.39442314	Epla	0	0	0	0		0	0	0	0	0
927	1	927	927	5489	-213.49352718677355	-79.80536093212734	5.724570531578582	35.557348482738	ABalaapaa	0	0	0	0		0	0	0	0	0
292	1	292	292	5490	-201.06573589270744	45.08999956361754	-13.788809075677019	35.557348482738	ABalapapa	0	0	0	0		0	0	0	0	0
1138	1	1138	1138	5491	30.079197492874695	-145.77755493647282	9.385482117958535	33.82284367870199	ABprppaaa	0	0	0	0		0	0	0	0	0
9	1	9	9	5492	-85.47897647409425	-64.8205879705219	-10.901810132343867	35.557348482738	ABalapppp	0	0	0	0		0	0	0	0	0
77	1	77	77	5493	-217.3785906490067	-4.6786399248290484	6.504799948898329	35.557348482738	ABaraaaap	0	0	0	0		0	0	0	0	0
405	1	405	405	5494	-185.46771608984744	79.39986940295105	14.704883359527084	35.557348482738	ABalpapaa	0	0	0	0		0	0	0	0	0
370	1	370	370	5495	-177.13706480353068	76.67453628390062	-13.994641486819905	33.82284367870199	ABplaaaaa	0	0	0	0		0	0	0	0	0
20	1	20	20	5496	97.01530955990933	71.89010211957086	16.541672455470597	33.82284367870199	ABplpappp	0	0	0	0		0	0	0	0	0
400	1	400	400	5497	-81.17422330211676	-6.4051701076815	-15.769932417935648	35.557348482738	ABarpaapa	0	0	0	0		0	0	0	0	0
33	1	33	33	5498	-34.04865704590783	-48.5943592158387	12.669934036354693	35.557348482738	ABarapapp	0	0	0	0		0	0	0	0	0
3177	1	3177	3177	5499	-69.85672464560275	-35.36170992042584	3.1866135958970263	32.088338874666	MSpaapa	0	0	0	0		0	0	0	0	0
58	1	58	58	5500	157.17535055966493	150.14601332970273	-5.574655028125726	33.82284367870199	ABplappap	0	0	0	0		0	0	0	0	0
73	1	73	73	5501	-174.51273415382937	39.93970846944773	12.140204670260413	35.557348482738	ABalpaaap	0	0	0	0		0	0	0	0	0
518	1	518	518	5502	-119.27269496527124	146.24391872033672	4.398702191405997	33.82284367870199	ABplpaaaa	0	0	0	0		0	0	0	0	0
45	1	45	45	5503	54.07411551636538	63.540375529171364	-1.267502250727445	42.39442314	Ealp	0	0	0	0		0	0	0	0	0
491	1	491	491	5504	-185.7875360623977	109.34124323897944	-4.746620195629867	35.557348482738	ABalpppaa	0	0	0	0		0	0	0	0	0
4638	1	4638	4638	5505	140.66061921285254	-77.22000146731165	3.156517073074124	36.883148131800006	Dppa	0	0	0	0		0	0	0	0	0
249	1	249	249	5506	-33.210008173926816	168.77850379710918	-10.905960492053635	33.82284367870199	ABplaappa	0	0	0	0		0	0	0	0	0
37	1	37	37	5507	-82.55896506337764	116.91762590004102	11.265179847954835	35.557348482738	ABalppapp	0	0	0	0		0	0	0	0	0
2	1	2	2	5508	194.97568653681074	-67.39929257365081	-11.860124625274574	35.557348482738	ABarppppp	0	0	0	0		0	0	0	0	0
269	1	269	269	5509	-226.181613280656	45.85783460992764	6.831043257936329	35.557348482738	ABalpaapa	0	0	0	0		0	0	0	0	0
457	1	457	457	5510	-195.53209865058244	-97.15939019377382	-3.494541385778119	35.557348482738	ABalaappa	0	0	0	0		0	0	0	0	0
51	1	51	51	5511	-20.846488080455003	-98.23828873097453	-3.7449968397860323	32.088338874666	MSppapp	0	0	0	0		0	0	0	0	0
42	1	42	42	5512	117.56449516401364	150.14536023604617	4.547264612323144	33.82284367870199	ABplppapp	0	0	0	0		0	0	0	0	0
105	1	105	105	5513	-166.44360650381734	1.3730766067827955	-6.85178475223858	32.088338874666	MSaaaap	0	0	0	0		0	0	0	0	0
71	1	71	71	5514	11.242199439406455	119.87322127394438	14.239853332428192	33.82284367870199	ABplpapap	0	0	0	0		0	0	0	0	0
256	1	256	256	5515	-12.906184207566948	-165.52921884698344	-7.182043635138789	33.82284367870199	ABpraappa	0	0	0	0		0	0	0	0	0
38	1	38	38	5516	-18.07733386086211	173.1673117798159	-1.0934193082265706	33.82284367870199	ABplpaapp	0	0	0	0		0	0	0	0	0
497	1	497	497	5517	-84.6822802863374	166.47095336935863	-1.6657889883730883	33.82284367870199	ABplpaapa	0	0	0	0		0	0	0	0	0
288	1	288	288	5518	-157.11622236971297	-112.02554629238487	-7.991901106681957	33.82284367870199	ABpraaapa	0	0	0	0		0	0	0	0	0
25	1	25	25	5519	105.86907165554845	-29.283051597971816	13.274966292270424	32.088338874666	MSpappp	0	0	0	0		0	0	0	0	0
21	1	21	21	5520	-73.91792413411828	-29.64488562677513	8.491139394971325	35.557348482738	ABaraappp	0	0	0	0		0	0	0	0	0
14	1	14	14	5521	59.54385907822388	-9.7560765999068	0.5846049492602343	42.39442314	Earp	0	0	0	0		0	0	0	0	0
74	1	74	74	5522	-217.0322092252328	-41.66369728102431	-11.325285744747305	35.557348482738	ABalappap	0	0	0	0		0	0	0	0	0
316	1	316	316	5523	19.342525104641155	88.86332062066452	15.541083581767799	33.82284367870199	ABplpappa	0	0	0	0		0	0	0	0	0
594	1	594	594	5524	-146.09454542966415	-71.59811343275366	-16.537660736847254	35.557348482738	ABarpapaa	0	0	0	0		0	0	0	0	0
124	1	124	124	5525	-98.36075733724743	-100.1893979387735	3.1992715800500955	32.088338874666	MSppaap	0	0	0	0		0	0	0	0	0
572	1	572	572	5526	219.07522317502315	-60.089458493237515	1.8384745490914436	36.883148131800006	Cpppa	0	0	0	0		0	0	0	0	0
247	1	247	247	5527	-110.99812135588826	41.48034445671215	16.238585680693244	35.557348482738	ABalpappa	0	0	0	0		0	0	0	0	0
201	1	201	201	5528	301.4749581785257	-36.73023683174923	0.8440322664204459	36.883148131800006	Cpapa	0	0	0	0		0	0	0	0	0
268	1	268	268	5529	-107.55623958945627	-137.37317625531352	-11.994687242635582	33.82284367870199	ABpraapaa	0	0	0	0		0	0	0	0	0
30	1	30	30	5530	-80.35707368248788	-139.7813639044415	-7.103958843815077	33.82284367870199	ABpraaapp	0	0	0	0		0	0	0	0	0
712	1	712	712	5531	-254.05261642791558	-2.4266068536181584	-5.369165090423419	35.557348482738	ABalaaapa	0	0	0	0		0	0	0	0	0
4343	1	4343	4343	5532	52.813601668557915	-110.9302788200984	2.017022731136593	32.088338874666	MSppppa	0	0	0	0		0	0	0	0	0
406	1	406	406	5533	-33.75552273880297	145.0498660101449	11.753570377651409	33.82284367870199	ABplpapaa	0	0	0	0		0	0	0	0	0
3248	1	3248	3248	5534	86.08027712342293	-31.821303414198187	15.22053191241282	32.088338874666	MSpappa	0	0	0	0		0	0	0	0	0
3807	1	3807	3807	5535	-12.524140853924251	83.77258822933419	7.497152548856623	32.088338874666	MSappaa	0	0	0	0		0	0	0	0	0
75	1	75	75	5536	-36.48296451635624	-163.6644388578839	4.8739076849709155	33.82284367870199	ABprpaaap	0	0	0	0		0	0	0	0	0
40	1	40	40	5537	-230.2044718209825	-55.4550058939345	-5.785484059471963	35.557348482738	ABalaaapp	0	0	0	0		0	0	0	0	0
863	1	863	863	5538	-221.9661208403784	23.420795814316648	14.4566556193179	35.557348482738	ABalpaaaa	0	0	0	0		0	0	0	0	0
52	1	52	52	5539	256.4924625668623	-26.207372002224915	-13.150274769496548	36.883148131800006	Cpaap	0	0	0	0		0	0	0	0	0
36	1	36	36	5540	161.43483767532751	-116.87678606532906	7.365404359022582	33.82284367870199	ABprppapp	0	0	0	0		0	0	0	0	0
479	1	479	479	5541	166.62317919568895	-129.6584847612838	11.403628772896209	33.82284367870199	ABprpppaa	0	0	0	0		0	0	0	0	0
429	1	429	429	5542	-200.7414130120638	16.73609224588142	9.499698953983293	35.557348482738	ABaraapaa	0	0	0	0		0	0	0	0	0
24	1	24	24	5543	104.55695438154368	-63.36010888334644	15.66363191006893	33.82284367870199	ABprpappp	0	0	0	0		0	0	0	0	0
1435	1	1435	1435	5544	-217.4487672349635	-5.728687339782886	-1.5024534830589498	32.088338874666	MSaaaaa	0	0	0	0		0	0	0	0	0
2117	1	2117	2117	5545	157.8095142913756	85.60349729080973	9.74826603968622	36.883148131800006	Capaa	0	0	0	0		0	0	0	0	0
584	1	584	584	5546	102.85578505236651	117.04619841398173	13.911589328063373	33.82284367870199	ABplppppa	0	0	0	0		0	0	0	0	0
311	1	311	311	5547	-195.5389174614629	-50.25738943965208	12.344724207928671	35.557348482738	ABaraaapa	0	0	0	0		0	0	0	0	0
1656	1	1656	1656	5548	183.72866945436044	-55.22772171152111	11.133926495879047	36.883148131800006	Cppaa	0	0	0	0		0	0	0	0	0
80	1	80	80	5549	-149.13860860293315	-6.675346622823453	-16.047004955138874	35.557348482738	ABarpaaap	0	0	0	0		0	0	0	0	0
53	1	53	53	5550	279.5217924393726	52.45507059706636	-6.195638453628119	36.883148131800006	Caaap	0	0	0	0		0	0	0	0	0
353	1	353	353	5551	-80.16498628305187	85.4133624471569	-17.765473871411427	33.82284367870199	ABplaaapa	0	0	0	0		0	0	0	0	0
88	1	88	88	5552	85.85447887058075	-135.66214631404284	12.616030769711712	33.82284367870199	ABprppaap	0	0	0	0		0	0	0	0	0
3078	1	3078	3078	5553	-160.83301083161652	71.62858944812217	2.306914920181955	32.088338874666	MSapaaa	0	0	0	0		0	0	0	0	0
630	1	630	630	5554	46.1403858147618	-134.50343697773326	-12.964901384637649	33.82284367870199	ABprapaaa	0	0	0	0		0	0	0	0	0
17	1	17	17	5555	-169.6660352494314	-97.87787960481482	-8.943306972385018	35.557348482738	ABalaappp	0	0	0	0		0	0	0	0	0
473	1	473	473	5556	5.223794650849555	-129.55825988168334	12.182974220915066	33.82284367870199	ABprpapaa	0	0	0	0		0	0	0	0	0
243	1	243	243	5557	-142.20899438129823	124.99809218786491	-12.942527748840957	33.82284367870199	ABplaapaa	0	0	0	0		0	0	0	0	0
43	1	43	43	5558	6.097737384563053	-13.935980552951664	-16.305343852385466	35.557348482738	ABarpaapp	0	0	0	0		0	0	0	0	0
27	1	27	27	5559	291.63612489542635	-3.842345034778756	10.190063028716443	36.883148131800006	Cpapp	0	0	0	0		0	0	0	0	0
702	1	702	702	5560	-164.31387076044084	-132.87624726136556	-1.3851673299801928	33.82284367870199	ABpraaaaa	0	0	0	0		0	0	0	0	0
1833	1	1833	1833	5561	-52.14430315891775	43.9379763643867	8.18421075074936	32.088338874666	MSaapaa	0	0	0	0		0	0	0	0	0
652	1	652	652	5562	-90.80958459403134	-146.27795122413536	6.337531789870463	33.82284367870199	ABprpaaaa	0	0	0	0		0	0	0	0	0
130	1	130	130	5563	22.931477172574372	-78.1151123806476	7.805575301462895	32.088338874666	MSpppap	0	0	0	0		0	0	0	0	0
431	1	431	431	5564	106.68301080209281	165.6513361297405	-3.6654877264585934	33.82284367870199	ABplappaa	0	0	0	0		0	0	0	0	0
61	1	61	61	5565	-123.30185750203422	77.08119187622738	14.632847382079293	35.557348482738	ABalpapap	0	0	0	0		0	0	0	0	0
19	1	19	19	5566	-54.460044877656195	36.72250258106136	12.025570493046121	35.557348482738	ABalpappp	0	0	0	0		0	0	0	0	0
84	1	84	84	5567	39.2756520423201	150.27884707996537	9.614646013434573	33.82284367870199	ABplppaap	0	0	0	0		0	0	0	0	0
1104	1	1104	1104	5568	214.32269728686452	97.38572495182686	0.35140206399666163	36.883148131800006	Cappa	0	0	0	0		0	0	0	0	0
28	1	28	28	5569	282.41169479404897	57.438373222912745	4.859976725919478	36.883148131800006	Caapp	0	0	0	0		0	0	0	0	0
35	1	35	35	5570	248.97321570106004	-93.54042464913596	-3.0803439625279445	33.82284367870199	ABprapapp	0	0	0	0		0	0	0	0	0
47	1	47	47	5571	152.17428525856425	67.20247611736168	2.8975355202709414	36.883148131800006	Dapp	0	0	0	0		0	0	0	0	0
68	1	68	68	5572	217.36055370316572	-90.48194576584574	13.106680270222384	33.82284367870199	ABprpppap	0	0	0	0		0	0	0	0	0
133	1	133	133	5573	-51.13973315026702	-35.023884232022915	-8.524008583479114	42.39442314	Eara	0	0	0	0		0	0	0	0	0
