# Supplementary material for: An Observation-Driven Agent-Based Modeling and Analysis Framework for C. elegans Embryogenesis
Source: PLoS One. 2016 Nov 16;11(11):e0166551. doi: 10.1371/journal.pone.0166551 (PMC5113041; doi:10.1371/journal.pone.0166551)
Supplement: S1 Dataset — The data obtained from our NetLogo code, including the index, name, diameter, position, and mother-daughter relationship of each cell. (ZIP) [file pone.0166551.s005.zip › S1_dataset/outputNucleiTest/t159-nuclei.txt]

29	1	29	29	5574	244.63913437839545	126.80382180718351	-2.9515498497770993	33.82284367870199	ABplapapp	0	0	0	0		0	0	0	0	0
76	1	76	76	5575	-67.03488884494837	167.0205180634447	5.7598710086370595	33.82284367870199	ABplpaaap	0	0	0	0		0	0	0	0	0
869	1	869	869	5576	-16.49687185017476	156.6903722389472	6.049609687830525	33.82284367870199	ABplppaaa	0	0	0	0		0	0	0	0	0
67	1	67	67	5577	-216.57316393714646	84.98810350375496	-8.669217694938924	35.557348482738	ABalapaap	0	0	0	0		0	0	0	0	0
4638	1	4638	4638	5578	138.6061979352922	-78.49916341259612	2.9635427655872424	36.883148131800006	Dppa	0	0	0	0		0	0	0	0	0
126	1	126	126	5579	-48.35308927714837	25.84168485724809	-9.845266034836078	42.39442314	Eala	0	0	0	0		0	0	0	0	0
1104	1	1104	1104	5580	212.51560939835224	97.23834907526327	0.31591545501946966	36.883148131800006	Cappa	0	0	0	0		0	0	0	0	0
51	1	51	51	5581	-22.368897312837397	-98.31196970556753	-3.908762771552332	32.088338874666	MSppapp	0	0	0	0		0	0	0	0	0
1094	1	1094	1094	5582	9.589692018782818	45.988305172915474	-16.65119629501767	35.557348482738	ABarppaaa	0	0	0	0		0	0	0	0	0
256	1	256	256	5583	-15.61382372715193	-166.30704717274867	-7.115522237707479	33.82284367870199	ABpraappa	0	0	0	0		0	0	0	0	0
27	1	27	27	5584	291.7686271265954	-5.185469531521719	10.758702626339822	36.883148131800006	Cpapp	0	0	0	0		0	0	0	0	0
33	1	33	33	5585	-33.650044485867674	-47.32597722799403	12.63059767463015	35.557348482738	ABarapapp	0	0	0	0		0	0	0	0	0
105	1	105	105	5586	-164.91493547916696	2.323354740462718	-7.230417120264915	32.088338874666	MSaaaap	0	0	0	0		0	0	0	0	0
762	1	762	762	5587	225.81010459208767	-107.942984028183	5.310083151975656	33.82284367870199	ABprapppa	0	0	0	0		0	0	0	0	0
712	1	712	712	5588	-255.409740792212	-0.20498309818866306	-5.277221185291638	35.557348482738	ABalaaapa	0	0	0	0		0	0	0	0	0
86	1	86	86	5589	87.83061208996574	-73.13795486538527	-16.086022390766704	35.557348482738	ABarpppap	0	0	0	0		0	0	0	0	0
221	1	221	221	5590	184.57445682389604	134.29603398090896	-12.056138069077553	33.82284367870199	ABplapapa	0	0	0	0		0	0	0	0	0
50	1	50	50	5591	-39.84493647873585	92.49310765294472	-3.277083668153596	32.088338874666	MSapapp	0	0	0	0		0	0	0	0	0
1829	1	1829	1829	5592	-14.60693296121039	-20.954399406379018	10.160202252625238	32.088338874666	MSpapaa	0	0	0	0		0	0	0	0	0
2	1	2	2	5593	196.48874043794643	-69.1985057636888	-11.824175943811847	35.557348482738	ABarppppp	0	0	0	0		0	0	0	0	0
400	1	400	400	5594	-81.11275817261631	-5.196171189781191	-15.748560686842549	35.557348482738	ABarpaapa	0	0	0	0		0	0	0	0	0
53	1	53	53	5595	283.2473030823924	52.571968365219554	-5.993549677749256	36.883148131800006	Caaap	0	0	0	0		0	0	0	0	0
292	1	292	292	5596	-202.50853023469904	46.39978251460119	-13.755428777575307	35.557348482738	ABalapapa	0	0	0	0		0	0	0	0	0
68	1	68	68	5597	216.6674107269006	-89.64117815517204	13.322115910113764	33.82284367870199	ABprpppap	0	0	0	0		0	0	0	0	0
726	1	726	726	5598	-151.56639598350577	-29.120881581580875	17.27527290556044	35.557348482738	ABarapaaa	0	0	0	0		0	0	0	0	0
25	1	25	25	5599	105.58173743678547	-29.943217281075597	13.149369525469238	32.088338874666	MSpappp	0	0	0	0		0	0	0	0	0
4	1	4	4	5600	49.95225781101034	69.81696658810799	9.639742967582697	48.729222	Z3	0	0	0	0		0	0	0	0	0
46	1	46	46	5601	231.0078538469708	28.060725892414688	-2.089122310884656	42.39442314	Eplp	0	0	0	0		0	0	0	0	0
32	1	32	32	5602	-22.25160928347842	79.27967484415967	-15.650995840219233	33.82284367870199	ABplaaapp	0	0	0	0		0	0	0	0	0
646	1	646	646	5603	31.6580825932092	-88.30823611424988	-16.035421709963103	35.557348482738	ABarpppaa	0	0	0	0		0	0	0	0	0
66	1	66	66	5604	197.21810538365312	-139.36418274854825	-2.067282160580994	33.82284367870199	ABprappap	0	0	0	0		0	0	0	0	0
118	1	118	118	5605	-112.39195878613108	75.2630329592122	3.1072464060613707	32.088338874666	MSapaap	0	0	0	0		0	0	0	0	0
140	1	140	140	-1	69.36762962832964	78.80286196920933	7.379416765814111	42.39442314	Daa	0	0	0	0		0	0	0	0	0
73	1	73	73	5606	-171.5343304109543	41.21487384252829	12.269431401965498	35.557348482738	ABalpaaap	0	0	0	0		0	0	0	0	0
72	1	72	72	5607	42.885251253152575	-110.17278577976053	14.440495851233917	33.82284367870199	ABprpapap	0	0	0	0		0	0	0	0	0
45	1	45	45	5608	54.91936921762344	63.51365410599513	-1.280304366004661	42.39442314	Ealp	0	0	0	0		0	0	0	0	0
113	1	113	113	5609	-122.95562803016793	-52.721774986664954	-3.4570640335765708	32.088338874666	MSpaaap	0	0	0	0		0	0	0	0	0
65	1	65	65	5610	105.65959804372226	-140.22213513697133	-8.995677169350321	33.82284367870199	ABprapaap	0	0	0	0		0	0	0	0	0
923	1	923	923	5611	106.82790252720267	-137.78865142935075	7.06139870396969	33.82284367870199	ABprppapa	0	0	0	0		0	0	0	0	0
77	1	77	77	5612	-216.52912929065508	-4.021685008592362	6.365067586046849	35.557348482738	ABaraaaap	0	0	0	0		0	0	0	0	0
1833	1	1833	1833	5613	-52.514936045447406	43.7788313933753	7.928385846665578	32.088338874666	MSaapaa	0	0	0	0		0	0	0	0	0
39	1	39	39	5614	-151.95948109824027	-81.55852825325303	12.797093183190576	35.557348482738	ABaraaapp	0	0	0	0		0	0	0	0	0
14	1	14	14	5615	60.061912963465595	-8.576917218002073	0.683947919421545	42.39442314	Earp	0	0	0	0		0	0	0	0	0
353	1	353	353	5616	-79.28691606442148	86.57611293526494	-17.813436990031047	33.82284367870199	ABplaaapa	0	0	0	0		0	0	0	0	0
442	1	442	442	5617	-72.20804961170893	-30.947755520148085	16.34237689061855	35.557348482738	ABarapapa	0	0	0	0		0	0	0	0	0
1656	1	1656	1656	5618	180.12299607731904	-55.74155481678657	11.030822860277807	36.883148131800006	Cppaa	0	0	0	0		0	0	0	0	0
1625	1	1625	1625	5619	-184.80472002945154	-4.174634404425016	-15.681280314176027	35.557348482738	ABarpaaaa	0	0	0	0		0	0	0	0	0
83	1	83	83	5620	169.92105751304393	122.53565536921273	11.154455922368163	33.82284367870199	ABplpppap	0	0	0	0		0	0	0	0	0
630	1	630	630	5621	46.10779525857639	-134.9256135665495	-12.831168436423736	33.82284367870199	ABprapaaa	0	0	0	0		0	0	0	0	0
21	1	21	21	5622	-73.53469496334431	-29.992813395537873	8.249987691505897	35.557348482738	ABaraappp	0	0	0	0		0	0	0	0	0
62	1	62	62	5623	-120.247302088151	56.04135390966314	-15.477209837623843	33.82284367870199	ABplaaaap	0	0	0	0		0	0	0	0	0
3307	1	3307	3307	5624	-45.792342399962806	-104.39319525967694	-1.2332229462945221	32.088338874666	MSppapa	0	0	0	0		0	0	0	0	0
828	1	828	828	5625	266.1615969931725	69.21602654035006	-14.354551515124639	36.883148131800006	Caapa	0	0	0	0		0	0	0	0	0
28	1	28	28	5626	282.26841209623456	56.29911752479929	5.439030639971507	36.883148131800006	Caapp	0	0	0	0		0	0	0	0	0
47	1	47	47	5627	151.9847923412326	67.77630741883335	2.6446559622172194	36.883148131800006	Dapp	0	0	0	0		0	0	0	0	0
59	1	59	59	5628	-125.42884229306559	-145.7909759185785	-1.4105968108773184	33.82284367870199	ABpraaaap	0	0	0	0		0	0	0	0	0
7	1	7	7	5629	211.53486869074595	-31.30993675214507	-4.867406226796844	42.39442314	Eprp	0	0	0	0		0	0	0	0	0
1138	1	1138	1138	5630	27.847672235108245	-145.00579492310973	9.434489108310174	33.82284367870199	ABprppaaa	0	0	0	0		0	0	0	0	0
370	1	370	370	5631	-176.1430609043014	77.36582593074938	-14.04048033080164	33.82284367870199	ABplaaaaa	0	0	0	0		0	0	0	0	0
84	1	84	84	5632	41.168103439072375	149.46333380600396	9.8584506835654	33.82284367870199	ABplppaap	0	0	0	0		0	0	0	0	0
594	1	594	594	5633	-146.96202532810776	-70.60201535493324	-16.684532338269	35.557348482738	ABarpapaa	0	0	0	0		0	0	0	0	0
15	1	15	15	5634	248.31532043335096	62.47007821211786	7.344830193616264	36.883148131800006	Cappp	0	0	0	0		0	0	0	0	0
69	1	69	69	5635	-134.32740586566104	27.31326675743246	6.961661004366958	35.557348482738	ABaraapap	0	0	0	0		0	0	0	0	0
497	1	497	497	5636	-84.09651606730039	166.8849740759193	-1.5807326397193038	33.82284367870199	ABplpaapa	0	0	0	0		0	0	0	0	0
85	1	85	85	5637	-184.62728522705012	124.93154482831484	4.427886900371226	35.557348482738	ABalppaap	0	0	0	0		0	0	0	0	0
18	1	18	18	5638	155.2173205134115	-68.65805065242131	3.2622863146752485	36.883148131800006	Dppp	0	0	0	0		0	0	0	0	0
662	1	662	662	5639	-136.75530777395358	118.42319222935194	11.600465590983868	35.557348482738	ABalppapa	0	0	0	0		0	0	0	0	0
5	1	5	5	5640	-60.44969335716115	145.3051025500247	-7.360920825588082	35.557348482738	ABalppppp	0	0	0	0		0	0	0	0	0
247	1	247	247	5641	-109.44903891880328	40.86957916798431	16.293351720482537	35.557348482738	ABalpappa	0	0	0	0		0	0	0	0	0
43	1	43	43	5642	8.516933404679607	-13.029540197182591	-16.316358183395682	35.557348482738	ABarpaapp	0	0	0	0		0	0	0	0	0
3	1	3	3	5643	66.17352343642055	-103.0238043112104	0.6717696257591326	32.088338874666	MSppppp	0	0	0	0		0	0	0	0	0
243	1	243	243	5644	-141.43752315892044	125.86047562791147	-12.919295806986133	33.82284367870199	ABplaapaa	0	0	0	0		0	0	0	0	0
4402	1	4402	4402	5645	135.3717192920229	71.58977828274229	2.6435198755518883	36.883148131800006	Dapa	0	0	0	0		0	0	0	0	0
518	1	518	518	5646	-117.60204678970709	146.33475988613063	4.448344358908353	33.82284367870199	ABplpaaaa	0	0	0	0		0	0	0	0	0
201	1	201	201	5647	302.07199772275607	-38.71992506411353	1.220373214989438	36.883148131800006	Cpapa	0	0	0	0		0	0	0	0	0
42	1	42	42	5648	119.30077348597482	150.19599445173114	4.7325720947267635	33.82284367870199	ABplppapp	0	0	0	0		0	0	0	0	0
399	1	399	399	5649	133.24853927873562	-100.02736091325664	14.321633271611544	33.82284367870199	ABprppppa	0	0	0	0		0	0	0	0	0
3177	1	3177	3177	5650	-71.5515142991122	-35.78497430297791	3.002458141453947	32.088338874666	MSpaapa	0	0	0	0		0	0	0	0	0
38	1	38	38	5651	-15.805152579893079	173.7631857525063	-1.002215797127064	33.82284367870199	ABplpaapp	0	0	0	0		0	0	0	0	0
24	1	24	24	5652	103.53207539226564	-62.309001806528414	15.728608991458103	33.82284367870199	ABprpappp	0	0	0	0		0	0	0	0	0
56	1	56	56	5653	-43.86242535655348	-140.44823340234072	-12.596031682901149	33.82284367870199	ABpraapap	0	0	0	0		0	0	0	0	0
873	1	873	873	5654	-237.91063677266953	52.9786946255083	1.7454599131538087	35.557348482738	ABalaaaal	0	0	0	0		0	0	0	0	0
41	1	41	41	5655	19.54100688379503	-168.3391617839448	1.2448860193173341	33.82284367870199	ABprpaapp	0	0	0	0		0	0	0	0	0
5320	1	5320	5320	5656	67.81806041731394	-107.30489758212315	6.53238766350716	36.883148131800006	Dpaa	0	0	0	0		0	0	0	0	0
148	1	148	148	5657	131.8013044992154	-27.31681731839481	-16.678486768894835	36.883148131800006	Cpaaa	0	0	0	0		0	0	0	0	0
652	1	652	652	5658	-92.28363765284065	-145.46130282804495	6.470397443629708	33.82284367870199	ABprpaaaa	0	0	0	0		0	0	0	0	0
82	1	82	82	5659	64.85097902320305	46.28832148201265	-16.04951457430006	35.557348482738	ABarppaap	0	0	0	0		0	0	0	0	0
429	1	429	429	5660	-200.41787491299152	18.189880587524797	9.398243372669908	35.557348482738	ABaraapaa	0	0	0	0		0	0	0	0	0
249	1	249	249	5661	-32.32392225037791	170.50115258235826	-10.919483988815108	33.82284367870199	ABplaappa	0	0	0	0		0	0	0	0	0
34	1	34	34	5662	-176.79884512637756	91.32011788939761	9.095790433350508	35.557348482738	ABalpaapp	0	0	0	0		0	0	0	0	0
30	1	30	30	5663	-81.08291857545004	-139.6626068351682	-7.002456435156199	33.82284367870199	ABpraaapp	0	0	0	0		0	0	0	0	0
88	1	88	88	5664	85.29977675238494	-134.70993720145387	12.76345087064329	33.82284367870199	ABprppaap	0	0	0	0		0	0	0	0	0
584	1	584	584	5665	101.51532597037738	116.28873769876637	13.94644873971979	33.82284367870199	ABplppppa	0	0	0	0		0	0	0	0	0
311	1	311	311	5666	-196.42771967061222	-48.73034448769611	12.528767827165364	35.557348482738	ABaraaapa	0	0	0	0		0	0	0	0	0
175	1	175	175	5667	114.07391743431556	23.530342455852193	-8.335108938563621	42.39442314	Epla	0	0	0	0		0	0	0	0	0
558	1	558	558	5668	114.61266507507992	151.56162499859207	10.286142268973334	33.82284367870199	ABplpppaa	0	0	0	0		0	0	0	0	0
160	1	160	160	5669	90.18824147022626	-64.02486133327126	-8.106862007043192	42.39442314	Epra	0	0	0	0		0	0	0	0	0
2052	1	2052	2052	5670	-113.9026897803416	14.414375914757551	1.414688598708513	32.088338874666	MSaaapa	0	0	0	0		0	0	0	0	0
295	1	295	295	5671	17.01548823120331	127.50373336484927	-14.89632075209346	33.82284367870199	ABplapaaa	0	0	0	0		0	0	0	0	0
388	1	388	388	5672	-102.78744500858328	-105.88987323079242	11.722124077960181	35.557348482738	ABarapppa	0	0	0	0		0	0	0	0	0
2117	1	2117	2117	5673	155.7149035035588	84.71512156372967	9.667512838914863	36.883148131800006	Capaa	0	0	0	0		0	0	0	0	0
1379	1	1379	1379	5674	140.4529100041616	-83.4915055049535	-12.859342272559914	35.557348482738	ABarppppa	0	0	0	0		0	0	0	0	0
108	1	108	108	5675	21.746288056483767	-21.771211958613897	11.033307020331945	32.088338874666	MSpapap	0	0	0	0		0	0	0	0	0
54	1	54	54	5676	220.04794331422107	-44.29634041891075	10.77023714156934	36.883148131800006	Cppap	0	0	0	0		0	0	0	0	0
81	1	81	81	5677	-260.170888712801	-2.938498931961821	2.9596341310015313	35.557348482738	ABalaaaar	0	0	0	0		0	0	0	0	0
927	1	927	927	5678	-213.7037050922153	-79.73603642389502	5.880530413073654	35.557348482738	ABalaapaa	0	0	0	0		0	0	0	0	0
63	1	63	63	5679	-135.60069877796528	135.46764007068884	-4.323296607725915	35.557348482738	ABalpppap	0	0	0	0		0	0	0	0	0
55	1	55	55	5680	91.30597286334351	129.66118536154997	-12.5537841879103	33.82284367870199	ABplapaap	0	0	0	0		0	0	0	0	0
512	1	512	512	5681	-141.356986442968	-27.470043250940797	8.43060406962054	35.557348482738	ABaraappa	0	0	0	0		0	0	0	0	0
324	1	324	324	5682	40.85196819358933	-70.03089527077485	15.703629331629955	33.82284367870199	ABprpappa	0	0	0	0		0	0	0	0	0
491	1	491	491	5683	-185.78387908270025	110.8457024247169	-4.787506394976775	35.557348482738	ABalpppaa	0	0	0	0		0	0	0	0	0
4227	1	4227	4227	5684	0.8629148665975404	-83.475318580966	6.573820786182845	32.088338874666	MSpppaa	0	0	0	0		0	0	0	0	0
702	1	702	702	5685	-164.69291666030261	-132.81570113055562	-1.4132738278507273	33.82284367870199	ABpraaaaa	0	0	0	0		0	0	0	0	0
124	1	124	124	5686	-97.83582601361009	-99.70790128887828	3.2796890325023584	32.088338874666	MSppaap	0	0	0	0		0	0	0	0	0
833	1	833	833	5687	-240.95538011414914	-14.773976265980915	-9.53669632743419	35.557348482738	ABalappaa	0	0	0	0		0	0	0	0	0
13	1	13	13	5688	59.07521040460845	104.89079201682205	0.5009797161632185	32.088338874666	MSapppp	0	0	0	0		0	0	0	0	0
1435	1	1435	1435	5689	-217.78687904579962	-4.926889736814342	-1.674281341098161	32.088338874666	MSaaaaa	0	0	0	0		0	0	0	0	0
720	1	720	720	5690	145.33073036133513	-159.9224756004797	0.2300324367887393	33.82284367870199	ABprappaa	0	0	0	0		0	0	0	0	0
80	1	80	80	5691	-147.8253319014235	-6.397308282524555	-16.117163969005343	35.557348482738	ABarpaaap	0	0	0	0		0	0	0	0	0
23	1	23	23	5692	-0.43509078400825596	-101.63420827366582	-14.842213092119811	35.557348482738	ABarpappp	0	0	0	0		0	0	0	0	0
87	1	87	87	5693	183.44521081337066	43.62685760938383	11.025460691781143	48.729222	Z2	0	0	0	0		0	0	0	0	0
572	1	572	572	5694	217.24924965444148	-62.76646717343237	1.8464461705701172	36.883148131800006	Cpppa	0	0	0	0		0	0	0	0	0
121	1	121	121	5695	7.092586538971337	80.08943977006881	8.879257968437717	32.088338874666	MSappap	0	0	0	0		0	0	0	0	0
60	1	60	60	5696	195.6087150459664	78.3704057490787	9.458590794209835	36.883148131800006	Capap	0	0	0	0		0	0	0	0	0
8	1	8	8	5697	247.49252147690294	-10.94787158232059	7.276861305657498	36.883148131800006	Cpppp	0	0	0	0		0	0	0	0	0
3807	1	3807	3807	5698	-12.821180404665157	83.9597207185805	7.321563888269328	32.088338874666	MSappaa	0	0	0	0		0	0	0	0	0
475	1	475	475	5699	-80.23209444291359	-80.06252579867825	14.598741851802352	35.557348482738	ABarappaa	0	0	0	0		0	0	0	0	0
250	1	250	250	5700	-135.0002179968295	102.82793885122464	-8.096573585396929	35.557348482738	ABalppppa	0	0	0	0		0	0	0	0	0
3248	1	3248	3248	5701	85.18011390385028	-32.07974961299942	15.24815812920596	32.088338874666	MSpappa	0	0	0	0		0	0	0	0	0
112	1	112	112	5702	-9.081374332836681	42.44667747071172	10.04956922022853	32.088338874666	MSaapap	0	0	0	0		0	0	0	0	0
12	1	12	12	5703	-43.186834597720875	-128.8777994935729	10.696374804731542	35.557348482738	ABarapppp	0	0	0	0		0	0	0	0	0
405	1	405	405	5704	-183.4534016442686	81.24959083995626	14.842822816095444	35.557348482738	ABalpapaa	0	0	0	0		0	0	0	0	0
3030	1	3030	3030	5705	-133.04435863959478	-97.87187721954497	2.930811947053138	32.088338874666	MSppaaa	0	0	0	0		0	0	0	0	0
71	1	71	71	5706	14.585648478798735	119.02354462238117	14.380661458638064	33.82284367870199	ABplpapap	0	0	0	0		0	0	0	0	0
37	1	37	37	5707	-80.07813006602397	117.28564872310172	11.304558804471833	35.557348482738	ABalppapp	0	0	0	0		0	0	0	0	0
40	1	40	40	5708	-231.05409355015018	-55.09430404091702	-5.694346567890351	35.557348482738	ABalaaapp	0	0	0	0		0	0	0	0	0
9	1	9	9	5709	-86.19247230682622	-65.82054197104071	-10.996254774872702	35.557348482738	ABalapppp	0	0	0	0		0	0	0	0	0
269	1	269	269	5710	-226.17522075681973	46.15954762748298	7.097057833429982	35.557348482738	ABalpaapa	0	0	0	0		0	0	0	0	0
707	1	707	707	5711	-55.87532691131956	-100.7625743548804	-17.024364049612423	35.557348482738	ABarpappa	0	0	0	0		0	0	0	0	0
35	1	35	35	5712	251.1105495200194	-93.44349023182828	-2.705220354544679	33.82284367870199	ABprapapp	0	0	0	0		0	0	0	0	0
1	1	1	1	5713	185.8247924253012	-43.08750466758118	16.8185395712876	33.82284367870199	ABprppppp	0	0	0	0		0	0	0	0	0
198	1	198	198	5714	189.70163521296283	49.150654527634096	-15.624418732037038	36.883148131800006	Caaaa	0	0	0	0		0	0	0	0	0
133	1	133	133	5715	-52.712447468519954	-34.25208270908399	-8.634660824983138	42.39442314	Eara	0	0	0	0		0	0	0	0	0
871	1	871	871	5716	-242.9939256499239	-25.717689892370693	9.713724351668262	35.557348482738	ABaraaaaa	0	0	0	0		0	0	0	0	0
22	1	22	22	5717	61.74698407517299	-162.00797250048166	-5.458162625684751	33.82284367870199	ABpraappp	0	0	0	0		0	0	0	0	0
16	1	16	16	5718	39.425436848867534	167.36038360330784	-7.177010508112396	33.82284367870199	ABplaappp	0	0	0	0		0	0	0	0	0
431	1	431	431	5719	108.28682997701372	165.85861002087938	-3.5315287463385787	33.82284367870199	ABplappaa	0	0	0	0		0	0	0	0	0
130	1	130	130	5720	23.687850242652875	-77.75035807569105	7.8057424964383255	32.088338874666	MSpppap	0	0	0	0		0	0	0	0	0
11	1	11	11	5721	258.63940071371684	-70.16948255731421	8.313122191441003	33.82284367870199	ABprapppp	0	0	0	0		0	0	0	0	0
75	1	75	75	5722	-36.50849152307371	-163.5043065809325	4.9469707705961685	33.82284367870199	ABprpaaap	0	0	0	0		0	0	0	0	0
52	1	52	52	5723	257.79483665867934	-25.911105548388974	-13.088058678813384	36.883148131800006	Cpaap	0	0	0	0		0	0	0	0	0
863	1	863	863	5724	-220.72779646350006	24.387935917157005	14.69585487180339	35.557348482738	ABalpaaaa	0	0	0	0		0	0	0	0	0
44	1	44	44	5725	185.88436257654655	75.10453801885956	-11.860738649132387	35.557348482738	ABarppapp	0	0	0	0		0	0	0	0	0
457	1	457	457	5726	-197.87037262433145	-96.95790236790663	-3.4277575543330303	35.557348482738	ABalaappa	0	0	0	0		0	0	0	0	0
423	1	423	423	5727	-49.086514999262846	-162.7991969352182	0.22179225238850417	33.82284367870199	ABprpaapa	0	0	0	0		0	0	0	0	0
79	1	79	79	5728	-94.42377600997062	-59.51596899219711	-15.792158004342387	35.557348482738	ABarpapap	0	0	0	0		0	0	0	0	0
61	1	61	61	5729	-119.45820059372532	78.74576336212667	14.737347046957685	35.557348482738	ABalpapap	0	0	0	0		0	0	0	0	0
316	1	316	316	5730	19.65371831534794	87.35666588070158	15.638003438029976	33.82284367870199	ABplpappa	0	0	0	0		0	0	0	0	0
138	1	138	138	5731	75.77285570038768	-101.65684637204144	7.44905063013635	36.883148131800006	Dpap	0	0	0	0		0	0	0	0	0
288	1	288	288	5732	-159.8020640688316	-110.97749724529943	-7.937242255643131	33.82284367870199	ABpraaapa	0	0	0	0		0	0	0	0	0
64	1	64	64	5733	-27.568991981292097	-108.66466531254085	14.862378034185014	35.557348482738	ABarappap	0	0	0	0		0	0	0	0	0
74	1	74	74	5734	-217.8867475534248	-41.96922395341789	-11.348988425063249	35.557348482738	ABalappap	0	0	0	0		0	0	0	0	0
19	1	19	19	5735	-51.79669770569805	35.76211060918445	11.952371522696602	35.557348482738	ABalpappp	0	0	0	0		0	0	0	0	0
2599	1	2599	2599	5736	-67.0210471982161	102.2251986151467	0.5040371013582101	32.088338874666	MSapapa	0	0	0	0		0	0	0	0	0
31	1	31	31	5737	-107.9088142330287	70.70938925773791	-11.384950370133838	35.557348482738	ABalapapp	0	0	0	0		0	0	0	0	0
6	1	6	6	5738	159.58726026212256	73.12162183250732	15.968966201018343	33.82284367870199	ABplppppp	0	0	0	0		0	0	0	0	0
49	1	49	49	5739	-68.90538107796158	9.800716754514808	0.16775724828428204	32.088338874666	MSaaapp	0	0	0	0		0	0	0	0	0
1030	1	1030	1030	5740	63.528651115499436	162.12883399722577	3.4139411794412764	33.82284367870199	ABplppapa	0	0	0	0		0	0	0	0	0
78	1	78	78	5741	-120.67205973489231	-46.068069166376354	14.02421750014577	35.557348482738	ABarapaap	0	0	0	0		0	0	0	0	0
36	1	36	36	5742	160.62400171909434	-117.40149280262025	7.515970023033377	33.82284367870199	ABprppapp	0	0	0	0		0	0	0	0	0
1839	1	1839	1839	5743	-214.93774491992818	103.2937477102861	1.6563753586017307	35.557348482738	ABalppaaa	0	0	0	0		0	0	0	0	0
268	1	268	268	5744	-110.04691841849443	-136.85361546092844	-12.087161475300467	33.82284367870199	ABpraapaa	0	0	0	0		0	0	0	0	0
57	1	57	57	5745	-71.81242713399266	125.84133842944104	-15.260226902315123	33.82284367870199	ABplaapap	0	0	0	0		0	0	0	0	0
413	1	413	413	5746	-160.97437468707065	-40.54024850369431	-13.504228571886419	35.557348482738	ABalapppa	0	0	0	0		0	0	0	0	0
406	1	406	406	5747	-31.359700121083883	145.09183571370846	11.822886266173946	33.82284367870199	ABplpapaa	0	0	0	0		0	0	0	0	0
357	1	357	357	5748	-243.35811981030278	48.28109930177717	-8.598276313921243	35.557348482738	ABalapaaa	0	0	0	0		0	0	0	0	0
58	1	58	58	5749	160.131534280761	149.85691987612952	-5.513838062049262	33.82284367870199	ABplappap	0	0	0	0		0	0	0	0	0
4343	1	4343	4343	5750	50.201820324354685	-111.11545534429226	1.935193949426221	32.088338874666	MSppppa	0	0	0	0		0	0	0	0	0
473	1	473	473	5751	4.639345763168328	-128.9276611587416	12.15421148384224	33.82284367870199	ABprpapaa	0	0	0	0		0	0	0	0	0
3078	1	3078	3078	5752	-162.0255758985757	71.8140672592042	2.2471012743904146	32.088338874666	MSapaaa	0	0	0	0		0	0	0	0	0
2080	1	2080	2080	5753	-166.21272311162315	-58.11940975431763	0.19470332065564894	32.088338874666	MSpaaaa	0	0	0	0		0	0	0	0	0
3502	1	3502	3502	5754	55.45561694130815	42.36056716570986	15.708395175350223	32.088338874666	MSaappa	0	0	0	0		0	0	0	0	0
479	1	479	479	5755	164.55916698690393	-129.80937202002582	11.552272255389452	33.82284367870199	ABprpppaa	0	0	0	0		0	0	0	0	0
4993	1	4993	4993	5756	43.770749094764504	110.38913474183634	0.9272850480347279	32.088338874666	MSapppa	0	0	0	0		0	0	0	0	0
26	1	26	26	5757	81.88918339057844	52.573038699016095	14.083697061992899	32.088338874666	MSaappp	0	0	0	0		0	0	0	0	0
70	1	70	70	5758	-180.14226563852068	-107.85987205610684	3.8454745245231066	35.557348482738	ABalaapap	0	0	0	0		0	0	0	0	0
281	1	281	281	5759	202.2511265244593	-123.61893099974658	-10.04354404233457	33.82284367870199	ABprapapa	0	0	0	0		0	0	0	0	0
48	1	48	48	5760	-35.71853944423244	-28.595665127943523	5.245945565158362	32.088338874666	MSpaapp	0	0	0	0		0	0	0	0	0
438	1	438	438	5761	192.75702800675356	138.92559302438173	3.390062974067705	33.82284367870199	ABplapppa	0	0	0	0		0	0	0	0	0
20	1	20	20	5762	99.33960021605321	69.83464863680982	16.672428964653708	33.82284367870199	ABplpappp	0	0	0	0		0	0	0	0	0
947	1	947	947	5763	111.645077317307	84.54013187587145	-14.267637831412713	35.557348482738	ABarppapa	0	0	0	0		0	0	0	0	0
17	1	17	17	5764	-171.50478352923133	-97.76288673329685	-9.049290924831396	35.557348482738	ABalaappp	0	0	0	0		0	0	0	0	0
10	1	10	10	5765	233.8130082663042	112.78021411813104	6.885071666864872	33.82284367870199	ABplapppp	0	0	0	0		0	0	0	0	0
