# Supplementary material for: An Observation-Driven Agent-Based Modeling and Analysis Framework for C. elegans Embryogenesis
Source: PLoS One. 2016 Nov 16;11(11):e0166551. doi: 10.1371/journal.pone.0166551 (PMC5113041; doi:10.1371/journal.pone.0166551)
Supplement: S1 Dataset — The data obtained from our NetLogo code, including the index, name, diameter, position, and mother-daughter relationship of each cell. (ZIP) [file pone.0166551.s005.zip › S1_dataset/outputNucleiTest/t160-nuclei.txt]

65	1	65	65	5766	107.18080179340632	-140.9550747330279	-8.73036210671547	33.82284367870199	ABprapaap	0	0	0	0		0	0	0	0	0
726	1	726	726	5767	-151.39538004595727	-27.54661160330722	17.352606772004158	35.557348482738	ABarapaaa	0	0	0	0		0	0	0	0	0
45	1	45	45	5768	55.76462291888149	63.48693268281889	-1.2931064812818767	42.39442314	Ealp	0	0	0	0		0	0	0	0	0
76	1	76	76	5769	-64.14481209608884	167.7396182863804	5.856820173296321	33.82284367870199	ABplpaaap	0	0	0	0		0	0	0	0	0
947	1	947	947	5770	112.98107920629249	86.13964041496492	-14.273534350771317	35.557348482738	ABarppapa	0	0	0	0		0	0	0	0	0
762	1	762	762	5771	224.58739049161449	-109.28211093146948	5.610045896293422	33.82284367870199	ABprapppa	0	0	0	0		0	0	0	0	0
863	1	863	863	5772	-219.4894720866217	25.355076019997362	14.935054124288879	35.557348482738	ABalpaaaa	0	0	0	0		0	0	0	0	0
87	1	87	87	5773	184.22490715028965	42.802723066173584	10.927006027932125	48.729222	Z2	0	0	0	0		0	0	0	0	0
23	1	23	23	5774	-0.24270295047501375	-101.98174072595567	-14.817663588411506	35.557348482738	ABarpappp	0	0	0	0		0	0	0	0	0
869	1	869	869	5775	-16.047053583941377	156.1958827719591	6.145316891086121	33.82284367870199	ABplppaaa	0	0	0	0		0	0	0	0	0
55	1	55	55	5776	94.86417278841866	130.70232879746104	-12.404608516380513	33.82284367870199	ABplapaap	0	0	0	0		0	0	0	0	0
201	1	201	201	5777	302.66903726698644	-40.709613296477826	1.5967141635584325	36.883148131800006	Cpapa	0	0	0	0		0	0	0	0	0
243	1	243	243	5778	-140.6660519365427	126.72285906795803	-12.896063865131309	33.82284367870199	ABplaapaa	0	0	0	0		0	0	0	0	0
662	1	662	662	5779	-135.83156195094492	118.89690491405675	11.71509706434641	35.557348482738	ABalppapa	0	0	0	0		0	0	0	0	0
247	1	247	247	5780	-107.8999564817183	40.25881387925648	16.34811776027183	35.557348482738	ABalpappa	0	0	0	0		0	0	0	0	0
11	1	11	11	5781	258.28642943112806	-70.83527639013163	8.674297946925817	33.82284367870199	ABprapppp	0	0	0	0		0	0	0	0	0
707	1	707	707	5782	-56.93935618211972	-100.92029085979084	-17.071936886747665	35.557348482738	ABarpappa	0	0	0	0		0	0	0	0	0
1138	1	1138	1138	5783	25.616146977341796	-144.23403490974667	9.483496098661814	33.82284367870199	ABprppaaa	0	0	0	0		0	0	0	0	0
572	1	572	572	5784	215.42327613385982	-65.44347585362722	1.8544177920487908	36.883148131800006	Cpppa	0	0	0	0		0	0	0	0	0
52	1	52	52	5785	259.09721075049634	-25.61483909455303	-13.025842588130221	36.883148131800006	Cpaap	0	0	0	0		0	0	0	0	0
491	1	491	491	5786	-185.78022210300279	112.35016161045438	-4.8283925943236845	35.557348482738	ABalpppaa	0	0	0	0		0	0	0	0	0
2052	1	2052	2052	5787	-115.00327921033546	15.000169170816548	1.2292058937192991	32.088338874666	MSaaapa	0	0	0	0		0	0	0	0	0
47	1	47	47	5788	151.79529942390096	68.35013872030504	2.391776404163498	36.883148131800006	Dapp	0	0	0	0		0	0	0	0	0
288	1	288	288	5789	-162.48790576795025	-109.92944819821399	-7.882583404604306	33.82284367870199	ABpraaapa	0	0	0	0		0	0	0	0	0
268	1	268	268	5790	-112.53759724753259	-136.33405466654335	-12.179635707965353	33.82284367870199	ABpraapaa	0	0	0	0		0	0	0	0	0
3502	1	3502	3502	5791	54.26962691951997	42.35424268259701	15.729868353396277	32.088338874666	MSaappa	0	0	0	0		0	0	0	0	0
64	1	64	64	5792	-26.655368081220328	-107.65443976300196	14.97240047342917	35.557348482738	ABarappap	0	0	0	0		0	0	0	0	0
81	1	81	81	5793	-260.72272243734	-2.952829382442345	3.01214972808956	35.557348482738	ABalaaaar	0	0	0	0		0	0	0	0	0
357	1	357	357	5794	-244.14038266987114	49.79825868984872	-8.537091112909696	35.557348482738	ABalapaaa	0	0	0	0		0	0	0	0	0
4993	1	4993	4993	5795	41.5656389839555	110.56767738399984	0.8217579360827847	32.088338874666	MSapppa	0	0	0	0		0	0	0	0	0
1625	1	1625	1625	5796	-184.8340086211157	-3.7796431360789913	-15.752881106596503	35.557348482738	ABarpaaaa	0	0	0	0		0	0	0	0	0
2	1	2	2	5797	198.00179433908215	-70.99771895372679	-11.78822726234912	35.557348482738	ABarppppp	0	0	0	0		0	0	0	0	0
72	1	72	72	5798	42.99000416429819	-109.04327986433984	14.483621316489291	33.82284367870199	ABprpapap	0	0	0	0		0	0	0	0	0
78	1	78	78	5799	-119.9743704146473	-45.163148597695	13.95164174523762	35.557348482738	ABarapaap	0	0	0	0		0	0	0	0	0
85	1	85	85	5800	-183.54228225434034	125.65932507772834	4.386483151861902	35.557348482738	ABalppaap	0	0	0	0		0	0	0	0	0
388	1	388	388	5801	-105.7590134576218	-105.19806728751338	11.94819667469166	35.557348482738	ABarapppa	0	0	0	0		0	0	0	0	0
370	1	370	370	5802	-175.1490570050721	78.05711557759813	-14.086319174783377	33.82284367870199	ABplaaaaa	0	0	0	0		0	0	0	0	0
221	1	221	221	5803	187.97435339918073	135.35938922288616	-12.001895091719089	33.82284367870199	ABplapapa	0	0	0	0		0	0	0	0	0
497	1	497	497	5804	-83.51075184826338	167.29899478247998	-1.4956762910655192	33.82284367870199	ABplpaapa	0	0	0	0		0	0	0	0	0
198	1	198	198	5805	191.58230912891545	49.40574522498652	-15.645475141505877	36.883148131800006	Caaaa	0	0	0	0		0	0	0	0	0
31	1	31	31	5806	-107.05710641039538	72.57502271016457	-11.259686399620216	35.557348482738	ABalapapp	0	0	0	0		0	0	0	0	0
118	1	118	118	5807	-110.86794123738231	75.88747066890339	3.149939064529246	32.088338874666	MSapaap	0	0	0	0		0	0	0	0	0
79	1	79	79	5808	-93.89544657427517	-58.1816603793418	-15.89055761793268	35.557348482738	ABarpapap	0	0	0	0		0	0	0	0	0
36	1	36	36	5809	159.81316576286116	-117.92619953991145	7.666535687044172	33.82284367870199	ABprppapp	0	0	0	0		0	0	0	0	0
1094	1	1094	1094	5810	10.897012934570755	47.0790763705256	-16.696546144716454	35.557348482738	ABarppaaa	0	0	0	0		0	0	0	0	0
46	1	46	46	5811	234.04852839949297	26.45419259582185	-2.0624039529538627	42.39442314	Eplp	0	0	0	0		0	0	0	0	0
121	1	121	121	5812	7.868562767135376	79.95715254099957	8.841927270035795	32.088338874666	MSappap	0	0	0	0		0	0	0	0	0
113	1	113	113	5813	-122.8442338036439	-51.999892920434704	-3.7243163053709103	32.088338874666	MSpaaap	0	0	0	0		0	0	0	0	0
1104	1	1104	1104	5814	210.70852150983995	97.09097319869969	0.28042884604227764	36.883148131800006	Cappa	0	0	0	0		0	0	0	0	0
27	1	27	27	5815	291.90112935776443	-6.528594028264681	11.327342223963202	36.883148131800006	Cpapp	0	0	0	0		0	0	0	0	0
400	1	400	400	5816	-81.05129304311586	-3.9871722718809037	-15.72718895574945	35.557348482738	ABarpaapa	0	0	0	0		0	0	0	0	0
584	1	584	584	5817	100.17486688838822	115.531276983551	13.981308151376206	33.82284367870199	ABplppppa	0	0	0	0		0	0	0	0	0
30	1	30	30	5818	-81.80876346841218	-139.54384976589486	-6.9009540264973195	33.82284367870199	ABpraaapp	0	0	0	0		0	0	0	0	0
457	1	457	457	5819	-200.20864659808046	-96.75641454203944	-3.3609737228879415	35.557348482738	ABalaappa	0	0	0	0		0	0	0	0	0
405	1	405	405	5820	-181.43908719868978	83.09931227696146	14.980762272663803	35.557348482738	ABalpapaa	0	0	0	0		0	0	0	0	0
4402	1	4402	4402	5821	134.7497136632365	71.98451034972116	2.539524215853865	36.883148131800006	Dapa	0	0	0	0		0	0	0	0	0
518	1	518	518	5822	-115.93139861414292	146.42560105192453	4.49798652641071	33.82284367870199	ABplpaaaa	0	0	0	0		0	0	0	0	0
2117	1	2117	2117	5823	153.62029271574198	83.82674583664961	9.586759638143505	36.883148131800006	Capaa	0	0	0	0		0	0	0	0	0
1833	1	1833	1833	5824	-52.88556893197706	43.6196864223639	7.672560942581796	32.088338874666	MSaapaa	0	0	0	0		0	0	0	0	0
281	1	281	281	5825	203.36575960230024	-124.16605681581572	-9.878127473846176	33.82284367870199	ABprapapa	0	0	0	0		0	0	0	0	0
3307	1	3307	3307	5826	-47.87474070094413	-104.32213672865748	-1.1864925449132921	32.088338874666	MSppapa	0	0	0	0		0	0	0	0	0
20	1	20	20	5827	101.6638908721971	67.77919515404878	16.803185473836823	33.82284367870199	ABplpappp	0	0	0	0		0	0	0	0	0
3078	1	3078	3078	5828	-163.21814096553487	71.99954507028622	2.1872876285988743	32.088338874666	MSapaaa	0	0	0	0		0	0	0	0	0
53	1	53	53	5829	286.97281372541227	52.68886613337275	-5.7914609018703915	36.883148131800006	Caaap	0	0	0	0		0	0	0	0	0
57	1	57	57	5830	-69.59899437387952	126.58272580838954	-15.286012319464332	33.82284367870199	ABplaapap	0	0	0	0		0	0	0	0	0
353	1	353	353	5831	-78.40884584579108	87.73886342337299	-17.86140010865067	33.82284367870199	ABplaaapa	0	0	0	0		0	0	0	0	0
58	1	58	58	5832	163.08771800185704	149.5678264225563	-5.4530210959728	33.82284367870199	ABplappap	0	0	0	0		0	0	0	0	0
54	1	54	54	5833	217.95538919956374	-44.80012139997315	10.647434666813416	36.883148131800006	Cppap	0	0	0	0		0	0	0	0	0
292	1	292	292	5834	-203.9513245766906	47.709565465584845	-13.722048479473598	35.557348482738	ABalapapa	0	0	0	0		0	0	0	0	0
324	1	324	324	5835	38.45310993817745	-69.02721505452956	15.75687289053175	33.82284367870199	ABprpappa	0	0	0	0		0	0	0	0	0
105	1	105	105	5836	-163.38626445451655	3.2736328741426477	-7.60904948829125	32.088338874666	MSaaaap	0	0	0	0		0	0	0	0	0
712	1	712	712	5837	-256.7668651565084	2.0166406572408313	-5.185277280159857	35.557348482738	ABalaaapa	0	0	0	0		0	0	0	0	0
4638	1	4638	4638	5838	136.55177665773186	-79.77832535788059	2.7705684581003607	36.883148131800006	Dppa	0	0	0	0		0	0	0	0	0
62	1	62	62	5839	-117.89757686116468	55.945780534336805	-15.531920333496368	33.82284367870199	ABplaaaap	0	0	0	0		0	0	0	0	0
19	1	19	19	5840	-49.13335053373991	34.80171863730754	11.879172552347082	35.557348482738	ABalpappp	0	0	0	0		0	0	0	0	0
475	1	475	475	5841	-80.58930349717586	-78.12594687270236	14.71526497051224	35.557348482738	ABarappaa	0	0	0	0		0	0	0	0	0
41	1	41	41	5842	18.079207189461446	-168.46909703343252	1.2815582545817104	33.82284367870199	ABprpaapp	0	0	0	0		0	0	0	0	0
431	1	431	431	5843	109.89064915193462	166.06588391201822	-3.3975697662185644	33.82284367870199	ABplappaa	0	0	0	0		0	0	0	0	0
438	1	438	438	5844	193.27346618529182	138.81192919105084	3.638228112632321	33.82284367870199	ABplapppa	0	0	0	0		0	0	0	0	0
927	1	927	927	5845	-213.91388299765705	-79.66671191566269	6.0364902945687255	35.557348482738	ABalaapaa	0	0	0	0		0	0	0	0	0
316	1	316	316	5846	19.964911526054724	85.85001114073864	15.734923294292152	33.82284367870199	ABplpappa	0	0	0	0		0	0	0	0	0
12	1	12	12	5847	-44.673375545046554	-128.9499956952556	10.875084144976169	35.557348482738	ABarapppp	0	0	0	0		0	0	0	0	0
7	1	7	7	5848	212.22802846803418	-31.09295479770615	-5.03086738133839	42.39442314	Eprp	0	0	0	0		0	0	0	0	0
51	1	51	51	5849	-23.891306545219706	-98.38565068016055	-4.072528703318615	32.088338874666	MSppapp	0	0	0	0		0	0	0	0	0
923	1	923	923	5850	104.48177130859676	-138.843068767368	7.191791803521633	33.82284367870199	ABprppapa	0	0	0	0		0	0	0	0	0
8	1	8	8	5851	246.40392061644175	-12.252187431977989	7.421346516920799	36.883148131800006	Cpppp	0	0	0	0		0	0	0	0	0
69	1	69	69	5852	-132.23934057877017	28.936192572825746	6.768026035278249	35.557348482738	ABaraapap	0	0	0	0		0	0	0	0	0
473	1	473	473	5853	4.054896875487101	-128.2970624357999	12.125448746769413	33.82284367870199	ABprpapaa	0	0	0	0		0	0	0	0	0
34	1	34	34	5854	-175.65894458254184	92.60711245811163	9.381410032531228	35.557348482738	ABalpaapp	0	0	0	0		0	0	0	0	0
1839	1	1839	1839	5855	-214.7607331470529	103.2887258169359	1.5203253909487142	35.557348482738	ABalppaaa	0	0	0	0		0	0	0	0	0
3177	1	3177	3177	5856	-73.24630395262166	-36.20823868552998	2.818302687010868	32.088338874666	MSpaapa	0	0	0	0		0	0	0	0	0
2599	1	2599	2599	5857	-68.65150684442376	102.4487611769412	0.4364774052012364	32.088338874666	MSapapa	0	0	0	0		0	0	0	0	0
3	1	3	3	5858	64.53332014447284	-102.86879087817633	0.33917120858931654	32.088338874666	MSppppp	0	0	0	0		0	0	0	0	0
413	1	413	413	5859	-163.65651348757078	-40.713588911269866	-13.69570262501298	35.557348482738	ABalapppa	0	0	0	0		0	0	0	0	0
17	1	17	17	5860	-173.34353180903128	-97.64789386177887	-9.155274877277774	35.557348482738	ABalaappp	0	0	0	0		0	0	0	0	0
74	1	74	74	5861	-218.74128588161682	-42.274750625811464	-11.372691105379193	35.557348482738	ABalappap	0	0	0	0		0	0	0	0	0
558	1	558	558	5862	115.53052964285833	150.92539876005412	10.440529924891534	33.82284367870199	ABplpppaa	0	0	0	0		0	0	0	0	0
1379	1	1379	1379	5863	139.8922893347853	-85.82404451772621	-12.855904476668782	35.557348482738	ABarppppa	0	0	0	0		0	0	0	0	0
5320	1	5320	5320	5864	67.95542476271481	-106.96293725680277	6.424092372691142	36.883148131800006	Dpaa	0	0	0	0		0	0	0	0	0
112	1	112	112	5865	-8.35570661934226	42.171579879964895	9.90253527125794	32.088338874666	MSaapap	0	0	0	0		0	0	0	0	0
1435	1	1435	1435	5866	-218.12499085663572	-4.125092133845799	-1.846109199137372	32.088338874666	MSaaaaa	0	0	0	0		0	0	0	0	0
160	1	160	160	5867	88.51584086537322	-64.28208915589278	-8.36860628317685	42.39442314	Epra	0	0	0	0		0	0	0	0	0
126	1	126	126	5868	-49.1340193567816	25.2441364627528	-10.03133494150873	42.39442314	Eala	0	0	0	0		0	0	0	0	0
1656	1	1656	1656	5869	176.51732270027762	-56.25538792205202	10.927719224676567	36.883148131800006	Cppaa	0	0	0	0		0	0	0	0	0
14	1	14	14	5870	60.57996684870731	-7.397757836097346	0.7832908895828556	42.39442314	Earp	0	0	0	0		0	0	0	0	0
256	1	256	256	5871	-18.32146324673691	-167.0848754985139	-7.04900084027617	33.82284367870199	ABpraappa	0	0	0	0		0	0	0	0	0
124	1	124	124	5872	-97.31089468997274	-99.22640463898304	3.3601064849546214	32.088338874666	MSppaap	0	0	0	0		0	0	0	0	0
49	1	49	49	5873	-68.33879543736609	10.017861345684706	-0.05906187541246404	32.088338874666	MSaaapp	0	0	0	0		0	0	0	0	0
130	1	130	130	5874	24.444223312731374	-77.38560377073449	7.805909691413755	32.088338874666	MSpppap	0	0	0	0		0	0	0	0	0
84	1	84	84	5875	43.060554835824654	148.64782053204254	10.102255353696227	33.82284367870199	ABplppaap	0	0	0	0		0	0	0	0	0
3807	1	3807	3807	5876	-13.11821995540606	84.14685320782681	7.145975227682032	32.088338874666	MSappaa	0	0	0	0		0	0	0	0	0
18	1	18	18	5877	154.2153334433939	-69.39040523342418	3.0093596714570556	36.883148131800006	Dppp	0	0	0	0		0	0	0	0	0
138	1	138	138	5878	76.90860523800141	-100.6267776266247	7.460646656378017	36.883148131800006	Dpap	0	0	0	0		0	0	0	0	0
720	1	720	720	5879	144.45758610213971	-160.16782840798314	0.41031049469447256	33.82284367870199	ABprappaa	0	0	0	0		0	0	0	0	0
39	1	39	39	5880	-151.98812675225463	-80.94836595538213	12.972265357991061	35.557348482738	ABaraaapp	0	0	0	0		0	0	0	0	0
67	1	67	67	5881	-216.68535777367566	87.32384620221285	-8.567140538282175	35.557348482738	ABalapaap	0	0	0	0		0	0	0	0	0
16	1	16	16	5882	41.91610168178343	168.90006761847408	-7.098553289849176	33.82284367870199	ABplaappp	0	0	0	0		0	0	0	0	0
3248	1	3248	3248	5883	84.27995068427764	-32.33819581180065	15.275784345999098	32.088338874666	MSpappa	0	0	0	0		0	0	0	0	0
73	1	73	73	5884	-168.55592666807925	42.49003921560885	12.398658133670585	35.557348482738	ABalpaaap	0	0	0	0		0	0	0	0	0
406	1	406	406	5885	-28.963877503364788	145.13380541727201	11.892202154696482	33.82284367870199	ABplpapaa	0	0	0	0		0	0	0	0	0
1030	1	1030	1030	5886	63.56903858369099	162.67421698328465	3.5544985089423258	33.82284367870199	ABplppapa	0	0	0	0		0	0	0	0	0
60	1	60	60	5887	194.85392149473648	77.44032244823678	9.375794681453714	36.883148131800006	Capap	0	0	0	0		0	0	0	0	0
56	1	56	56	5888	-44.74277934404464	-140.09607583447143	-12.68614060888187	33.82284367870199	ABpraapap	0	0	0	0		0	0	0	0	0
21	1	21	21	5889	-73.15146579257032	-30.340741164300614	8.008835988040467	35.557348482738	ABaraappp	0	0	0	0		0	0	0	0	0
24	1	24	24	5890	102.5071964029876	-61.257894729710394	15.793586072847276	33.82284367870199	ABprpappp	0	0	0	0		0	0	0	0	0
38	1	38	38	5891	-13.532971298924048	174.3590597251967	-0.9110122860275632	33.82284367870199	ABplpaapp	0	0	0	0		0	0	0	0	0
26	1	26	26	5892	82.07990725613251	53.47447620821582	13.947230253986682	32.088338874666	MSaappp	0	0	0	0		0	0	0	0	0
22	1	22	22	5893	60.90493606282956	-162.76086203685685	-5.345622096291659	33.82284367870199	ABpraappp	0	0	0	0		0	0	0	0	0
70	1	70	70	5894	-179.53974368624247	-108.67755159011008	3.939300116861943	35.557348482738	ABalaapap	0	0	0	0		0	0	0	0	0
1	1	1	1	5895	184.34708200614935	-42.87839914049505	16.914967313183904	33.82284367870199	ABprppppp	0	0	0	0		0	0	0	0	0
28	1	28	28	5896	282.1251293984202	55.15986182668584	6.0180845540235355	36.883148131800006	Caapp	0	0	0	0		0	0	0	0	0
32	1	32	32	5897	-20.12137054598991	80.18804883349083	-15.646151541137254	33.82284367870199	ABplaaapp	0	0	0	0		0	0	0	0	0
250	1	250	250	5898	-136.14201674452383	103.64635319995159	-8.258934876588237	35.557348482738	ABalppppa	0	0	0	0		0	0	0	0	0
88	1	88	88	5899	84.74507463418914	-133.75772808886492	12.91087097157487	33.82284367870199	ABprppaap	0	0	0	0		0	0	0	0	0
66	1	66	66	5900	197.61207810359036	-139.2809880348009	-1.965547285914587	33.82284367870199	ABprappap	0	0	0	0		0	0	0	0	0
873	1	873	873	5901	-237.66184437190972	54.913737836395	1.8267670422913176	35.557348482738	ABalaaaal	0	0	0	0		0	0	0	0	0
630	1	630	630	5902	46.07520470239098	-135.3477901553657	-12.697435488209823	33.82284367870199	ABprapaaa	0	0	0	0		0	0	0	0	0
133	1	133	133	5903	-54.28516178677288	-33.48028118614507	-8.745313066487164	42.39442314	Eara	0	0	0	0		0	0	0	0	0
4	1	4	4	5904	49.08165599185673	69.20625597334359	9.535238479475293	48.729222	Z3	0	0	0	0		0	0	0	0	0
35	1	35	35	5905	253.24788333897874	-93.34655581452061	-2.3300967465614137	33.82284367870199	ABprapapp	0	0	0	0		0	0	0	0	0
83	1	83	83	5906	172.25222315977783	120.99381797912014	11.360384284203294	33.82284367870199	ABplpppap	0	0	0	0		0	0	0	0	0
44	1	44	44	5907	189.46563424737403	76.21455479688912	-11.795934822517022	35.557348482738	ABarppapp	0	0	0	0		0	0	0	0	0
4343	1	4343	4343	5908	47.59003898015145	-111.30063186848612	1.8533651677158545	32.088338874666	MSppppa	0	0	0	0		0	0	0	0	0
82	1	82	82	5909	67.52194992246031	47.2830837519562	-16.072338943797963	35.557348482738	ABarppaap	0	0	0	0		0	0	0	0	0
479	1	479	479	5910	162.4951547781189	-129.96025927876784	11.700915737882694	33.82284367870199	ABprpppaa	0	0	0	0		0	0	0	0	0
68	1	68	68	5911	215.97426775063548	-88.80041054449836	13.537551550005144	33.82284367870199	ABprpppap	0	0	0	0		0	0	0	0	0
59	1	59	59	5912	-124.80693243332766	-146.07539818799376	-1.4101237103814626	33.82284367870199	ABpraaaap	0	0	0	0		0	0	0	0	0
5	1	5	5	5913	-59.99719033310481	147.25901458273106	-7.5083549368316715	35.557348482738	ABalppppp	0	0	0	0		0	0	0	0	0
108	1	108	108	5914	22.01399097461123	-21.273990830222214	10.884985411051124	32.088338874666	MSpapap	0	0	0	0		0	0	0	0	0
42	1	42	42	5915	121.037051807936	150.2466286674161	4.917879577130383	33.82284367870199	ABplppapp	0	0	0	0		0	0	0	0	0
828	1	828	828	5916	265.57439298435537	68.64254786480255	-14.381605907062587	36.883148131800006	Caapa	0	0	0	0		0	0	0	0	0
13	1	13	13	5917	58.4025206577223	104.37798339073395	0.16642769951490166	32.088338874666	MSapppp	0	0	0	0		0	0	0	0	0
3030	1	3030	3030	5918	-134.3738568245798	-97.04078260254478	2.9547384033873274	32.088338874666	MSppaaa	0	0	0	0		0	0	0	0	0
50	1	50	50	5919	-40.567503742293944	92.29474649619087	-3.556900420344146	32.088338874666	MSapapp	0	0	0	0		0	0	0	0	0
295	1	295	295	5920	18.84049306623252	128.53088891515557	-14.816047716691687	33.82284367870199	ABplapaaa	0	0	0	0		0	0	0	0	0
702	1	702	702	5921	-165.0719625601644	-132.75515499974566	-1.4413803257212616	33.82284367870199	ABpraaaaa	0	0	0	0		0	0	0	0	0
429	1	429	429	5922	-200.09433681391923	19.643668929168175	9.296787791356522	35.557348482738	ABaraapaa	0	0	0	0		0	0	0	0	0
442	1	442	442	5923	-72.5699855318425	-28.973677628566254	16.421003732909714	35.557348482738	ABarapapa	0	0	0	0		0	0	0	0	0
77	1	77	77	5924	-215.6796679323035	-3.364730092355675	6.225335223195369	35.557348482738	ABaraaaap	0	0	0	0		0	0	0	0	0
15	1	15	15	5925	247.30869612656744	61.060440240702285	7.477601005497667	36.883148131800006	Cappp	0	0	0	0		0	0	0	0	0
86	1	86	86	5926	88.78899707593308	-73.57631674980273	-16.11697231606932	35.557348482738	ABarpppap	0	0	0	0		0	0	0	0	0
269	1	269	269	5927	-226.1688282329835	46.46126064503819	7.363072408923634	35.557348482738	ABalpaapa	0	0	0	0		0	0	0	0	0
423	1	423	423	5928	-52.21591813702184	-162.6349853056992	0.23978435340307727	33.82284367870199	ABprpaapa	0	0	0	0		0	0	0	0	0
75	1	75	75	5929	-36.53401852979118	-163.34417430398113	5.0200338562214215	33.82284367870199	ABprpaaap	0	0	0	0		0	0	0	0	0
25	1	25	25	5930	105.29440321802251	-30.603382964179374	13.02377275866805	32.088338874666	MSpappp	0	0	0	0		0	0	0	0	0
43	1	43	43	5931	10.936129424796162	-12.12309984141352	-16.327372514405894	35.557348482738	ABarpaapp	0	0	0	0		0	0	0	0	0
10	1	10	10	5932	235.16377119679453	111.97249178213521	7.203194995640369	33.82284367870199	ABplapppp	0	0	0	0		0	0	0	0	0
2080	1	2080	2080	5933	-167.702024757196	-57.604480310852175	0.05441467148372377	32.088338874666	MSpaaaa	0	0	0	0		0	0	0	0	0
48	1	48	48	5934	-35.607105998582696	-28.708200120860468	5.196416862060861	32.088338874666	MSpaapp	0	0	0	0		0	0	0	0	0
33	1	33	33	5935	-33.25143192582751	-46.05759524014936	12.591261312905608	35.557348482738	ABarapapp	0	0	0	0		0	0	0	0	0
175	1	175	175	5936	114.63461680918884	21.984464808122187	-8.47343398402063	42.39442314	Epla	0	0	0	0		0	0	0	0	0
871	1	871	871	5937	-242.95033591197327	-25.886077419364568	9.738249135913371	35.557348482738	ABaraaaaa	0	0	0	0		0	0	0	0	0
1829	1	1829	1829	5938	-15.2203882602649	-20.281810352957777	9.945332415092052	32.088338874666	MSpapaa	0	0	0	0		0	0	0	0	0
512	1	512	512	5939	-142.5579101315167	-27.610697758696954	8.200250096388116	35.557348482738	ABaraappa	0	0	0	0		0	0	0	0	0
29	1	29	29	5940	249.21097150450728	127.52355154726565	-2.6577396024876325	33.82284367870199	ABplapapp	0	0	0	0		0	0	0	0	0
833	1	833	833	5941	-242.38480653455173	-14.058012017615066	-9.502561868794755	35.557348482738	ABalappaa	0	0	0	0		0	0	0	0	0
148	1	148	148	5942	130.7483454105539	-26.784761743826355	-16.675478831040696	36.883148131800006	Cpaaa	0	0	0	0		0	0	0	0	0
40	1	40	40	5943	-231.90371527931788	-54.733602187899535	-5.603209076308739	35.557348482738	ABalaaapp	0	0	0	0		0	0	0	0	0
249	1	249	249	5944	-31.437836326829	172.22380136760734	-10.93300748557658	33.82284367870199	ABplaappa	0	0	0	0		0	0	0	0	0
61	1	61	61	5945	-115.61454368541642	80.41033484802595	14.841846711836077	35.557348482738	ABalpapap	0	0	0	0		0	0	0	0	0
311	1	311	311	5946	-197.31652187976158	-47.20329953574014	12.712811446402055	35.557348482738	ABaraaapa	0	0	0	0		0	0	0	0	0
4227	1	4227	4227	5947	0.25523379681737274	-83.1278734662034	6.527432740644602	32.088338874666	MSpppaa	0	0	0	0		0	0	0	0	0
9	1	9	9	5948	-86.90596813955818	-66.82049597155951	-11.090699417401536	35.557348482738	ABalapppp	0	0	0	0		0	0	0	0	0
140	1	140	140	5949	67.34984089845268	77.48288262255245	7.424240894028086	42.39442314	Daa	0	0	0	0		0	0	0	0	0
71	1	71	71	5950	17.929097518191014	118.17386797081794	14.521469584847939	33.82284367870199	ABplpapap	0	0	0	0		0	0	0	0	0
80	1	80	80	5951	-146.51205519991387	-6.119269942225657	-16.187322982871812	35.557348482738	ABarpaaap	0	0	0	0		0	0	0	0	0
37	1	37	37	5952	-77.5972950686703	117.65367154616241	11.343937760988831	35.557348482738	ABalppapp	0	0	0	0		0	0	0	0	0
594	1	594	594	5953	-147.82950522655136	-69.60591727711281	-16.831403939690748	35.557348482738	ABarpapaa	0	0	0	0		0	0	0	0	0
652	1	652	652	5954	-93.75769071164996	-144.64465443195454	6.603263097388954	33.82284367870199	ABprpaaaa	0	0	0	0		0	0	0	0	0
399	1	399	399	5955	130.2747085034835	-101.25755416358774	14.342013725740005	33.82284367870199	ABprppppa	0	0	0	0		0	0	0	0	0
63	1	63	63	5956	-134.36062238557832	137.63875611557825	-4.339891906965114	35.557348482738	ABalpppap	0	0	0	0		0	0	0	0	0
646	1	646	646	5957	31.218552428372522	-89.09857857603097	-16.05311778640074	35.557348482738	ABarpppaa	0	0	0	0		0	0	0	0	0
6	1	6	6	5958	159.79556228940316	71.06599706139511	16.074781553837976	33.82284367870199	ABplppppp	0	0	0	0		0	0	0	0	0
